# Supplementary material for: Dereplication of microbial metabolites through database search of mass spectra
Source: Nat Commun. 2018 Oct 2;9:4035. doi: 10.1038/s41467-018-06082-8 (PMC6168521; doi:10.1038/s41467-018-06082-8)
Supplement: Supplementary file 4 — Supplementary Data 1 [file 41467_2018_6082_MOESM4_ESM.xlsx]

## Sheet: Dataset_1
compound	class	mass	amide	C-N	C-O	Derep+	Derep-g	Derep	Derep-pv	Derep+-pv	NetComp	taxonomy	fragmentation
Stenothricin_component_III	Organic_acids_and_derivatives:Peptidomimetics:Depsipeptides	1159.62	9	21	4	25(0)	17(0)	10(0)	8.94e-14	9.51e-22	0	actino	HCD,
Doricin;_Vernamycin-C	Organic_acids_and_derivatives:Peptidomimetics:Depsipeptides	856.376	6	16	4	22(0)	19(0)	10(0)	2.24e-10	3.62e-27	74	actino	HCD,
Arylomycin_A2	Amino_acids:_peptides:_and_analogues	824.432	5	14	5	21(0)	9(0)	4(0)	4.2e-07	5.59e-15	26	actino	CID,HCD,
WS-9326-A	Organic_acids_and_derivatives:Peptidomimetics:Depsipeptides	1036.49	7	16	5	21(0)	16(0)	12(0)	4.58e-17	1.23e-20	2	actino	HCD,
Arylomycin_A4	Amino_acids:_peptides:_and_analogues	838.448	5	14	5	21(0)	9(0)	5(0)	2.25e-09	3.81e-15	26	actino	CID,HCD,
Ostreogrycin-B;_NSC_125176;_PA-114-B;_RP	Organic_acids_and_derivatives:Peptidomimetics:Depsipeptides	866.396	6	16	3	19(0)	13(0)	7(0)	7.45e-08	1.25e-17	74	actino	HCD,
SP-Chymostatin_B;_a-MAPI	Amino_acids:_peptides:_and_analogues	595.312	4	12	2	19(0)	8(0)	6(0)	4e-10	6.24e-09	95	actino	CID,HCD,
Pristinamycin_IC;_Vernamycin_Bg;_Ostreog	Organic_acids_and_derivatives:Peptidomimetics:Depsipeptides	852.381	6	16	3	18(0)	12(0)	7(0)	2.72e-09	1.41e-15	0	actino	HCD,
salinamide_E	Organic_acids_and_derivatives:Peptidomimetics:Depsipeptides	854.443	6	13	7	18(0)	14(0)	4(0)	0.00232299	9.73e-13	0	actino	CID,
antimycin_B1	Benzenoids:Benzene_and_substituted_derivatives:Benzoic_acids_and_derivatives	510.221	4	5	8	17(0)	6(0)	3(0.0263158)	5.43e-06	3.29e-07	15	actino	HCD,
Virginiamycin-S1;_Staphylomycin-S;_PA-11	Organic_acids_and_derivatives:Peptidomimetics:Depsipeptides	823.354	6	13	3	17(0)	16(0)	10(0)	9.95e-15	2.04e-23	74	actino	HCD,
Ostreogrycin_A;_Mikamycin_A;_Pristinamyc	Phenylpropanoids_and_polyketides:Macrolide_lactams:None	525.248	2	4	4	17(0)	11(0)	3(0.0263158)	0.00191684	2.31e-17	6	actino	HCD,
[Val7]-Surfactin_C15ai_monomethyl_ester	Organic_acids_and_derivatives:Peptidomimetics:Depsipeptides	1035.68	8	14	5	16(0)	13(0)	5(0)	4.51e-07	1.29e-10	0	bacillus	CID,
Actinomycin_X2;_Actinomycin_V;_Actinomyc	Organic_acids_and_derivatives:Peptidomimetics:Depsipeptides	1268.61	10	24	4	16(0)	15(0)	9(0)	3.8e-10	5.36e-19	2	actino	CID,
A_21978_C2	Organic_acids_and_derivatives:Peptidomimetics:Depsipeptides	1647.74	13	30	7	16(0)	10(0)	6(0)	3.92e-09	8.62e-13	0	actino	CID,
Soyasaponin_I	Lipids_and_lipid-like_molecules:Prenol_lipids:Terpene_glycosides	942.519	0	1	21	16(0)	9(0)	0(0.0263158)	1	1.02e-12	53	other	CID,
Antibiotic_C35H56O13	Phenylpropanoids_and_polyketides:Macrolides_and_analogues:None	684.372	0	1	17	16(0)	5(0.0075188)	0(0.0263158)	1	9.98e-10	4	actino	HCD,
desmethylenylnocardamine	Phenylpropanoids_and_polyketides:Macrolactams:None	586.333	2	12	1	16(0)	16(0)	4(0)	3.32e-08	4.05e-15	2	actino	CID,
phakellistatin_16	Amino_acids:_peptides:_and_analogues	1036.5	8	21	5	16(0)	11(0)	5(0)	1.1e-07	1.39e-11	23	other	CID,HCD,
Ostreogrycin-G;_Pristinamycin-IIB;_E-129	Phenylpropanoids_and_polyketides:Macrolide_lactams:None	527.263	2	4	4	16(0)	11(0)	0(0.0263158)	0.00142453	3.39e-22	111	actino	HCD,
ornithine_lipid	Amino_acids:_peptides:_and_analogues	624.544	2	4	4	16(0)	5(0.0075188)	0(0.0263158)	7.5e-06	6.89e-08	44	other	CID,HCD,
pumilacidin_E	Organic_acids_and_derivatives:Peptidomimetics:Depsipeptides	1063.71	7	14	4	15(0)	13(0)	8(0)	4.68e-08	8.43e-12	0	bacillus	CID,
Virginiamycin_M1a	Phenylpropanoids_and_polyketides:Macrolide_lactams:None	509.253	2	4	4	15(0)	11(0)	0(0.0263158)	0.0183449	6.17e-17	0	actino	HCD,
Virginiamycin-S2;_Staphylomycin-S3	Organic_acids_and_derivatives:Peptidomimetics:Depsipeptides	839.349	6	13	4	15(0)	15(0)	8(0)	4.69e-10	6.25e-21	8	actino	HCD,
salinamide_A	Organic_acids_and_derivatives:Peptidomimetics:Depsipeptides	1019.49	7	14	8	15(0)	15(0)	4(0)	1.74e-07	1.64e-19	5	other	CID,
Chalcomycin;_Myconomycin;_Aldgamycin-D;	Phenylpropanoids_and_polyketides:Macrolides_and_analogues:None	700.367	0	1	18	15(0)	5(0.0075188)	0(0.0263158)	1	1.55e-09	3	multiple	CID,HCD,
Surfactin_C1;_Analysin;_Staphylococca;_S	Organic_acids_and_derivatives:Peptidomimetics:Depsipeptides	1035.68	7	14	4	15(0)	14(0)	10(0)	1.01e-17	3.89e-16	2	bacillus	CID,HCD,
Soyasaponin_II	Lipids_and_lipid-like_molecules:Prenol_lipids:Terpene_glycosides	912.508	0	1	20	15(0)	7(0)	0(0.0263158)	1	2.31e-10	53	other	CID,
WA-8242_A2	Organic_acids_and_derivatives:Peptidomimetics:Depsipeptides	682.55	2	4	5	15(0)	7(0)	3(0.0263158)	6.62e-07	1.01e-08	9	actino	HCD,
zosterondiol_B	Lipids_and_lipid-like_molecules:Prenol_lipids:Diterpenoids	470.303	0	1	7	14(0)	5(0.0075188)	0(0.0263158)	1	3.29e-06	0	other	HCD,
Proferrioxamine-A1	Lipids_and_lipid-like_molecules:Fatty_Acyls:Fatty_amides	546.338	2	12	1	14(0)	7(0)	4(0)	0.000283226	1.49e-05	0	actino	CID,HCD,
Ostreogrycin_B3;_Ostreogricin_Z3;_E-129-	Organic_acids_and_derivatives:Peptidomimetics:Depsipeptides	882.391	6	16	4	14(0)	13(0)	8(0)	1.79e-12	7.33e-15	8	actino	HCD,
rudolphomycin	Phenylpropanoids_and_polyketides:Anthracyclines:None	840.332	1	5	17	14(0)	7(0)	0(0.0263158)	1	9.02e-12	119	other	HCD,
mycaloside_D	Lipids_and_lipid-like_molecules:Steroids_and_steroid_derivatives:Steroidal_glycosides	1106.55	1	1	29	14(0)	4(0.0559211)	0(0.0263158)	1	7.85e-09	0	other	CID,
Stenothricin_component_IV	Organic_acids_and_derivatives:Peptidomimetics:Depsipeptides	1131.58	9	21	4	14(0)	13(0)	6(0)	8.26e-10	6.65e-15	0	actino	HCD,
N-Deoxyschizokinen	Lipids_and_lipid-like_molecules:Fatty_Acyls:Fatty_acids_and_conjugates	404.191	3	9	3	13(0)	6(0)	3(0.0263158)	6.35e-07	0.000825925	0	bacillus	CID,HCD,
Amychelin	Amino_acids:_peptides:_and_analogues	738.282	5	14	6	13(0)	9(0)	6(0)	1.17e-11	1.14e-12	0	other	HCD,
IC-202-C;_IC-202C	Lipids_and_lipid-like_molecules:Fatty_Acyls:Fatty_amides	516.327	2	10	1	13(0)	9(0)	3(0.0263158)	4.19e-07	7.24e-08	2	other	CID,
Esterastin	Amino_acids:_peptides:_and_analogues	506.336	2	4	4	13(0)	4(0.0559211)	0(0.0263158)	1	1.3e-06	5	actino	HCD,
vannusal_B	Lipids_and_lipid-like_molecules:Prenol_lipids:Sesquiterpenoids	542.324	1	1	7	13(0)	0(0.128)	0(0.0263158)	1	3.32e-05	2	other	HCD,
IC-202_D	Lipids_and_lipid-like_molecules:Fatty_Acyls:Fatty_amides	501.316	2	10	1	13(0)	9(0)	4(0)	0.000307664	3.66e-08	3	other	CID,HCD,
Physarigin_A	Amino_acids:_peptides:_and_analogues	436.2	2	5	4	13(0)	5(0.0075188)	0(0.0263158)	0.00511558	2.12e-07	0	actino	HCD,
WA-8242_A1	Organic_acids_and_derivatives:Peptidomimetics:Depsipeptides	682.55	2	4	5	13(0)	6(0)	0(0.0263158)	0.000145328	7.66e-07	9	actino	HCD,
Tetrafibricin	Lipids_and_lipid-like_molecules:Fatty_Acyls:Fatty_acids_and_conjugates	781.461	0	2	12	13(0)	5(0.0075188)	0(0.0263158)	1	0.000216337	138	actino	HCD,
Deferoxamine;_Desferrioxamine_B;_Proferr	Organic_acids_and_derivatives:Carboxylic_acids_and_derivatives:Carboxylic_acid_derivatives	560.353	2	12	1	13(0)	9(0)	4(0)	5.64e-07	5.71e-08	4	actino	CID,HCD,
Soyasaponin_III	Lipids_and_lipid-like_molecules:Prenol_lipids:Terpene_glycosides	796.461	0	1	16	12(0)	5(0.0075188)	0(0.0263158)	1	3.15e-08	53	other	CID,
GE-20372-A	Amino_acids:_peptides:_and_analogues	611.307	4	12	3	12(0)	6(0)	4(0)	9.01e-11	1.18e-08	95	actino	HCD,
globostellatic_acid_J	Lipids_and_lipid-like_molecules:Prenol_lipids:Triterpenoids	570.356	1	1	7	12(0)	0(0.128)	0(0.0263158)	1	0.000977999	0	other	HCD,
a-N-3-Hydroxystearylornithine;_OL-2	Amino_acids:_peptides:_and_analogues	680.607	2	4	4	12(0)	5(0.0075188)	0(0.0263158)	7.38e-06	2.63e-06	44	other	HCD,
Ostreogrycin_B2;_E_129-Z2/Z2_??;_RP_1391	Organic_acids_and_derivatives:Peptidomimetics:Depsipeptides	852.381	6	15	3	12(0)	12(0)	6(0)	1.03e-10	4.98e-14	74	actino	HCD,
Amastatin;_Amastatin_A2	Organic_acids_and_derivatives:Peptidomimetics:Hybrid_peptides	474.269	3	8	4	12(0)	5(0.0075188)	4(0)	1.22e-08	4.27e-08	3	actino	HCD,
Proferrioxamine_G2a	Lipids_and_lipid-like_molecules:Fatty_Acyls:Fatty_amides	604.343	2	12	2	12(0)	8(0)	3(0.0263158)	6.1e-07	5.61e-07	2	multiple	CID,
Kitamycin-A	Benzenoids:Benzene_and_substituted_derivatives:Benzoic_acids_and_derivatives	464.216	3	5	6	12(0)	7(0)	3(0.0263158)	1.06e-09	1.25e-09	0	actino	HCD,
JBIR-96	Organic_acids_and_derivatives:Peptidomimetics:Hybrid_peptides	641.237	5	10	3	12(0)	7(0)	4(0)	3.74e-06	1.69e-06	0	actino	CID,
Nocardamine;_Norcardamin;_Deferrioxamine	Phenylpropanoids_and_polyketides:Macrolactams:None	600.348	2	12	1	12(0)	12(0)	0(0.0263158)	0.000878754	3.66e-13	2	actino	CID,HCD,
Ahpatinin_G;_WK-142B	Organic_acids_and_derivatives:Peptidomimetics:Hybrid_peptides	753.431	5	11	4	12(0)	4(0.0559211)	0(0.0263158)	1	0.000198714	138	actino	HCD,
Stendomycin;_Stendomycin-A;_Stendomycin-	Organic_acids_and_derivatives:Peptidomimetics:Depsipeptides	1628.03	14	34	5	12(0)	10(0)	6(0)	8.99e-08	2e-09	0	actino	CID,
dehydroxynocardamine	Phenylpropanoids_and_polyketides:Macrolactams:None	584.353	3	12	1	12(0)	12(0)	5(0)	3.03e-07	2.76e-11	0	actino	CID,
Desferrioxamine_G;_Proferrioxamine-G1	Lipids_and_lipid-like_molecules:Fatty_Acyls:Fatty_amides	618.359	2	12	2	12(0)	10(0)	3(0.0263158)	0.000584188	6.6e-07	0	actino	CID,
Arylomycin_A5	Amino_acids:_peptides:_and_analogues	852.463	5	14	5	12(0)	6(0)	3(0.0263158)	7.89e-06	1.62e-05	0	actino	CID,HCD,
Anabaenopeptin_NZ841	Amino_acids:_peptides:_and_analogues	841.437	6	15	3	12(0)	5(0.0075188)	0(0.0263158)	1	0.000238423	66	cyan	HCD,
Actinomycin_X0beta;_Actinomycin_I;_Actin	Organic_acids_and_derivatives:Peptidomimetics:Depsipeptides	1270.62	10	24	5	11(0)	10(0)	3(0.0263158)	0.0026586	6.59e-11	0	actino	CID,
azumamide_B	Organic_acids_and_derivatives:Peptidomimetics:Hybrid_peptides	529.29	3	9	2	11(0)	6(0)	3(0.0263158)	1.23e-05	4.74e-07	6	other	HCD,
Benarthin	Amino_acids:_peptides:_and_analogues	411.175	2	8	5	11(0)	6(0)	3(0.0263158)	1.87e-07	1.19e-05	0	actino	CID,
pumilacidin_B	Organic_acids_and_derivatives:Peptidomimetics:Depsipeptides	1035.68	7	14	4	11(0)	11(0)	6(0)	8.32e-09	4.53e-08	0	bacillus	CID,
Takaokamycin;_Hormaomycin	Organic_acids_and_derivatives:Peptidomimetics:Depsipeptides	1128.47	7	17	2	11(0)	7(0)	3(0.0263158)	8.4e-06	3.59e-09	30	actino	HCD,
Proferrioxamine-D1;_Desferrioxamine_D1;	Lipids_and_lipid-like_molecules:Fatty_Acyls:Fatty_amides	602.364	3	13	1	11(0)	7(0)	4(0)	2.95e-08	8.34e-05	9	actino	CID,HCD,
Proferrioxamine-A2	Lipids_and_lipid-like_molecules:Fatty_Acyls:Fatty_amides	532.322	2	12	1	11(0)	7(0)	3(0.0263158)	0.00632132	0.000196565	0	actino	CID,
Esperin	Organic_acids_and_derivatives:Peptidomimetics:Hybrid_peptides	1035.68	7	14	4	11(0)	0(0.128)	6(0)	1.46e-08	7.96e-08	0	bacillus	CID,
Aurantin_II	Organic_acids_and_derivatives:Peptidomimetics:Depsipeptides	1254.63	10	24	4	11(0)	10(0)	0(0.0263158)	1.69e-05	6.03e-12	0	actino	CID,
Shearamide-A	Amino_acids:_peptides:_and_analogues	897.475	7	17	2	11(0)	7(0)	5(0)	0.000182872	3.28e-07	0	fungi	HCD,
Desferri-ferrioxamine_H	Lipids_and_lipid-like_molecules:Fatty_Acyls:Fatty_amides	460.253	2	9	2	11(0)	6(0)	0(0.0263158)	0.00830738	0.00128811	0	actino	CID,
Verrucamide_A	Amino_acids:_peptides:_and_analogues	1414.84	13	34	5	11(0)	10(0)	3(0.0263158)	0.0306721	3.21e-06	0	fungi	HCD,
streptobactin	Organic_acids_and_derivatives:Peptidomimetics:Depsipeptides	1179.49	8	22	12	11(0)	6(0)	3(0.0263158)	6.73e-06	4.09e-07	0	actino	CID,
15alpha-Acetyl-dehydrosulphurenic_acid	Steroids_and_steroid_derivatives:Bile_acids:_alcohols_and_derivatives	570.356	2	1	7	11(0)	0(0.128)	0(0.0263158)	1	3.5e-08	0	fungi	HCD,
Detoxin-D1	Organic_acids_and_derivatives:Peptidomimetics:Hybrid_peptides	547.289	4	6	6	11(0)	4(0.0559211)	0(0.0263158)	7.03e-05	0.00719744	12	actino	CID,
Vernamycin-Bd;_PA-114-B3;_Synergistin-B3	Organic_acids_and_derivatives:Peptidomimetics:Depsipeptides	838.365	6	15	3	11(0)	10(0)	4(0)	0.000180465	1.16e-09	7	actino	HCD,
Glycolipid_A;_Rhamnolipid_A;_R-2;_Acyl-r	Lipids_and_lipid-like_molecules:Fatty_Acyls:Fatty_acyl_glycosides	504.33	1	1	10	11(0)	3(0.128)	0(0.0263158)	1	8.66e-10	6	pseudomonas	HCD,
Proferrioxamine-X7	Phenylpropanoids_and_polyketides:Macrolactams:None	572.317	2	12	1	11(0)	11(0)	4(0)	3.4e-08	1.89e-09	2	actino	CID,
Schizokinen	Lipids_and_lipid-like_molecules:Fatty_Acyls:Fatty_acids_and_conjugates	420.186	2	9	3	11(0)	5(0.0075188)	0(0.0263158)	0.00842054	5.47e-05	0	bacillus	CID,HCD,
IC-202-B;_IC-1202B	Lipids_and_lipid-like_molecules:Fatty_Acyls:Fatty_amides	532.322	2	11	1	11(0)	8(0)	3(0.0263158)	7.5e-07	2.64e-05	2	other	CID,HCD,
Spumigin_B2	Amino_acids:_peptides:_and_analogues	626.306	3	10	5	11(0)	3(0.128)	0(0.0263158)	0.0102695	0.00034998	3	multiple	HCD,
wewakamide_A	Organic_acids_and_derivatives:Peptidomimetics:Depsipeptides	994.647	8	19	2	11(0)	8(0)	4(0)	0.000120263	1.82e-06	0	cyan	HCD,
Virginiamycin_M_analogue	Phenylpropanoids_and_polyketides:Macrolide_lactams:None	527.263	2	4	5	10(0)	7(0)	0(0.0263158)	0.0177386	3.67e-10	0	other	HCD,
Phebestin	Organic_acids_and_derivatives:Peptidomimetics:Hybrid_peptides	441.226	2	6	3	10(0)	4(0.0559211)	3(0.0263158)	3.53e-05	1.38e-05	0	actino	HCD,
Sphingolipid_B;N-(2-Hydroxyeicosyl)-2-	Lipids_and_lipid-like_molecules:Sphingolipids:Ceramides	627.58	1	3	5	10(0)	3(0.128)	0(0.0263158)	0.00231984	0.000255865	0	fungi	HCD,
Viridiofungin_B2	Amino_acids:_peptides:_and_analogues	561.33	1	3	5	10(0)	4(0.0559211)	0(0.0263158)	1	0.000198695	0	other	HCD,
Actinomycin_D;_Oncostatin_K;_Dactinomyci	Organic_acids_and_derivatives:Peptidomimetics:Depsipeptides	1254.63	10	24	4	10(0)	8(0)	4(0)	6.05e-07	5.55e-15	0	actino	CID,
P18;_3-Demethyl-O-acetyl-O-demethyl_ADDA	Organic_acids_and_derivatives:Peptidomimetics:Hybrid_peptides	1022.54	7	18	5	10(0)	6(0)	3(0.0263158)	1.72e-05	1.07e-05	0	cyan	HCD,
splenocin_G	Benzenoids:Benzene_and_substituted_derivatives:Benzoic_acids_and_derivatives	568.242	4	5	7	10(0)	7(0)	5(0)	6.8e-12	4.55e-10	11	actino	HCD,
WA-8242_B	Organic_acids_and_derivatives:Peptidomimetics:Depsipeptides	696.565	2	4	5	10(0)	3(0.128)	0(0.0263158)	0.000104368	7.34e-10	0	actino	HCD,
Julichrome_Q8_8;_Julimycin-B-III_complex	Benzenoids:Anthracenes:None	718.226	2	1	13	10(0)	3(0.128)	0(0.0263158)	1	2.5e-06	2	actino	CID,
B-Factor	_and_analogues:Ribonucleoside_3'-phosphates:None	403.126	0	6	6	10(0)	5(0.0075188)	0(0.0263158)	1	1.38e-10	6	other	CID,HCD,
Cosmomycin_D;_3B_3E-Dihydroxycytorhodin	Phenylpropanoids_and_polyketides:Anthracyclines:None	1188.58	0	7	27	10(0)	0(0.128)	0(0.0263158)	1	2.11e-08	7	actino	CID,
Proferrioxamine-X1;_Desferrioxamine_X1	Phenylpropanoids_and_polyketides:Macrolactams:None	572.317	2	12	1	10(0)	10(0)	4(0)	1.07e-09	4.27e-08	0	actino	CID,
Plactin-A	Amino_acids:_peptides:_and_analogues	644.401	4	13	2	10(0)	7(0)	4(0)	8.26e-07	1.35e-08	0	fungi	HCD,
Bacteriohopanepentol_ether	Lipids_and_lipid-like_molecules:Prenol_lipids:Hopanoids	723.529	0	2	11	10(0)	0(0.128)	0(0.0263158)	1	2.2e-05	0	other	HCD,
Aldgamycin_H	Phenylpropanoids_and_polyketides:Macrolides_and_analogues:None	714.383	0	1	17	10(0)	3(0.128)	0(0.0263158)	1	5.43e-06	4	actino	HCD,
Chymostatinol_B	Amino_acids:_peptides:_and_analogues	609.327	4	12	3	10(0)	4(0.0559211)	3(0.0263158)	9.82e-07	3.82e-06	95	actino	HCD,
N-(N-L-Arginyl-D-allothreonyl)-L-phenyla	Amino_acids:_peptides:_and_analogues	422.228	2	9	3	10(0)	6(0)	0(0.0263158)	0.000177483	9.97e-10	0	fungi	HCD,
Serratamolide_D	Organic_acids_and_derivatives:Peptidomimetics:Depsipeptides	528.341	3	4	6	10(0)	4(0.0559211)	0(0.0263158)	0.000132648	3.23e-05	0	other	HCD,
Piericidin-C3;_Piericidin-C	Lipids_and_lipid-like_molecules:Prenol_lipids:Sesquiterpenoids	459.298	0	1	8	10(0)	3(0.128)	0(0.0263158)	1	1.12e-05	0	actino	HCD,
CG-1-C;_Aclacinomycin_X;7-(O-Rhodosami	Phenylpropanoids_and_polyketides:Anthracyclines:None	824.337	1	5	16	10(0)	6(0)	0(0.0263158)	1	4.48e-11	119	actino	HCD,
tokaramide_A	Amino_acids:_peptides:_and_analogues	476.275	3	10	2	10(0)	4(0.0559211)	0(0.0263158)	0.00760952	0.000113937	60	other	HCD,
onchitriol_II_A	Lipids_and_lipid-like_molecules:Prenol_lipids:Sesquiterpenoids	586.351	1	1	7	10(0)	4(0.0559211)	0(0.0263158)	1	0.000336206	2	other	HCD,
Orfamide_A	Organic_acids_and_derivatives:Peptidomimetics:Depsipeptides	1294.84	10	20	6	10(0)	7(0)	3(0.0263158)	0.0026054	9.28e-07	0	pseudomonas	HCD,
pullularin_F	Amino_acids:_peptides:_and_analogues	708.373	4	10	6	10(0)	4(0.0559211)	0(0.0263158)	1	5.55e-06	52	other	HCD,
Callyaerin_B	Amino_acids:_peptides:_and_analogues	1236.82	8	23	2	10(0)	5(0.0075188)	3(0.0263158)	0.000378143	7.17e-05	0	fungi	HCD,
Virginiamycin-S3;_Staphylomycin-S4;_899	Organic_acids_and_derivatives:Peptidomimetics:Depsipeptides	809.338	6	13	3	10(0)	10(0)	6(0)	9.45e-12	1.31e-13	74	actino	HCD,
bafilomycin_derivate	Phenylpropanoids_and_polyketides:Macrolides_and_analogues:None	554.361	0	1	8	10(0)	4(0.0559211)	0(0.0263158)	1	2.48e-05	0	actino	HCD,
aspergillicin_D	Organic_acids_and_derivatives:Peptidomimetics:Depsipeptides	696.385	6	12	2	10(0)	6(0)	4(0)	1.9e-07	1.07e-06	4	fungi	HCD,
Proferrioxamine_G2ct	Lipids_and_lipid-like_molecules:Fatty_Acyls:Fatty_amides	504.327	2	11	1	10(0)	9(0)	0(0.0263158)	6.86e-07	6.04e-13	140	pseudomonas	HCD,
Berkleasmin_D	Organoheterocyclic_compounds:Naphthofurans:None	564.366	1	1	11	10(0)	4(0.0559211)	0(0.0263158)	1	4.64e-07	2	fungi	HCD,
Planktocyclin;_cyclo(Pro-Gly-Leu-Val-Met	Amino_acids:_peptides:_and_analogues	800.425	7	16	1	9(0)	8(0)	6(0)	9.51e-08	2.78e-07	0	cyan	HCD,
none	Organoheterocyclic_compounds:Diazines:Pyrimidines_and_pyrimidine_derivatives	404.339	0	7	2	9(0)	7(0)	0(0.0263158)	1	2.94e-11	11	other	CID,HCD,
Leu-Pro-Trp	Amino_acids:_peptides:_and_analogues	414.227	2	7	2	9(0)	6(0)	3(0.0263158)	2.33e-07	3.63e-08	3	other	HCD,
MA-144-G2	Phenylpropanoids_and_polyketides:Anthracyclines:None	827.336	1	4	17	9(0)	6(0)	0(0.0263158)	1	1.81e-07	25	actino	HCD,
Spirodienal	Lipids_and_lipid-like_molecules:Fatty_Acyls:Fatty_alcohols	550.387	0	1	8	9(0)	0(0.128)	0(0.0263158)	1	0.000480578	25	other	HCD,
Detoxin_E1	Organic_acids_and_derivatives:Peptidomimetics:Hybrid_peptides	561.305	4	6	6	9(0)	3(0.128)	0(0.0263158)	0.0137693	0.0165012	12	actino	CID,
Anabaenopeptin_I	Amino_acids:_peptides:_and_analogues	759.453	6	15	3	9(0)	7(0)	0(0.0263158)	1	6.06e-08	0	cyan	HCD,
Schizokinen_A	Organic_acids_and_derivatives:Carboxylic_acids_and_derivatives:Carboxylic_acid_derivatives	402.175	2	9	2	9(0)	5(0.0075188)	0(0.0263158)	0.00650438	1.09e-06	0	bacillus	HCD,
azumamide_A	Organic_acids_and_derivatives:Peptidomimetics:Hybrid_peptides	513.295	3	9	1	9(0)	7(0)	5(0)	2.04e-05	7.08e-05	0	other	HCD,
Detoxin_C3;_Detoxin_Cbeta1	Organic_acids_and_derivatives:Peptidomimetics:Hybrid_peptides	533.274	4	6	6	9(0)	4(0.0559211)	3(0.0263158)	7.04e-05	0.0110126	0	actino	CID,
Oscillaginin_A	Organic_acids_and_derivatives:Peptidomimetics:Hybrid_peptides	614.308	3	9	5	9(0)	3(0.128)	0(0.0263158)	0.00575755	0.000513195	2	cyan	HCD,
TMC-2B	Amino_acids:_peptides:_and_analogues	554.238	2	7	7	9(0)	3(0.128)	0(0.0263158)	1	0.00172854	0	fungi	CID,
6-O-(3'_9'-Dideoxy-D-threo-D-altro-nonon	Organic_acids_and_derivatives:Hydroxy_acids_and_derivatives:Medium-chain_hydroxy_acids_and_derivatives	416.153	0	1	13	9(0)	0(0.128)	0(0.0263158)	1	1.62e-06	8	other	HCD,
disydonol_A	Lipids_and_lipid-like_molecules:Prenol_lipids:Sesquiterpenoids	486.335	0	1	7	9(0)	3(0.128)	0(0.0263158)	1	0.000273966	0	fungi	HCD,
Pteratide_I	Organic_acids_and_derivatives:Peptidomimetics:Depsipeptides	986.584	8	21	2	9(0)	5(0.0075188)	3(0.0263158)	8.88e-05	1.69e-08	42	fungi	HCD,
Proferrioxamine_G2c	Lipids_and_lipid-like_molecules:Fatty_Acyls:Fatty_amides	604.343	2	12	2	9(0)	3(0.128)	0(0.0263158)	0.00885749	0.00648558	0	multiple	CID,HCD,
Leupeptin_A	Amino_acids:_peptides:_and_analogues	412.28	3	10	1	9(0)	5(0.0075188)	0(0.0263158)	0.0090916	3.02e-08	0	other	CID,HCD,
Pseudodestruxin_B	Organic_acids_and_derivatives:Peptidomimetics:Depsipeptides	669.41	5	12	2	9(0)	5(0.0075188)	3(0.0263158)	1	0.000114747	88	fungi	HCD,
WS-9326-B	Amino_acids:_peptides:_and_analogues	1038.51	7	16	6	9(0)	7(0)	7(0)	5.26e-13	3.24e-07	0	actino	HCD,
massetolide_B	Organic_acids_and_derivatives:Peptidomimetics:Depsipeptides	1153.72	9	18	6	9(0)	0(0.128)	0(0.0263158)	1.53e-05	5.61e-07	150	pseudomonas	HCD,
Caloporoside;_Caloporoside_A	Lipids_and_lipid-like_molecules:Fatty_Acyls:Fatty_acyl_glycosides	816.414	3	1	18	9(0)	0(0.128)	0(0.0263158)	1	0.00140684	0	fungi	HCD,
NK-04000Q;_Epopromycin_B	Amino_acids:_peptides:_and_analogues	414.273	2	5	4	9(0)	6(0)	0(0.0263158)	1	3.21e-08	0	actino	HCD,
guamamide	Amino_acids:_peptides:_and_analogues	487.315	4	3	8	9(0)	3(0.128)	0(0.0263158)	0.016147	0.00174219	4	cyan	HCD,
Desferrioxamine_X3	Phenylpropanoids_and_polyketides:Macrolactams:None	614.364	2	12	1	9(0)	9(0)	4(0)	5.05e-08	3.82e-07	0	other	CID,
LI-F06a	Organic_acids_and_derivatives:Peptidomimetics:Depsipeptides	896.57	6	16	4	9(0)	6(0)	0(0.0263158)	0.0466408	0.000273674	0	bacillus	HCD,
compound_3	Lipids_and_lipid-like_molecules:Prenol_lipids:Terpene_glycosides	500.314	1	1	8	9(0)	3(0.128)	0(0.0263158)	1	4.59e-05	0	other	HCD,
pseudoonnamide_A	Amino_acids:_peptides:_and_analogues	779.432	2	8	12	9(0)	0(0.128)	0(0.0263158)	1	2.52e-05	56	other	HCD,
Tuberactinomycin-O	Organic_acids_and_derivatives:Peptidomimetics:Hybrid_peptides	669.331	6	20	3	9(0)	5(0.0075188)	3(0.0263158)	0.000531473	1.05e-05	138	actino	HCD,
microsclerodermin_I	Phenylpropanoids_and_polyketides:Macrolactams:None	912.402	5	15	6	9(0)	6(0)	0(0.0263158)	0.0100512	2e-07	0	other	HCD,
cyclomarin_D	Amino_acids:_peptides:_and_analogues	1012.6	6	17	5	9(0)	5(0.0075188)	0(0.0263158)	0.00850672	0.00158512	0	actino	HCD,
Bamycetin;_Bamicetin;_Noramicetin;_Antib	Organic_oxygen_compounds:Organooxygen_compounds:Carbohydrates_and_carbohydrate_conjugates	604.286	2	11	8	9(0)	3(0.128)	0(0.0263158)	1	9.71e-05	20	actino	HCD,
8'-acetoxyrietone	Lipids_and_lipid-like_molecules:Prenol_lipids:Sesquiterpenoids	458.23	2	1	7	9(0)	3(0.128)	0(0.0263158)	1	2.13e-05	0	other	HCD,
kahalalide_P	Organic_acids_and_derivatives:Peptidomimetics:Depsipeptides	1317.72	10	21	6	9(0)	7(0)	5(0)	9.19e-07	1.31e-05	0	other	HCD,
Gramicidin_S3	Amino_acids:_peptides:_and_analogues	1112.67	9	22	1	9(0)	4(0.0559211)	4(0)	0.000658145	5.56e-08	41	bacillus	HCD,
LI-F05a	Organic_acids_and_derivatives:Peptidomimetics:Depsipeptides	896.57	6	16	4	9(0)	3(0.128)	0(0.0263158)	0.00173748	6.17e-08	0	bacillus	HCD,
Antimycin_A4b	Benzenoids:Benzene_and_substituted_derivatives:Benzoic_acids_and_derivatives	506.226	4	5	7	9(0)	6(0)	0(0.0263158)	7.01e-06	1.48e-08	12	actino	HCD,
karatungiol_B	Organic_oxygen_compounds:Organooxygen_compounds:Carbohydrates_and_carbohydrate_conjugates	1438.88	0	1	27	9(0)	3(0.128)	0(0.0263158)	1	0.00293336	0	other	CID,
[Val7]-Surfactin_C14i_dimethyl_ester	Organic_acids_and_derivatives:Peptidomimetics:Depsipeptides	1035.68	9	14	6	9(0)	10(0)	5(0)	2.81e-07	3.2e-05	0	bacillus	CID,
Tyropeptin_B	Amino_acids:_peptides:_and_analogues	511.268	3	7	3	9(0)	3(0.128)	0(0.0263158)	0.000208375	0.0010128	9	other	HCD,
Micropeptin_88-A	Organic_acids_and_derivatives:Peptidomimetics:Depsipeptides	883.469	5	14	5	9(0)	7(0)	0(0.0263158)	0.0376777	1.44e-07	0	cyan	HCD,
aureobasidin	Lipids_and_lipid-like_molecules:Fatty_Acyls:Fatty_alcohols	448.304	2	1	9	9(0)	4(0.0559211)	0(0.0263158)	1	9.74e-08	3	other	HCD,
Striatal-B;_Striatal-B1	Lipids_and_lipid-like_molecules:Prenol_lipids:Diterpenoids	488.241	1	1	7	8(0.00325733)	3(0.128)	0(0.0263158)	0.00357266	5.21e-07	4	fungi	HCD,
Cepaciachelin	Benzenoids:Benzene_and_substituted_derivatives:Benzoic_acids_and_derivatives	488.227	3	8	5	8(0.00325733)	0(0.128)	0(0.0263158)	1	0.000187022	3	pseudomonas	HCD,
tenacibactin_D	Lipids_and_lipid-like_molecules:Fatty_Acyls:Fatty_amides	602.4	2	12	1	8(0.00325733)	5(0.0075188)	3(0.0263158)	0.00492586	0.00179097	0	other	HCD,
4-(beta-D-Glucopyranosyl)oxy-4_4'-diapon	Lipids_and_lipid-like_molecules:Prenol_lipids:Triterpenoids	580.376	0	1	8	8(0.00325733)	0(0.128)	0(0.0263158)	1	3.19e-05	55	other	HCD,
Madumycin_II;_Madumicin_II;_A_2315A;_A_1	Phenylpropanoids_and_polyketides:Macrolide_lactams:None	503.263	2	4	5	8(0.00325733)	5(0.0075188)	0(0.0263158)	0.000130399	4.58e-06	5	actino	HCD,
oscillarin	Amino_acids:_peptides:_and_analogues	616.337	3	10	3	8(0.00325733)	4(0.0559211)	0(0.0263158)	0.0088756	0.00473002	0	cyan	CID,
Microphycin_AL828	Amino_acids:_peptides:_and_analogues	828.438	7	16	3	8(0.00325733)	5(0.0075188)	5(0)	4.14e-06	6.72e-05	0	cyan	CID,
kahalalide_O	Organic_acids_and_derivatives:Peptidomimetics:Depsipeptides	932.501	7	15	4	8(0.00325733)	5(0.0075188)	0(0.0263158)	0.0823687	0.000313237	0	other	HCD,
isomotuporin_B	Amino_acids:_peptides:_and_analogues	781.426	4	11	5	8(0.00325733)	4(0.0559211)	0(0.0263158)	0.0363907	0.000295576	138	other	HCD,
nahocol-A	Lipids_and_lipid-like_molecules:Prenol_lipids:Sesquiterpenoids	486.298	1	1	7	8(0.00325733)	0(0.128)	0(0.0263158)	1	0.000111254	0	other	HCD,
Desoxyviroisin	Amino_acids:_peptides:_and_analogues	896.359	6	15	8	8(0.00325733)	7(0)	3(0.0263158)	0.00057376	3.61e-06	0	fungi	CID,
MA-144-G1;_5C-epi-Aclacinomycin_A	Phenylpropanoids_and_polyketides:Anthracyclines:None	811.342	1	4	16	8(0.00325733)	4(0.0559211)	0(0.0263158)	1	3.24e-07	119	actino	HCD,
Proferrioxamine_G1t	Lipids_and_lipid-like_molecules:Fatty_Acyls:Fatty_amides	518.343	2	11	1	8(0.00325733)	6(0)	4(0)	0	3.89e-08	140	multiple	CID,HCD,
Mycosporine-glutamicol-glucoside_II	Organic_oxygen_compounds:Organooxygen_compounds:Carbohydrates_and_carbohydrate_conjugates	462.221	0	4	11	8(0.00325733)	4(0.0559211)	0(0.0263158)	1	0.000231063	8	fungi	HCD,
Physarigin_C	Amino_acids:_peptides:_and_analogues	454.21	2	5	5	8(0.00325733)	3(0.128)	0(0.0263158)	1	0.000260244	0	actino	HCD,
Pholiotic_acid	Phenylpropanoids_and_polyketides:Cinnamic_acids_and_derivatives:Cinnamic_acid_amides	508.221	3	5	5	8(0.00325733)	6(0)	0(0.0263158)	1	2.42e-08	0	fungi	HCD,
acremolide_D	Organic_acids_and_derivatives:Peptidomimetics:Depsipeptides	454.304	2	4	4	8(0.00325733)	5(0.0075188)	0(0.0263158)	1	8.28e-08	0	other	HCD,
Rhodirubin_A;_Trypanomycin-A2;_Ma-144_N2	Phenylpropanoids_and_polyketides:Anthracyclines:None	829.352	1	4	18	8(0.00325733)	4(0.0559211)	0(0.0263158)	1	7.88e-07	0	actino	HCD,
Pteratide_II	Organic_acids_and_derivatives:Peptidomimetics:Depsipeptides	1000.6	8	21	2	8(0.00325733)	6(0)	3(0.0263158)	0.00104218	4.07e-05	11	fungi	HCD,
Guadinomine_D	Amino_acids:_peptides:_and_analogues	544.297	4	13	4	8(0.00325733)	4(0.0559211)	3(0.0263158)	5.16e-06	1.52e-05	52	actino	HCD,
Aclacinomycin_B;_77-3082-B;_MA-144-B1;_G	Phenylpropanoids_and_polyketides:Anthracyclines:None	809.326	1	4	16	8(0.00325733)	3(0.128)	0(0.0263158)	1	4.77e-05	7	actino	HCD,
nordolastatin_G	Organic_acids_and_derivatives:Peptidomimetics:Depsipeptides	1058.69	7	16	7	8(0.00325733)	8(0)	4(0)	0.00133391	1.8e-05	0	cyan	CID,
collinemycin	Phenylpropanoids_and_polyketides:Anthracyclines:None	715.284	1	4	15	8(0.00325733)	5(0.0075188)	0(0.0263158)	1	2.03e-09	119	other	HCD,
punaglandin_4	Lipids_and_lipid-like_molecules:Fatty_Acyls:Eicosanoids	498.202	3	1	8	8(0.00325733)	0(0.128)	0(0.0263158)	1	2.45e-11	0	other	HCD,
Ustilipid_F2	Lipids_and_lipid-like_molecules:Saccharolipids:None	592.346	3	1	14	8(0.00325733)	3(0.128)	0(0.0263158)	1	0.000134838	8	fungi	HCD,
Neoviridogrisein_Cl-c	Organic_acids_and_derivatives:Peptidomimetics:Depsipeptides	896.42	7	17	3	8(0.00325733)	7(0)	0(0.0263158)	0.124776	5.03e-07	0	actino	HCD,
Serratamolide-B	Organic_acids_and_derivatives:Peptidomimetics:Depsipeptides	542.357	3	4	6	8(0.00325733)	4(0.0559211)	0(0.0263158)	0.021257	1.13e-06	0	other	CID,HCD,
Peptaibolin	Amino_acids:_peptides:_and_analogues	589.384	5	11	2	8(0.00325733)	4(0.0559211)	0(0.0263158)	0.000197714	5.07e-05	3	fungi	HCD,
Antimycin_A14	Benzenoids:Benzene_and_substituted_derivatives:Benzoic_acids_and_derivatives	562.289	4	5	7	8(0.00325733)	0(0.128)	0(0.0263158)	2.46e-06	1.17e-06	3	actino	HCD,
cis-Strictaketal	Benzenoids:Phenols:Methoxyphenols	498.298	0	1	7	8(0.00325733)	3(0.128)	0(0.0263158)	1	8.91e-06	2	other	HCD,
scopularide_B	Organic_acids_and_derivatives:Peptidomimetics:Depsipeptides	657.41	5	10	2	8(0.00325733)	7(0)	4(0)	0.05044	7.38e-07	0	fungi	HCD,
N-Methyltyrosyl-N-methyltyrosyl-leucyl-a	Amino_acids:_peptides:_and_analogues	556.29	3	10	4	8(0.00325733)	3(0.128)	0(0.0263158)	1	0.00522663	0	actino	HCD,
Ditrisarubicin_G	Phenylpropanoids_and_polyketides:Anthracyclines:None	1184.55	0	7	26	8(0.00325733)	0(0.128)	0(0.0263158)	1	0.000102481	7	actino	CID,
laxaphycin_B2	Amino_acids:_peptides:_and_analogues	1378.84	11	27	5	8(0.00325733)	5(0.0075188)	0(0.0263158)	0.386856	0.00342764	3	cyan	CID,
CPS;5-Acetamido-3_5_7_9-tetradeoxy-7-(	Organic_oxygen_compounds:Organooxygen_compounds:Carbohydrates_and_carbohydrate_conjugates	406.195	2	5	9	8(0.00325733)	3(0.128)	0(0.0263158)	1	2.75e-07	0	other	HCD,
Actinoplanic_acid_B	Lipids_and_lipid-like_molecules:Prenol_lipids:Diterpenoids	950.56	2	1	11	8(0.00325733)	4(0.0559211)	0(0.0263158)	1	0.000198252	3	other	HCD,
Proferrioxamine-T1	Phenylpropanoids_and_polyketides:Macrolactams:None	800.464	3	16	1	8(0.00325733)	8(0)	3(0.0263158)	0.0399624	1.07e-07	140	actino	CID,
salinamide_B	Organic_acids_and_derivatives:Peptidomimetics:Depsipeptides	1055.46	7	14	8	8(0.00325733)	7(0)	3(0.0263158)	1.71e-05	9.47e-08	5	other	CID,
PF-1070-B	Amino_acids:_peptides:_and_analogues	554.31	3	8	2	8(0.00325733)	6(0)	4(0)	1.8e-07	1.67e-06	4	fungi	HCD,
[Val7]-Surfactin_C13ai_dimethyl_ester	Organic_acids_and_derivatives:Peptidomimetics:Depsipeptides	1021.67	9	14	6	8(0.00325733)	0(0.128)	5(0)	1.51e-07	3.78e-06	0	bacillus	HCD,
OA_6129D	Organoheterocyclic_compounds:Lactams:Beta_lactams	475.199	2	6	5	8(0.00325733)	5(0.0075188)	0(0.0263158)	0.00568294	2.96e-08	0	actino	HCD,
discodermolide	Lipids_and_lipid-like_molecules:Prenol_lipids:Terpene_lactones	593.393	1	2	8	8(0.00325733)	3(0.128)	0(0.0263158)	1	0.000494897	7	other	HCD,
Brunsvicamide_A	Amino_acids:_peptides:_and_analogues	844.485	6	16	2	8(0.00325733)	7(0)	3(0.0263158)	0.000139455	2.19e-08	0	cyan	HCD,
LI-F07a	Organic_acids_and_derivatives:Peptidomimetics:Depsipeptides	944.57	6	16	4	8(0.00325733)	3(0.128)	0(0.0263158)	1	0.004806	37	bacillus	HCD,
psammocinin_B	Lipids_and_lipid-like_molecules:Prenol_lipids:Terpene_lactones	460.282	0	1	8	8(0.00325733)	4(0.0559211)	0(0.0263158)	1	0.000716344	0	other	HCD,
lyngbyastatin_3	Organic_acids_and_derivatives:Peptidomimetics:Depsipeptides	1012.62	8	20	4	8(0.00325733)	8(0)	0(0.0263158)	0.194508	1.23e-05	0	cyan	HCD,
Capreomycin;_Capromycin;_Caprolin;_Capat	Amino_acids:_peptides:_and_analogues	668.347	6	21	2	8(0.00325733)	6(0)	0(0.0263158)	1	0.00796641	3	actino	CID,
A_21978_C3	Organic_acids_and_derivatives:Peptidomimetics:Depsipeptides	1661.76	13	30	7	8(0.00325733)	7(0)	5(0)	3.9e-05	4.35e-05	0	actino	CID,
12-O-Acetylfusicoccin	Organoheterocyclic_compounds:Oxanes:None	722.388	3	1	17	8(0.00325733)	3(0.128)	0(0.0263158)	1	1.65e-05	52	fungi	HCD,
methyl_diacetoxy-keto-eicosapentaenoate	Organic_acids_and_derivatives:Carboxylic_acids_and_derivatives:Dicarboxylic_acids_and_derivatives	418.236	2	1	7	8(0.00325733)	4(0.0559211)	0(0.0263158)	1	3.52e-05	0	other	HCD,
Cytorhodin_X	Benzenoids:Naphthacenes:Tetracenequinones	912.462	0	7	18	8(0.00325733)	6(0)	0(0.0263158)	1	1.03e-09	7	actino	CID,
Epelmycin_B	Phenylpropanoids_and_polyketides:Anthracyclines:None	825.321	1	4	17	8(0.00325733)	4(0.0559211)	0(0.0263158)	1	1.22e-07	119	actino	HCD,
Cephabacin_F1;_Chitinovorin_A;_TAN-547_A	Organic_acids_and_derivatives:Peptidomimetics:Hybrid_peptides	687.265	4	13	6	8(0.00325733)	0(0.128)	0(0.0263158)	1	0.000368099	2	other	HCD,
none	Lipids_and_lipid-like_molecules:Prenol_lipids:Terpene_lactones	434.23	2	1	7	8(0.00325733)	3(0.128)	0(0.0263158)	1	3.09e-05	0	other	CID,HCD,
5-hydroxymethyldiscodermolate	Lipids_and_lipid-like_molecules:Prenol_lipids:Diterpenoids	625.419	2	2	10	8(0.00325733)	4(0.0559211)	0(0.0263158)	1	0.00118076	5	other	HCD,
Chymostatin_A;_Chymostatin	Amino_acids:_peptides:_and_analogues	607.312	4	12	2	8(0.00325733)	4(0.0559211)	0(0.0263158)	0.000344561	1.02e-05	18	actino	HCD,
Anabaenopeptin-F	Amino_acids:_peptides:_and_analogues	850.47	6	18	3	7(0.00678733)	5(0.0075188)	0(0.0263158)	0.00369382	0.000867439	0	cyan	CID,
Antimycin_A7a	Benzenoids:Benzene_and_substituted_derivatives:Benzoic_acids_and_derivatives	520.242	4	5	7	7(0.00678733)	4(0.0559211)	0(0.0263158)	5.35e-06	4.82e-05	12	actino	HCD,
Bacteriohop-6-entetrol_carbapseudopentos	Lipids_and_lipid-like_molecules:Prenol_lipids:Hopanoids	705.518	0	2	10	7(0.00678733)	4(0.0559211)	0(0.0263158)	1	5.43e-06	6	pseudomonas	HCD,
azumamide_C	Organic_acids_and_derivatives:Peptidomimetics:Hybrid_peptides	530.274	3	8	3	7(0.00678733)	4(0.0559211)	0(0.0263158)	0.0185158	5.19e-05	3	other	HCD,
Bamylocin_A	Organic_acids_and_derivatives:Peptidomimetics:Depsipeptides	1021.65	7	14	3	7(0.00678733)	5(0.0075188)	3(0.0263158)	0.163382	0.00509454	2	bacillus	CID,
celebeside_C	Organic_acids_and_derivatives:Peptidomimetics:Depsipeptides	811.433	6	13	7	7(0.00678733)	6(0)	3(0.0263158)	0.0462487	2.08e-06	0	other	HCD,
Valylamiclenomycylglutamine	Amino_acids:_peptides:_and_analogues	423.248	2	8	2	7(0.00678733)	4(0.0559211)	0(0.0263158)	1	0.00139927	3	actino	HCD,
Aureobasidin-E	Organic_acids_and_derivatives:Peptidomimetics:Depsipeptides	1116.68	8	20	4	7(0.00678733)	4(0.0559211)	0(0.0263158)	0.0151835	0.00586932	2	fungi	HCD,
Calcimycin;_A-23187	Organoheterocyclic_compounds:Benzoxazoles:None	523.268	0	4	5	7(0.00678733)	3(0.128)	0(0.0263158)	1	0.000162778	7	actino	HCD,
Julichrome_Q1_3;_Julimycin_C;_Julimycin	_neolignans_and_related_compounds:None:None	732.205	2	1	11	7(0.00678733)	0(0.128)	0(0.0263158)	1	0.000322382	2	actino	CID,
Chymostatin_B	Amino_acids:_peptides:_and_analogues	593.296	4	12	2	7(0.00678733)	4(0.0559211)	0(0.0263158)	0.000521604	1.12e-05	18	actino	CID,HCD,
Physarigin_B	Amino_acids:_peptides:_and_analogues	450.215	2	5	4	7(0.00678733)	0(0.128)	0(0.0263158)	1	0.00576429	0	actino	HCD,
phakellistatin_9	Amino_acids:_peptides:_and_analogues	1122.65	9	20	2	7(0.00678733)	3(0.128)	3(0.0263158)	0.000261695	3.66e-07	2	other	HCD,
13E-globostellatic_acid_B_methyl_ester	Lipids_and_lipid-like_molecules:Prenol_lipids:Triterpenoids	570.356	2	1	8	7(0.00678733)	4(0.0559211)	0(0.0263158)	0.00668634	0.000171941	0	other	HCD,
amijidictyol	Lipids_and_lipid-like_molecules:Prenol_lipids:Diterpenoids	420.251	2	1	7	7(0.00678733)	0(0.128)	0(0.0263158)	1	2.52e-06	3	other	HCD,
laxaphycin_B	Amino_acids:_peptides:_and_analogues	1394.84	11	27	6	7(0.00678733)	6(0)	6(0)	0.00126337	4.42e-05	0	cyan	CID,HCD,
euryjanicin_B	Amino_acids:_peptides:_and_analogues	709.38	6	14	2	7(0.00678733)	5(0.0075188)	0(0.0263158)	0.00188612	9.72e-06	4	other	HCD,
pitipeptolide_A	Organic_acids_and_derivatives:Peptidomimetics:Depsipeptides	807.478	6	11	4	7(0.00678733)	6(0)	0(0.0263158)	0.00190877	9.16e-06	24	cyan	HCD,
Actinomycin_G6	Organic_acids_and_derivatives:Peptidomimetics:Depsipeptides	1272.6	10	24	7	7(0.00678733)	7(0)	0(0.0263158)	0.0115357	6.09e-07	0	actino	CID,
Antimycin_A16	Benzenoids:Benzene_and_substituted_derivatives:Benzoic_acids_and_derivatives	576.305	4	5	7	7(0.00678733)	4(0.0559211)	3(0.0263158)	3.2e-06	1.9e-05	3	actino	HCD,
1-[Hydroxyl-diethyl_malonate]-isopropyl	Organic_acids_and_derivatives:Carboxylic_acids_and_derivatives:Tricarboxylic_acids_and_derivatives	470.324	3	1	8	7(0.00678733)	4(0.0559211)	0(0.0263158)	1	8.37e-06	0	other	HCD,
pitiprolamide	Organic_acids_and_derivatives:Peptidomimetics:Depsipeptides	904.531	7	12	4	7(0.00678733)	7(0)	3(0.0263158)	0.00150239	2.05e-05	0	cyan	CID,
none	Amino_acids:_peptides:_and_analogues	651.396	5	13	2	7(0.00678733)	6(0)	4(0)	1.08e-09	1.86e-05	0	other	CID,HCD,
nephthoside_monoacetate	Lipids_and_lipid-like_molecules:Prenol_lipids:Diterpenoids	570.356	1	1	9	7(0.00678733)	0(0.128)	0(0.0263158)	1	6.92e-06	0	other	HCD,
Okadaic_acid_diole_ester_compound_11	Lipids_and_lipid-like_molecules:Fatty_Acyls:Fatty_acid_esters	918.534	1	1	16	7(0.00678733)	0(0.128)	0(0.0263158)	0.00851482	0.000159047	0	other	CID,
Spumigin_C	Amino_acids:_peptides:_and_analogues	612.291	3	10	5	7(0.00678733)	4(0.0559211)	0(0.0263158)	0.00902418	1.38e-05	3	fungi	HCD,
Serrawettin_W2	Organic_acids_and_derivatives:Peptidomimetics:Depsipeptides	731.447	5	10	4	7(0.00678733)	5(0.0075188)	0(0.0263158)	0.0019305	5.64e-05	150	other	HCD,
Aureobasidin-N	Organic_acids_and_derivatives:Peptidomimetics:Depsipeptides	1082.68	8	20	2	7(0.00678733)	6(0)	4(0)	9.29e-05	0.000158654	2	fungi	HCD,
WSS_2221;Cyclo[(4R)-4-hydroxy-L-allois	Amino_acids:_peptides:_and_analogues	488.3	3	8	2	7(0.00678733)	4(0.0559211)	3(0.0263158)	0.000223253	3.89e-05	8	fungi	HCD,
Fusaricidin_B;_LI-F04b	Organic_acids_and_derivatives:Peptidomimetics:Depsipeptides	896.57	6	16	4	7(0.00678733)	4(0.0559211)	0(0.0263158)	1	0.00286747	0	bacillus	HCD,
perthamide_C	Phenylpropanoids_and_polyketides:Macrolactams:None	944.46	7	19	6	7(0.00678733)	7(0)	5(0)	1.61e-05	3.17e-06	0	other	HCD,
Aureobasidin-Q	Organic_acids_and_derivatives:Peptidomimetics:Depsipeptides	1132.69	8	20	2	7(0.00678733)	5(0.0075188)	3(0.0263158)	0.00113004	0.000212467	20	fungi	HCD,
Antimycin-A0a	Benzenoids:Benzene_and_substituted_derivatives:Benzoic_acids_and_derivatives	562.289	4	5	7	7(0.00678733)	5(0.0075188)	3(0.0263158)	1.24e-06	1.68e-06	0	actino	HCD,
3-Acetoacetoxymethylorganomycin_E	Organoheterocyclic_compounds:Lactams:Beta_lactams	487.126	2	5	7	7(0.00678733)	3(0.128)	0(0.0263158)	1	6.28e-05	3	actino	HCD,
acanthifolioside_C	Lipids_and_lipid-like_molecules:Steroids_and_steroid_derivatives:Cholestane_steroids	548.371	0	1	9	7(0.00678733)	0(0.128)	0(0.0263158)	1	3.7e-10	0	other	HCD,
Destruxin_E2;_SB-242541	Organic_acids_and_derivatives:Peptidomimetics:Depsipeptides	579.327	5	12	3	7(0.00678733)	6(0)	0(0.0263158)	0.00114507	3.54e-06	0	fungi	HCD,
none	Lipids_and_lipid-like_molecules:Prenol_lipids:Diterpenoids	490.257	3	1	9	7(0.00678733)	0(0.128)	0(0.0263158)	0.0112628	3.02e-05	5	other	CID,HCD,
AO_341B;_LL-A-0341-B	Organic_acids_and_derivatives:Peptidomimetics:Depsipeptides	1140.52	9	21	6	7(0.00678733)	6(0)	5(0)	0.00244995	0.000311746	0	actino	CID,
AS-1387392	Amino_acids:_peptides:_and_analogues	542.31	3	8	2	7(0.00678733)	7(0)	0(0.0263158)	0.000757967	1.18e-07	0	fungi	HCD,
Antimycin_A8a	Benzenoids:Benzene_and_substituted_derivatives:Benzoic_acids_and_derivatives	534.258	4	5	7	7(0.00678733)	5(0.0075188)	3(0.0263158)	8.86e-07	4.4e-05	2	actino	HCD,
perthamide_D	Phenylpropanoids_and_polyketides:Macrolactams:None	928.465	7	19	5	7(0.00678733)	5(0.0075188)	0(0.0263158)	0.147801	7.28e-05	0	other	HCD,
2-desmethyldiscodermolide	Lipids_and_lipid-like_molecules:Prenol_lipids:Terpene_lactones	579.377	1	2	8	7(0.00678733)	3(0.128)	0(0.0263158)	1	0.000604051	0	other	HCD,
USF-19-A	Benzenoids:Benzene_and_substituted_derivatives:Benzoic_acids_and_derivatives	464.179	4	5	7	7(0.00678733)	0(0.128)	0(0.0263158)	1.36e-06	1.28e-05	0	actino	HCD,
Beauvericin_E	Organic_acids_and_derivatives:Peptidomimetics:Depsipeptides	735.409	5	8	6	7(0.00678733)	6(0)	3(0.0263158)	1.48e-05	3.02e-07	150	fungi	HCD,
none	Amino_acids:_peptides:_and_analogues	498.378	3	10	2	7(0.00678733)	0(0.128)	0(0.0263158)	0.0101159	0.013666	3	other	CID,HCD,
12beta-Hydroxycarbomethoxyacetyl-quercin	Lipids_and_lipid-like_molecules:Prenol_lipids:Triterpenoids	588.366	2	1	7	7(0.00678733)	0(0.128)	0(0.0263158)	0.00523571	0.0101609	2	fungi	HCD,
NK-04000P;_Epopromycin_A	Amino_acids:_peptides:_and_analogues	412.257	2	5	4	7(0.00678733)	4(0.0559211)	0(0.0263158)	0.00629599	8.09e-05	0	actino	CID,HCD,
Pantethine	Amino_acids:_peptides:_and_analogues	554.244	4	9	5	7(0.00678733)	0(0.128)	0(0.0263158)	1	1.26e-06	9	other	CID,HCD,
Antagonistic_factor_II	Antagonistic_factor_II:1185.72:FAILED_TO_PROCESS	1185.72	10	25	3	7(0.00678733)	5(0.0075188)	0(0.0263158)	0.0010909	7.84e-05	150	bacillus	HCD,
A-52688-F	Lipids_and_lipid-like_molecules:Fatty_Acyls:Fatty_acid_esters	436.2	2	3	5	7(0.00678733)	3(0.128)	0(0.0263158)	1	3.74e-05	2	fungi	HCD,
discodermin_D	Organic_acids_and_derivatives:Peptidomimetics:Depsipeptides	1676.8	14	36	3	7(0.00678733)	0(0.128)	0(0.0263158)	1	7.53e-06	2	other	HCD,
Cyanopeptolin_972	Organic_acids_and_derivatives:Peptidomimetics:Depsipeptides	972.528	6	18	5	7(0.00678733)	4(0.0559211)	0(0.0263158)	0.0746135	0.000543778	2	cyan	HCD,
Arborcandin_D	Organic_acids_and_derivatives:Peptidomimetics:Hybrid_peptides	1281.75	9	23	5	7(0.00678733)	6(0)	0(0.0263158)	0.19825	2.73e-05	0	fungi	HCD,
A-500359_F_amide	Organic_oxygen_compounds:Organooxygen_compounds:Carbohydrates_and_carbohydrate_conjugates	458.129	2	7	10	7(0.00678733)	3(0.128)	0(0.0263158)	1	1.84e-06	0	actino	HCD,
Mer-N5075-A	Amino_acids:_peptides:_and_analogues	597.327	4	12	3	7(0.00678733)	4(0.0559211)	4(0)	0.0112042	0.000839971	95	actino	CID,HCD,
clonostachysin_B	Phenylpropanoids_and_polyketides:Macrolactams:None	1023.67	8	25	3	7(0.00678733)	4(0.0559211)	3(0.0263158)	0.00313875	0.0014293	7	other	HCD,
Myomycin-B	Organic_oxygen_compounds:Organooxygen_compounds:Carbohydrates_and_carbohydrate_conjugates	725.356	4	12	14	7(0.00678733)	3(0.128)	0(0.0263158)	1	5.61e-06	0	other	HCD,
Delaminomycin-B	Organoheterocyclic_compounds:Pyrrolines:None	515.325	0	2	6	7(0.00678733)	0(0.128)	0(0.0263158)	1	0.00399052	0	actino	HCD,
AS-1429716	Amino_acids:_peptides:_and_analogues	558.305	3	8	3	7(0.00678733)	5(0.0075188)	0(0.0263158)	0.0195788	9.79e-07	3	actino	HCD,
WSS_2217;Cyclo[(4R)-4-hydroxy-L-allois	Amino_acids:_peptides:_and_analogues	474.284	3	8	2	7(0.00678733)	4(0.0559211)	4(0)	2.16e-06	0.000685406	3	fungi	HCD,
Edeine_F	Organic_acids_and_derivatives:Peptidomimetics:Hybrid_peptides	780.461	5	19	4	7(0.00678733)	0(0.128)	0(0.0263158)	1	0.000154821	22	bacillus	HCD,
Queuosine	_and_analogues:Pyrrolopyrimidine_nucleosides_and_nucleotides:None	409.16	0	8	7	7(0.00678733)	4(0.0559211)	0(0.0263158)	1	9.94e-06	0	other	HCD,
hennoxazole_B	Organoheterocyclic_compounds:Azoles:Oxazoles	528.32	0	1	9	7(0.00678733)	5(0.0075188)	0(0.0263158)	1	1.65e-07	4	other	HCD,
Tiahuramide_C	Organic_acids_and_derivatives:Peptidomimetics:Depsipeptides	726.457	5	10	4	7(0.00678733)	3(0.128)	0(0.0263158)	1	0.00634217	2	cyan	CID,
solonamide_B	Organic_acids_and_derivatives:Peptidomimetics:Depsipeptides	586.373	4	8	2	7(0.00678733)	6(0)	0(0.0263158)	0.0015942	6.74e-07	22	other	HCD,
none	Organic_acids_and_derivatives:Peptidomimetics:Depsipeptides	1035.68	8	14	5	7(0.00678733)	7(0)	0(0.0263158)	4.46e-06	0.00022022	0	bacillus	CID,HCD,
dolastatin_G	Organic_acids_and_derivatives:Peptidomimetics:Depsipeptides	1072.7	7	16	9	7(0.00678733)	4(0.0559211)	4(0)	0.000111232	0.0006716	0	cyan	CID,HCD,
noname	Amino_acids:_peptides:_and_analogues	559.315	1	3	5	7(0.00678733)	3(0.128)	0(0.0263158)	1	0.000849956	6	fungi	HCD,
Enamidonin	Amino_acids:_peptides:_and_analogues	705.385	4	14	2	7(0.00678733)	4(0.0559211)	0(0.0263158)	0.0165672	5.12e-05	27	other	HCD,
Antimycin-A0c	Benzenoids:Benzene_and_substituted_derivatives:Benzoic_acids_and_derivatives	562.289	4	5	7	7(0.00678733)	5(0.0075188)	0(0.0263158)	3.27e-05	4.13e-05	3	actino	HCD,
none	Organoheterocyclic_compounds:Naphthofurans:None	402.241	1	1	7	7(0.00678733)	3(0.128)	0(0.0263158)	1	3.07e-06	0	fungi	CID,HCD,
Oscillol_2_2'-di(O-methyl-methylpentosid	Lipids_and_lipid-like_molecules:Prenol_lipids:Tetraterpenoids	920.565	0	1	17	7(0.00678733)	0(0.128)	0(0.0263158)	1	3.24e-05	0	other	HCD,
3beta-Carboxy-3a-desmethylsimvastatin	Organic_acids_and_derivatives:Carboxylic_acids_and_derivatives:Tricarboxylic_acids_and_derivatives	466.257	1	1	7	7(0.00678733)	0(0.128)	0(0.0263158)	1	0.00791838	0	other	HCD,
SB-253517	Lipids_and_lipid-like_molecules:Fatty_Acyls:Fatty_acyl_glycosides	582.352	3	4	8	7(0.00678733)	0(0.128)	0(0.0263158)	1	2.52e-05	0	pseudomonas	HCD,
Botcineric_acid;_(previously_Homobotcino	Lipids_and_lipid-like_molecules:Fatty_Acyls:Fatty_alcohols	430.257	1	1	8	7(0.00678733)	3(0.128)	0(0.0263158)	1	3.87e-05	2	fungi	HCD,
Paeciloxazine	Lipids_and_lipid-like_molecules:Prenol_lipids:Sesquiterpenoids	526.268	2	3	7	7(0.00678733)	0(0.128)	0(0.0263158)	1	0.00469336	0	fungi	HCD,
Detoxin_C1;_Detoxin_Ca1	Organic_acids_and_derivatives:Peptidomimetics:Hybrid_peptides	505.242	4	6	6	7(0.00678733)	3(0.128)	0(0.0263158)	7.04e-05	0.00641293	0	actino	CID,
phakellistatin_4	Amino_acids:_peptides:_and_analogues	789.406	6	14	3	7(0.00678733)	3(0.128)	0(0.0263158)	0.0723185	0.00405478	3	other	HCD,
Oxopropaline-E	Lipids_and_lipid-like_molecules:Fatty_Acyls:Fatty_acyl_glycosides	400.163	0	2	7	7(0.00678733)	4(0.0559211)	0(0.0263158)	1	1e-08	2	actino	HCD,
Sordarin-1-methyl_ester	Lipids_and_lipid-like_molecules:Prenol_lipids:Terpene_glycosides	506.288	1	1	10	7(0.00678733)	3(0.128)	0(0.0263158)	0.00347328	6.38e-05	0	other	HCD,
Tetronomycin	Lipids_and_lipid-like_molecules:Prenol_lipids:Terpene_glycosides	586.351	0	1	8	7(0.00678733)	4(0.0559211)	0(0.0263158)	1	1.05e-06	2	actino	HCD,
Arthrobactin;_Terregens_factor	Lipids_and_lipid-like_molecules:Fatty_Acyls:Fatty_acids_and_conjugates	476.248	2	9	3	7(0.00678733)	0(0.128)	0(0.0263158)	1	0.0153252	40	other	HCD,
LC-KA05	Organoheterocyclic_compounds:Lactones:Delta_valerolactones	505.268	2	3	6	7(0.00678733)	0(0.128)	0(0.0263158)	1	0.000201427	39	actino	HCD,
Piperastatin_B	Amino_acids:_peptides:_and_analogues	795.485	5	15	3	7(0.00678733)	4(0.0559211)	0(0.0263158)	0.0199328	6.83e-05	0	actino	HCD,
WA-3854-D	Amino_acids:_peptides:_and_analogues	520.337	3	10	3	7(0.00678733)	4(0.0559211)	0(0.0263158)	0.00772176	4.4e-06	6	actino	HCD,
phakellistatin_12	Amino_acids:_peptides:_and_analogues	1138.64	9	20	3	7(0.00678733)	7(0)	5(0)	6.29e-06	1.74e-07	20	other	HCD,
massetolide_G	Organic_acids_and_derivatives:Peptidomimetics:Depsipeptides	1139.71	9	18	6	7(0.00678733)	6(0)	0(0.0263158)	1.51e-05	2.06e-06	150	pseudomonas	CID,HCD,
3a-Hydroxy-4beta_15-diacetoxy-8a-(propio	Lipids_and_lipid-like_molecules:Prenol_lipids:Sesquiterpenoids	454.184	3	1	11	7(0.00678733)	3(0.128)	0(0.0263158)	1	0.000407956	4	fungi	HCD,
ACT-toxin_II	Amino_acids:_peptides:_and_analogues	509.262	2	3	8	7(0.00678733)	4(0.0559211)	0(0.0263158)	1	9.73e-06	0	fungi	HCD,
Oleandomycin;_Matromycin;_Romicil;_Amimy	Organic_oxygen_compounds:Organooxygen_compounds:Carbohydrates_and_carbohydrate_conjugates	687.419	0	4	14	7(0.00678733)	4(0.0559211)	0(0.0263158)	1	2.69e-07	0	actino	HCD,
antimycin_A19	Benzenoids:Benzene_and_substituted_derivatives:Benzoic_acids_and_derivatives	548.273	4	5	7	7(0.00678733)	5(0.0075188)	3(0.0263158)	1.43e-06	7.02e-06	3	actino	HCD,
HT-2_toxin;_Mycotoxin_HT-2M;_4-Deacetyl	Lipids_and_lipid-like_molecules:Prenol_lipids:Sesquiterpenoids	424.21	2	1	9	7(0.00678733)	4(0.0559211)	0(0.0263158)	0.00561158	0.000239421	0	fungi	CID,
agosterol_A4	Steroids_and_steroid_derivatives:Bile_acids:_alcohols_and_derivatives	588.366	3	1	9	7(0.00678733)	0(0.128)	0(0.0263158)	1	0.00110303	2	other	HCD,
Helminthosporoside_A;_HS_toxin_A	Lipids_and_lipid-like_molecules:Prenol_lipids:Terpene_glycosides	884.389	0	1	27	7(0.00678733)	4(0.0559211)	0(0.0263158)	1	1.25e-06	0	fungi	HCD,
Salmochelin_X;_Pacifaric_acid;_Pacifarin	Organic_oxygen_compounds:Organooxygen_compounds:Carbohydrates_and_carbohydrate_conjugates	403.111	1	3	10	7(0.00678733)	0(0.128)	0(0.0263158)	1	7.62e-06	2	other	HCD,
guangomide_B	Organic_acids_and_derivatives:Peptidomimetics:Depsipeptides	602.332	5	10	4	7(0.00678733)	6(0)	0(0.0263158)	1	5.51e-06	20	other	HCD,
Deisovalerylblastmycin;_Deisovaleryl-ant	Benzenoids:Benzene_and_substituted_derivatives:Benzoic_acids_and_derivatives	436.185	3	5	6	6(0.00736377)	3(0.128)	0(0.0263158)	3.24e-05	0.00458456	0	actino	CID,
Hirsutatin_A	Organic_acids_and_derivatives:Peptidomimetics:Depsipeptides	676.368	5	9	6	6(0.00736377)	4(0.0559211)	0(0.0263158)	0.046199	0.00121334	0	fungi	HCD,
none	Lipids_and_lipid-like_molecules:Glycerolipids:Glycerol_ethers	462.356	0	1	10	6(0.00736377)	0(0.128)	0(0.0263158)	1	3.38e-05	0	other	CID,HCD,
Procidin_S_346;_Protease_inhibitor_S_346	Organic_acids_and_derivatives:Peptidomimetics:Hybrid_peptides	713.494	5	11	4	6(0.00736377)	0(0.128)	0(0.0263158)	1	0.00836101	11	actino	CID,
Hirsutellide_A	Organic_acids_and_derivatives:Peptidomimetics:Depsipeptides	664.347	5	10	4	6(0.00736377)	4(0.0559211)	0(0.0263158)	0.0439485	0.000965703	0	fungi	HCD,
Taurimycin_B;_Tavrimycin_B;_7036-1_C_B	Phenylpropanoids_and_polyketides:Anthracyclines:None	811.305	1	4	17	6(0.00736377)	0(0.128)	0(0.0263158)	1	1.01e-05	119	actino	HCD,
Aestivophoenin_C	Organoheterocyclic_compounds:Diazanaphthalenes:Benzodiazines	508.257	1	5	7	6(0.00736377)	4(0.0559211)	0(0.0263158)	1	1.96e-05	0	actino	HCD,
ranieramide	Amino_acids:_peptides:_and_analogues	455.206	1	5	4	6(0.00736377)	4(0.0559211)	0(0.0263158)	1	7.67e-06	0	other	HCD,
Culicinin_D	Organic_acids_and_derivatives:Peptidomimetics:Hybrid_peptides	1233.87	10	23	3	6(0.00736377)	4(0.0559211)	0(0.0263158)	0.0794869	0.000804271	0	fungi	CID,
Pseudomonic_acid-B;_Pseudomonic_acid_II	Lipids_and_lipid-like_molecules:Fatty_Acyls:Fatty_acids_and_conjugates	516.293	1	1	10	6(0.00736377)	4(0.0559211)	0(0.0263158)	1	1.93e-06	2	pseudomonas	HCD,
TMC-1A	Organic_oxygen_compounds:Organooxygen_compounds:Carbonyl_compounds	512.252	2	5	4	6(0.00736377)	0(0.128)	0(0.0263158)	1	0.0169239	0	actino	HCD,
Julichrome_Q6_6;_Julimycin-B-I_complex	Benzenoids:Anthracenes:None	686.236	2	1	11	6(0.00736377)	0(0.128)	0(0.0263158)	1	5e-06	0	actino	CID,
palmerolide_E	Phenylpropanoids_and_polyketides:Macrolides_and_analogues:None	489.273	1	2	6	6(0.00736377)	0(0.128)	0(0.0263158)	1	0.000430428	7	other	HCD,
Neoefrapeptin_G	Organic_acids_and_derivatives:Peptidomimetics:Hybrid_peptides	1213.71	13	27	2	6(0.00736377)	4(0.0559211)	0(0.0263158)	0.0254339	3.25e-05	150	fungi	HCD,
2'(3')-O-Ribosyladenosine	_and_analogues:Purine_nucleosides:None	399.139	0	6	10	6(0.00736377)	4(0.0559211)	0(0.0263158)	1	4.54e-08	0	other	HCD,
Pestalotiopin_C	Lipids_and_lipid-like_molecules:Prenol_lipids:Terpene_lactones	560.335	2	1	8	6(0.00736377)	0(0.128)	0(0.0263158)	0.00668993	0.00194704	3	fungi	HCD,
2'_3'-Diacetoxy-3_4_5'_6'_4''-pentahydro	Benzenoids:Benzene_and_substituted_derivatives:Terphenyls	426.095	2	1	10	6(0.00736377)	0(0.128)	0(0.0263158)	1	0.000334998	0	fungi	HCD,
Oudemansin_L	Benzodioxanes:Benzo-1:4-dioxanes	474.262	1	1	12	6(0.00736377)	3(0.128)	0(0.0263158)	0.00300241	0.000327635	5	fungi	HCD,
none	Lipids_and_lipid-like_molecules:Prenol_lipids:Diterpenoids	460.319	0	1	7	6(0.00736377)	4(0.0559211)	0(0.0263158)	1	0.00026082	0	other	CID,HCD,
Micropeptin_MZ771	Organic_acids_and_derivatives:Peptidomimetics:Depsipeptides	771.464	4	15	4	6(0.00736377)	5(0.0075188)	0(0.0263158)	0.00055732	9.61e-05	0	cyan	HCD,
synechobactin_C	Lipids_and_lipid-like_molecules:Fatty_Acyls:Fatty_acids_and_conjugates	504.28	2	9	3	6(0.00736377)	0(0.128)	0(0.0263158)	1	0.0152288	0	cyan	HCD,
eurypamide_A	Amino_acids:_peptides:_and_analogues	530.213	1	8	6	6(0.00736377)	3(0.128)	0(0.0263158)	1	0.00161315	2	other	HCD,
none	Lipids_and_lipid-like_molecules:Glycerophospholipids:Glycerophosphocholines	523.364	0	5	8	6(0.00736377)	4(0.0559211)	0(0.0263158)	1	0.00301479	4	other	CID,HCD,
Lipopeptin-B	Organic_acids_and_derivatives:Peptidomimetics:Depsipeptides	1162.58	8	20	7	6(0.00736377)	5(0.0075188)	3(0.0263158)	0.0191971	0.00704212	0	actino	CID,
phakellistatin_13	Amino_acids:_peptides:_and_analogues	798.406	6	15	2	6(0.00736377)	4(0.0559211)	3(0.0263158)	0.000430671	0.00174086	0	other	HCD,
massetolide_A	Organic_acids_and_derivatives:Peptidomimetics:Depsipeptides	1139.71	9	18	6	6(0.00736377)	5(0.0075188)	0(0.0263158)	0.00100273	1.6e-05	150	pseudomonas	HCD,
Cytomycin;_Saitomycin	Organoheterocyclic_compounds:Diazines:Pyrimidines_and_pyrimidine_derivatives	405.176	1	11	3	6(0.00736377)	0(0.128)	0(0.0263158)	1	2.93e-07	0	actino	HCD,
Lipohexin	Organic_acids_and_derivatives:Peptidomimetics:Hybrid_peptides	764.505	6	13	2	6(0.00736377)	3(0.128)	0(0.0263158)	1	0.0161891	25	fungi	HCD,
none	Lipids_and_lipid-like_molecules:Prenol_lipids:Diterpenoids	484.282	1	1	7	6(0.00736377)	3(0.128)	0(0.0263158)	1	5.71e-05	2	other	CID,HCD,
[Ala1]Viroidin	Amino_acids:_peptides:_and_analogues	868.327	6	15	7	6(0.00736377)	5(0.0075188)	4(0)	9.75e-06	4.8e-06	0	fungi	HCD,
T-2_toxin;_NSC-138780;_Fusariotoxin;_Ins	Lipids_and_lipid-like_molecules:Prenol_lipids:Sesquiterpenoids	466.22	3	1	10	6(0.00736377)	3(0.128)	0(0.0263158)	1	0.00139904	4	fungi	HCD,
shaunardimycin	Phenylpropanoids_and_polyketides:Anthracyclines:None	701.268	1	3	15	6(0.00736377)	3(0.128)	0(0.0263158)	1	1.94e-06	119	other	HCD,
mycothiazole-4_19-diol	Organoheterocyclic_compounds:Azoles:Thiazoles	438.219	2	3	6	6(0.00736377)	0(0.128)	0(0.0263158)	1	0.0166695	0	other	HCD,
a-Substance_Ib	Amino_acids:_peptides:_and_analogues	685.391	5	15	2	6(0.00736377)	3(0.128)	0(0.0263158)	1	0.00496379	108	other	HCD,
Peptide_P2;_delta-(a-Aminoadipyl)-cystei	Amino_acids:_peptides:_and_analogues	420.168	3	8	3	6(0.00736377)	4(0.0559211)	0(0.0263158)	1	0.0292767	0	fungi	HCD,
Citrinamide_B	Amino_acids:_peptides:_and_analogues	505.242	4	7	5	6(0.00736377)	3(0.128)	0(0.0263158)	0.00973757	0.000591667	55	fungi	HCD,
KSA-9432	Amino_acids:_peptides:_and_analogues	549.266	2	12	5	6(0.00736377)	3(0.128)	0(0.0263158)	1	0.000284824	0	actino	HCD,
none	Lipids_and_lipid-like_molecules:Steroids_and_steroid_derivatives:Ergostane_steroids	614.382	2	1	8	6(0.00736377)	3(0.128)	0(0.0263158)	1	0.00125273	55	fungi	CID,HCD,
Janthinocin_C	Organic_acids_and_derivatives:Peptidomimetics:Depsipeptides	1174.6	9	21	6	6(0.00736377)	5(0.0075188)	0(0.0263158)	0.176465	0.000147874	8	other	HCD,
KL-39	Organic_acids_and_derivatives:Peptidomimetics:Hybrid_peptides	1046.48	7	16	7	6(0.00736377)	5(0.0075188)	3(0.0263158)	0.16267	4.07e-05	0	bacillus	HCD,
cyclotheonamide_D	Amino_acids:_peptides:_and_analogues	697.355	5	15	2	6(0.00736377)	4(0.0559211)	0(0.0263158)	1	0.00242963	138	other	HCD,
Sekikaic_acid	Phenylpropanoids_and_polyketides:Depsides_and_depsidones:None	418.163	1	1	10	6(0.00736377)	0(0.128)	0(0.0263158)	1	0.000464225	5	other	HCD,
none	Lipids_and_lipid-like_molecules:Prenol_lipids:Sesquiterpenoids	406.272	1	1	7	6(0.00736377)	3(0.128)	0(0.0263158)	1	0.00156004	0	other	CID,HCD,
8_9_13-Triacetoxydocosanoic_acid	Organic_acids_and_derivatives:Carboxylic_acids_and_derivatives:Tetracarboxylic_acids_and_derivatives	514.351	3	1	8	6(0.00736377)	3(0.128)	0(0.0263158)	0.00799855	6.77e-05	6	other	HCD,
D-Phe-L-Val-D-Val-L-Tyr_tetrapeptide	Amino_acids:_peptides:_and_analogues	510.284	3	8	2	6(0.00736377)	5(0.0075188)	4(0)	1.38e-06	1.51e-07	0	fungi	HCD,
Nostoginin_BN741	Organic_acids_and_derivatives:Peptidomimetics:Hybrid_peptides	741.431	4	12	5	6(0.00736377)	3(0.128)	0(0.0263158)	1	0.000289265	0	cyan	HCD,
PF-1163-B	Phenylpropanoids_and_polyketides:Macrolide_lactams:None	461.314	1	3	5	6(0.00736377)	0(0.128)	0(0.0263158)	1	0.00479721	6	fungi	HCD,
Micropeptin_88-E	Organic_acids_and_derivatives:Peptidomimetics:Depsipeptides	1062.56	7	17	5	6(0.00736377)	5(0.0075188)	0(0.0263158)	0.0616837	2.41e-05	0	cyan	HCD,
massetolide_F	Organic_acids_and_derivatives:Peptidomimetics:Depsipeptides	1125.69	9	18	6	6(0.00736377)	5(0.0075188)	0(0.0263158)	0.00857898	4.05e-05	20	pseudomonas	HCD,
Deoxy-dihydroxychlamydocin	Amino_acids:_peptides:_and_analogues	544.29	3	8	3	6(0.00736377)	4(0.0559211)	0(0.0263158)	1	4.56e-05	2	other	HCD,
Beauvenniatin_A	Organic_acids_and_derivatives:Peptidomimetics:Depsipeptides	735.409	5	9	6	6(0.00736377)	0(0.128)	0(0.0263158)	0.0429282	0.00296891	0	fungi	HCD,
Brimanyl-bacillithiol	Organic_oxygen_compounds:Organooxygen_compounds:Carbohydrates_and_carbohydrate_conjugates	588.174	1	6	9	6(0.00736377)	3(0.128)	0(0.0263158)	1	4.06e-05	3	bacillus	HCD,
WAP-8294A2	Organic_acids_and_derivatives:Peptidomimetics:Depsipeptides	1561.81	12	31	6	6(0.00736377)	4(0.0559211)	0(0.0263158)	0.429451	0.00579104	0	other	CID,
CJ-13102	Lipids_and_lipid-like_molecules:Fatty_Acyls:Fatty_alcohol_esters	462.262	1	1	8	6(0.00736377)	3(0.128)	0(0.0263158)	1	0.000302001	8	fungi	HCD,
sarcodictyin_C	Lipids_and_lipid-like_molecules:Prenol_lipids:Sesquiterpenoids	512.252	2	4	8	6(0.00736377)	3(0.128)	0(0.0263158)	1	9.51e-06	6	other	HCD,
Pyripyropene_Q	Lipids_and_lipid-like_molecules:Steroids_and_steroid_derivatives:Hydroxysteroids	539.252	2	1	8	6(0.00736377)	0(0.128)	0(0.0263158)	1	5.54e-07	55	fungi	HCD,
4'-O-Demethylsordarin	Lipids_and_lipid-like_molecules:Prenol_lipids:Terpene_glycosides	478.257	0	1	8	6(0.00736377)	4(0.0559211)	0(0.0263158)	1	7.04e-07	9	other	HCD,
Nocardichelin_B	Amino_acids:_peptides:_and_analogues	715.452	2	9	3	6(0.00736377)	3(0.128)	0(0.0263158)	1	0.00496205	0	other	HCD,
Circulocin_beta	Organic_acids_and_derivatives:Peptidomimetics:Depsipeptides	913.6	5	14	3	6(0.00736377)	4(0.0559211)	0(0.0263158)	0.00417472	0.0132348	4	bacillus	HCD,
ircinialactam_D	Lipids_and_lipid-like_molecules:Prenol_lipids:Diterpenoids	551.309	1	3	7	6(0.00736377)	0(0.128)	0(0.0263158)	1	0.00116151	39	other	HCD,
Cepafungin_III	Amino_acids:_peptides:_and_analogues	506.31	3	8	3	6(0.00736377)	0(0.128)	0(0.0263158)	1	0.00522964	88	pseudomonas	HCD,
stylissamide_F	Amino_acids:_peptides:_and_analogues	856.423	6	17	2	6(0.00736377)	4(0.0559211)	0(0.0263158)	0.00191386	0.000119392	0	other	HCD,
Reveromycin_A	Lipids_and_lipid-like_molecules:Prenol_lipids:Terpene_glycosides	660.351	1	1	9	6(0.00736377)	3(0.128)	0(0.0263158)	1	5.16e-05	55	actino	HCD,
C-43219;_C-43-219;3-(2-Amino-2-carboxy	Organoheterocyclic_compounds:Lactams:Beta_lactams	504.135	1	6	4	6(0.00736377)	3(0.128)	0(0.0263158)	1	0.000165705	6	fungi	HCD,
CNK170.466	Amino_acids:_peptides:_and_analogues	466.222	3	9	2	6(0.00736377)	4(0.0559211)	0(0.0263158)	0.0185844	0.00888598	0	other	HCD,
Roseothricin-A;_H-277	Amino_acids:_peptides:_and_analogues	447.281	1	10	5	6(0.00736377)	3(0.128)	0(0.0263158)	1	0.000311201	39	actino	HCD,
tenacibactin_C	Lipids_and_lipid-like_molecules:Fatty_Acyls:Fatty_acids_and_conjugates	502.3	2	9	2	6(0.00736377)	4(0.0559211)	0(0.0263158)	0.00786409	0.00687641	8	other	HCD,
Citromycin;_Neoenactin_A2;_BY-81;_LL-AC-	Amino_acids:_peptides:_and_analogues	472.203	2	12	7	6(0.00736377)	3(0.128)	0(0.0263158)	0.00750103	0.00114533	0	actino	HCD,
F-16438_B	Lipids_and_lipid-like_molecules:Fatty_Acyls:Fatty_acyl_glycosides	816.414	2	1	17	6(0.00736377)	3(0.128)	0(0.0263158)	1	0.000527976	11	fungi	HCD,
Acetyl-leucyl-valyl-argininol	Amino_acids:_peptides:_and_analogues	414.295	3	10	2	6(0.00736377)	4(0.0559211)	0(0.0263158)	0.00802977	0.00174647	0	other	CID,
Lurlenol;_Lurlene_C	Organic_oxygen_compounds:Organooxygen_compounds:Carbohydrates_and_carbohydrate_conjugates	518.324	0	1	9	6(0.00736377)	4(0.0559211)	0(0.0263158)	1	1.25e-06	4	other	HCD,
Thiersinine_B	Organoheterocyclic_compounds:Indoles_and_derivatives:Indoles	509.241	1	2	6	6(0.00736377)	4(0.0559211)	0(0.0263158)	0.00262325	5.1e-08	0	fungi	HCD,
pseudotheonamide_D	Amino_acids:_peptides:_and_analogues	564.27	4	11	2	6(0.00736377)	0(0.128)	0(0.0263158)	1	0.00343023	2	other	HCD,
Isariin_D	Organic_acids_and_derivatives:Peptidomimetics:Depsipeptides	539.332	5	10	2	6(0.00736377)	5(0.0075188)	4(0)	2.01e-07	0.00106194	5	fungi	HCD,
Antimycin-A0d	Benzenoids:Benzene_and_substituted_derivatives:Benzoic_acids_and_derivatives	562.289	4	5	7	6(0.00736377)	0(0.128)	0(0.0263158)	0.000197107	0.000658692	0	actino	HCD,
OA_6129E	Organoheterocyclic_compounds:Lactams:Beta_lactams	489.214	2	6	5	6(0.00736377)	4(0.0559211)	0(0.0263158)	1	1.89e-06	3	actino	HCD,
Beauvenniatin_D	Organic_acids_and_derivatives:Peptidomimetics:Depsipeptides	751.404	5	9	7	6(0.00736377)	5(0.0075188)	0(0.0263158)	0.0496984	2.12e-05	138	fungi	HCD,
AN_201-I;_Nbeta-Acetylstreptothricin_E	Organic_oxygen_compounds:Organooxygen_compounds:Carbohydrates_and_carbohydrate_conjugates	672.355	4	15	7	6(0.00736377)	0(0.128)	0(0.0263158)	1	0.00589954	8	actino	HCD,
Subtulene_A	Organic_acids_and_derivatives:Peptidomimetics:Hybrid_peptides	1054.54	7	20	3	6(0.00736377)	4(0.0559211)	0(0.0263158)	0.011039	0.00123593	0	bacillus	HCD,
dragonamide_E	Amino_acids:_peptides:_and_analogues	651.436	4	14	1	6(0.00736377)	3(0.128)	0(0.0263158)	1	0.00210849	0	cyan	HCD,
lyngbyastatin_7	Organic_acids_and_derivatives:Peptidomimetics:Depsipeptides	946.48	6	16	4	6(0.00736377)	5(0.0075188)	4(0)	6.93e-06	0.000831986	0	cyan	CID,
onchitriol_II_B	Lipids_and_lipid-like_molecules:Prenol_lipids:Sesquiterpenoids	600.366	1	1	7	6(0.00736377)	3(0.128)	0(0.0263158)	1	9.63e-05	55	other	HCD,
cyclotheonamide_E3	Amino_acids:_peptides:_and_analogues	824.454	6	17	2	6(0.00736377)	4(0.0559211)	0(0.0263158)	0.0730584	0.00176199	0	other	CID,
Boletocrocin-G	Amino_acids:_peptides:_and_analogues	513.248	2	6	3	6(0.00736377)	0(0.128)	0(0.0263158)	1	0.0420964	2	fungi	HCD,
Tyrostatin	Amino_acids:_peptides:_and_analogues	525.284	3	7	3	6(0.00736377)	4(0.0559211)	0(0.0263158)	1	1.75e-05	0	other	HCD,
expansol_B	Lipids_and_lipid-like_molecules:Prenol_lipids:Sesquiterpenoids	464.256	0	1	7	6(0.00736377)	3(0.128)	0(0.0263158)	1	7.76e-06	0	fungi	HCD,
Pyrazomarinal;2_5-Bis-[4-(N-methyl-N-f	Benzenoids:Benzene_and_substituted_derivatives:Anilides	402.206	2	8	1	6(0.00736377)	3(0.128)	0(0.0263158)	0.00722111	0.000485699	0	actino	CID,
rakicidin_D	Organic_acids_and_derivatives:Peptidomimetics:Depsipeptides	494.274	3	8	3	6(0.00736377)	3(0.128)	0(0.0263158)	1	0.0755315	0	actino	CID,HCD,
Compound_1	Organic_acids_and_derivatives:Peptidomimetics:Depsipeptides	1125.67	9	23	5	6(0.00736377)	4(0.0559211)	0(0.0263158)	0.0198297	0.00526798	20	fungi	HCD,
Anabaenopeptin_NZ825	Amino_acids:_peptides:_and_analogues	825.443	6	15	2	6(0.00736377)	4(0.0559211)	3(0.0263158)	0.00065483	0.00276883	66	cyan	HCD,
Schizonellin-B	Lipids_and_lipid-like_molecules:Saccharolipids:None	606.362	3	1	14	6(0.00736377)	4(0.0559211)	0(0.0263158)	1	3.27e-06	8	fungi	HCD,
Cyanostatin_A	Organic_acids_and_derivatives:Peptidomimetics:Hybrid_peptides	727.416	4	11	5	6(0.00736377)	3(0.128)	0(0.0263158)	0.0151556	0.000390583	0	cyan	HCD,
mozamide_A	Amino_acids:_peptides:_and_analogues	860.48	6	16	3	6(0.00736377)	4(0.0559211)	0(0.0263158)	0.00240519	0.016963	0	other	CID,
Muracein_B	Amino_acids:_peptides:_and_analogues	806.366	5	14	9	6(0.00736377)	0(0.128)	0(0.0263158)	1	0.00924502	3	other	HCD,
Ambruticin_VS-3	Organic_oxygen_compounds:Organooxygen_compounds:Carbohydrates_and_carbohydrate_conjugates	501.345	0	4	5	6(0.00736377)	0(0.128)	0(0.0263158)	1	3.06e-05	5	other	HCD,
SA-FF22;_Streptococcin-A-FF22;_Streptoci	Organic_Polymers:Polypeptides:None	1012.58	9	24	1	6(0.00736377)	3(0.128)	0(0.0263158)	0.00408505	0.00661453	0	other	CID,
Pleofungin_C;_F-15078-C	Organic_acids_and_derivatives:Peptidomimetics:Depsipeptides	1080.7	9	19	7	6(0.00736377)	6(0)	0(0.0263158)	0.0270628	0.00067816	2	fungi	HCD,
pavoninin-2	Lipids_and_lipid-like_molecules:Steroids_and_steroid_derivatives:Steroidal_glycosides	619.408	1	3	8	6(0.00736377)	3(0.128)	0(0.0263158)	1	0.000374743	0	other	HCD,
Chryseomonin	Amino_acids:_peptides:_and_analogues	447.188	2	7	5	6(0.00736377)	0(0.128)	0(0.0263158)	1	0.00419296	3	other	HCD,
Rhizoxin_M2	Lipids_and_lipid-like_molecules:Prenol_lipids:Terpene_lactones	641.356	1	1	10	6(0.00736377)	0(0.128)	0(0.0263158)	1	0.00733272	4	fungi	HCD,
cyclomarin_C	Amino_acids:_peptides:_and_analogues	1026.62	6	18	5	6(0.00736377)	5(0.0075188)	0(0.0263158)	0.00938384	0.00440703	0	actino	CID,HCD,
Apratoxin_D	Organic_acids_and_derivatives:Peptidomimetics:Depsipeptides	867.518	4	9	5	6(0.00736377)	4(0.0559211)	0(0.0263158)	1	0.000907216	0	cyan	HCD,
euryjanicin_A	Amino_acids:_peptides:_and_analogues	826.438	6	15	2	6(0.00736377)	4(0.0559211)	0(0.0263158)	0.00976641	0.00784675	0	other	CID,
didemnaketal_A	Lipids_and_lipid-like_molecules:Prenol_lipids:Terpene_glycosides	824.492	5	1	14	6(0.00736377)	3(0.128)	0(0.0263158)	1	0.00814835	0	other	CID,
JBIR-13	Organic_oxygen_compounds:Organooxygen_compounds:Carbohydrates_and_carbohydrate_conjugates	693.336	0	2	13	6(0.00736377)	3(0.128)	0(0.0263158)	1	3.22e-06	0	actino	HCD,
3_19-isovaleroyl-6b_9a-dihydroxylabda-d(	Lipids_and_lipid-like_molecules:Prenol_lipids:Diterpenoids	536.335	2	1	8	6(0.00736377)	0(0.128)	0(0.0263158)	1	0.00177908	0	other	HCD,
1-Hexosyl-1_2-dihydro-3_4-didehydroapo-8	Lipids_and_lipid-like_molecules:Prenol_lipids:Triterpenoids	596.371	0	1	9	6(0.00736377)	0(0.128)	0(0.0263158)	1	0.00325259	55	other	HCD,
Istamycin_C1;_2"-N-Formylistamycin_C	Organic_oxygen_compounds:Organooxygen_compounds:Carbohydrates_and_carbohydrate_conjugates	431.274	2	10	7	6(0.00736377)	0(0.128)	0(0.0263158)	1	0.0144989	14	actino	HCD,
paltolide_A	Amino_acids:_peptides:_and_analogues	811.47	6	18	2	6(0.00736377)	5(0.0075188)	0(0.0263158)	0.038949	8.31e-06	138	other	HCD,
24-Demethyl-bafilomycin_D	Phenylpropanoids_and_polyketides:Macrolides_and_analogues:None	590.382	0	1	9	6(0.00736377)	0(0.128)	0(0.0263158)	1	9.03e-05	0	actino	HCD,
TPU-0031-B;_5"-Demethylnovobiocin	Phenylpropanoids_and_polyketides:Coumarins_and_derivatives:Coumarin_glycosides	598.216	2	4	12	6(0.00736377)	3(0.128)	0(0.0263158)	0.00488756	3.5e-05	2	actino	HCD,
cladielloide_C	Lipids_and_lipid-like_molecules:Prenol_lipids:Sesquiterpenoids	462.262	2	1	8	6(0.00736377)	3(0.128)	0(0.0263158)	1	0.000349461	0	other	HCD,
wewakpeptin_D	Organic_acids_and_derivatives:Peptidomimetics:Depsipeptides	1007.63	8	17	4	6(0.00736377)	6(0)	3(0.0263158)	0.0241916	0.00468246	4	cyan	CID,
Leupeptin_Ac-LL;_Leupeptin_C	Amino_acids:_peptides:_and_analogues	426.295	3	10	1	6(0.00736377)	4(0.0559211)	0(0.0263158)	9.74e-06	3.36e-07	0	actino	CID,
Actinomycin_HKI-0155;_Actinomycin_G	Organic_acids_and_derivatives:Peptidomimetics:Depsipeptides	1272.6	10	24	6	6(0.00736377)	6(0)	0(0.0263158)	0.142169	1.21e-05	0	actino	CID,
Compound_M	Amino_acids:_peptides:_and_analogues	603.341	1	3	5	6(0.00736377)	0(0.128)	0(0.0263158)	1	0.0137579	88	fungi	HCD,
Auracyanin_A	Organic_Polymers:Polypeptides:None	834.347	11	25	5	6(0.00736377)	0(0.128)	0(0.0263158)	1	0.0158471	12	other	HCD,
isomotuporin_C	Amino_acids:_peptides:_and_analogues	753.395	4	11	5	6(0.00736377)	0(0.128)	0(0.0263158)	1	0.000452022	138	other	HCD,
Chymostatinol_A	Amino_acids:_peptides:_and_analogues	595.312	4	12	3	6(0.00736377)	0(0.128)	0(0.0263158)	0.000465365	0.00316252	0	actino	HCD,
MR-387-B	Organic_acids_and_derivatives:Peptidomimetics:Hybrid_peptides	488.263	3	8	3	6(0.00736377)	0(0.128)	0(0.0263158)	1	0.00631513	4	actino	HCD,
Dactimicin-B;_SF-2052-B;_SF-1854;_N-Form	Organic_oxygen_compounds:Organooxygen_compounds:Carbohydrates_and_carbohydrate_conjugates	433.254	2	9	8	6(0.00736377)	0(0.128)	0(0.0263158)	1	0.0045384	3	actino	HCD,
cytochalasin_Z19	Organoheterocyclic_compounds:Isoindoles_and_derivatives:Isoindolines	527.252	2	2	7	6(0.00736377)	3(0.128)	0(0.0263158)	0.00654607	4.63e-05	39	fungi	HCD,
Obelmycin-C;_1-Hydroxycytorhodin_N	Phenylpropanoids_and_polyketides:Anthracyclines:None	1188.58	0	7	27	6(0.00736377)	3(0.128)	0(0.0263158)	1	0.000101124	7	actino	CID,
Coelichelin	Amino_acids:_peptides:_and_analogues	565.271	2	13	3	6(0.00736377)	0(0.128)	0(0.0263158)	1	0.0132682	8	other	HCD,
[D-Leu]microcystin-LR	Organic_acids_and_derivatives:Peptidomimetics:Hybrid_peptides	1036.6	6	18	5	6(0.00736377)	4(0.0559211)	0(0.0263158)	0.00647274	0.00187518	3	cyan	HCD,
Boletocrocin-E	Amino_acids:_peptides:_and_analogues	486.2	2	5	4	6(0.00736377)	0(0.128)	0(0.0263158)	1	0.00736455	35	fungi	HCD,
antimycin_A18	Benzenoids:Benzene_and_substituted_derivatives:Benzoic_acids_and_derivatives	478.195	4	5	7	6(0.00736377)	4(0.0559211)	0(0.0263158)	4.79e-05	4.9e-07	60	actino	HCD,
axinastatin_3	Amino_acids:_peptides:_and_analogues	780.453	6	15	1	6(0.00736377)	4(0.0559211)	3(0.0263158)	6.37e-05	0.00019349	8	other	HCD,
homocereulide	Organic_acids_and_derivatives:Peptidomimetics:Depsipeptides	1166.69	11	12	12	6(0.00736377)	6(0)	3(0.0263158)	0.0129661	0.000661597	0	bacillus	CID,
Mycoplanecin_D	Organic_acids_and_derivatives:Peptidomimetics:Depsipeptides	1196.78	10	24	2	6(0.00736377)	6(0)	3(0.0263158)	0.000586623	4.99e-05	21	actino	HCD,
Viridiofungin-B	Amino_acids:_peptides:_and_analogues	575.309	1	3	5	6(0.00736377)	3(0.128)	0(0.0263158)	1	0.00195969	0	fungi	HCD,
asbestinin-16	Organoheterocyclic_compounds:Oxepanes:None	518.324	2	1	7	6(0.00736377)	0(0.128)	0(0.0263158)	1	8.74e-07	4	other	HCD,
WA-3854-B	Amino_acids:_peptides:_and_analogues	511.305	3	7	3	6(0.00736377)	0(0.128)	0(0.0263158)	1	7.6e-05	0	actino	HCD,
gracilin_B	Organic_acids_and_derivatives:Carboxylic_acids_and_derivatives:Tricarboxylic_acids_and_derivatives	420.178	2	1	8	6(0.00736377)	3(0.128)	0(0.0263158)	0.00853016	2.59e-07	0	other	HCD,
nhatrangin_A	Benzenoids:Benzene_and_substituted_derivatives:Benzylethers	412.21	1	1	9	6(0.00736377)	4(0.0559211)	0(0.0263158)	1	0.0121793	0	cyan	CID,
Pseudotrienic_acid_A	Amino_acids:_peptides:_and_analogues	546.367	2	5	4	6(0.00736377)	0(0.128)	0(0.0263158)	1	0.000261452	14	pseudomonas	HCD,
Beauverolide_Ja	Organic_acids_and_derivatives:Peptidomimetics:Depsipeptides	602.347	3	7	2	6(0.00736377)	4(0.0559211)	3(0.0263158)	6.22e-06	7.4e-05	0	fungi	HCD,
none	Organoheterocyclic_compounds:Diazines:Pyrimidines_and_pyrimidine_derivatives	434.386	0	7	2	6(0.00736377)	0(0.128)	0(0.0263158)	1	6.39e-05	0	other	CID,HCD,
psuedodestruxin_C	Organic_acids_and_derivatives:Peptidomimetics:Depsipeptides	669.41	5	12	2	6(0.00736377)	5(0.0075188)	3(0.0263158)	0.0451917	0.000995289	2	fungi	HCD,
AF_Toxin_III;_AF_Toxin_A3	Organic_acids_and_derivatives:Peptidomimetics:Depsipeptides	424.21	2	1	8	6(0.00736377)	3(0.128)	0(0.0263158)	1	0.00157391	0	fungi	CID,
P6;_N-Methyldehydrobutyryl-microcystin-L	Organic_acids_and_derivatives:Peptidomimetics:Hybrid_peptides	1008.56	6	18	5	6(0.00736377)	5(0.0075188)	3(0.0263158)	0.000485496	0.000494944	2	cyan	HCD,
Grividomycin_I	Organic_acids_and_derivatives:Peptidomimetics:Depsipeptides	864.438	7	17	4	6(0.00736377)	6(0)	0(0.0263158)	0.0113471	0.000477862	0	actino	CID,
iAM-373	Amino_acids:_peptides:_and_analogues	749.432	6	14	4	6(0.00736377)	3(0.128)	0(0.0263158)	1	0.00133064	0	other	HCD,
Antimycin_A5	Benzenoids:Benzene_and_substituted_derivatives:Benzoic_acids_and_derivatives	492.211	4	5	7	6(0.00736377)	4(0.0559211)	3(0.0263158)	3.94e-06	2.84e-05	8	actino	HCD,
yanucamide_B	Organic_acids_and_derivatives:Peptidomimetics:Depsipeptides	611.357	4	7	4	6(0.00736377)	6(0)	0(0.0263158)	0.0300972	2.32e-06	0	cyan	HCD,
Enkastine_III;_N-(1-Deoxyfructos-1-yl)-v	Amino_acids:_peptides:_and_analogues	408.174	1	5	8	6(0.00736377)	3(0.128)	0(0.0263158)	1	0.0313326	0	actino	CID,
Juvenimicin_A2;_Izenamicin_B2;_T-1124-A2	Organic_oxygen_compounds:Organooxygen_compounds:Carbohydrates_and_carbohydrate_conjugates	553.361	0	4	8	6(0.00736377)	3(0.128)	0(0.0263158)	1	0.000111511	0	actino	HCD,
Physarochrom-A	Amino_acids:_peptides:_and_analogues	453.19	2	6	3	6(0.00736377)	0(0.128)	0(0.0263158)	1	0.00786887	2	actino	HCD,
AI-77-G	Amino_acids:_peptides:_and_analogues	442.195	1	4	7	6(0.00736377)	3(0.128)	0(0.0263158)	1	0.000122964	2	bacillus	HCD,
Cycloaspeptide_D	Amino_acids:_peptides:_and_analogues	627.306	4	12	2	6(0.00736377)	5(0.0075188)	0(0.0263158)	1	0.000513935	2	fungi	HCD,
Mannosylerythritol_lipid_B;_MEL-B	Lipids_and_lipid-like_molecules:Saccharolipids:None	520.252	3	1	14	6(0.00736377)	0(0.128)	0(0.0263158)	1	0.000847709	0	fungi	HCD,
haliclonamide_A	Amino_acids:_peptides:_and_analogues	856.448	5	12	5	6(0.00736377)	6(0)	5(0)	3.2e-05	2.81e-07	0	other	HCD,
Secosanglifehrin_B	Amino_acids:_peptides:_and_analogues	1089.66	2	8	8	6(0.00736377)	4(0.0559211)	0(0.0263158)	1	3.81e-05	5	other	HCD,
fulvellic_acid_ester	Lipids_and_lipid-like_molecules:Fatty_Acyls:Fatty_aldehydes	462.298	0	1	7	6(0.00736377)	3(0.128)	0(0.0263158)	1	0.000236753	0	other	HCD,
Boletocrocin-C	Amino_acids:_peptides:_and_analogues	474.2	2	5	4	6(0.00736377)	0(0.128)	0(0.0263158)	1	0.0108458	0	fungi	HCD,
Subconfluentic_acid	Phenylpropanoids_and_polyketides:Depsides_and_depsidones:None	472.21	1	1	9	6(0.00736377)	0(0.128)	0(0.0263158)	1	0.000506314	0	cyan	HCD,
Beauverolide_Ka	Organic_acids_and_derivatives:Peptidomimetics:Depsipeptides	630.378	3	7	2	6(0.00736377)	4(0.0559211)	0(0.0263158)	0.0184701	0.000255976	55	fungi	HCD,
Aeruginosin_KY608	Amino_acids:_peptides:_and_analogues	608.309	3	10	4	6(0.00736377)	3(0.128)	0(0.0263158)	1	0.00367427	0	cyan	HCD,
massetolide_H	Organic_acids_and_derivatives:Peptidomimetics:Depsipeptides	1153.72	9	18	6	6(0.00736377)	6(0)	3(0.0263158)	0.0429771	3.18e-05	150	pseudomonas	HCD,
Mutamicin-8;_MU-8;_1-N-Methyl-5-deoxysis	Organic_oxygen_compounds:Organooxygen_compounds:Carbohydrates_and_carbohydrate_conjugates	445.29	0	8	9	6(0.00736377)	0(0.128)	0(0.0263158)	1	0.00264036	13	actino	HCD,
Microginin_99-A	Organic_acids_and_derivatives:Peptidomimetics:Hybrid_peptides	771.397	4	11	4	6(0.00736377)	3(0.128)	0(0.0263158)	8.05e-05	0.000814856	138	cyan	HCD,
veraguamide_G	Organic_acids_and_derivatives:Peptidomimetics:Depsipeptides	690.457	5	10	4	6(0.00736377)	6(0)	0(0.0263158)	0.0476974	1.77e-05	0	cyan	HCD,
Etamycin_VI-2	Organic_acids_and_derivatives:Peptidomimetics:Depsipeptides	864.438	7	16	4	6(0.00736377)	5(0.0075188)	3(0.0263158)	1	7.42e-05	74	actino	HCD,
nairaiamide-B	Amino_acids:_peptides:_and_analogues	815.552	6	14	3	6(0.00736377)	5(0.0075188)	3(0.0263158)	4.71e-05	3.91e-06	10	other	HCD,
Strobilurin_D	Benzenoids:Phenol_ethers:None	442.236	1	1	10	6(0.00736377)	0(0.128)	0(0.0263158)	1	0.00257385	9	other	HCD,
Roselipin-1B	Lipids_and_lipid-like_molecules:Prenol_lipids:Sesterterpenoids	776.492	1	1	16	6(0.00736377)	3(0.128)	0(0.0263158)	1	0.000139531	14	fungi	HCD,
Viridiofungin_A2	Amino_acids:_peptides:_and_analogues	577.325	1	3	6	6(0.00736377)	3(0.128)	0(0.0263158)	1	0.000303323	0	other	HCD,
N-(Nebularin-6-ylcarbamoyl)-threonine	_and_analogues:Purine_nucleosides:None	412.134	2	9	7	6(0.00736377)	4(0.0559211)	3(0.0263158)	1.29e-05	0.000769116	0	other	CID,HCD,
Piericidin-A3;_Piericidin-T;_Shaoguanmyc	Lipids_and_lipid-like_molecules:Prenol_lipids:Sesquiterpenoids	443.304	0	1	7	6(0.00736377)	0(0.128)	0(0.0263158)	1	0.00282965	0	actino	HCD,
Cepaciamide_B	Amino_acids:_peptides:_and_analogues	648.544	2	4	4	6(0.00736377)	4(0.0559211)	0(0.0263158)	0.000104289	7.66e-05	44	pseudomonas	HCD,
OF-4949-I	Amino_acids:_peptides:_and_analogues	486.175	1	6	6	6(0.00736377)	3(0.128)	0(0.0263158)	1	0.000306155	79	fungi	HCD,
acremolide_C	Organic_acids_and_derivatives:Peptidomimetics:Depsipeptides	468.32	2	4	4	6(0.00736377)	5(0.0075188)	0(0.0263158)	1	0.0027333	0	other	HCD,
lemnaflavoside_2'-monoacetate	Lipids_and_lipid-like_molecules:Prenol_lipids:Diterpenoids	462.298	1	1	8	6(0.00736377)	3(0.128)	0(0.0263158)	1	0.000771678	0	other	CID,
Iturin_A2;_Iturin_AL-2;_1OW-2;_10W-1-10W	Organic_acids_and_derivatives:Peptidomimetics:Hybrid_peptides	1042.54	7	20	3	6(0.00736377)	4(0.0559211)	0(0.0263158)	0.0125332	0.00289522	2	bacillus	HCD,
padanamide_B	Organic_acids_and_derivatives:Peptidomimetics:Hybrid_peptides	646.333	4	10	5	6(0.00736377)	3(0.128)	0(0.0263158)	0.0113282	0.000276696	4	actino	HCD,
Butyrolactol-A	Lipids_and_lipid-like_molecules:Fatty_Acyls:Fatty_alcohols	526.314	0	1	9	6(0.00736377)	0(0.128)	0(0.0263158)	1	6.41e-08	0	actino	CID,
Luminacin_B1;_VD-1207A1	Organic_oxygen_compounds:Organooxygen_compounds:Carbonyl_compounds	450.225	0	1	7	6(0.00736377)	3(0.128)	0(0.0263158)	1	0.000416315	5	actino	HCD,
PF-1022-B	Organic_acids_and_derivatives:Peptidomimetics:Depsipeptides	966.535	6	12	6	6(0.00736377)	6(0)	0(0.0263158)	1	2.39e-07	0	fungi	HCD,
1-Isopentadecanoyl-3beta-D-glucopyranosy	Lipids_and_lipid-like_molecules:Glycerolipids:Glycosylglycerols	478.314	1	1	11	6(0.00736377)	4(0.0559211)	0(0.0263158)	1	0.0151599	5	other	HCD,
A-1437-H;_Friulimicin_D	Amino_acids:_peptides:_and_analogues	1316.7	11	26	4	6(0.00736377)	5(0.0075188)	5(0)	0.0441634	0.0155652	0	actino	CID,
Eurystatin-F	Phenylpropanoids_and_polyketides:Macrolactams:None	478.316	3	8	1	6(0.00736377)	4(0.0559211)	0(0.0263158)	0.0102587	0.00214949	5	actino	HCD,
callipeltin_B	Organic_acids_and_derivatives:Peptidomimetics:Depsipeptides	1030.54	7	21	6	6(0.00736377)	5(0.0075188)	0(0.0263158)	1	0.00105438	7	other	HCD,
