# Supplementary material for: Dereplication of microbial metabolites through database search of mass spectra
Source: Nat Commun. 2018 Oct 2;9:4035. doi: 10.1038/s41467-018-06082-8 (PMC6168521; doi:10.1038/s41467-018-06082-8)
Supplement: Supplementary file 5 — Supplementary Data 2 [file 41467_2018_6082_MOESM5_ESM.xlsx]

## Sheet: Dataset_2
DNP compound	Status
12,13-Epoxyleucomycin_V_12,13-Epoxyleucomycin_V	present
1,3,8,11-Tetrahydroxy-10-(4-hydroxy-2-oxopentyl)-2-methyl-5,12-naphthacenedione	absent
1,3,9,15,21,27,33,39-Nonatriacontaneoctacarboxylic_acid_1,3,9,15,21,27,33,39-Nonatriacontaneoctacarboxylic_acid	absent
2,3,4,5-Tetrahydro-6-(1,3-pentadienyl)pyridine;_(E,E)-form	absent
23-Demycinosyltylosin_D_23-Demycinosyltylosin_D	absent
23-Demycinosyltylosin_D;_23-Deoxy,_14-hydroxy,_20-aldehyde,_12,13-epoxide	absent
23-Demycinosyltylosin_D;_23-Deoxy,_20-aldehyde,_12,13-epoxide	absent
2-Amino-3-oxo-3H-phenoxazine-8-carboxylic_acid;_N2-Me	absent
2-Amino-5-(hydroxyamino)pentanoic_acid;_(S)-form	absent
2-Aminobenzoic_acid;_Œ±-L-Rhamnopyranosyl_ester	absent
2-Hydroxy-3-phenylpropanoic_acid;_(S)-form	absent
2-Hydroxypropanoic_acid;_(R)-form	absent
3-Benzylidene-6-isobutylidene-2,5-piperazinedione;_(Z,Z)-form	absent
3-Hydroxy-3-methyl-N-(5-methyl-1-oxo-3-decen-1-yl)-Œ≤-aspartyl-4,5-didehydro-4-methylalloisoleucylaspartic_acid,_CAS_3-Hydroxy-3-methyl-N-(5-methyl-1-oxo-3-decen-1-yl)-Œ≤-aspartyl-4,5-didehydro-4-methylalloisoleucylaspartic_acid,_CAS	absent
3-Phenyl-2-propenoic_acid;_(E)-form,_Amide	absent
4,5,6-Trihydroxy-2-(hydroxymethyl)-2-cyclohexen-1-one;_(4S,5S,6R)-form,_4-Ac	absent
4,5,6-Trihydroxy-2-(hydroxymethyl)-2-cyclohexen-1-one;_(4S,5S,6R)-form,_5-Ac	absent
4,5,6-Trihydroxy-2-(hydroxymethyl)-2-cyclohexen-1-one;_(4S,5S,6R)-form,_6-Ac	absent
4,9-Dihydroxy-5,10-dimethyl-3,8-bis(5-methylhexyl)-1,6-dioxecane-2,7-dione,_9CI_4,9-Dihydroxy-5,10-dimethyl-3,8-bis(5-methylhexyl)-1,6-dioxecane-2,7-dione,_9CI	absent
4-Amino-2,5-dihydroxybenzyl_alcohol;_1'-Me_ether,_N-Ac	absent
4-Amino-2,5-dihydroxybenzyl_alcohol;_N-Ac	absent
5,7-Dihydroxy-4,6-dimethyl-1(3H)-isobenzofuranone;_5-O-(Methoxycarbonylmethyl)	absent
5-Oxooctadecanoic_acid;_Dodecyl_ester	absent
6,7,8-Trihydroxy-3-methyl-1H-2-benzopyran-1-one;_7,8-Di-Me_ether	absent
6-Deoxytalose;_L-form	absent
Actinomyces_C20H26N4O6_Alkaloid	absent
Actinomyces_Lipoaminoacid	absent
Actinomycin_Au5	absent
Actinomycin_Au6a	absent
Actinomycin_Au6b	absent
Actinomycin_Au7b	absent
Actinomycin_D;_N4Œ≤-De-Me	absent
Actinomycin_G3_Actinomycin_G3	absent
Actinoramide_A_Actinoramide_A	present
Ahpatinin_E_Ahpatinin_E	absent
Ahpatinin_G_Ahpatinin_G	present
Albofungin;_4-Chloro	absent
Albofungin	absent
Albopeptin_B_Albopeptin_B	present
Aldgamycin_C_Aldgamycin_C	absent
Antibiotic_10484	absent
Antibiotic_4743	absent
Antibiotic_BE_19093_Antibiotic_BE_19093	absent
Antibiotic_BE_41956B_Antibiotic_BE_41956B1	absent
Antibiotic_BU_306	absent
Antibiotic_BXM_80	absent
Antibiotic_CBS_154-94A_Antibiotic_CBS_154-94A	absent
Antibiotic_CG_17B_Antibiotic_CG_17B	absent
Antibiotic_CRP_2504-1_Antibiotic_CRP_2504-1	present
Antibiotic_EI_1625-2_Antibiotic_EI_1625-2	absent
Antibiotic_FK_156_Antibiotic_FK_156	present
Antibiotic_FR_112123_Antibiotic_FR_112123	present
Antibiotic_G10	absent
Antibiotic_GE_3B_Antibiotic_GE_3B	absent
Antibiotic_I_11	absent
Antibiotic_JI_20B_Antibiotic_JI_20B	present
Antibiotic_L_660631;_(1'R,4S,5R)-form	absent
Antibiotic_NK_170204B_Antibiotic_NK_170204B	absent
Antibiotic_RPI_856C_Antibiotic_RPI_856C	absent
Antibiotic_SF_2415A2_Antibiotic_SF_2415A2	present
Antibiotic_SF_2776_Antibiotic_SF_2776	present
Antibiotic_TAN_2451	absent
Antibiotic_X_14881B;_4Œ≤-Hydroxy	absent
Antibiotic_X_14881B;_5,6-Dihydro	absent
Antibiotic_X_14881B	absent
Antibiotic_Y_Antibiotic_Y	present
Antibiotic_YM_24074_Antibiotic_YM_24074	present
Antipain_Antipain	present
Arginomycin_Arginomycin	absent
Asukamycin_Asukamycin	absent
Aurenin	absent
Aureothin;_(R)-form	absent
Azotomycin,_INN,_USAN_Azotomycin,_INN,_USAN	present
Azotomycin	present
Bafilomycin_A1	absent
Bafilomycin_F_Bafilomycin_F	present
Belactosin_B_Belactosin_B	absent
Bingchamide_A_Bingchamide_A	present
Bingchamide_B_Bingchamide_B	absent
Blasticidin_H_Blasticidin_H	absent
Cafamycin_Cafamycin	present
Cetoniacytone_B	absent
Cetoniacytone_B;_N-Ac	absent
Chromomycin_B_Chromomycin_B	absent
Chromomycin_SA_Chromomycin_SA	absent
Chromostin	absent
Cinropeptin	absent
Colabomycin_D_Colabomycin_D	present
Cremeomycin	absent
Cryptomycin	absent
Cyclo(alanylornithyltyrosylornithyl)	absent
Cytosaminomycin_C_Cytosaminomycin_C	absent
Desotamide_Desotamide	present
Dilactonmycin_Dilactonmycin	present
Dodecaketide_TW_93H_Dodecaketide_TW_93H	absent
Elaiomycin_B_Elaiomycin_B	present
Elastatinal_A_Elastatinal_A	present
Elastatinal_B_Elastatinal_B	absent
Esterastin_Esterastin	present
Feigrisolide_C_Feigrisolide_C	present
Feigrisolide_D_Feigrisolide_D	present
Ferrioxamine_C	absent
Ferrioxamine_E	absent
Ferrioxamine_F	absent
Ferrioxamine_G	absent
Flavumycin_A	absent
Flavumycin_B	absent
Forphenicine;_(S)-form	absent
FR_182876_FR_182876	absent
Gentamicin_N-acetyltransferases;_Gentamicin_2'-N-acetyltransferase	absent
Griselimycin_Griselimycin	absent
Guadinomine_A_Guadinomine_A	present
Herboxidiene_Herboxidiene	present
Hondamycin_Hondamycin	present
Isoblasticidin_S_Isoblasticidin_S	absent
Jadomycin_Ala_Jadomycin_Ala	absent
JBIR_73_JBIR_73	present
Kitamycin_A_Kitamycin_A	present
L_174580_L_174580	present
Lagunapyrone_A	present
Lagunapyrone_B	absent
Lagunapyrone_C	absent
Lankacidin_T_Lankacidin_T	absent
Lavendulin	absent
Leopolic_acid_Leopolic_acid	present
Leptofuranin_B_Leptofuranin_B	present
Levanase	absent
Longisporin	absent
Lucensomycin;_Deepoxy,_5-hydroxy	absent
Lyngbyatoxin_A;_19-Epimer,_Ac	absent
Meilingmycin_Meilingmycin	absent
Mescengricin_Mescengricin	present
Metenaticin_C_Metenaticin_C	absent
Microtermolide_B_Microtermolide_B	absent
Minosaminomycin	present
Musarin	absent
Mutomycin	absent
N-Deacyltunicamycin_N-Deacyltunicamycin	absent
Nikkomycin_Wx_Nikkomycin_Wx	absent
Nikkomycin_ZT_Nikkomycin_ZT	absent
Nisamycin_Nisamycin	absent
N-Methyltyrosyl-N-methyltyrosylleucylalanine_N-Methyltyrosyl-N-methyltyrosylleucylalanine	present
Nucleotide_diphosphokinase	absent
Odontolyticin	absent
Oxamicetin_Oxamicetin	absent
Pactamycate_Pactamycate	absent
Pentacidin	absent
Peptide_P3A_Peptide_P3A	present
Persipeptide_A_Persipeptide_A	absent
Persipeptide_B_Persipeptide_B	present
Phenylacetic_acid;_Amide	absent
Phenylalanylisoleucylargininal_Phenylalanylisoleucylargininal	present
Piericidin;_Antibiotic_IT_143B,_5-Demethoxy	absent
Piperastatin_A_Piperastatin_A	present
Piperastatin_B_Piperastatin_B	present
Platencin_A4_Platencin_A4	absent
Platencin_A8_Platencin_A8	present
Plumbomycin_A	absent
Plumbomycin_B	absent
Poststatin_Poststatin	absent
Prelasalocid_Prelasalocid	absent
Pristinamycin_IC_Pristinamycin_IC	absent
Prodigiosin_25b	absent
Protactin_Protactin	absent
Pyrimido[5,4-e]-1,2,4-triazine-5,7-diol;_6,7-Di-Me	absent
Pyrimido[5,4-e]-1,2,4-triazine-5,7-diol;_6-Me	absent
Pyrromycin;_1-Deoxy	absent
Qingjingmycin_A_Qingjingmycin_A	present
Rakicidin_C_Rakicidin_C	present
Rakicidin_D_Rakicidin_D	present
Rectilavendomycin	absent
Rodaplutin_Rodaplutin	absent
Roseorubicin_A;_4B-Deglycosyl	absent
Roseorubicin_A	absent
Roxaticin	absent
Samroiyotmycin_A_Samroiyotmycin_A	absent
Sansanmycin_G_Sansanmycin_G	absent
Scabichelin_Scabichelin	present
Sikamycin_A	absent
Sisomicin,_INN,_USAN_Sisomicin,_INN,_USAN	absent
Skyllamycin_B_Skyllamycin_B	present
Spirotoamide_A_Spirotoamide_A	absent
Stenothricin_Stenothricin	absent
Streptomyces_Lipoglycopeptides_Streptomyces_Lipoglycopeptides	absent
Streptothricin;_Streptothricin_A,_4'-Decarbamoyl,_6'-carbamoyl	absent
Streptothricin;_Streptothricin_B,_4'-Decarbamoyl,_6'-carbamoyl	absent
Streptothricin;_Streptothricin_C,_4'-Decarbamoyl,_6'-carbamoyl	absent
Streptothricin;_Streptothricin_D,_4'-Decarbamoyl,_6'-carbamoyl	absent
Streptothricin;_Streptothricin_E,_4'-Decarbamoyl,_6'-carbamoyl	absent
Streptothricin;_Streptothricin_F,_4'-Decarbamoyl,_6'-carbamoyl	absent
Sulfactin	absent
Taitomycin	absent
Teleocidin_B1;_14-Ac	absent
Tetrafibricin_Tetrafibricin	present
Tetronasin,_BAN,_INN_Tetronasin,_BAN,_INN	present
Tsukubachelin_A_Tsukubachelin_A	present
Tsukubachelin_B_Tsukubachelin_B	present
UK_1;_Parent_acid	absent
Valylamiclenomycylglutamine_Valylamiclenomycylglutamine	present
Variacyclomycin_B	absent
Variamycin	absent
Viridogrisein_II_Viridogrisein_II	absent
Viridomycin_B	absent
Viridomycin_C	absent
WS_9326D_WS_9326D	present
WS_9326E_WS_9326E	present
Yunnanmycin_Yunnanmycin	absent
