# Supplementary material for: Dereplication of microbial metabolites through database search of mass spectra
Source: Nat Commun. 2018 Oct 2;9:4035. doi: 10.1038/s41467-018-06082-8 (PMC6168521; doi:10.1038/s41467-018-06082-8)
Supplement: Supplementary file 6 — Supplementary Data 3 [file 41467_2018_6082_MOESM6_ESM.xlsx]

## Sheet: Dataset_3
m/z	data	identification
42.0338	no	no
59.0604	no	no
63.0441	no	no
64.0158	no	no
65.0597	no	no
74.06	no	no
74.06	no	no
77.0597	no	no
79.0212	no	no
83.0604	no	no
85.026	no	no
85.0589	no	no
88.0393	no	no
96.042	no	no
99.0417	no	no
100.076	no	no
101	no	no
101.003	no	no
101.081	no	no
102.055	no	no
102.128	no	no
103.956	no	no
104.992	no	no
105.042	no	no
105.954	no	no
107.07	no	no
115.016	no	no
115.087	no	no
120.048	no	no
122.081	no	no
123.063	no	no
123.092	no	no
124.037	no	no
129.052	no	no
130.159	no	no
132.905	no	no
133.107	no	no
135.102	no	no
137.074	no	no
142.03	no	no
144.175	no	no
144.982	no	no
145.026	no	no
146.069	no	no
146.98	no	no
147.113	no	no
149.023	no	no
150.128	no	no
151.096	no	no
153.139	no	no
155.089	no	no
157.035	no	no
157.084	no	no
158.964	no	no
163.039	no	no
163.133	no	no
169.095	no	no
169.11	no	no
171.005	no	no
172.039	no	no
173.057	no	no
173.078	no	no
179.017	no	no
181.122	no	no
183.08	no	no
183.144	no	no
185.115	no	no
186.222	no	no
189.052	no	no
190.05	no	no
193.143	no	no
195.065	no	no
195.123	no	no
203.104	no	no
205.126	no	no
212.032	no	no
214.09	no	no
215.125	no	no
217.105	no	no
221.19	no	no
225.196	no	no
228.006	no	no
231.099	no	no
231.116	no	no
233.079	no	no
236.072	no	no
239.149	no	no
239.225	no	no
241.222	no	no
242.284	no	no
243.117	no	no
243.172	no	no
251.185	no	no
251.201	no	no
257.031	no	no
261.131	no	no
265.216	no	no
267.172	no	no
273.127	no	no
273.167	no	no
273.183	no	no
277.105	no	no
279.093	no	no
279.159	no	no
279.229	no	no
282.279	no	no
283.175	no	no
284.295	no	no
287.198	no	no
288.253	no	no
289.141	no	no
293.245	no	no
295.227	no	no
301.141	no	no
304.261	no	no
305.157	yes	no
306.277	no	no
309.227	no	no
309.242	no	no
315.253	no	no
317.115	no	no
317.209	no	no
321.131	no	no
323.256	no	no
325.258	no	no
327.078	no	no
327.201	no	no
331.209	no	no
331.224	no	no
337.118	no	no
337.271	no	no
338.342	yes	no
339.253	no	no
347.183	no	no
349.183	no	no
353.269	no	no
355.07	no	no
355.368	no	no
360.324	no	no
361.235	no	no
365.157	no	no
367.269	no	no
367.282	no	no
368.425	no	no
371.101	no	no
371.228	no	no
371.316	no	no
371.316	no	no
375.251	no	no
379.092	no	no
381.298	no	no
383.279	no	no
388.128	no	no
389.251	no	no
391.284	no	no
393.21	no	no
397.295	no	no
405.225	yes	no
405.261	yes	no
409.183	yes	no
411.308	yes	no
413.266	yes	no
415.254	yes	no
419.277	yes	no
425.311	yes	no
425.324	yes	no
427.305	yes	no
429.089	yes	no
429.24	yes	no
437.236	yes	no
441.015	no	no
441.321	yes	no
443.013	yes	no
445.12	yes	no
447.293	yes	no
449.287	yes	no
449.385	yes	no
453.21	yes	no
453.344	yes	no
454.293	yes	no
455.334	yes	no
459.28	yes	no
462.147	yes	no
463.267	yes	no
463.303	yes	no
469.35	yes	no
471.332	yes	no
472.288	yes	no
481.262	yes	no
483.353	yes	no
485.347	yes	no
493.314	yes	no
494.566	yes	no
497.236	yes	no
499.361	yes	no
503.108	yes	no
503.306	yes	no
505.335	yes	no
507.329	yes	no
513.376	yes	no
515.33	yes	no
515.358	yes	no
515.413	yes	no
519.139	yes	no
521.309	yes	no
522.597	yes	no
525.288	yes	no
529.374	yes	no
531.408	yes	no
531.477	yes	no
536.165	yes	no
537.34	yes	no
537.879	yes	no
541.262	yes	no
541.395	yes	no
543.387	yes	no
547.332	yes	no
547.403	yes	no
550.629	yes	no
551.355	yes	no
553.39	yes	no
553.459	no	no
555.89	no	no
557.402	yes	no
559.384	yes	no
563.377	yes	no
568.135	yes	no
569.314	yes	no
571.356	yes	no
573.4	yes	no
577.126	yes	no
579.351	yes	no
581.366	yes	no
585.288	yes	no
587.413	yes	no
591.359	yes	no
593.158	yes	no
595.382	yes	no
597.9	yes	no
599.436	yes	no
601.429	yes	no
603.41	yes	no
606.091	no	no
610.184	yes	no
613.341	yes	no
615.404	yes	no
617.426	yes	no
621.418	yes	no
621.973	no	no
625.392	yes	no
629.315	yes	no
631.439	yes	no
633.32	yes	no
635.385	yes	no
637.392	yes	no
639.408	yes	no
645.455	yes	no
646.352	yes	no
647.436	yes	no
651.145	yes	no
657.367	yes	no
657.478	yes	no
659.384	yes	no
661.452	yes	no
667.176	yes	no
669.418	yes	no
672.404	yes	no
672.404	yes	no
673.341	yes	no
675.465	yes	no
679.411	yes	no
679.46	yes	no
679.512	yes	no
683.434	yes	no
684.203	yes	no
689.481	yes	no
691.463	yes	no
695.434	yes	no
701.393	yes	no
704.383	yes	no
705.478	yes	no
713.445	yes	no
715.52	yes	no
717.367	yes	no
719.492	yes	no
723.437	yes	no
725.164	no	no
727.46	yes	no
732.465	yes	no
733.507	yes	no
735.489	yes	no
737.502	yes	no
741.195	yes	no
742.45	yes	no
743.441	yes	no
745.419	yes	no
749.505	yes	no
753.476	yes	no
757.471	yes	no
758.222	yes	no
758.416	yes	no
761.393	yes	no
763.518	yes	no
767.463	yes	no
771.487	yes	no
773.562	yes	no
777.533	yes	no
779.515	yes	no
789.445	yes	no
793.531	yes	no
795.544	yes	no
798.588	no	no
801.497	yes	no
802.431	yes	no
803.543	yes	no
804.41	yes	no
805.416	yes	no
805.419	yes	no
807.4	yes	no
807.544	yes	no
809.44	yes	no
809.487	yes	no
811.49	yes	no
811.518	yes	no
815.513	yes	no
819.517	yes	no
821.56	yes	no
823.541	yes	no
824.499	yes	no
827.43	yes	no
827.462	yes	no
831.604	yes	no
832.489	yes	no
833.472	yes	no
837.557	yes	no
839.097	no	no
842.509	yes	no
845.105	no	no
845.523	yes	no
848.499	yes	no
849.446	yes	no
851.57	yes	no
853.513	yes	no
853.586	yes	no
855.071	yes	no
855.516	yes	no
859.539	yes	no
861.079	yes	no
863.473	yes	no
865.478	yes	no
865.55	yes	no
865.586	yes	no
867.087	no	no
867.568	yes	no
869.56	yes	no
870.541	yes	no
871.045	no	no
871.5	yes	no
874.499	yes	no
877.498	yes	no
881.473	yes	no
881.583	yes	no
883.515	yes	no
889.55	yes	no
889.646	yes	no
891.565	yes	no
893.472	yes	no
893.581	yes	no
895.596	yes	no
897.539	yes	no
899.531	yes	no
899.542	yes	no
903.565	yes	no
905.68	yes	no
906.504	yes	no
906.504	yes	no
909.576	yes	no
909.612	yes	no
911.594	yes	no
911.628	yes	no
917.499	yes	no
921.524	no	no
925.609	yes	no
927.602	yes	no
931.515	yes	no
933.576	yes	no
935.591	no	no
937.498	yes	no
937.607	yes	no
939.623	yes	no
941.566	yes	no
947.591	yes	no
947.688	yes	no
950.473	yes	no
953.602	no	no
953.638	yes	no
955.62	no	no
969.636	yes	no
969.67	yes	no
973.531	yes	no
977.602	yes	no
979.509	yes	no
979.618	yes	no
981.633	no	no
983.649	yes	no
985.592	yes	no
985.644	no	no
991.618	yes	no
994.156	no	no
995.52	yes	no
997.628	no	no
997.665	yes	no
999.646	yes	no
1000.57	no	no
1002.58	yes	no
1003.55	yes	no
1005.73	yes	no
1013.66	no	no
1020.5	yes	yes
1020.54	yes	no
1021.63	yes	no
1023.47	yes	no
1023.51	yes	no
1023.64	no	no
1025.66	no	no
1027.68	yes	no
1027.71	yes	no
1029.62	yes	no
1031.6	yes	no
1033.52	yes	no
1035.64	yes	no
1036.08	no	no
1036.53	yes	no
1037.53	yes	no
1041.65	yes	no
1041.69	no	no
1043.67	no	no
1043.69	no	no
1044.11	no	no
1045.56	no	no
1046.6	no	no
1054.09	yes	no
1057.69	yes	no
1060.09	no	no
1060.56	no	no
1063.77	yes	no
1064.57	no	no
1064.61	yes	no
1065.5	no	no
1065.65	yes	no
1066.1	no	no
1066.6	yes	no
1067.67	yes	no
1069.69	yes	no
1071.6	yes	no
1071.7	yes	no
1073.64	yes	no
1079.67	no	no
1080.53	no	no
1082.6	no	no
1085.68	yes	no
1085.72	yes	no
1085.75	yes	no
1087.7	no	no
1090.53	no	no
1091.55	yes	no
1101.71	no	no
1101.73	yes	no
1109.49	yes	no
1109.68	yes	no
1111.56	yes	no
1111.7	no	no
1113.71	yes	no
1115.73	no	no
1117.67	yes	no
1118.51	no	no
1121.58	no	no
1121.81	yes	no
1123.7	yes	no
1126.56	no	no
1129.62	yes	no
1129.71	yes	no
1129.74	yes	no
1141.52	yes	no
1143.55	yes	no
1143.8	yes	no
1153.57	no	no
1155.72	yes	no
1157.59	no	no
1157.74	no	no
1159.77	no	no
1161.7	no	no
1165.58	yes	no
1168.58	yes	no
1173.73	yes	no
1175.52	no	no
1175.63	yes	no
1179.6	yes	no
1179.86	no	no
1183.62	no	no
1190.61	no	no
1191.52	no	no
1191.63	yes	no
1193.62	no	no
1199.75	yes	no
1200.57	yes	no
1201.76	no	no
1201.84	yes	no
1203.64	yes	no
1205.72	no	no
1208.62	yes	no
1210.6	no	no
1210.6	no	no
1217.76	no	no
1217.81	no	no
1219.64	yes	no
1220.59	yes	no
1225.13	yes	no
1229.8	no	no
1232.54	no	no
1232.6	no	no
1235.53	no	no
1243.77	yes	no
1245.79	yes	no
1248.54	no	no
1249.75	yes	no
1251.71	no	no
1254.61	yes	no
1261.79	no	no
1262.6	no	no
1262.76	yes	no
1265.64	no	no
1267.7	no	no
1277.63	yes	no
1277.71	no	no
1278.59	yes	no
1278.64	no	no
1282.67	no	no
1287.8	no	no
1289.82	no	no
1293.78	no	no
1296.68	no	no
1301.66	no	no
1302.7	no	no
1302.72	no	no
1305.72	no	no
1305.81	no	no
1307.68	yes	no
1308.64	no	no
1308.65	no	no
1315.69	no	no
1316.72	no	no
1320.58	no	no
1323.67	no	no
1329.64	no	no
1331.83	no	no
1332.72	yes	no
1333.84	no	no
1336.71	no	no
1337.8	no	no
1340.67	no	no
1344.68	no	no
1349.84	no	no
1350.69	no	no
1357.7	no	no
1357.72	no	no
1365.64	no	no
1366.7	yes	no
1367.67	no	no
1371.71	no	no
1374.69	no	no
1375.85	no	no
1377.87	no	no
1381.65	no	no
1381.83	no	no
1383.69	no	no
1384.73	no	no
1390.68	no	no
1393.73	no	no
1393.86	no	no
1399.69	no	no
1399.7	no	no
1418.73	no	no
1419.75	no	no
1419.8	no	no
1419.88	yes	no
1421.9	no	no
1424.76	no	no
1425.85	no	no
1433.72	no	no
1434.77	no	no
1437.89	yes	no
1438.74	no	no
1439.81	no	no
1442.8	no	no
1443.64	no	no
1447.78	no	no
1449.72	no	no
1453.84	no	no
1463.91	no	no
1465.71	yes	no
1465.92	no	no
1469.88	no	no
1475.75	no	no
1475.79	yes	no
1476.81	no	no
1479.8	no	no
1481.92	yes	no
1490.74	no	no
1491.74	yes	no
1491.75	yes	no
1493.6	no	no
1493.73	no	no
1495.62	no	no
1507.74	no	no
1507.93	yes	no
1509.95	no	no
1513.91	no	no
1521.75	yes	no
1522.73	no	no
1525.94	no	no
1549.68	no	no
1551.96	no	no
1553.97	no	no
1557.93	no	no
1566.74	no	no
1567.74	no	no
1569.97	no	no
1585.76	no	no
1595.98	no	no
1598	no	no
1599.83	no	no
1601.96	no	no
1614	no	no
1623.89	no	no
1638.77	no	no
1639.94	no	no
1640.01	no	no
1642.03	no	no
1645.98	no	no
1657.79	no	no
1658.02	no	no
1665.9	no	no
1676.78	no	no
1684.04	no	no
1686.05	no	no
1687.97	no	no
1690.01	no	no
1702.05	no	no
1707.77	no	no
1708.71	no	no
1713.81	no	no
1716.85	no	no
1725.86	no	no
1728.06	no	no
1730.08	no	no
1734.04	no	no
1744.92	no	no
1746.07	no	no
1757.85	no	no
1765.73	no	no
1772.09	no	no
1774.11	no	no
1774.85	no	no
1774.9	no	no
1778.06	no	no
1790.1	no	no
1791.73	no	no
1792.88	no	no
1797.01	no	no
1816.12	no	no
1818.13	no	no
1830.84	no	no
1834.13	no	no
1837.97	no	no
1838.91	no	no
1847.81	no	no
1851.93	no	no
1860.14	no	no
1862.16	no	no
1940.93	no	no
1987.08	no	no
1993.98	no	no
1993.98	no	no
2003.07	no	no
2021.99	no	no
2055.01	no	no
2082.96	no	no
2083.01	no	no
2109.01	no	no
2150.08	no	no
2155.09	no	no
2163.06	no	no
2171.02	no	no
2184.13	no	no
2185.04	no	no
2193	no	no
2193.99	no	no
2201.01	no	no
2209	no	no
2209.99	no	no
2211.1	no	no
2225.12	no	no
2225.16	no	no
2239.14	no	no
2240.17	no	no
2251.02	no	no
2267.01	no	no
2273.16	no	no
2283.18	no	no
2283.18	no	no
2286.12	no	no
2289.15	no	no
2295.14	no	no
2297.2	no	no
2305.15	no	no
2311.14	no	no
2321.21	no	no
2329.17	no	no
2343.19	no	no
2353.2	no	no
2367.26	no	no
2375.18	no	no
2383.95	no	no
2400.27	no	no
2501.07	no	no
2501.25	no	no
2510.13	no	no
2514.34	no	no
2530.33	no	no
2550.23	no	no
2552.25	no	no
2564.18	no	no
2564.37	no	no
2566.28	no	no
2581.19	no	no
2612.18	no	no
2613.35	no	no
2614.2	no	no
2666.29	no	no
2670.37	no	no
2705.16	no	no
2707.42	no	no
2720.36	no	no
2728.24	no	no
2746.42	no	no
2748.39	no	no
2807.31	no	no
2872.39	no	no
2902.41	no	no
2904.38	no	no
2914.51	no	no
2932.52	no	no
3211.47	no	no
3223.28	no	no
3227.47	no	no
3312.31	no	no
3337.73	no	no
3346.68	no	no
3353.73	no	no
