# Supplementary material for: Dereplication of microbial metabolites through database search of mass spectra
Source: Nat Commun. 2018 Oct 2;9:4035. doi: 10.1038/s41467-018-06082-8 (PMC6168521; doi:10.1038/s41467-018-06082-8)
Supplement: Supplementary file 7 — Supplementary Data 4 [file 41467_2018_6082_MOESM7_ESM.xlsx]

## Sheet: Dataset_4
Compound	score
Grisemycin	50
Surugamide_D	43
WS-9326-A	40
Surugamide_B	38
cyclo[-L-Val-D-Ile-L-Lys-L-Ile-D-Phe-D-Leu-L-Ile-D-Ala-]|surugamides_D	36
CDA4a	35
cyclo[-L-Ile-D-Ile-L-Lys-L-Ile-D-Phe-D-Leu-L-Ile-D-Ala-]|surugamides_A	33
1,2-Dihydrophytofluene;_1',2'-Dihydrophy	32
cyclo[-L-Ile-D-Ile-L-Lys-L-Ile-D-Phe-D-Leu-L-Val-D-Ala-]|surugamides_E	31
7,8,1',2',7',8'-Hexahydrolycopene;_1,2-D	31
Isariin;_Isariin_A	30
1-Hydroxy-1,2,7',8',11',12'-hexahydrolyc	30
Stenothricin_component_IV	29
Nonoxynol-9	29
laxaphycin_B2	29
Surugamide_A	29
DG(18:2(9Z,12Z)/18:0/0:0)	29
Verrucamide_A	28
Stenothricin_component_III	28
Polidocanol;_Nonaethylene_glycol_monododecyl_ether	28
Surugamide_C	28
12-Oleanene-3,21,22,24-tetrol_3-O-[Œ≤-D-Glucopyranosyl-(1‚Üí2)-Œ≤-D-galactopyranosyl-(1‚Üí2)-Œ≤-D-glucuronopyranoside],_22-O-[Œ≤-D-glucopyranosyl-(1‚Üí3)-Œ±-L-arabinopyranoside]	28
Soyasaponin_A1	27
1'-Hydroxy-1',2'-dihydrophytofluene	27
TG(22:2(13Z,16Z)/o-18:0/18:4(6Z,9Z,12Z,15Z))	26
TG(22:1(13Z)/o-18:0/20:4(8Z,11Z,14Z,17Z))	26
Doricin;_Vernamycin-C	25
A_21978_C2	25
12-Oleanene-3,21,22,24-tetrol_3-O-[Œ±-L-Rhamnopyranosyl-(1‚Üí2)-Œ≤-D-galactopyranosyl-(1‚Üí2)-Œ≤-D-glucuronopyranoside],_21-O-Œ≤-D-xylopyranoside	25
11-Hydroxy-9,12,15-octadecatrienoic_acid_Tetradecanoyl	25
TG(16:1(9Z)/22:6(4Z,7Z,10Z,13Z,16Z,19Z)/o-18:0)	24
Esperin	24
cyclo[-L-Ile-D-Val-L-Lys-L-Ile-D-Phe-D-Leu-L-Ile-D-Ala-]|surugamides_B	24
Arylomycin_A4	24
12-Oleanene-3,21,22,24-tetrol_3-O-[Œ≤-D-Glucopyranosyl-(1‚Üí2)-Œ≤-D-galactopyranosyl-(1‚Üí2)-Œ≤-D-glucuronopyranoside],_22-Œ±-L-arabinopyranoside	24
11-Hydroxy-9,12,15-octadecatrienoic_acid_Hexadecanoyl	24
TG(18:0/22:5(4Z,7Z,10Z,13Z,16Z)/o-18:0)	23
TG(14:1(9Z)/18:2(9Z,12Z)/22:5(4Z,7Z,10Z,13Z,16Z))	23
Drechslerol_B;_3-Hydroxyeicos-11(Z)-enyl	23
Drechslerol_B	23
cyclo-(Pro-Gly-Ile-Phe-Thr-Ile-Ile-Thr)|gypsophin_C	23
Curcusesterterpene_A_Curcusesterterpene_A	23
Arylomycin_A_N-Deacyl,_N-(10-methylundecanoyl)	23
4-Eicosenoic_acid_(3-Hydroxy-11Z-eicosenyl)_ester	23
3-(5,11-Heptadecadienyl)dihydro-4-hydroxy-5-nonadecyl-2(3H)-furanone_3-(5,11-Heptadecadienyl)dihydro-4-hydroxy-5-nonadecyl-2(3H)-furanone	23
12-Oleanene-3,21,22,24-tetrol_3-O-[Œ≤-D-Galactopyranosyl-(1‚Üí2)-Œ≤-D-glucuronopyranoside],_22-O-[Œ≤-D-glucopyranosyl-(1‚Üí3)-Œ±-L-arabinopyranoside]	23
TG(18:0/22:6(4Z,7Z,10Z,13Z,16Z,19Z)/22:4(7Z,10Z,13Z,16Z))	22
TG(18:0/14:1(9Z)/22:5(7Z,10Z,13Z,16Z,19Z))	22
TG(12:0/20:2(11Z,14Z)/22:5(7Z,10Z,13Z,16Z,19Z))[iso6]_1-dodecanoyl-2-(11Z,14Z-eicosadienoyl)-3-(7Z,10Z,13Z,16Z,19Z-docosapentaenoyl)-sn-glycerol	22
salinamide_E	22
phakellistatin_16	22
ficaprenol-11	22
DG(22:0/18:1(11Z)/0:0)	22
8-Hydroxyeicosanoic_acid_8-O-(6-O-Acetyl-Œ≤-D-glucopyranoside)	22
1-O-Phytanyl-2,3-O-isopropylidenglycerin	22
[Val7]-Surfactin_C15ai	21
TG(12:0/19:0/22:4(7Z,10Z,13Z,16Z))[iso6]_1-dodecanoyl-2-nonadecanoyl-3-(7Z,10Z,13Z,16Z-docosatetraenoyl)-sn-glycerol	21
pumilacidin_E	21
Pumilacidin_B;_(Surfactin-1)	21
Pristinamycin_IC;_Vernamycin_Bg;_Ostreog	21
Leu-Gln-Gly-Ala-Ser-Leu-Lys	21
epoxomicin	21
compound_D_22941370	21
DG(22:2(13Z,16Z)/14:0/0:0)	21
DG(20:4(5Z,8Z,11Z,14Z)/16:0/0:0)	21
A_21978_C1	21
2,6,10,15,19,23-Hexamethyl-2,4,6,8,10,12,14,16,18,22-tetracosadecaen-1-ol_2,6,10,15,19,23-Hexamethyl-2,4,6,8,10,12,14,16,18,22-tetracosadecaen-1-ol	21
11-Hydroxy-9,12,15-octadecatrienoic_acid_Pentadecanoyl	21
TG(16:0/22:6(4Z,7Z,10Z,13Z,16Z,19Z)/o-18:0)	20
TG(16:0/16:0/22:5(7Z,10Z,13Z,16Z,19Z))	20
TG(14:0/17:0/22:4(7Z,10Z,13Z,16Z))[iso6]_1-tetradecanoyl-2-heptadecanoyl-3-(7Z,10Z,13Z,16Z-docosatetraenoyl)-sn-glycerol	20
Surfactin_C1;_Analysin;_Staphylococca;_S	20
stylopeptide_2	20
SP-Chymostatin_B;_a-MAPI	20
none	20
Mayolene-14__11R-(tetradecanoyloxy)octadeca-9Z,12Z,15Z-trienoic_acid	20
Champacyclin	20
DG(22:4(7Z,10Z,13Z,16Z)/14:0/0:0)	20
DG(18:4(6Z,9Z,12Z,15Z)/18:0/0:0)	20
DG(18:3(6Z,9Z,12Z)/20:2(11Z,14Z)/0:0)	20
DG(18:0/18:4(6Z,9Z,12Z,15Z)/0:0)	20
DG(17:0/18:0/0:0)[iso2]_1-heptadecanoyl-2-octadecanoyl-sn-glycerol	20
DG(16:0/20:2(11Z,14Z)/0:0)	20
C14-Surfactin_methyl_ester	20
BZR-cotoxin_II	20
B_12489_B_12489A	20
Albuminamide	20
Actinomycin_X2;_Actinomycin_V;_Actinomyc	20
[8'-Hydroxy-MeBmf]1-cyclosporin	20
3-O-[alpha-L-rhamnopyranosyl-(1->2)-beta-D-glucuronopyranosyl]-22-O-beta-D-apiofuranosyl-soyasapogenol_B	20
1-Pentacosene-4,6,8,10,12,14,16,18,22-nonol_1-Pentacosene-4,6,8,10,12,14,16,18,22-nonol	20
1-Heptacosene-4,6,8,10,12,14,16,18,20,22-decol_1-Heptacosene-4,6,8,10,12,14,16,18,20,22-decol	20
TG(22:0/18:4(6Z,9Z,12Z,15Z)/22:5(4Z,7Z,10Z,13Z,16Z))	19
TG(18:4(6Z,9Z,12Z,15Z)/18:3(6Z,9Z,12Z)/o-18:0)	19
TG(18:3(9Z,12Z,15Z)/22:6(4Z,7Z,10Z,13Z,16Z,19Z)/o-18:0)	19
TG(18:0/22:5(7Z,10Z,13Z,16Z,19Z)/22:2(13Z,16Z))	19
TG(17:1(9Z)/18:3(9Z,12Z,15Z)/22:6(4Z,7Z,10Z,13Z,16Z,19Z))[iso6]_1-(9Z-heptadecenoyl)-2-(9Z,12Z,15Z-octadecatrienoyl)-3-(4Z,7Z,10Z,13Z,16Z,19Z-docosahexaenoyl)-sn-glycerol	19
TG(17:0/17:2(9Z,12Z)/20:5(5Z,8Z,11Z,14Z,17Z))[iso6]_1-heptadecanoyl-2-(9Z,12Z-heptadecadienoyl)-3-(5Z,8Z,11Z,14Z,17Z-eicosapentaenoyl)-sn-glycerol	19
TG(15:0/17:2(9Z,12Z)/22:5(7Z,10Z,13Z,16Z,19Z))[iso6]_1-pentadecanoyl-2-(9Z,12Z-heptadecadienoyl)-3-(7Z,10Z,13Z,16Z,19Z-docosapentaenoyl)-sn-glycerol	19
TG(15:0/17:0/20:5(5Z,8Z,11Z,14Z,17Z))[iso6]_1-pentadecanoyl-2-heptadecanoyl-3-(5Z,8Z,11Z,14Z,17Z-eicosapentaenoyl)-sn-glycerol	19
TG(14:1(9Z)/o-18:0/22:5(4Z,7Z,10Z,13Z,16Z))	19
TG(14:1(9Z)/o-18:0/20:5(5Z,8Z,11Z,14Z,17Z))	19
TG(14:0/22:6(4Z,7Z,10Z,13Z,16Z,19Z)/24:0)	19
TG(13:0/22:4(7Z,10Z,13Z,16Z)/22:6(4Z,7Z,10Z,13Z,16Z,19Z))[iso6]_1-tridecanoyl-2-(7Z,10Z,13Z,16Z-docosatetraenoyl)-3-(4Z,7Z,10Z,13Z,16Z,19Z-docosahexaenoyl)-sn-glycerol	19
Talaromin_B_Talaromin_B	19
puwainaphycin_B_1	19
pseudomonic_acid_D	19
Persicomycin_3	19
Ostreogrycin-B;_NSC_125176;_PA-114-B;_RP	19
#NAME?	19
micropeptin_SF909	19
MG(0:0/22:5(7Z,10Z,13Z,16Z,19Z)/0:0)	19
meadowestolide|meadowfoam_estolide	19
Hordatine_B_Demethoxy	19
Heptadepsin_Heptadepsin	19
fulvellic_acid_ester	19
Elaiomycin_B_10',11'-Didehydro(Z-)	19
DG(20:0/20:1(11Z)/0:0)	19
cyclo(-Ala-Pro-Ile-Val-Ala-Ala-Phe-Thr-Pro-)|cycloleonuripeptide_E	19
Cyanopeptolin_972	19
Belamcandal_Belamcandal	19
Azinothricin	19
Antibiotic_A_21978C_Antibiotic_A_21978C3	19
7(14)-Bisabolene-1,2,3,4,5,8,10,11-octol_2-Angeloyl,_5,8-bis-O-(2-methylpropanoyl)	19
6-Nonene-1,4-diol_Octadecanoyl	19
4,8-Di-g-hydroxy-Meleu-cyclosporin-A	19
4,4'-Diapophytofluene;_7,8,11,12,7',8'-H	19
29-acetoxyspiroiridal	19
20(29)-Lupen-3-ol_3-Hydroxyhexacosanoyl	19
1-Tricosene-4,6,8,10,12,14,16,18-octol_1-Tricosene-4,6,8,10,12,14,16,18-octol	19
1-Pentacosene-4,6,8,10,12,14,16,22-octol_1-Pentacosene-4,6,8,10,12,14,16,22-octol	19
12-Oleanene-3,21,22,24-tetrol_3-O-[Œ≤-D-Galactopyranosyl-(1‚Üí2)-Œ≤-D-glucuronopyranoside],_21-O-Œ≤-D-xylopyranoside	19
11,14,17,20,23,26-Nonacosahexaenoic_acid_11,14,17,20,23,26-Nonacosahexaenoic_acid	19
Virginiamycin-S2;_Staphylomycin-S3	18
Virginiamycin-S1;_Staphylomycin-S;_PA-11	18
Verrucamides_Verrucamide_C	18
trans-hexamethyltetracosa-hexaen-3-ol	18
Thailandamide	18
TG(22:0/14:1(9Z)/22:5(7Z,10Z,13Z,16Z,19Z))	18
TG(18:4(6Z,9Z,12Z,15Z)/20:5(5Z,8Z,11Z,14Z,17Z)/22:6(4Z,7Z,10Z,13Z,16Z,19Z))[iso6]_1-(6Z,9Z,12Z,15Z-octadecatetraenoyl)-2-(5Z,8Z,11Z,14Z,17Z-eicosapentaenoyl)-3-(4Z,7Z,10Z,13Z,16Z,19Z-docosahexaenoyl)-sn-glycerol	18
TG(16:1(9Z)/20:4(8Z,11Z,14Z,17Z)/o-18:0)	18
TG(16:0/22:6(4Z,7Z,10Z,13Z,16Z,19Z)/18:3(6Z,9Z,12Z))	18
TG(15:1(9Z)/20:3(8Z,11Z,14Z)/22:6(4Z,7Z,10Z,13Z,16Z,19Z))[iso6]_1-(9Z-pentadecenoyl)-2-(8Z,11Z,14Z-eicosatrienoyl)-3-(4Z,7Z,10Z,13Z,16Z,19Z-docosahexaenoyl)-sn-glycerol	18
TG(15:0/o-18:0/18:4(6Z,9Z,12Z,15Z))	18
TG(15:0/22:5(7Z,10Z,13Z,16Z,19Z)/20:2n6)	18
TG(15:0/17:1(9Z)/22:6(4Z,7Z,10Z,13Z,16Z,19Z))[iso6]_1-pentadecanoyl-2-(9Z-heptadecenoyl)-3-(4Z,7Z,10Z,13Z,16Z,19Z-docosahexaenoyl)-sn-glycerol	18
TG(14:1(9Z)/18:1(11Z)/22:6(4Z,7Z,10Z,13Z,16Z,19Z))	18
TG(14:0/20:0/22:5(4Z,7Z,10Z,13Z,16Z))	18
TG(14:0/18:2(9Z,12Z)/22:5(7Z,10Z,13Z,16Z,19Z))[iso6]_1-tetradecanoyl-2-(9Z,12Z-octadecadienoyl)-3-(7Z,10Z,13Z,16Z,19Z-docosapentaenoyl)-sn-glycerol	18
TG(13:0/19:1(9Z)/22:6(4Z,7Z,10Z,13Z,16Z,19Z))[iso6]_1-tridecanoyl-2-9Z-nonadecenoyl-3-(4Z,7Z,10Z,13Z,16Z,19Z-docosahexaenoyl)-sn-glycerol	18
TG(12:0/17:2(9Z,12Z)/22:6(4Z,7Z,10Z,13Z,16Z,19Z))[iso6]_1-dodecanoyl-2-(9Z,12Z-heptadecadienoyl)-3-(4Z,7Z,10Z,13Z,16Z,19Z-docosahexaenoyl)-sn-glycerol	18
Tetraprenyl-beta-curcumene	18
Soyasaponin_I	18
salinamide_A	18
Pseudomonic_acid_D	18
petrosiacetylene_C	18
Ostreogrycin_B_Oxime	18
Oleanolic_acid_3-glycosides_3-O-[Œ≤-D-Glucopyranosyl-(1‚Üí2)-[Œ±-L-rhamnopyranosyl-(1‚Üí3)]-Œ≤-D-glucuronopyranoside]	18
(n-6)(4,7,10,13,16,19,22)-Octacosaheptae	18
N2-(17-Hydroxy-9,12,15-octadecatrienoyl)glutamine_15',16'-Dihydro,_17'-(9Z,12Z-octadecadienoyl)	18
Methyl_apo-6'-lycopenate;_Methyl-6'-apo-	18
JBIR-96	18
[Ile7]-Surfactin_C15ai	18
Glycerol_1,2-dialkanoates_Glycerol_1-(9Z-octadecenoate)_2-(9Z,12Z-octadecadienoate)	18
desotamides_B	18
Edeine_F	18
compound_C_22941370	18
DG(20:2(11Z,14Z)/16:0/0:0)	18
DG(20:0/16:1(9Z)/0:0)	18
DG(18:1n7/0:0/22:6n3)	18
DG(14:0/22:2(13Z,16Z)/0:0)	18
Daitocidin_B2	18
Cupaniopsin_A_29-Me_ester	18
Coprogen_N14-De-Ac,_N14,N14-Di-Me,_N5'-deacyl,_N5'-Ac	18
cetyl_arachidonate	18
celebeside_C	18
4-Hydroxy-4,4'-diaponeurosporene;4-Hyd	18
4,7,10,13,16,19,22,25,28-Tetratriacontanonaenoic_acid_4,7,10,13,16,19,22,25,28-Tetratriacontanonaenoic_acid	18
4,4'-Diapo-xi-carotene;_7,8,7',8'-Tetrah	18
4-[(3R,4S)-3-Hydroxy-3,7-dimethylocta-1,	18
30:5(12Z,15Z,18Z,21Z,24Z)_12Z,15Z,18Z,21Z,24Z-triacontapentaenoic_acid	18
24-Methyl-16-pentacosen-2,4-diyne-1,6,7,8-tetrol_24-Methyl-16-pentacosen-2,4-diyne-1,6,7,8-tetrol	18
12-Oleanene-3,22,24,30-tetrol_3-O-[Œ±-L-Rhamnopyranosyl-(1‚Üí2)-Œ≤-D-xylopyranosyl-(1‚Üí2)-Œ≤-D-glucuronopyranoside],_30-O-Œ≤-D-glucopyranoside	18
12-Oleanene-3,21,22,24-tetrol_3-O-[Œ≤-D-Galactopyranosyl-(1‚Üí2)-Œ≤-D-glucuronopyranoside],_21-O-Œ±-L-rhamnopyranoside	18
WA-3854-D	17
TG(20:5(5Z,8Z,11Z,14Z,17Z)/14:0/o-18:0)	17
TG(20:4(8Z,11Z,14Z,17Z)/15:0/22:6(4Z,7Z,10Z,13Z,16Z,19Z))	17
TG(20:4(5Z,8Z,11Z,14Z)/15:0/22:6(4Z,7Z,10Z,13Z,16Z,19Z))	17
TG(18:4(6Z,9Z,12Z,15Z)/22:6(4Z,7Z,10Z,13Z,16Z,19Z)/20:4(8Z,11Z,14Z,17Z))	17
TG(16:1(9Z)/16:1(9Z)/22:6(4Z,7Z,10Z,13Z,16Z,19Z))	17
TG(16:0/22:5(4Z,7Z,10Z,13Z,16Z)/o-18:0)	17
TG(16:0/18:2(9Z,12Z)/20:5(5Z,8Z,11Z,14Z,17Z))[iso6]_1-hexadecanoyl-2-(9Z,12Z-octadecadienoyl)-3-(5Z,8Z,11Z,14Z,17Z-eicosapentaenoyl)-sn-glycerol	17
TG(16:0/14:1(9Z)/22:5(7Z,10Z,13Z,16Z,19Z))	17
TG(15:1(9Z)/17:0/22:6(4Z,7Z,10Z,13Z,16Z,19Z))[iso6]_1-(9Z-pentadecenoyl)-2-heptadecanoyl-3-(4Z,7Z,10Z,13Z,16Z,19Z-docosahexaenoyl)-sn-glycerol	17
TG(15:0/22:5(7Z,10Z,13Z,16Z,19Z)/20:1(11Z))	17
TG(15:0/20:5(5Z,8Z,11Z,14Z,17Z)/18:3(6Z,9Z,12Z))	17
TG(15:0/18:1(9Z)/22:5(4Z,7Z,10Z,13Z,16Z))	17
TG(14:1(9Z)/18:3(6Z,9Z,12Z)/22:6(4Z,7Z,10Z,13Z,16Z,19Z))	17
TG(14:0/20:4(8Z,11Z,14Z,17Z)/18:2(9Z,12Z))	17
TG(14:0/18:1(11Z)/22:5(7Z,10Z,13Z,16Z,19Z))	17
TG(14:0/18:0/22:5(4Z,7Z,10Z,13Z,16Z))	17
rhizene	17
Pseudomonic_acid_A_4',5'-Didehydro	17
phoriospongin_A	17
petrosiol_D	17
Ostreogrycin_A;_Mikamycin_A;_Pristinamyc	17
Orfamide_A	17
Mozamide_B_Deoxy	17
Miraziridine_A_Miraziridine_A	17
minutissamide_B	17
microsclerodermin_I	17
Microcystin_Microcystin_LF	17
Mayolene-18_11R-octadecanoyloxyoctadeca-9Z,12Z,15Z-trienoic_acid	17
Lyngbyaureidamide_A_Lyngbyaureidamide_A	17
Latanoprost_(JAN/USAN/INN)	17
Glycerol_1-alkyl_ethers_Glycerol_1-(17Z-tetracosenyl)_ether	17
Glycerol_1,3-dialkanoates_Glycerol_1,3-didodecanoate	17
Glycerol_1,2-dialkanoates_Glycerol_1,2-didodecanoate	17
Gephyronic_acid_Gephyronic_acid	17
euryjanicin_A	17
(D)-Ser-cyclosporin	17
dianthin_H	17
DG(20:4(8Z,11Z,14Z,17Z)/16:0/0:0)	17
DG(18:0/0:0/18:3n3)	17
DG(16:1n7/0:0/22:5n6)	17
DG(16:0/0:0/20:3n6)	17
DG(16:0/0:0/20:2n6)	17
DG(15:0/20:3(5Z,8Z,11Z)/0:0)	17
DG(14:1(9Z)/22:1(13Z)/0:0)	17
DG(14:1(9Z)/21:0/0:0)[iso2]_1-(9Z-tetradecenoyl)-2-heneicosanoyl-sn-glycerol	17
DG(14:0/22:4(7Z,10Z,13Z,16Z)/0:0)	17
Deferoxamine,_INN,_USAN_N1-De-Ac,_N1-(8S-methyldecanoyl)	17
cyclotheonamide_D	17
Circulocin_alpha	17
Chalcomycin;_Myconomycin;_Aldgamycin-D;	17
Calpinactam	17
beta-hexaprene	17
Berteric_acid_Berteric_acid	17
Arabinitol,_9CI_1-O-(9Z,12Z-Octadecadienoyl)	17
antimycin_B1	17
Antibiotic_C35H56O13	17
Anabaenopeptin_NZ841	17
Amychelin	17
amphidinol_9	17
AF-toxin_0	17
actinomycin_x2	17
Abscisic_acid_13-Hydroxy,_13-O-(3-hydroxy-3-methylglutaroyl)_(3S-),_5'-Me_ester	17
A_21978_C3	17
30:6(12Z,15Z,18Z,21Z,24Z,27Z)_12Z,15Z,18Z,21Z,24Z,27Z-triacontahexaenoic_acid	17
2-O-[(3R,9R)-3,9-dihydroxyeicosanoyl]glycerol	17
2-Hydroxytetracosanoic_acid_Ac	17
2,17,18,22-Tetrahydroxyhexacosanoic_acid_2,17,18,22-Tetrahydroxyhexacosanoic_acid	17
2,16,17,21-Tetrahydroxyhexacosanoic_acid_2,16,17,21-Tetrahydroxyhexacosanoic_acid	17
2-13-Carboxy-14,15-diacetoxyhexadecanoyl	17
1-O-Œ≤-D-Mannopyranosyl-L-erythritol_3-Hexadecanoyl,_2-Ac	17
1-O-acetyl-2-O-16-methylheptadecanoylglycerol	17
1-(3,5-Dimethylphenyl)-3,5,7-eicosanetriol_1-(3,5-Dimethylphenyl)-3,5,7-eicosanetriol	17
12-Oleanene-3,22,24-triol_3-O-[Œ≤-D-Glucopyranosyl-(1‚Üí2)-Œ≤-D-glucopyranosyl-(1‚Üí2)-Œ≤-D-glucuronopyranoside]	17
12-Oleanene-3,22,24-triol_3-O-[Œ±-L-Rhamnopyranosyl-(1‚Üí2)-Œ≤-D-galactopyranosyl-(1‚Üí2)-Œ≤-D-glucuronopyranoside],_22-O-[Œ≤-D-glucopyranosyl-(1‚Üí4)-Œ±-L-rhamnopyranoside]	17
12-Oleanene-3,15,16,28-tetrol_3-O-[Œ≤-D-Glucopyranosyl-(1‚Üí2)-Œ≤-D-xylopyranosyl-(1‚Üí3)-[Œ≤-D-glucopyranosyl-(1‚Üí2)]-Œ≤-D-glucuronopyranoside]	17
11,14,17,20,23-Nonacosapentaenoic_acid_11,14,17,20,23-Nonacosapentaenoic_acid	17
verrucamide_C	16
thailandamide_A_0	16
TG(24:1(15Z)/20:4(5Z,8Z,11Z,14Z)/22:5(7Z,10Z,13Z,16Z,19Z))	16
TG(22:4(7Z,10Z,13Z,16Z)/24:0/20:5(5Z,8Z,11Z,14Z,17Z))	16
TG(20:5(5Z,8Z,11Z,14Z,17Z)/15:0/22:6(4Z,7Z,10Z,13Z,16Z,19Z))	16
TG(18:2(9Z,12Z)/20:5(5Z,8Z,11Z,14Z,17Z)/22:5(4Z,7Z,10Z,13Z,16Z))	16
TG(18:2(9Z,12Z)/20:4(8Z,11Z,14Z,17Z)/o-18:0)	16
TG(18:0/20:4(8Z,11Z,14Z,17Z)/24:1(15Z))	16
TG(18:0/14:1(9Z)/22:6(4Z,7Z,10Z,13Z,16Z,19Z))	16
TG(18:0/14:0/22:5(4Z,7Z,10Z,13Z,16Z))	16
TG(16:0/22:6(4Z,7Z,10Z,13Z,16Z,19Z)/24:1(15Z))	16
TG(16:0/22:6(4Z,7Z,10Z,13Z,16Z,19Z)/24:0)	16
TG(15:0/22:6(4Z,7Z,10Z,13Z,16Z,19Z)/20:3n6)	16
TG(15:0/20:5(5Z,8Z,11Z,14Z,17Z)/22:6(4Z,7Z,10Z,13Z,16Z,19Z))	16
TG(15:0/20:5(5Z,8Z,11Z,14Z,17Z)/22:4(7Z,10Z,13Z,16Z))	16
TG(14:1(9Z)/o-18:0/18:2(9Z,12Z))	16
TG(14:0/18:1(11Z)/22:6(4Z,7Z,10Z,13Z,16Z,19Z))	16
TG(13:0/18:0/22:4(7Z,10Z,13Z,16Z))[iso6]_1-tridecanoyl-2-octadecanoyl-3-(7Z,10Z,13Z,16Z-docosatetraenoyl)-sn-glycerol	16
TG(12:0/20:1(11Z)/22:6(4Z,7Z,10Z,13Z,16Z,19Z))[iso6]_1-dodecanoyl-2-(11Z-eicosenoyl)-3-(4Z,7Z,10Z,13Z,16Z,19Z-docosahexaenoyl)-sn-glycerol	16
talactoferrin	16
Surfactin	16
Stendomycin;_Stendomycin-A;_Stendomycin-	16
Serrawettin_W2	16
SapB_0	16
salinamide_B	16
Reticulataxanthin_7',8'-Dihydro,_8'-hydroxy	16
Pseudomonic_acid_C_Me_ester	16
Pseudomonic_acid-C	16
Pseudomonic_acid_A_4-Ketone	16
Polypeptin_B_Polypeptin_B	16
Pleofungin_B;_F-15078-B	16
Physarigin_A	16
Palmityl_linolenate_hexadecanyl_9Z,12Z,15Z-octadecatrienoate	16
Pahutoxin_Pahutoxin	16
Ostreogrycin-G;_Pristinamycin-IIB;_E-129	16
ornithine_lipid	16
O-beta-D-Galactopyranosyl-(1->4)-O-beta-D-galactopyranosyl-(1->2)-L-erythritol	16
Nephilatoxin_7_Nephilatoxin_7	16
Myxochromide_A_Myxochromide_A1	16
Muracein_B	16
MG(24:1(15Z)/0:0/0:0)	16
MG(0:0/24:6(6Z,9Z,12Z,15Z,18Z,21Z)/0:0)	16
MG(0:0/24:1(15Z)/0:0)	16
Lycogaride_F	16
Leukotriene_D4_14,15-Dihydro	16
Laxaphycin_D_Laxaphycin_D	16
Kitamycin-A	16
Jagaricin_Jagaricin	16
Iridogermanal_21-Deoxy,_26-hydroxy,_16,17-didehydro	16
Iridogermanal_21-Deoxy,_17E,29-didehydro	16
H-Pro-Val-Aib-Aib-Gln-Gln-Pheol|L-Pro-L-Val-Aib-Aib-L-Gln-L-Gln-L-Phl	16
Hordatine_B_Hordatine_B	16
Hirsutellin_A	16
Hederagenin_3-glycosides_3-O-[Œ≤-D-Galactopyranosyl-(1‚Üí3)-[Œ±-L-rhamnopyranosyl-(1‚Üí2)]-Œ≤-D-glucopyranoside]	16
Glycerol-alpha-lignocerate	16
Glycerol_2-alkanoates_1,3-Di-Ac	16
Glycerol_1,2-dialkanoates_Glycerol_1,2-dioctadecanoate	16
GE-20372-A	16
Fusaricidin_B;_LI-F04b	16
Esterastin	16
emericellamide_B	16
durissimol_B	16
Diperamycin	16
dideoxypetrosynol_B	16
DG(22:4(7Z,10Z,13Z,16Z)/22:5(4Z,7Z,10Z,13Z,16Z)/0:0)	16
DG(20:2(11Z,14Z)/16:1(9Z)/0:0)	16
DG(14:1(9Z)/22:3(10Z,13Z,16Z)/0:0)[iso2]_1-(9Z-tetradecenoyl)-2-(10Z,13Z,16Z-docosatrienoyl)-sn-glycerol	16
DG(14:1(9Z)/22:2(13Z,16Z)/0:0)	16
DG(13:0/22:0/0:0)[iso2]_1-tridecanoyl-2-docosanoyl-sn-glycerol	16
Destruxin_D1	16
desmethylenylnocardamine	16
Debilisone_F_Debilisone_F	16
cyclo(-Gly-transPro-Thr-Trp-Ala-Asn-Leu-)|cyclomontanin_A	16
cyclo(-Gly-Asp-Leu-Thr-Val-Tyr-Phe-)	16
Cupaniopsin_B_Cupaniopsin_B	16
corticatic_acid_D	16
Chabrolohydroxybenzoquinone_G_Chabrolohydroxybenzoquinone_G	16
Berteric_acid	16
Azafrinaldehyde;(5R,6R)-5,6-Dihydroxy-	16
Arylomycin_A1	16
Arginine,_INN,_USAN_N-Hexadecanoyl	16
Arginine,_INN,_USAN_N-(9Z-Hexadecenoyl)	16
apoanagallosaponin_IV	16
Antibiotic_WA_3854_Antibiotic_WA_3854D	16
Antibiotic_R_106I	16
Amphiasterin_B3_Amphiasterin_B3	16
(all-E)-2,6,10,14,19,23,27,31-octamethyl-dotriaconta-6,10,14,16,18,22,26,30-octaen-2-ol|1,2,7,8,11,12,7',8',11',12'-decahydro-psi,psi-caroten-1-ol|1,2-dihydro-phytoen-1-ol|Hydroxyphytoene	16
Ahpatinin_G;_WK-142B	16
a-citraurinol	16
Acidissiminol_6',7'-Dihydro,_6'R,7'-dihydroxy,_4'-O-(9E-octadecenoyl)	16
6-Hydroxyeicosanoic_acid_6-O-(6-O-Acetyl-Œ≤-D-glucopyranoside)	16
(6E)-leukotriene_B4_ethyl_ester_diacetate	16
(6E,10E,13E)-2,6,10,14,18-Pentamethyl-13	16
5'-(2-methyl-but-3-en-2-yl)-6''-(3-methylbut-2-enyl)-4'',5''-[2-(1-hydroxy-1-methylethyl)-dihydrofuranyl]-2',4',3''-trihydroxy-diphenylpropane|kazinol_T	16
4,4'-Diapo-7,8,11,12-tetrahydrolycopene;	16
3-oxohexacosanoic_acid_3-oxohexacosanoic_acid	16
34:4(19Z,22Z,25Z,28Z)_19Z,22Z,25Z,28Z-tetratriacontatetraenoic_acid	16
2-O-[(3R,7R)-3,7-dihydroxyeicosanoyl]glycerol	16
28:5(10Z,13Z,16Z,19Z,22Z)_10Z,13Z,16Z,19Z,22Z-octacosapentaenoic_acid	16
2-(4-Hydroxy-3-methyl-2-butenyl)-7,8,7',	16
2,3,23-Trihydroxy-12-oleanen-28-oic_acid_3-O-Œ≤-D-Glucopyranoside,_28-O-[Œ±-L-rhamnopyranosyl-(1‚Üí2)-[Œ≤-D-apiofuranosyl-(1‚Üí3)]-Œ≤-D-glucopyranosyl]_ester	16
1-O-acetyl-2-O-[(3R,8R)-3,8-bis(acetyloxy)eicosanoyl]-sn-glycerol	16
15,18,21,24,27-Triacontapentaenoic_acid_27,28-Dihydro	16
15,18,21,24,27-Triacontapentaenoic_acid_15,18,21,24,27-Triacontapentaenoic_acid	16
12-Oleanene-3,22,24-triol_3-O-[Œ±-L-Rhamnopyranosyl-(1‚Üí2)-Œ≤-D-galactopyranosyl-(1‚Üí2)-Œ≤-D-glucuronopyranoside]	16
12-Oleanene-3,16,28,30-tetrol_3-O-[Œ≤-D-Glucopyranosyl-(1‚Üí2)-Œ≤-D-glucuronopyranoside],_30-O-Œ≤-D-glucopyranoside	16
12,21,27-tris-(2-amino-ethyl)-18-benzyl-24,30-di-sec-butyl-3-hydroxymethyl-6,15-diisobutyl-9-isopropyl-1-oxa-4,7,10,13,16,19,22,25,28-nonaaza-cyclotriacontane-2,5,11,14,17,20,23,26,29-nonaone|Permetin_A_*_HCl	16
-_12,14-Heptacosadiynoic_acid	16
11-Hydroxyoctadecanoic_acid,_9CI_6-O-Acetyl-Œ≤-D-glucopyranoside	16
1-(16-Phenyl-12-hexadecenyl)-4-cyclohexene-1,3-diol_1-(16-Phenyl-12-hexadecenyl)-4-cyclohexene-1,3-diol	16
YM-254890	15
WA-8242_A1	15
Volicitin	15
Vitamin_K_2',3'-Dihydro	15
Virginiamycin_M1a	15
Verrucamide_C	15
vannusal_B	15
unguisin_B	15
tyrosine-glycine-serine-arginine-serine	15
tumonoic_acid_C	15
Tubulysin_G	15
triangulyne_A	15
TG(24:1(15Z)/22:4(7Z,10Z,13Z,16Z)/22:5(7Z,10Z,13Z,16Z,19Z))	15
TG(18:4(6Z,9Z,12Z,15Z)/14:1(9Z)/o-18:0)	15
TG(18:0/14:0/22:6(4Z,7Z,10Z,13Z,16Z,19Z))	15
TG(17:0/20:5(5Z,8Z,11Z,14Z,17Z)/20:5(5Z,8Z,11Z,14Z,17Z))[iso3]_1-heptadecanoyl-2,3-di-(5Z,8Z,11Z,14Z,17Z-eicosapentaenoyl)-sn-glycerol	15
TG(16:0/22:6(4Z,7Z,10Z,13Z,16Z,19Z)/14:1(9Z))	15
TG(16:0/20:4(5Z,8Z,11Z,14Z)/20:5(5Z,8Z,11Z,14Z,17Z))	15
TG(16:0/18:0/20:5(5Z,8Z,11Z,14Z,17Z))[iso6]_1-hexadecanoyl-2-octadecanoyl-3-(5Z,8Z,11Z,14Z,17Z-eicosapentaenoyl)-sn-glycerol	15
TG(15:0/o-18:0/20:4(8Z,11Z,14Z,17Z))	15
TG(15:0/20:4(8Z,11Z,14Z,17Z)/o-18:0)	15
TG(15:0/20:4(8Z,11Z,14Z,17Z)/22:5(7Z,10Z,13Z,16Z,19Z))	15
TG(15:0/20:3n6/22:6(4Z,7Z,10Z,13Z,16Z,19Z))	15
TG(15:0/18:3(9Z,12Z,15Z)/22:5(4Z,7Z,10Z,13Z,16Z))	15
TG(15:0/14:1(9Z)/20:5(5Z,8Z,11Z,14Z,17Z))	15
TG(14:1(9Z)/20:5(5Z,8Z,11Z,14Z,17Z)/18:1(11Z))	15
TG(14:1(9Z)/18:3(9Z,12Z,15Z)/22:6(4Z,7Z,10Z,13Z,16Z,19Z))	15
TG(14:1(9Z)/18:1(11Z)/20:5(5Z,8Z,11Z,14Z,17Z))	15
TG(14:0/22:6(4Z,7Z,10Z,13Z,16Z,19Z)/16:1(9Z))	15
TG(14:0/22:5(7Z,10Z,13Z,16Z,19Z)/20:0)	15
TG(14:0/20:3n6/18:0)	15
TG(14:0/20:1(11Z)/22:5(4Z,7Z,10Z,13Z,16Z))	15
TG(13:0/22:3(10Z,13Z,16Z)/22:5(7Z,10Z,13Z,16Z,19Z))[iso6]_1-tridecanoyl-2-(10Z,13Z,16Z-docosatrienoyl)-3-(7Z,10Z,13Z,16Z,19Z-docosapentaenoyl)-sn-glycerol	15
TG(12:0/20:5(5Z,8Z,11Z,14Z,17Z)/22:6(4Z,7Z,10Z,13Z,16Z,19Z))[iso6]_1-dodecanoyl-2-(5Z,8Z,11Z,14Z,17Z-eicosapentaenoyl)-3-(4Z,7Z,10Z,13Z,16Z,19Z-docosahexaenoyl)-sn-glycerol	15
TG(12:0/20:5(5Z,8Z,11Z,14Z,17Z)/22:2(13Z,16Z))[iso6]_1-dodecanoyl-2-(5Z,8Z,11Z,14Z,17Z-eicosapentaenoyl)-3-(13Z,16Z-docosadienoyl)-sn-glycerol	15
TG(12:0/20:0/22:5(7Z,10Z,13Z,16Z,19Z))[iso6]_1-dodecanoyl-2-eicosanoyl-3-(7Z,10Z,13Z,16Z,19Z-docosapentaenoyl)-sn-glycerol	15
synechobactin_A	15
symplostatin_2	15
Sundaicumone_A_24,25-Dideoxy,_24,25-didehydro	15
streptobactin	15
Spumigin_B2	15
Soyasaponin_II	15
Serinocyclin_A_4''-Deoxy	15
scopularide_A	15
santinol_A3	15
Rasfonin_10'-Ac	15
pumilacidin_C	15
pumilacidin_A	15
Pullularin_F_Pullularin_F	15
pullularin_F	15
Proferrioxamine-A1	15
Prasinic_acid_2''-Oxo,_2'-Me_ether	15
Phytofluen	15
Persicomycin_2	15
Permetin_A_Permetin_A	15
Peplusol_Peplusol	15
PE(18:3(6Z,9Z,12Z)/16:0)	15
Pahutoxin_O-De-Ac,_O-pentanoyl	15
P18;_3-Demethyl-O-acetyl-O-demethyl_ADDA	15
Ostreogrycin_B3;_Ostreogricin_Z3;_E-129-	15
Ornibactin_C6	15
Orfamide_B	15
onnamide_A	15
Nhatrangin_A	15
Micropeptin_103	15
MG(24:6(6Z,9Z,12Z,15Z,18Z,21Z)/0:0/0:0)	15
Malonofungin;_(E)-(3R,4S,5S)-5-Acetoxy-2	15
majusculamide_C	15
lupinoside_PA4	15
Luminmycin_C_Luminmycin_C	15
Lobocyclamide_C	15
Lobocyclamide_A	15
Linolenyl_palmitate_9Z,12Z,15Z-octadecatrienyl_hexadecanoate	15
LI-F07a	15
Lichenysin-G1a	15
Leptomycin_A_21-Demethyl	15
Laxaphycin_D	15
laxaphycin_B	15
kahalalide_S	15
kahalalide_P	15
Iridogermanal_10-Deoxy	15
Insulapeptolide_F_Homologue_(R_=_CH3)	15
hirsutatin_A	15
hanishenol_A	15
halipeptin_B	15
H2SO4-_Myomycin_B|Myomycin_B	15
Glycerol_2-alkanoates_1-Ac	15
Glycerol_1,3-dialkanoates_Glycerol_1-(9Z,12Z-octadecadienoate)_3-hexadecanoate	15
Glycerol_1,3-dialkanoates_Glycerol_1-(9E-octadecenoate)_3-octadecanoate	15
Glycerol_1,2-dialkanoates_Glycerol_1-hexadecanoate_2-eicosanoate	15
Glycerol_1,2-dialkanoates_Glycerol_1-(9Z,12Z-octadecadienoate)_2-octadecanoate	15
Glycerol_1,2-dialkanoates_Glycerol_1-(3-hydroxyoctadecanoate)_2-acetate	15
[gamma-hydroxy-MeLeu]4-[gamma-hydroxy-MeLeu]6-cyclosporin	15
Fumonisin_B3	15
Fucoxanthinol_3-O-(5Z,8Z,11Z,14Z,17Z-Eicosapentaenoyl)	15
Fucoxanthinol_3-Heptadecanoyl	15
ficulinic_acid_A	15
YM-51085	15
Emericellamides_Emericellamide_B	15
Discodermins_Discodermin_D	15
discodermin_D	15
[Dihydro-MeBmt]1-[g-hydroxy-Meleu]4-cycl	15
Dihydro_Bu-3862T	15
dideoxypetrosynol_F	15
DG(24:0/16:1(9Z)/0:0)	15
DG(22:5(7Z,10Z,13Z,16Z,19Z)/20:2(11Z,14Z)/0:0)	15
DG(22:1(13Z)/18:0/0:0)	15
DG(20:1(11Z)/18:3(9Z,12Z,15Z)/0:0)	15
DG(20:0/20:2(11Z,14Z)/0:0)	15
DG(19:1(9Z)/22:6(4Z,7Z,10Z,13Z,16Z,19Z)/0:0)[iso2]_1-9Z-nonadecenoyl-2-(4Z,7Z,10Z,13Z,16Z,19Z-docosahexaenoyl)-sn-glycerol	15
DG(18:4(6Z,9Z,12Z,15Z)/16:0/0:0)	15
DG(18:2(9Z,12Z)/20:2(11Z,14Z)/0:0)	15
DG(18:1n7/0:0/22:5n6)	15
DG(16:1n7/0:0/22:6n3)	15
DG(16:1(9Z)/20:2(11Z,14Z)/0:0)	15
DG(15:0/21:0/0:0)[iso2]_1-pentadecanoyl-2-heneicosanoyl-sn-glycerol	15
DG(15:0/0:0/24:1n9)	15
Daitocidin_B3	15
cyclo(Pro-Gly-Asp-Ile-Ser-Ile-Tyr-Tyr)|cycloreticulin_A	15
Cyclolinopeptide_A_Cyclolinopeptide_A	15
Crotosparsamide_Crotosparsamide	15
Cressanyl_ester_C_Cressanyl_ester_C	15
chabrolohydroxybenzoquinone_G	15
chabrolohydroxybenzoquinone_E	15
Ceramide_ciliatine_N-(acyl)-sphing-4-enine-1-(2-aminoethylphosphonate)	15
CB-182348	15
Capparisditerpenyl_ester_Capparisditerpenyl_ester	15
Cabin-3|VVSVLT	15
BSP-II|bursal_septpeptide_II|TPSGLVY	15
beta-Citraurinene;_8'-Apo-beta-caroten-3	15
Berteric_acid;(4E,8E,12E,16E)-3,7,11,1	15
Bacterial_phytoene;_Dehydrosqualene;_C30	15
Azafrin_10'-Aldehyde	15
Aureobasidin-U2	15
Aurantin_II	15
Asp-Pro-Ser-Leu-Lys	15
Asn-Glu-Ala-Lys	15
Arylomycin_A2	15
apo-10'-fucoxanthinal	15
Amphidinin_B	15
amphiasterin_B3	15
Allo-muranoic_acid(18R)-18-O-beta-D-ap	15
AFB-8-B2	15
Aeruginopeptin-228B	15
adociacetylene_C	15
7,11-Cyclobotryococca-5,12,26-triene	15
4-Amino-N-{4-[2-(2,6-Dimethyl-Phenoxy)-Acetylamino]-3-Hydroxy-1-Isobutyl-5-Phenyl-Pentyl}-Benzamide	15
4,7,10,13,16,19,22,25-Octacosaoctaenoic	15
4,4'-Diapo-zeta-carotene	15
3-Hydroxy-1,6,10-farnesatrien-9-one_O-(2-O-Acetyl-Œ≤-D-xylopyranoside)	15
2-Hydroxy-19-hexacosenoic_acid_2-Hydroxy-19-hexacosenoic_acid	15
28:6(10Z,13Z,16Z,19Z,22Z,25Z)_10Z,13Z,16Z,19Z,22Z,25Z-octacosahexaenoic_acid	15
28:4(13Z,16Z,19Z,22Z)_13Z,16Z,19Z,22Z-octacosatetraenoic_acid	15
26-Hydroxy-15-methylidenespiroirid-16-enal_26-Hydroxy-15-methylidenespiroirid-16-enal	15
23-Methyl-1,23-nonacosadiene-4,6,8,10,12,14,16,18,20,22-decol_23-Methyl-1,23-nonacosadiene-4,6,8,10,12,14,16,18,20,22-decol	15
1-Tricosene-4,6,8,10,12,14,20-heptol_1-Tricosene-4,6,8,10,12,14,20-heptol	15
1-Hydroxy-13,15,18,20-pentacosatetraen-11-yn-4-one_Ac	15
19-Hydroxy-24-phenyl-10-tetracosanone_19-Hydroxy-24-phenyl-10-tetracosanone	15
(15Z,9'Z)-7,8,11,12,7',8'-hexahydro-4,4'-diapo-psi,psi-carotene|(6Z,8E,10E,12Z,14E,18E)-2,6,10,15,19,23-hexamethyl-tetracosa-2,6,8,10,12,14,18,22-octaene|C-15,C-9'-Di-cis-phytofluen	15
14,17,20,23,26-Dotriacontapentaenoic_acid_14,15-Dihydro	15
1,3-Phytanediol_1-Benzoyl	15
1(3)-glyceryl-6-keto-PGF1alpha_6-oxo-9S,11R,15S-trihydroxy-13E-prostenoic_acid_1(3)-glyceryl_ester	15
12-Oleanene-3,22,24-triol_3-O-[Œ±-L-Rhamnopyranosyl-(1‚Üí2)-Œ≤-D-galactopyranosyl-(1‚Üí2)-Œ≤-D-glucuronopyranoside],_22-O-Œ±-L-rhamnopyranoside	15
12-Oleanene-3,22,24,30-tetrol_3-O-[Œ±-L-Rhamnopyranosyl-(1‚Üí2)-Œ≤-D-galactopyranosyl-(1‚Üí2)-Œ≤-D-glucuronopyranoside],_30-O-[Œ≤-D-apiofuranosyl-(1‚Üí6)-Œ≤-D-glucopyranoside]	15
12-Oleanene-3,16,22,28-tetrol_3-O-[Œ≤-D-Glucopyranosyl-(1‚Üí3)-Œ≤-D-glucuronopyranoside],_28-O-Œ≤-L-glucopyranoside	15
12-Oleanene-3,16,22,28-tetrol_3-O-[Œ≤-D-Glucopyranosyl-(1‚Üí3)-Œ≤-D-glucuronopyranoside],_28-O-Œ±-L-rhamnopyranoside	15
12-Deoxy-4beta-OH-phorbol-13-dodecenoat-20-acetat	15
1,12,18,29-Triacontatetrayne-3,14,17,28-tetrol_1,12,18,29-Triacontatetrayne-3,14,17,28-tetrol	15
zosterondiol_B	14
verrucamide_D	14
Tyrosylarginylisoleucinamide_N1-(2-Hydroxy-3-phenylpropanoyl)(S-)	14
Tuberactinomycin-O	14
Trichodepsipeptide_B	14
TMC-98A	14
Thalassospiramide_G_Thalassospiramide_G	14
TG(24:0/22:4(7Z,10Z,13Z,16Z)/20:5(5Z,8Z,11Z,14Z,17Z))	14
TG(22:2(13Z,16Z)/18:0/20:5(5Z,8Z,11Z,14Z,17Z))	14
TG(20:4(5Z,8Z,11Z,14Z)/20:5(5Z,8Z,11Z,14Z,17Z)/18:3(9Z,12Z,15Z))	14
TG(20:3n6/15:0/22:6(4Z,7Z,10Z,13Z,16Z,19Z))	14
TG(18:4(6Z,9Z,12Z,15Z)/19:1(9Z)/20:5(5Z,8Z,11Z,14Z,17Z))[iso6]_1-(6Z,9Z,12Z,15Z-octadecatetraenoyl)-2-9Z-nonadecenoyl-3-(5Z,8Z,11Z,14Z,17Z-eicosapentaenoyl)-sn-glycerol	14
TG(18:3(9Z,12Z,15Z)/20:5(5Z,8Z,11Z,14Z,17Z)/20:4(8Z,11Z,14Z,17Z))	14
TG(18:3(6Z,9Z,12Z)/o-18:0/22:6(4Z,7Z,10Z,13Z,16Z,19Z))	14
TG(18:2(9Z,12Z)/o-18:0/20:4(8Z,11Z,14Z,17Z))	14
TG(18:2(9Z,12Z)/19:1(9Z)/20:5(5Z,8Z,11Z,14Z,17Z))[iso6]_1-(9Z,12Z-octadecadienoyl)-2-9Z-nonadecenoyl-3-(5Z,8Z,11Z,14Z,17Z-eicosapentaenoyl)-sn-glycerol	14
TG(18:0/18:3(6Z,9Z,12Z)/18:3(9Z,12Z,15Z))	14
TG(17:1(9Z)/20:4(5Z,8Z,11Z,14Z)/20:5(5Z,8Z,11Z,14Z,17Z))[iso6]_1-(9Z-heptadecenoyl)-2-(5Z,8Z,11Z,14Z-eicosatetraenoyl)-3-(5Z,8Z,11Z,14Z,17Z-eicosapentaenoyl)-sn-glycerol	14
TG(16:1(9Z)/18:3(6Z,9Z,12Z)/20:5(5Z,8Z,11Z,14Z,17Z))	14
TG(16:0/o-18:0/18:3(6Z,9Z,12Z))	14
TG(16:0/22:5(7Z,10Z,13Z,16Z,19Z)/24:0)	14
TG(16:0/20:4(5Z,8Z,11Z,14Z)/22:5(4Z,7Z,10Z,13Z,16Z))	14
TG(16:0/16:1(9Z)/22:5(7Z,10Z,13Z,16Z,19Z))	14
TG(15:1(9Z)/20:5(5Z,8Z,11Z,14Z,17Z)/22:4(7Z,10Z,13Z,16Z))[iso6]_1-(9Z-pentadecenoyl)-2-(5Z,8Z,11Z,14Z,17Z-eicosapentaenoyl)-3-(7Z,10Z,13Z,16Z-docosatetraenoyl)-sn-glycerol	14
TG(15:1(9Z)/19:1(9Z)/20:5(5Z,8Z,11Z,14Z,17Z))[iso6]_1-(9Z-pentadecenoyl)-2-9Z-nonadecenoyl-3-(5Z,8Z,11Z,14Z,17Z-eicosapentaenoyl)-sn-glycerol	14
TG(15:1(9Z)/18:2(9Z,12Z)/20:5(5Z,8Z,11Z,14Z,17Z))[iso6]_1-(9Z-pentadecenoyl)-2-(9Z,12Z-octadecadienoyl)-3-(5Z,8Z,11Z,14Z,17Z-eicosapentaenoyl)-sn-glycerol	14
TG(15:0/22:4(7Z,10Z,13Z,16Z)/22:0)	14
TG(15:0/20:5(5Z,8Z,11Z,14Z,17Z)/22:5(7Z,10Z,13Z,16Z,19Z))[iso6]_1-pentadecanoyl-2-(5Z,8Z,11Z,14Z,17Z-eicosapentaenoyl)-3-(7Z,10Z,13Z,16Z,19Z-docosapentaenoyl)-sn-glycerol	14
TG(15:0/20:5(5Z,8Z,11Z,14Z,17Z)/22:5(4Z,7Z,10Z,13Z,16Z))	14
TG(15:0/20:4(8Z,11Z,14Z,17Z)/22:6(4Z,7Z,10Z,13Z,16Z,19Z))	14
TG(15:0/20:4(5Z,8Z,11Z,14Z)/22:6(4Z,7Z,10Z,13Z,16Z,19Z))	14
TG(15:0/20:3(5Z,8Z,11Z)/22:6(4Z,7Z,10Z,13Z,16Z,19Z))	14
TG(14:1(9Z)/15:1(9Z)/22:6(4Z,7Z,10Z,13Z,16Z,19Z))[iso6]_1-(9Z-tetradecenoyl)-2-(9Z-pentadecenoyl)-3-(4Z,7Z,10Z,13Z,16Z,19Z-docosahexaenoyl)-sn-glycerol	14
TG(14:0/22:6(4Z,7Z,10Z,13Z,16Z,19Z)/18:1(11Z))	14
TG(14:0/18:4(6Z,9Z,12Z,15Z)/22:6(4Z,7Z,10Z,13Z,16Z,19Z))	14
TG(14:0/15:1(9Z)/22:4(7Z,10Z,13Z,16Z))[iso6]_1-tetradecanoyl-2-(9Z-pentadecenoyl)-3-(7Z,10Z,13Z,16Z-docosatetraenoyl)-sn-glycerol	14
TG(13:0/18:4(6Z,9Z,12Z,15Z)/22:6(4Z,7Z,10Z,13Z,16Z,19Z))[iso6]_1-tridecanoyl-2-(6Z,9Z,12Z,15Z-octadecatetraenoyl)-3-(4Z,7Z,10Z,13Z,16Z,19Z-docosahexaenoyl)-sn-glycerol	14
Tetrafibricin	14
Spumigin_C	14
siphonaxanthin_C14:1_trans-√Ü2_ester	14
Shearamide-A	14
SF-1902-A4b	14
rudolphomycin	14
Ripostatin_C_Ripostatin_C	14
Rasfonin_8'-Ac	14
Pseudomonic_acid_C_Pseudomonic_acid_C	14
Protodestruxin	14
Proferrioxamine-A2	14
Preambruticin	14
Polysorbate_40_(NF)	14
Polypeptin_B	14
Pleofungin_C;_F-15078-C	14
phorbasin_J	14
Pholiotic_acid	14
phakellistatin_(4)	14
PG(20:5(5Z,8Z,11Z,14Z,17Z)/22:0)_1-(5Z,8Z,11Z,14Z,17Z-eicosapentaenoyl)-2-docosanoyl-glycero-3-phospho-(1'-sn-glycerol)	14
PG(18:3(6Z,9Z,12Z)/22:6(4Z,7Z,10Z,13Z,16Z,19Z))	14
Peptidolipin_F_Peptidolipin_F	14
NK-04000Q;_Epopromycin_B	14
Neuromedin_N	14
N-Deoxyschizokinen	14
Myxochromide_S5	14
Motuporin	14
Microcystin-XZ	14
MG_398-hF9A;_Octacosamicin_A	14
MG(22:5(7Z,10Z,13Z,16Z,19Z)/0:0/0:0)	14
MG(0:0/22:5(4Z,7Z,10Z,13Z,16Z)/0:0)	14
meroterphenol_B	14
mediomycin_B	14
massetolide_G	14
Marinolic_acid_A6_Marinolic_acid_A6	14
mahureone_E	14
lyngbyastatin_2	14
Lobocyclamide_B	14
LI-F06a	14
largamide_A	14
karatungiol_A	14
Jasisoquinoline_B_Jasisoquinoline_B	14
Iridogermanal_21-Deoxy,_26-hydroxy	14
Iridogermanal_21-Deoxy,_17Œæ,26-dihydroxy	14
IC-202_D	14
Hydroxy-3,4-dehydro-apo-8'-lycopene	14
hormothamnin_A	14
Hederagenin_bisdesmosides_3-O-[Œ±-L-Rhamnopyranosyl-(1‚Üí3)-Œ≤-D-glucuronopyranoside],_28-O-Œ≤-D-glucopyranosyl_ester	14
Glycylalanylprolylmethionylphenylalanylvalinamide_4-L-Arginine_analogue	14
Glycerol_1-alkanoates_Glycerol_1-docosanoate	14
Glycerol_1-alkanoates_Glycerol_1-(3R-acetoxyoctadecanoate)	14
Glycerol_1,2-dialkanoates_Glycerol_1-octadecanoate_2-(9Z,12Z-octadecadienoate)	14
Glycerol_1,2-dialkanoates_Glycerol_1-hexadecanoate_2-(5E,8Z,11Z,14Z-eicosatetraenoate)	14
Glycerol_1,2-dialkanoates_Glycerol_1-(9Z,12Z,15Z-octadecatrienoate)_2-(9E-hexadecenoate)	14
globostellatic_acid_K	14
globostellatic_acid_H	14
Gephyronic_acid,_keto_form	14
fusaricidin_A	14
fulvyne_G	14
Fucoxanthinol_3-O-(9Z-Eicosenoyl)	14
Streptocidin_B	14
(-)duryne_C	14
Dolabriferol_C_Dolabriferol_C	14
dideoxypetrosynol_D	14
DG(22:0/18:1(9Z)/0:0)	14
DG(22:0/0:0/16:1n7)	14
DG(20:1(11Z)/16:1(9Z)/0:0)	14
DG(19:1(9Z)/17:1(9Z)/0:0)[iso2]_1-9Z-nonadecenoyl-2-(9Z-heptadecenoyl)-sn-glycerol	14
DG(18:1n9/0:0/22:6n3)	14
DG(18:0/0:0/20:3n9)	14
DG(16:0/18:3(6Z,9Z,12Z)/0:0)	14
DG(15:0/22:5(7Z,10Z,13Z,16Z,19Z)/0:0)	14
DG(14:0/22:5(7Z,10Z,13Z,16Z,19Z)/0:0)	14
Destruxin_E2;_SB-242541	14
Desferrioxamine_G;_Proferrioxamine-G1	14
Deferoxamine,_INN,_USAN_N1-De-Ac,_N1-phenylacetyl,_N6-Ac	14
Deferoxamine;_Desferrioxamine_B;_Proferr	14
cyclosquamosin_G	14
Cyclolithistide_A_Cyclolithistide_A	14
cyclo-Gly-Pro-Thr-Val-Ala-Asp-Leu|cyclosquamosin_H	14
Cubensic_acid	14
cherimolacyclopeptide_E	14
Carmabin_A_Carmabin_A	14
Byrsonic_acid_3R,7R-diacetoxy-docosanoic_acid	14
Brasiliensic_acid_Brasiliensic_acid	14
beta-D-cymaropyranosyl-(1->4)-O-beta-D-cymaropyranosyl-(1->4)-O-beta-D-canaropyranosyl-(1->4)-O-beta-D-digitoxopyranosyl-(1->4)-O-oleandro-1,5-lactone|perifosaccharide_B	14
Bacirtsin-3;_Bacircine_4;_Surfactin_B2;	14
Bacirtsin-2;_Bacircine_3;_Surfactin-B;_S	14
Azumamide_A_Azumamide_A	14
Australifunginol	14
AS-1429716	14
AS-1387392	14
Arylomycin_A5	14
Antrimycin_Antrimycin_Cv	14
Antibiotic_RF_2691A_Antibiotic_RF_2691A	14
Antibiotic_A_21978C_Antibiotic_A_21978C4	14
ancepsenolide	14
amphidinin_B	14
Aeruginopeptin-228A	14
Actinomycin_G3_41Œ≤-Deoxy,_41Œ≤-chloro	14
Actinomycin_G2	14
Acetyl-leucyl-isoleucyl-argininol	14
ACE_inhibitor_peptide_C_105|Ser-Val-Ala-Lys-Leu-Glu-Lys|SVAKLEK	14
9,10-Secocholesta-5,7,10(19)-triene-3,24,25,26-tetrol,_9CI_9,10-Secocholesta-5,7,10(19)-triene-3,24,25,26-tetrol,_9CI	14
8'-apo-¬ß-caroten-8'-ol	14
(6R,10S,11S,14S,26R)-(+)-14,15-dihydro-26,29-dihydroxyspiroirida-15(28),16-dienal	14
6-Hydroxyoctadecanoic_acid,_9CI_6-O-(6-O-Acetyl-Œ≤-D-glucopyranoside)	14
6,15,19-Trihydroxy-5(10),13-halimadien-3-one_19-[3-(4-Hydroxyphenyl)propanoyl]_ester	14
57-normajusculamide_C	14
5,6-Dihydro-6-(2,4,6-trihydroxyheneicosyl)-2H-pyran-2-one,_9CI_5,6-Dihydro-6-(2,4,6-trihydroxyheneicosyl)-2H-pyran-2-one,_9CI	14
3-Hydroxyeicosanoic_acid_Benzyl_ether	14
3,4,3',4'-Tetrahydrospirilloxanthin-20-a	14
32:6(14Z,17Z,20Z,23Z,26Z,29Z)_14Z,17Z,20Z,23Z,26Z,29Z-dotriacontahexaenoic_acid	14
3,20,21,28-Lupanetetrol_28-Carboxylic_acid,_(28‚Üí21)-lactone,_3-O-[Œ≤-D-glucopyranosyl-(1‚Üí3)-Œ±-L-rhamnopyranosyl-(1‚Üí2)-Œ≤-D-glucuronopyranoside]	14
2-O-[(3R,6S)-3,6-dihydroxyeicosanoyl]glycerol	14
(2E,6E,10E)-14,15-dihydroxy-1-(2,5-dimethoxy-3-methylphenyl)-3,7,11,15-tetramethylhexadeca-2,6,10-trien-5-one|cystoazorol_A	14
2-Amino-7,11-heptadecadiene-1,3,4,5-tetrol_N-(2R-Hydroxytetracosanoyl)	14
2,6,10,15,19,23-Hexamethyl-2,4,6,8,10,12,14,16,18,20,22-tetracosaundecaene_4,5,8,9,20,21-Hexahydro	14
2,6,10,15,19,23-Hexamethyl-2,4,6,8,10,12,14,16,18,20,22-tetracosaundecaene_4,5,20,21-Tetrahydro	14
20-O-[N-(2-aminobenzoyl)]anthraniloyl-3-O-acetylingenol	14
1-O-acetyl-2-O-[(3R,9R)-3,9-bis(acetyloxy)eicosanoyl]-sn-glycerol	14
1-O-acetyl-2-O-[(3R)-3-(acetyloxy)eicosanoyl]-sn-glycerol	14
1-Hydroxyprevitamin_D3_(4E,6Z,8Z)-(1S,3R)-4-methyl-9,10-seco-4(5),6,8-cholestatrien-3-ol	14
1-[Hydroxyl-diethyl_malonate]-isopropyl	14
1-Hydroxy-1,2-dihydrophytoene;_Hydroxyph	14
1-Hydroxy-1,2-dihydrophytoene_1-Hydroxy-1,2-dihydrophytoene	14
1-Dotriacontanol_p-Hydroxycinnamoyl	14
1-Acylglycerol_2,3-ditiglates_Glycerol_1-(9Z-hexadecenoate)_2,3-ditiglate	14
19,30-Tetratriacontadiene-2,4,6,17,33-pentayne-1,8,32-triol_19,30-Tetratriacontadiene-2,4,6,17,33-pentayne-1,8,32-triol	14
1'-[6"-O-Myristyl-beta-glucopyranosyloxy	14
16-Hexacosen-2,4-diyne-1,6,7,8-tetrol_16-Hexacosen-2,4-diyne-1,6,7,8-tetrol	14
1,6-Farnesadiene-3,12-diol_3-O-(2-O-Acetyl-Œ≤-D-glucopyranoside)	14
14,17,20,23,26-Dotriacontapentaenoic_acid_14,15-Dihydro,_29,30-didehydro(Z-)	14
1,3-Decanediol_1-O-Eicosanoyl	14
1,3,5,7(14),10-Farnesapentaen-12-ol_Pentadecanoyl	14
12-Oleanene-3,22,24-triol_3-O-[Œ±-L-Rhamnopyranosyl-(1‚Üí2)-Œ±-L-arabinopyranosyl-(1‚Üí4)-Œ≤-D-glucuronopyranoside]	14
12-Oleanene-3,21,22,24-tetrol_3-O-Œ≤-D-Glucuronopyranoside,_22-O-[Œ≤-D-glucopyranosyl-(1‚Üí3)-Œ±-L-arabinopyranoside]	14
12-Oleanene-3,11,22,24-tetrol_11-Ketone,_3-O-[Œ≤-D-galactopyranosyl-(1‚Üí2)-Œ≤-D-glucuronopyranoside],_22-O-Œ±-L-rhamnopyranoside	14
-_1-(14-methyl-pentadecanoyl)-2-(8-[3]-ladderane-octanyl)-sn-glycerol	14
Zeinoxanthin	13
YM-47142	13
WAP-8294A2	13
Viridiofungin_B2	13
vignatic_acid_A	13
Viequeamide_B_7'',8''-Dihydro	13
Vibsanol_B_Vibsanol_B	13
Vibsanin_H_15-Hydroperoxide,_18-Me_ether	13
vautheriol_isobutyrate	13
Tyr-Ala-Gly-Phe-Leu-Arg	13
Tween_20	13
TVLGGLDLGLPPLV	13
Tsukubachelin	13
tryptophyllin_L3	13
triangulyne_G	13
Tobiraxanthin_B_5Œæ-Alcohol	13
TG(22:4(7Z,10Z,13Z,16Z)/22:1(13Z)/o-18:0)	13
TG(20:3n6/15:0/22:5(4Z,7Z,10Z,13Z,16Z))	13
TG(18:3(6Z,9Z,12Z)/20:5(5Z,8Z,11Z,14Z,17Z)/20:4(8Z,11Z,14Z,17Z))	13
TG(18:2(9Z,12Z)/20:5(5Z,8Z,11Z,14Z,17Z)/18:2(9Z,12Z))	13
TG(18:2(9Z,12Z)/16:1(9Z)/22:6(4Z,7Z,10Z,13Z,16Z,19Z))	13
TG(18:2(9Z,12Z)/16:0/20:4(8Z,11Z,14Z,17Z))	13
TG(18:1(11Z)/22:6(4Z,7Z,10Z,13Z,16Z,19Z)/20:4(5Z,8Z,11Z,14Z))	13
TG(17:2(9Z,12Z)/20:5(5Z,8Z,11Z,14Z,17Z)/20:5(5Z,8Z,11Z,14Z,17Z))[iso3]_1-(9Z,12Z-heptadecadienoyl)-2,3-di-(5Z,8Z,11Z,14Z,17Z-eicosapentaenoyl)-sn-glycerol	13
TG(17:2(9Z,12Z)/20:3(8Z,11Z,14Z)/20:5(5Z,8Z,11Z,14Z,17Z))[iso6]_1-(9Z,12Z-heptadecadienoyl)-2-(8Z,11Z,14Z-eicosatrienoyl)-3-(5Z,8Z,11Z,14Z,17Z-eicosapentaenoyl)-sn-glycerol	13
TG(17:2(9Z,12Z)/18:3(9Z,12Z,15Z)/22:5(7Z,10Z,13Z,16Z,19Z))[iso6]_1-(9Z,12Z-heptadecadienoyl)-2-(9Z,12Z,15Z-octadecatrienoyl)-3-(7Z,10Z,13Z,16Z,19Z-docosapentaenoyl)-sn-glycerol	13
TG(17:0/20:3(8Z,11Z,14Z)/20:5(5Z,8Z,11Z,14Z,17Z))[iso6]_1-heptadecanoyl-2-(8Z,11Z,14Z-eicosatrienoyl)-3-(5Z,8Z,11Z,14Z,17Z-eicosapentaenoyl)-sn-glycerol	13
TG(16:0/20:5(5Z,8Z,11Z,14Z,17Z)/20:4(5Z,8Z,11Z,14Z))	13
TG(16:0/20:3(5Z,8Z,11Z)/22:2(13Z,16Z))	13
TG(16:0/20:0/22:6(4Z,7Z,10Z,13Z,16Z,19Z))	13
TG(15:1(9Z)/20:5(5Z,8Z,11Z,14Z,17Z)/22:6(4Z,7Z,10Z,13Z,16Z,19Z))[iso6]_1-(9Z-pentadecenoyl)-2-(5Z,8Z,11Z,14Z,17Z-eicosapentaenoyl)-3-(4Z,7Z,10Z,13Z,16Z,19Z-docosahexaenoyl)-sn-glycerol	13
TG(15:1(9Z)/20:4(5Z,8Z,11Z,14Z)/22:5(7Z,10Z,13Z,16Z,19Z))[iso6]_1-(9Z-pentadecenoyl)-2-(5Z,8Z,11Z,14Z-eicosatetraenoyl)-3-(7Z,10Z,13Z,16Z,19Z-docosapentaenoyl)-sn-glycerol	13
TG(15:0/22:5(4Z,7Z,10Z,13Z,16Z)/20:4(8Z,11Z,14Z,17Z))	13
TG(15:0/20:4(5Z,8Z,11Z,14Z)/22:5(7Z,10Z,13Z,16Z,19Z))	13
TG(15:0/18:0/20:4(5Z,8Z,11Z,14Z))[iso6]_1-pentadecanoyl-2-octadecanoyl-3-(5Z,8Z,11Z,14Z-eicosatetraenoyl)-sn-glycerol	13
TG(14:1(9Z)/18:4(6Z,9Z,12Z,15Z)/20:3n6)	13
TG(14:0/22:5(7Z,10Z,13Z,16Z,19Z)/15:0)	13
TG(14:0/22:0/22:6(4Z,7Z,10Z,13Z,16Z,19Z))	13
TG(14:0/20:4(8Z,11Z,14Z,17Z)/18:1(9Z))	13
TG(13:0/18:1(9Z)/20:5(5Z,8Z,11Z,14Z,17Z))[iso6]_1-tridecanoyl-2-(9Z-octadecenoyl)-3-(5Z,8Z,11Z,14Z,17Z-eicosapentaenoyl)-sn-glycerol	13
TG(12:0/20:0/22:3(10Z,13Z,16Z))[iso6]_1-dodecanoyl-2-eicosanoyl-3-(10Z,13Z,16Z-docosatrienoyl)-sn-glycerol	13
TG(12:0/18:4(6Z,9Z,12Z,15Z)/22:5(7Z,10Z,13Z,16Z,19Z))[iso6]_1-dodecanoyl-2-(6Z,9Z,12Z,15Z-octadecatetraenoyl)-3-(7Z,10Z,13Z,16Z,19Z-docosapentaenoyl)-sn-glycerol	13
Tetrafibricin_Tetrafibricin	13
Taurimycin_A;_Tavrimycin_A;_7036-1-C_A	13
stolonic_acid_B	13
Soyasaponin_III	13
Soyasaponin_A2	13
Sordarin-1-methyl_ester	13
Semi-beta-carotenone	13
segetalin_H	13
Schizokinen	13
Rotundisine-A	13
Rasfonin_3,4-Dihydro	13
rakicidin_D	13
Pteratide_II_Pteratide_II	13
Pseudotrienic_acid_A	13
pseudoonnamide_A	13
PS(18:1(9Z)/0:0)_1-(9Z-octadecenoyl)-sn-glycero-3-phosphoserine	13
Proferrioxamine_G2a	13
Prexenocoumacin_A_N2''-Deacyl,_N2''-(4-phenylbutanoyl)	13
Postin	13
Polymyxin_B6	13
p-Mentha-1,3,5-triene-3,7,8,9,10-pentol_9-Angeloyl,_7-O-(2-methylbutanoyl),_10-Ac	13
Pladienolide_A_6-Deoxy,_7-Ac	13
pitipeptolide_B	13
PI(O-20:0/22:6(4Z,7Z,10Z,13Z,16Z,19Z))_1-eicosyl-2-(4Z,7Z,10Z,13Z,16Z,19Z-docosahexaenoyl)-sn-glycero-3-phospho-(1'-myo-inositol)	13
PI(18:4(6Z,9Z,12Z,15Z)/16:0)_1-(6Z,9Z,12Z,15Z-octadecatetraenoyl)-2-hexadecanoyl-glycero-3-phospho-(1'-myo-inositol)	13
PI(17:0/18:4(6Z,9Z,12Z,15Z))_1-heptadecanoyl-2-(6Z,9Z,12Z,15Z-octadecatetraenoyl)-glycero-3-phospho-(1'-myo-inositol)	13
PI(14:1(9Z)/22:6(4Z,7Z,10Z,13Z,16Z,19Z))_1-(9Z-tetradecenoyl)-2-(4Z,7Z,10Z,13Z,16Z,19Z-docosahexaenoyl)-glycero-3-phospho-(1'-myo-inositol)	13
Phosphatidylethanolamine_Glycerol_2-hexadecanoate_1-(9Z,12Z,15Z-octadecatrienoate)_3-phosphoethanolamine	13
phakellistatin_4	13
PG(13:0/22:6(4Z,7Z,10Z,13Z,16Z,19Z))_1-tridecanoyl-2-(4Z,7Z,10Z,13Z,16Z,19Z-docosahexaenoyl)-glycero-3-phospho-(1'-sn-glycerol)	13
Petriellin_A	13
Peptaibolin	13
PE(P-16:0/20:4(5Z,8Z,11Z,13E)(15OH[S]))_1-O-(1Z-hexadecenyl)-2-(15S-hydroxy-5Z,8Z,11Z,13E-eicosatetraenoyl)-sn-glycero-3-phosphoethanolamine	13
PE(16:0/18:4(6Z,9Z,12Z,15Z))	13
PE(16:0/18:3(6Z,9Z,12Z))	13
Ostreogrycin_B2;_E_129-Z2/Z2_??;_RP_1391	13
osirisyne_F	13
Oogoniol-3-propionate;_Oogoniol-2	13
Oleanolic_acid_bisdesmosides_3-O-[Œ±-L-Rhamnopyranosyl-(1‚Üí3)-Œ≤-D-glucuronopyranoside],_28-O-Œ≤-D-glucopyranosyl_ester	13
octyl	13
norlyngbyastatin_2	13
Nodifloridin_A_Nodifloridin_A	13
Nephilatoxin_10_Nephilatoxin_10	13
Mupirocin_W	13
micropeptin_LH1048	13
Microginin_99-A	13
methyl_5-methoxytetracosanoate	13
Methotrexate	13
Majusculamide_C_Demethoxy	13
lystabactin_B	13
Lystabactin_A_29‚Üí18_Lactone	13
LysoPE(0:0/18:2(9Z,12Z))	13
lyngbyaureidamide_B	13
lyngbyaureidamide_A	13
lucentamycin_C	13
lobophytene	13
Lipopeptin-B	13
Linolenyl_palmitatoleate_9Z,12Z,15Z-octadecatrienyl_9Z-hexadecenoate	13
kulokekahilide-2	13
Kudzusaponin_SA1	13
Kentsin	13
Jujubogenin_3-O-[Œ≤-D-Glucopyranosyl-(1‚Üí3)-[Œ±-L-rhamnopyranosyl-(1‚Üí2)]-Œ≤-D-glucopyranoside]	13
Iridogermanal_10,21-Dideoxy,_17Œæ-hydroxy	13
iridal	13
Inophylloidic_acid_Inophylloidic_acid	13
Ile-Thr-Thr-Pro-His-Glu-NH2	13
[Ile2,4,7]Surfactin	13
IC-202-C;_IC-202C	13
IC-202-B;_IC-1202B	13
His-Gly-Pro-Leu-Gly-Pro-Leu	13
Hirsutatin_A	13
GW_409544;_GW_9544	13
guangomide_A	13
Gly-Leu-Val-Ser-Asn-Leu-Gly-Ile	13
Gly-Leu-Leu-Ser-Gly-Leu-Gly-Leu	13
Glycylalanylprolylmethionylphenylalanylvalinamide_2-L-Proline,_4-L-arginine_analogue	13
Glycerol_1-alkanoates_Glycerol_1-tricosanoate	13
Glabrin_C	13
g-Hydroxy-Meleu4-cyclosporin	13
Fucoxanthinol_3-O-(4Z,7Z,10Z,13Z,16Z,19Z-Docosahexaenoyl),_3'-Ac	13
FR-111142	13
fellutamide_F	13
Fellutamide_A_1''-Deoxy	13
Feigrisolide_C_Feigrisolide_C	13
ERGMT	13
electrin_1	13
Elastatinal_A_Elastatinal_A	13
-_(E,E)-3,7,11-Trimethyl-2,6,10-dodecatrienyl_dodecanoate	13
aspartocin_D	13
acyl-desferrioxamine	13
DKxanthenes_DKxanthene_530	13
Dilactonmycin_Dilactonmycin	13
dideoxypetrosynol_E	13
dichotellate_A	13
dianthin_E	13
DG(22:2(13Z,16Z)/14:1(9Z)/0:0)	13
DG(18:4n3/0:0/20:4n3)	13
DG(18:4(6Z,9Z,12Z,15Z)/17:1(9Z)/0:0)[iso2]_1-(6Z,9Z,12Z,15Z-octadecatetraenoyl)-2-(9Z-heptadecenoyl)-sn-glycerol	13
DG(18:3n6/0:0/22:6n3)	13
DG(18:3(6Z,9Z,12Z)/18:2(9Z,12Z)/0:0)	13
DG(18:3(6Z,9Z,12Z)/16:0/0:0)	13
DG(17:2(9Z,12Z)/19:0/0:0)[iso2]_1-(9Z,12Z-heptadecadienoyl)-2-nonadecanoyl-sn-glycerol	13
DG(17:0/20:1(11Z)/0:0)[iso2]_1-heptadecanoyl-2-(11Z-eicosenoyl)-sn-glycerol	13
DG(16:0/22:5(7Z,10Z,13Z,16Z,19Z)/0:0)	13
DG(16:0/22:3(10Z,13Z,16Z)/0:0)[iso2]_1-hexadecanoyl-2-(10Z,13Z,16Z-docosatrienoyl)-sn-glycerol	13
DG(15:0/20:3(8Z,11Z,14Z)/0:0)	13
DG(15:0/18:3(9Z,12Z,15Z)/0:0)	13
DG(15:0/14:0/0:0)	13
DG(14:0/24:0/0:0)	13
DG(13:0/22:2(13Z,16Z)/0:0)[iso2]_1-tridecanoyl-2-(13Z,16Z-docosadienoyl)-sn-glycerol	13
DG(13:0/20:4(5Z,8Z,11Z,14Z)/0:0)[iso2]_1-tridecanoyl-2-(5Z,8Z,11Z,14Z-eicosatetraenoyl)-sn-glycerol	13
Detoxin-D1	13
Detoxin_C3;_Detoxin_Cbeta1	13
desmocyclopeptide	13
Deoxypheganomycin_D	13
dehydroxynocardamine	13
Deferoxamine,_INN,_USAN_N1-De-Ac,_N1-phenylacetyl	13
Deferoxamine,_INN,_USAN_N1-De-Ac,_N1-(6S-methyloctanoyl),_N6-Ac	13
Dawenol	13
Daitocidin_A1	13
cyclosquamosin_C	13
cyclo(Pro-Gly-Leu-Val-Ile-Tyr)|cyclo(Pro-Gly-Leu-Val-Ile-Tyr-)|glabrin_A	13
cyclonellin	13
Cyclomarin_D	13
cyclomarin_A	13
Cyclolinopeptide_F_7-L-Isoleucine_analogue	13
cyclo-(Gly-Ser-Pro-Tyr-Gly-Tyr-Pro-Pro)|leiocyclosin_C	13
Cryptocaryol_C_16-Ac	13
Cosmomycin_D;_3B,3E-Dihydroxycytorhodin	13
cordallinal_triacetate	13
Compound_1	13
Clibadic_acid_Clibadic_acid	13
cis-dehydrosqualene|Dehydrosqualen|dehydrosqualene|DSQ	13
Chalmicrin	13
Cer(d20:0/16:0)_N-(hexadecanoyl)-eicosasphinganine	13
Carotenonaldehyde;_5,6-Dioxo-1O'-apo-5,6	13
callyspongyne_B	13
Byssomeruliol_H	13
Budmunchiamine_A_8'-Oxo,_N1,N9,N13-tri-de-Me	13
Brunsvicamide_A	13
Bisbakuchiol_C_Bisbakuchiol_C	13
Bis(1-hydroxydodecyl)_peroxide_Bis(1-hydroxydodecyl)_peroxide	13
beta-Hydroxy-beta-methylglutarylhydroxy-abscisicsaeure;_HMG-HO_ABA	13
bengazole_C4	13
bengazole_6	13
Benarthin	13
Aureobasidins_Aureobasidin_U2	13
Auracyanin_A	13
Asp-Leu-Hse-His-Ala-Gln	13
Arginylthreonine_N2-(2,3-Dihydroxybenzoyl)	13
Arachidonoyl_Serotonin_N-[2-(5-hydroxy-1H-indol-3-yl)ethyl]-5Z,8Z,11Z,14Z-eicosatetraenamide_	13
Apo-10'-violaxanthal;_Apoviolaxanthinal;	13
Antrimycin_Antrimycin_C	13
antimycin_A20	13
Antibiotic_LI-F_Antibiotic_LI-F07B	13
Angiotensin_(1-5)	13
Anacyclamide_A10_Anacyclamide_A10	13
anabaenopeptin_F	13
Anabaenopeptilide_90A	13
Amphisin_Amphisin	13
Amphimic_acid_B_21,22-Dihydro,_19,20-didehydro	13
amphiasterin_C1	13
Amastatin;_Amastatin_A2	13
alternoside_VI	13
Ajugachin_B	13
Agaricic_acid;_Agaric_acid	13
AF_Toxin_I;_AF_Toxin_A1	13
Aciphyllal_Aciphyllal	13
A-54145-B1	13
9-Hydroxy-21-hexacosenoic_acid_9-Hydroxy-21-hexacosenoic_acid	13
8S,16R,26S,34R,36R-Pentahydroxy-2,6,10,1	13
7,7',8,8',11,12-Hexahydrolycopene_1',2'-Epoxide	13
5-Tetracosene-1,2,3,4-tetrol_1-O-(4-Hydroxy-3-methoxycinnamoyl)	13
5-Hydroxytriacontanoic_acid_5-Hydroxytriacontanoic_acid	13
5,6-Secoergost-7-ene-3,5,6-triol_(3Œ≤,5Œ≤,7Z,24S)-form	13
4,4'-Diaponeurosporene;_7,8-Dihydro-4,4	13
4-(3-Methyl-2-butenyl)grebustol_B_4'''-Hydroxy	13
4,16,26-Triacontatriene-1,12,18,29-tetrayne-3,15,28-triol_4,16,26-Triacontatriene-1,12,18,29-tetrayne-3,15,28-triol	13
3-Iridene-1,7,8,10,11-pentol_10-O-(4-Hydroxy-E-cinnamoyl),_1-O-(3-methylpentanoyl)	13
3-Hydroxyundecanoic_acid,_9CI_O-[Œ±-L-Rhamnopyranosyl-(1‚Üí3)-3-hydroxyundecanoyl]	13
3-Hydroxy-6'-apo-Œ≤-caroten-6'-al_3-Hydroxy-6'-apo-Œ≤-caroten-6'-al	13
38:6(20Z,23Z,26Z,29Z,32Z,35Z)_20Z,23Z,26Z,29Z,32Z,35Z-octatriacontahexaenoic_acid	13
3,22,28-Trihydroxy-13,15,17(20),24-malabaricatetraen-12-one_3,22,28-Trihydroxy-13,15,17(20),24-malabaricatetraen-12-one	13
2-O-[(3R,9R)-3,9-bis(acetyloxy)eicosanoyl]glycerol	13
2-O-[(3R,7R)-3-(acetyloxy)-7-hydroxyeicosanoyl]glycerol	13
2-Hydroxy-18-pentacosenoic_acid_Me_ether	13
2-deoxy-alpha-ecdysone_22-O-benzoate	13
2-(9-Hydroxygeranylgeranyl)-1,4-dihydrox	13
28-Hydroxy-3,4-secocycloart-24-en-3-oic_acid_28-Hydroxy-3,4-secocycloart-24-en-3-oic_acid	13
2,6-Dimethyl-2,7-octadiene-1,6-diol_1-O-(9Z-Octadecenoyl)	13
2,6,15,19,23-Pentamethyl-10-methylene-2,6,14,18,22-tetracosapentaen-11-ol_2,6,15,19,23-Pentamethyl-10-methylene-2,6,14,18,22-tetracosapentaen-11-ol	13
2,3,23-Trihydroxy-12-oleanen-28-oic_acid_3-O-[Œ≤-D-Xylopyranosyl-(1‚Üí3)-Œ≤-D-galactopyranosyl-(1‚Üí3)-Œ≤-D-galactopyranosyl-(1‚Üí4)-Œ≤-D-galactopyranosyl-(1‚Üí3)-Œ≤-D-glucopyranoside]	13
21-Methyl-1,21-heptacosadiene-4,6,8,10,12,14,16,18,20-nonol_21-Methyl-1,21-heptacosadiene-4,6,8,10,12,14,16,18,20-nonol	13
21,22-dihydroxyonnamide_A3	13
1-Pentacosene-4,6,8,10,12,14,16,18,20-nonol_(4S,6S,8S,10S,12R,14R,16R,18R)-form	13
1-O-eicosapentaenoyl-2-O-palmitoyl-3-phospho(1'-glycerol)glycerol	13
1-Nonacosene-4,6,8,10,12,14,16,18,20,22,24-undecol_1-Nonacosene-4,6,8,10,12,14,16,18,20,22,24-undecol	13
1-Methoxy-1,2-dihydrophytofluene;_Methox	13
1'-Hydroxy-3,4,7,8,1',2',11',12'-octahyd	13
1-Acylglycerol_2,3-ditiglates_Glycerol_1-hexadecanoate_2,3-ditiglate	13
19-Hydroxy-24-phenyl-6-tetracosanone_19-Hydroxy-24-phenyl-6-tetracosanone	13
1,9-Heptadecadiene-11,13-diyn-8-ol,_9CI_8-(2-O-Acetyl-L-rhamnoside)	13
18-((1R)-4-t-hydroxy-1.2.2-trimethyl-cyclopent-r-yl)-2.6.11.15-tetramethyl-18-oxo-octadeca-2t.4t.6t.8t.10t.12t.14t.16t-octaenal|apo-8'-capsorubinal	13
17-hydroxy-13E-kolavenol_behenate	13
16-formyl-3,8,26,31-tetrahydroxy-tritriaconta-1,9(Z),16(E),24(Z),32-pentaene-4,6,27,29-tetrayne|aciphyllal	13
16,22,26-Trihydroxy-24-methylene-29-norcycloart-1-ene-3,23-dione_16-Ac	13
1,6,10-Farnesatriene-3,9-diol_9-O-(6-O-Acetyl-Œ≤-D-glucopyranoside)	13
1(3)-glyceryl-PGF2alpha_9S,11R,15S-trihydroxy-5Z,13E-prostadienoic_acid_1(3)-glyceryl_ester	13
12-Oleanene-3,22-diol_22-Ketone,_3-O-[Œ±-L-rhamnopyranosyl-(1‚Üí2)-Œ≤-D-galactopyranosyl-(1‚Üí2)-Œ≤-D-glucuronopyranoside]	13
12-Oleanene-3,22,24-triol_22-Ketone,_3-O-[Œ±-L-rhamnopyranosyl-(1‚Üí2)-Œ≤-D-galactopyranosyl-(1‚Üí2)-Œ≤-D-glucuronopyranoside]	13
12-Oleanene-3,16,28-triol_3-O-[Œ≤-D-Glucopyranosyl-(1‚Üí3)-Œ≤-D-glucuronopyranoside],_28-O-Œ≤-D-glucopyranoside	13
12-Oleanene-3,16,22,28-tetrol_3-O-[Œ≤-D-Glucopyranosyl-(1‚Üí3)-Œ≤-D-glucuronopyranoside]	13
12,15,18,21,24,27,30,33-Hexatriacontaoctaenoic_acid_33,34-Dihydro	13
11-hydroxyaclacinomycin_X	13
11-Hydroxy-9,12,15-octadecatrienoic_acid_Nonadecanoyl	13
11-(3-acetoxy-1-propynyl)-1alpha,25-dihydroxy-9,11-didehydrovitamin_D3_/_11-(3-acetoxy-1-propynyl)-1alpha,25-dihydroxy-9,11-didehydrocholecalciferol_(5Z,7E)-(1S,3R)-11-(3-acetoxy-1-propynyl)-9,10-seco-5,7,9(11),10(19)-cholestatetraene-1,3,25-triol	13
yanucamide_B	12
XRB-S992c	12
xestin_A	12
WS_9326E_WS_9326E	12
Viridiofungin-C	12
Virginiamycin_M1c	12
Vinylamycin	12
Vibsanin_W_Vibsanin_W	12
Verrucamide_D	12
Vernamycin-Bd;_PA-114-B3;_Synergistin-B3	12
vautheriol-2'-methylbutyrate	12
Vannusal_B	12
Valnemulin	12
Tyrocidine-E	12
Tunicyclin_C_Tunicyclin_C	12
Tunicyclin_B_Tunicyclin_B	12
Tuberactinamine_N	12
Trichocellin-B-I	12
triangulyne_E	12
tokaramide_A	12
TMC-89A	12
Thr-Asn-Phe-Asn-Arg	12
Thapsianolide_Thapsianolide	12
TG(24:1(15Z)/o-18:0/22:6(4Z,7Z,10Z,13Z,16Z,19Z))	12
TG(24:0/22:6(4Z,7Z,10Z,13Z,16Z,19Z)/22:5(4Z,7Z,10Z,13Z,16Z))	12
TG(24:0/22:5(7Z,10Z,13Z,16Z,19Z)/22:2(13Z,16Z))	12
TG(24:0/22:5(4Z,7Z,10Z,13Z,16Z)/22:2(13Z,16Z))	12
TG(22:5(7Z,10Z,13Z,16Z,19Z)/20:5(5Z,8Z,11Z,14Z,17Z)/22:6(4Z,7Z,10Z,13Z,16Z,19Z))[iso6]	12
TG(22:5(7Z,10Z,13Z,16Z,19Z)/20:4(5Z,8Z,11Z,14Z)/22:6(4Z,7Z,10Z,13Z,16Z,19Z))[iso6]	12
TG(22:2(13Z,16Z)/18:0/22:5(4Z,7Z,10Z,13Z,16Z))	12
TG(20:5(5Z,8Z,11Z,14Z,17Z)/20:4(8Z,11Z,14Z,17Z)/o-18:0)	12
TG(20:4(5Z,8Z,11Z,14Z)/15:0/18:3(9Z,12Z,15Z))	12
TG(20:3(5Z,8Z,11Z)/20:5(5Z,8Z,11Z,14Z,17Z)/18:3(6Z,9Z,12Z))	12
TG(18:4(6Z,9Z,12Z,15Z)/20:5(5Z,8Z,11Z,14Z,17Z)/22:5(7Z,10Z,13Z,16Z,19Z))	12
TG(18:2(9Z,12Z)/16:0/20:5(5Z,8Z,11Z,14Z,17Z))[iso6]	12
TG(18:2(9Z,12Z)/14:0/22:5(4Z,7Z,10Z,13Z,16Z))	12
TG(17:2(9Z,12Z)/22:5(7Z,10Z,13Z,16Z,19Z)/22:6(4Z,7Z,10Z,13Z,16Z,19Z))[iso6]_1-(9Z,12Z-heptadecadienoyl)-2-(7Z,10Z,13Z,16Z,19Z-docosapentaenoyl)-3-(4Z,7Z,10Z,13Z,16Z,19Z-docosahexaenoyl)-sn-glycerol	12
TG(17:2(9Z,12Z)/18:4(6Z,9Z,12Z,15Z)/22:6(4Z,7Z,10Z,13Z,16Z,19Z))[iso6]_1-(9Z,12Z-heptadecadienoyl)-2-(6Z,9Z,12Z,15Z-octadecatetraenoyl)-3-(4Z,7Z,10Z,13Z,16Z,19Z-docosahexaenoyl)-sn-glycerol	12
TG(17:2(9Z,12Z)/18:2(9Z,12Z)/22:6(4Z,7Z,10Z,13Z,16Z,19Z))[iso6]_1-(9Z,12Z-heptadecadienoyl)-2-(9Z,12Z-octadecadienoyl)-3-(4Z,7Z,10Z,13Z,16Z,19Z-docosahexaenoyl)-sn-glycerol	12
TG(17:1(9Z)/18:4(6Z,9Z,12Z,15Z)/22:3(10Z,13Z,16Z))[iso6]_1-(9Z-heptadecenoyl)-2-(6Z,9Z,12Z,15Z-octadecatetraenoyl)-3-(10Z,13Z,16Z-docosatrienoyl)-sn-glycerol	12
TG(17:1(9Z)/18:3(6Z,9Z,12Z)/22:6(4Z,7Z,10Z,13Z,16Z,19Z))[iso6]_1-(9Z-heptadecenoyl)-2-(6Z,9Z,12Z-octadecatrienoyl)-3-(4Z,7Z,10Z,13Z,16Z,19Z-docosahexaenoyl)-sn-glycerol	12
TG(16:0/18:0/22:6(4Z,7Z,10Z,13Z,16Z,19Z))	12
TG(15:1(9Z)/18:0/18:1(9Z))[iso6]_1-(9Z-pentadecenoyl)-2-octadecanoyl-3-(9Z-octadecenoyl)-sn-glycerol	12
TG(15:0/18:4(6Z,9Z,12Z,15Z)/18:3(9Z,12Z,15Z))	12
TG(14:1(9Z)/o-18:0/20:4(8Z,11Z,14Z,17Z))	12
TG(14:1(9Z)/20:5(5Z,8Z,11Z,14Z,17Z)/22:5(4Z,7Z,10Z,13Z,16Z))	12
TG(14:1(9Z)/18:4(6Z,9Z,12Z,15Z)/22:5(7Z,10Z,13Z,16Z,19Z))	12
TG(14:1(9Z)/18:1(11Z)/22:5(4Z,7Z,10Z,13Z,16Z))	12
TG(14:0/22:6(4Z,7Z,10Z,13Z,16Z,19Z)/18:2(9Z,12Z))	12
TG(14:0/22:5(4Z,7Z,10Z,13Z,16Z)/15:0)	12
TG(13:0/19:0/22:5(7Z,10Z,13Z,16Z,19Z))[iso6]_1-tridecanoyl-2-nonadecanoyl-3-(7Z,10Z,13Z,16Z,19Z-docosapentaenoyl)-sn-glycerol	12
TG(13:0/18:3(6Z,9Z,12Z)/20:5(5Z,8Z,11Z,14Z,17Z))[iso6]_1-tridecanoyl-2-(6Z,9Z,12Z-octadecatrienoyl)-3-(5Z,8Z,11Z,14Z,17Z-eicosapentaenoyl)-sn-glycerol	12
TG(12:0/19:0/22:6(4Z,7Z,10Z,13Z,16Z,19Z))[iso6]_1-dodecanoyl-2-nonadecanoyl-3-(4Z,7Z,10Z,13Z,16Z,19Z-docosahexaenoyl)-sn-glycerol	12
TG(12:0/18:1(9Z)/22:6(4Z,7Z,10Z,13Z,16Z,19Z))[iso6]_1-dodecanoyl-2-(9Z-octadecenoyl)-3-(4Z,7Z,10Z,13Z,16Z,19Z-docosahexaenoyl)-sn-glycerol	12
Tetrahydro-4-hydroxy-6-(2,4,6-trihydroxyheneicosyl)-2H-pyran-2-one_2'-Ac	12
tetrahydro-2,3-didehydro-1-caulerpenyne	12
Tensin	12
Tangeraxanthin_Tangeraxanthin	12
Tangeraxanthin;_3-Hydroxy-4,5'-retro-5'-	12
Surfactin-D	12
Superphyllinic_acid_2'-Me_ether	12
Suinin	12
Sphingofungin_C	12
Spermidine_N-(4-Hydroxy-3-methoxy-E-cinnamoyl),_N',N''-bis(4-hydroxy-E-cinnamoyl)	12
spathulasin	12
Skf	12
Serratiomycin_Serratiomycin	12
secodehydrothyrsiferol	12
Sch_378199_5''-Amide	12
Ro_09-1679	12
Ripostatin_C	12
rhopaloic_acid_G	12
Retinoic_acid_3,7,11,15-tetramethyl-2-he	12
Pyloricidin_A1	12
pseudostellarin_G	12
Pseudodestruxin_B	12
Pseudobrasiliensic_acid_Pseudobrasiliensic_acid	12
PS(22:6(4Z,7Z,10Z,13Z,16Z,19Z)/20:5(5Z,8Z,11Z,14Z,17Z))_1-(4Z,7Z,10Z,13Z,16Z,19Z-docosahexaenoyl)-2-(5Z,8Z,11Z,14Z,17Z-eicosapentaenoyl)-glycero-3-phosphoserine	12
PS(20:5(5Z,8Z,11Z,14Z,17Z)/20:5(5Z,8Z,11Z,14Z,17Z))_1,2-di-(5Z,8Z,11Z,14Z,17Z-eicosapentaenoyl)-sn-glycero-3-phosphoserine	12
Protactin	12
prorocentin	12
Proferrioxamine-X7	12
Proferrioxamine-X1;_Desferrioxamine_X1	12
Proferrioxamine_G2c	12
Proferrioxamine-D1;_Desferrioxamine_D1;	12
Prenylagaramide_A	12
Polymyxin_B	12
Polymyxin-B1	12
pleosporin_A	12
Pleofungin_D;_F-15078-D	12
plakevulin_A	12
PI(P-20:0/20:5(5Z,8Z,11Z,14Z,17Z))_1-(1Z-eicosenyl)-2-(5Z,8Z,11Z,14Z,17Z-eicosapentaenoyl)-glycero-3-phospho-(1'-myo-inositol)	12
PI(22:6(4Z,7Z,10Z,13Z,16Z,19Z)/17:0)_1-(4Z,7Z,10Z,13Z,16Z,19Z-docosahexaenoyl)-2-heptadecanoyl-glycero-3-phospho-(1'-myo-inositol)	12
PI(16:0/22:5(4Z,7Z,10Z,13Z,16Z))	12
Phomosine_D_Parent_acid,_1''-benzyl_ether	12
Pheganomycin_D	12
phakellistatin_12	12
PG(18:4(6Z,9Z,12Z,15Z)/17:1(9Z))_1-(6Z,9Z,12Z,15Z-octadecatetraenoyl)-2-(9Z-heptadecenoyl)-glycero-3-phospho-(1'-sn-glycerol)	12
PF-1022-D	12
petrosiacetylene_E	12
perthamide_K	12
perthamide_D	12
PE(18:1(9Z)/15:0)	12
PE(17:0/15:0)_1-heptadecanoyl-2-pentadecanoyl-glycero-3-phosphoethanolamine	12
PE(16:0/18:1(7Z))_1-hexadecanoyl-2-(7Z-octadecenoyl)-sn-glycero-3-phosphoethanolamine	12
PE(15:0/P-18:1(11Z))	12
patellin_3_1	12
paltolide_A	12
PA(22:6(4Z,7Z,10Z,13Z,16Z,19Z)/22:2(13Z,16Z))_1-(4Z,7Z,10Z,13Z,16Z,19Z-docosahexaenoyl)-2-(13Z,16Z-docosadienoyl)-glycero-3-phosphate	12
Ostreogrycin_B_N-De-Me	12
Oscillol_diglycoside/_Oacillol_bisglycoside/_(Oscillaxanthin)_-	12
Oscillaginin_A	12
onchitriol_II_B	12
octacosaoctaenoic_acid	12
N-stearoyl_arginine_N-octadecanoyl-arginine	12
Nocardamine;_Norcardamin;_Deferrioxamine	12
nobilamide_C	12
N-(N-L-Arginyl-D-allothreonyl)-L-phenyla	12
N-methylsansalvamide	12
Ngercheumicin_C_3-Methionine_analogue	12
neamphamide_A	12
naurol_A	12
nalodionol	12
nairaiamide-B	12
Nahocol_derivative_11	12
N-Acetylleucyl-leucyl-methioninal	12
-_(+/-)N-(2-fluro-ethyl)-2,17,17-trimethyl-5Z,8Z,11Z,14Z-docosatetraenoyl_amine	12
Myxochromide_S4	12
Myxochromide_B_Myxochromide_B1	12
Mucronine_D_10,11-Dihydro	12
Monoglucosyloxyoctadecenoic_acid	12
monogalactosyl_2,3'-diacyl_glycerol	12
Monamycin-F	12
Mikamycin_B	12
Micropeptin_MZ845;_Cyanopeptolin_S	12
Micropeptin_MM978_Micropeptin_MM978	12
micropeptin_EI992	12
Micropeptin_88-A	12
Microcystin_Microcystin_VF	12
Microcystin_EI-964	12
MG(22:5(4Z,7Z,10Z,13Z,16Z)/0:0/0:0)	12
MG(0:0/22:4(7Z,10Z,13Z,16Z)/0:0)	12
MG(0:0/22:0/0:0)	12
methyl_diacetoxy-keto-eicosapentaenoate	12
Methyl-3,4-dicarboxy-3-hydroxy-19-oxoeic	12
Melanostatin_II	12
Marinolic_acid_A_Marinolic_acid_A	12
macrolactinic_acid	12
LysoPE(0:0/18:1(9Z))	12
lyngbyastatin_3	12
lyngbyastatin_1	12
L-Valyl-L-leucyl-L-prolyl-L-valyl-L-prol	12
Lopinavir	12
LL-BM-782-a2;_BM-782-a2	12
Linoleyl_myristoleate_9Z,12Z,15Z-octadecatrienyl_9Z-tetradecenoate	12
Liganolide_Liganolide	12
LI-F05a	12
Lichenysin-G9a	12
Leupeptin_acid	12
Leucylglycylprolylalanylglycylarginine_Leucylglycylprolylalanylglycylarginine	12
[Leu7]-Surfactin_C14i_dimethyl_ester	12
Leptomycin_B;_Elactocin;_ATS_1287B;_CI_9	12
leptomycin_B	12
Leptofuranin_B	12
Largamide_H_Largamide_H	12
Lactoferrin	12
Kazinol_C_Kazinol_C	12
Jaspogeranoside_A_2'',3''-Dihydro	12
Janthinocin_B	12
Iturin_A3;_Iturin_AL-4;_1OW-3;_10W-1-10W	12
Iturin_A1_derivative;_KRF-001F	12
isomotuporin_C	12
Iridogermanal_21-Deoxy,_16,17-didehydro	12
Ircinialactam_D	12
Irciformonin_B_15-Ac	12
INHIBITOR	12
Ile-Glu-Ala-Lys	12
hurghadin	12
homophymine_E1	12
Hirsutatin_B	12
Hexacosanoic_acid_2,3-dihydroxypropyl_es	12
herdmanine_B	12
GYIRF_amide_GYIRF_amide	12
Guangomide_A_14-Deoxy	12
Guadinomine_D	12
Grividomycin-III;_5-(4-Methylisoleucine)	12
Grandinolide_Grandinolide	12
Glycylalanylprolylmethionylphenylalanylvalinamide_4-L-Lysine_analogue	12
Glycylalanylprolylmethionylphenylalanylvalinamide_4-L-Leucine_analogue	12
glycerol_mono-(E)-8,11,12-trihydroxy-9-octadecenoate	12
Glycerol_1,3-dialkanoates_Glycerol_1-(9Z,12Z-eicosadienoate)_3-(9Z-octadecenoate)	12
Glycerol_1,3-dialkanoates_Glycerol_1,3-didecanoate	12
Glycerol_1,2-dialkanoates_Glycerol_1-octadecanoate_2-(9Z,12Z,15Z-octadecatrienoate)	12
Glycerol_1,2-dialkanoates_Glycerol_1-(9Z-hexadecenoate)_2-hexadecanoate	12
Glutathionylspermidine_II	12
globostellatic_acid_J	12
globostellatic_acid_F	12
Gigantetrocinone_Gigantetrocinone	12
Gelliodesxanthin_Gelliodesxanthin	12
Furanovibsanin_G_Furanovibsanin_G	12
Fucoxanthinol_3-Tetradecanoyl,_3'-Ac	12
Fortunate_A_Fortunate_A	12
Fellutamide_F_Fellutamide_F	12
Feigrisolide_D_Feigrisolide_D	12
Fallahydroquinone	12
Epoxymurin_A_15,16-Deepoxy,_19,20-epoxide	12
Enniatin_O3	12
Elaiophylin	12
Desotamide_F	12
D-Phe-L-Val-D-Val-L-Tyr	12
DKxanthene_560	12
DKxanthene_544	12
Ditrisarubicin_G	12
discokiolide-C	12
Discodermolide_2-Demethyl	12
dihydrocaulerpenyne_myristic_acid_methyl	12
diapolycopenedioic_acid_xylosyl_ester_B	12
dianthin_G	12
DG(22:5(4Z,7Z,10Z,13Z,16Z)/15:0/0:0)	12
DG(22:0/0:0/24:0)	12
DG(20:2(11Z,14Z)/15:0/0:0)	12
DG(20:0/15:0/0:0)	12
DG(18:3(6Z,9Z,12Z)/20:1(11Z)/0:0)	12
DG(18:3(6Z,9Z,12Z)/18:0/0:0)	12
DG(18:2n6/0:0/22:5n3)	12
DG(17:2(9Z,12Z)/18:2(9Z,12Z)/0:0)[iso2]_1-(9Z,12Z-heptadecadienoyl)-2-(9Z,12Z-octadecadienoyl)-sn-glycerol	12
DG(16:1(9Z)/17:0/0:0)[iso2]_1-(9Z-hexadecenoyl)-2-heptadecanoyl-sn-glycerol	12
DG(15:1(9Z)/21:0/0:0)[iso2]_1-(9Z-pentadecenoyl)-2-heneicosanoyl-sn-glycerol	12
DG(15:0/20:4(8Z,11Z,14Z,17Z)/0:0)	12
DG(15:0/20:2(11Z,14Z)/0:0)	12
DG(12:0/22:5(7Z,10Z,13Z,16Z,19Z)/0:0)[iso2]_1-dodecanoyl-2-(7Z,10Z,13Z,16Z,19Z-docosapentaenoyl)-sn-glycerol	12
DG(12:0/20:5(5Z,8Z,11Z,14Z,17Z)/0:0)[iso2]_1-dodecanoyl-2-(5Z,8Z,11Z,14Z,17Z-eicosapentaenoyl)-sn-glycerol	12
Detoxin_E1	12
Destruxin_D2	12
Destruxin_D	12
desmethoxymajusculamide_C	12
Deltorphin_C;_Deltorphin_I	12
delta-lactone_of_Z-5,7,9,11,15-pentahydroxyhexacos-2-enoic_acid	12
Delaminomycin-A	12
[D-Asp3]-Microcystin-FR	12
cyclo(-Leu1-Pro2-Tyr3-Phe4-Pro5-Gly6-)|gypsin_B	12
Cyclocitropside_B_4''-Amide	12
cyclo(-Ala1-Pro2-Tyr3-Leu4-Leu5-Pro6-Pro7-Ala8-)|gypsin_C	12
Cyanopeptolin_1020_Cyanopeptolin_1020	12
Cubensic_acid_Me_ester	12
crotogossamide	12
Clavariopsin_B	12
CL(18:2(9Z,12Z)/16:0/22:5(7Z,10Z,13Z,16Z,19Z)/22:5(4Z,7Z,10Z,13Z,16Z))	12
CL(16:1(9Z)/16:1(9Z)/16:1(9Z)/22:5(7Z,10Z,13Z,16Z,19Z))	12
Citrusin_VII_Citrusin_VII	12
Chymostatin_B	12
Chymostatin_1'-Alcohol	12
chabrolohydroxybenzoquinone_A	12
Cer(d18:0/17:0)_N-(heptadecanoyl)-sphinganine	12
Cer(d14:2(4E,6E)/18:0(2OH))_N-(2-hydroxy-octadecanoyl)-4E,6E-tetradecasphingadienine	12
Celogentin_A_L-Histidine_amide	12
Cavipetin_D	12
callyaerin_H	12
Cadiyenol_Cadiyenol	12
bursopentin-5|Cys-Lys-Asp-Val-Tyr	12
BU-4061-T;_Epoxomicin	12
Broussonetinine_A_3-O-Œ≤-D-Glucopyranoside	12
Botcinic_acid_methyl_ester;_(previously	12
Botcineric_acid_8-Methyl	12
Biyoulactone_D_25-Methyl	12
bengazole_4	12
BE-32030_A	12
Bacteriohopantetrol_carbapseudopentose_e	12
Baconipyrone_A_Baconipyrone_A	12
Bacillopeptin-B	12
bacillomycin_D2	12
Aureobasidin-S1	12
a-Substance_Ib	12
aspergillicin_D	12
arylomycin_A4	12
Arieianal_Arieianal	12
Arieianal_9'Z-Isomer,_18'-alcohol	12
Argimicin_C	12
arenariphilin_B|cyclo(Ser-Gly-Ser-Ile-Phe-Phe)	12
Antibiotic_CDA_2.1,3.1-Didehydro(Z-)	12
annomuricatin_B	12
Anabaenopeptin_I	12
Anabaenopeptilide_90A_Anabaenopeptilide_90A	12
a-N-3-Hydroxystearylornithine;_OL-2	12
Amphisin_9-L-Glutamic_acid_analogue	12
Amonabactin_P_693_Amonabactin_P_693	12
[&alpha;-hydroxymethyl-Sar]-3-[(&gamma;-hydroxy)-NMeLeu]-4-cyclosporin	12
(all-E)-6,10,14,18,22,26,30,34-octamethyl-pentatriaconta-5,9,17,21,25,29,33-heptaen-2-one	12
Alanylthreonyltryptophanyl-leucylaspartylthreonine	12
AKD-2D	12
adociacetylene_A	12
acacic_acid_3-O-beta-D-xylopyranosyl(1->2)-alpha-L-fucopyranosyl(1->6)-[beta-D-glucopyranosyl(1->2)]-beta-D-glucopyranoside	12
A-21978_C5	12
8,9,13-Triacetoxydocosansaeure	12
8,9,13-Triacetoxydocosanoic_acid	12
8,18,26,34,36-Pentahydroxy-2,6,10,16,20,24,28,32-hentetracontaneoctone_8,18,26,34,36-Pentahydroxy-2,6,10,16,20,24,28,32-hentetracontaneoctone	12
8,12:9,10-Diepoxy-7(11)-eremophilene-1,8,12-triol_8,12-Di-Me_ether,_1-O-(3S-hydroxy-6Œæ-hydroxymethyl-2R,4-dimethyl-4E-dodecenoyl)	12
7,8(or_7',8')-Dihydrodecaprenoxanthin_mo	12
7(14)-Bisabolene-1,2,3,4,5,8,9,10,11-nonol_2-Angeloyl,_5,8-bis(2-methylpropanoyl)	12
6,14,24,32,34-Pentahydroxy-4,8,12,16,22,26,30-nonatriacontaneheptone,_9CI_6,14,24,32,34-Pentahydroxy-4,8,12,16,22,26,30-nonatriacontaneheptone,_9CI	12
5-hydroxymethyldiscodermolate	12
5beta-acetoxy-4beta,10-diangeloyloxy-2beta,3beta,8,11-tetrahydroxy-bisabol-7(14)-ene	12
5,6-Dihydro-6-(2,4,6-trihydroxyheneicosyl)-2H-pyran-2-one,_9CI_10'Œæ-Hydroxy	12
4-Cadinen-10-ol_O-Ether_with_1,6,10-Farnesatrien-3-ol	12
4-(beta-D-Glucopyranosyl)oxy-4,4'-diapon	12
4,5-Epoxy-1(10),11(13)-germacradiene-9,12,14,15-tetrol_14-(3-Hydroxy-2-methylbutanoyl),_9-angeloyl,_12-Ac	12
4,5-Epoxy-1(10),11(13)-germacradiene-9,12,14,15-tetrol_14-(3-Hydroxy-2-methylbutanoyl),_9-(2-methylbutanoyl),_12-Ac	12
4,4'-Diaponeurosporene	12
4,15,26-Triacontatriene-1,12,18,29-tetrayne-3,28-diol_12,12,13,13-Tetrahydro	12
(3S,5R,6S)-beta-citraurin_epoxide|beta-Citraurin-epoxid	12
3-Phenyl-1-(2,3,4,6-tetrahydroxyphenyl)-1-propanone_3',6'-Di-Me_ether,_4'-O-[Œ≤-D-glucopyranosyl-(1‚Üí6)-Œ≤-D-glucopyranoside]	12
3¬ß-(hydroxymethyl)-n-propyl-A-nor-choles	12
3-Hydroxydecanoic_acid_3-O-(3R-Hydroxyhexadecanoyl)	12
3-Hydroxy-20(29)-lupen-28-oic_acid_3-O-[Œ±-L-Rhamnopyranosyl-(1‚Üí2)-Œ≤-D-glucopyranosyl-(1‚Üí2)-Œ≤-D-glucuronopyranoside]	12
3-Dotriacontyl-5-methyl-2(5H)-furanone_17Œæ,18Œæ,23Œæ,24Œæ-Tetrahydroxy	12
3-(Acetyloxy)-2-hydroxypropyl_octadecanoate	12
3,7-Dimethyl-1,6-octadien-3-ol_O-[2-O-Acetyl-6-O-(2-methylbutanoyl)-Œ≤-D-glucopyranoside]	12
3,7-Dimethyl-1,6-octadien-3-ol_3-O-[(6-Hydroxy-2,6-dimethyl-2,7-octadienoyl)-(1‚Üí4)-Œ±-L-rhamnopyranosyl-(1‚Üí2)-Œ≤-D-glucopyranoside]	12
3-(3,4-Dihydroxyphenyl)propanoic_acid_4-O-[3,4-Dihydroxy-E-cinnamoyl-(‚Üí6)-Œ≤-D-glucopyranoside]	12
3,23,25-Trihydroxy-9,10-secocholesta-5,7-dien-24-one_3,23,25-Trihydroxy-9,10-secocholesta-5,7-dien-24-one	12
2-OH-Monocyclophytoene;_Monohydroxycyclo	12
2-O-(9-Octadecenoyl)-3-O-(5,8,11,14-eico	12
2-O-[(3R,9R)-3-(acetyloxy)-9-hydroxyeicosanoyl]glycerol	12
2-O-[(3R,7R)-3-(acetyloxy)-7-hydroxyoctadecanoyl]glycerol	12
2-O-[(3R,6S)-3-(acetyloxy)-6-hydroxyoctadecanoyl]glycerol	12
2-methoxy-5Z,9Z-hexacosadienoic_acid	12
2-Linoleoylglycerophosphocholine	12
2-Isopentadecanoyl-3beta-D-glucopyranosy	12
2-ethdecyl_2-ethlundecyl_phthalate	12
2-Amino-1,3-octadecanediol,_8CI_N-Hexadecanoyl	12
28:5(13Z,16Z,19Z,22Z,25Z)_13Z,16Z,19Z,22Z,25Z-octacosapentaenoic_acid	12
26-hydroxyporicoic_acid_DM|methyl_(20zeta)-16alpha,25,27-trihydroxy-24-methyl-3,4-seco-lanosta-4(28),7,9(11),24(24')-tetraene-3,21-dioic_acid_3-oate	12
2,6-Dimethyl-1,7-octadiene-3,6-diol_3-Hydroperoxide,_6-O-(3,4-di-O-angeloyl-Œ≤-D-glucopyranoside)	12
25-Hydroxytachysterol3	12
2,4-Dihydroxy-6-(2-phenylethyl)-3-prenylbenzoic_acid_4-Angeloyl	12
2-[13-(3-Furanyl)-2,6,10-trimethyl-5,9-tridecadienyl]-2,3-dihydroxy-3-methylbutanedioic_acid_Œî6,Œî10-Isomer(E,E-),_di-Me_ester	12
2-[13-(1-Carboxymethyl-2,5-dihydro-2-oxo-1H-pyrrol-3-yl)-2,6,10-trimethyl-5,9-tridecadienyl]-2,3-dihydroxy-3-methylbutanedioic_acid_2-[13-(1-Carboxymethyl-2,5-dihydro-2-oxo-1H-pyrrol-3-yl)-2,6,10-trimethyl-5,9-tridecadienyl]-2,3-dihydroxy-3-methylbutanedioic_acid	12
21,24-Epoxy-7,23,25-trihydroxy-3,4-seco-1,14-apotirucalladien-3,4-olide_7-Ac	12
1-O-(12-Oxo-10,15-phytodienoyl)glycerol_3-O-Œ≤-D-Galactopyranoside	12
1'-Methoxy-1,2,7,8,11,12,1',2',7',8'-decahydro-psi,psi-caroten-1-ol|1'-methoxy-7,8,11,12,1',2',7',8'-octahydro-2H-psi,psi-caroten-1-ol	12
1-Hydroxyserirubicin	12
1-dochosahexaenoyl-X-glygerol	12
1-Cyclohexyl-2,14-dihydroxy-11,12-dimethyl-11-octadecen-8-one_1-Cyclohexyl-2,14-dihydroxy-11,12-dimethyl-11-octadecen-8-one	12
16-Pentacosen-2,4-diyne-1,6,7,8-tetrol_16-Pentacosen-2,4-diyne-1,6,7,8-tetrol	12
16,28-Dotriacontadiene-2,4,6,31-tetrayne-1,8,30-triol_16,28-Dotriacontadiene-2,4,6,31-tetrayne-1,8,30-triol	12
16,22,26-Trihydroxy-24-methylene-29-norcycloart-1-ene-3,23-dione_1,2-Dihydro,_1Œ≤-hydroxy,_16-Ac	12
15alpha-Acetyl-dehydrosulphurenic_acid	12
14-Labdene-6,8,13-triol_6-Angeloyl	12
14,15-Dihydro-26,29-dihydroxyspiroirida-15(28),16-dienal_29-Ac	12
14,15-Dihydro-26,29-dihydroxyspiroirida-15(28),16-dienal_14,15-Dihydro-26,29-dihydroxyspiroirida-15(28),16-dienal	12
1,3,5,7(14),10-Farnesapentaen-12-ol_9Z-Hexadecenoyl	12
12-Oleanene-3,22,24-triol_3-O-[Œ≤-D-Galactopyranosyl-(1‚Üí2)-Œ≤-D-glucuronopyranoside]	12
12-Oleanene-3,16,22,24-tetrol_3-O-[Œ±-L-Rhamnopyranosyl-(1‚Üí2)-Œ≤-D-glucopyranosyl-(1‚Üí2)-Œ≤-D-glucuronopyranoside]	12
1,2,7,8,11,12-Hexahydrolycopene;1',2',	12
1-(2,6-dihydroxy-4-methoxyphenyl)-11-(2,6-dihydroxyphenyl)undecan-1-one|ardisinone_C	12
1,2,3-Heptacosanetriol_1,2,3-Heptacosanetriol	12
11-Hydroxyamentadione;_1-(2,5-Dihydroxy-	12
10,17-Dihydroxy-4,7,11,13,15,19-docosahexaenoic_acid_2-Hydroxyethylamide	12
