# Supplementary material for: Dereplication of microbial metabolites through database search of mass spectra
Source: Nat Commun. 2018 Oct 2;9:4035. doi: 10.1038/s41467-018-06082-8 (PMC6168521; doi:10.1038/s41467-018-06082-8)
Supplement: Supplementary file 8 — Supplementary Data 5 [file 41467_2018_6082_MOESM8_ESM.xlsx]

## Sheet: Dataset_5a
Name	m/z	Derep+ score
Stenothricin_component_III	1159.62	25
salinamide_E	854.443	18
Virginiamycin-S1;_Staphylomycin-S;_PA-11	823.354	17
Ostreogrycin_A;_Mikamycin_A;_Pristinamyc	525.248	17
[Val7]-Surfactin_C15ai_monomethyl_ester	1035.68	16
salinamide_A	1019.49	15
pumilacidin_E	1063.71	15
Virginiamycin_M1a	509.253	15
Virginiamycin-S2;_Staphylomycin-S3	839.349	15
Pristinamycin_IC;_Vernamycin_Bg;_Ostreog	852.381	15
Ostreogrycin-G;_Pristinamycin-IIB;_E-129	527.263	15
Ferrioxamine	547.343	15
WS-9326-A	1036.49	14
Spirilloxanthin	615.496	14
Desferrioxamine	561.359	14
Antibiotic_C35H56O13	684.372	14
Actinomycin	1269.61	14
WA-8242_A1	682.55	13
Physarigin_A	436.2	13
Ostreogrycin-B;_NSC_125176;_PA-114-B;_RP	866.396	13
Dawenol	426.313	13
a-N-3-Hydroxystearylornithine;_OL-2	680.607	12
[Val7]-Surfactin_C15_monomethyl_ester	1035.68	12
Volicitin	422.278	12
Proferrioxamine_G2a	604.343	12
MG(22:5(4Z,7Z,10Z,13Z,16Z)/0:0/0:0)	405.3	12
Leupeptin	443.296	12
Esterastin	506.336	12
Anabaenopeptin_NZ841	841.437	12
Amastatin;_Amastatin_A2	474.269	12
A_21978_C2	1647.74	12
Proferrioxamine-A2	532.322	11
PE(17:1(9Z)/0:0)	466.29	11
Oxytetracycline_Peridinin	631.38	11
Kitamycin-A	464.216	11
Esperin	1035.68	11
Detoxin-D1	547.289	11
Benarthin	411.175	11
splenocin_G	568.242	10
onchitriol_II_A	586.351	10
bafilomycin_derivate	554.361	10
aspergillicin_D	696.385	10
apocarotenoid	430.287	10
Viridiofungin_B2	561.33	10
Virginiamycin_M_analogue	527.263	10
Virginiamycin-S3;_Staphylomycin-S4;_899	809.338	10
Tributyl	403.249	10
Serratamolide_D	528.341	10
Proferrioxamine_G2ct	504.327	10
Orfamide_A	1294.84	10
Chymostatinol_B	609.327	10
Callyaerin_B	1236.82	10
CG-1-C;_Aclacinomycin_X;7-(O-Rhodosami	824.337	10
sipalosterol_A	426.386	9
pulchrasterol	426.386	9
microsclerodermin_I	912.402	9
massetolide_B	1153.72	9
karatungiol_B	1438.88	9
guamamide	487.315	9
cyclolinteinol	400.261	9
azumamide_B	529.29	9
antimycin_A20	506.226	9
Tyropeptin_B	511.268	9
TMC-2B	554.238	9
TAN-1771-A	400.225	9
Sarcinaxanthin_Sisomicin	476.263	9
Proferrioxamine_G2c	604.343	9
Platencin	463.29	9
Pantethine	555.249	9
PE(17:0/0:0)	468.31	9
PC(11:0/0:0)	426.27	9
Ostreogrycin_B2;_E_129-Z2/Z2_??;_RP_1391	852.381	9
Micropeptin_88-A	883.469	9
MA-144-G2	827.336	9
LI-F06a	896.57	9
Detoxin_E1	561.305	9
Detoxin_C3;_Detoxin_Cbeta1	533.274	9
Bamycetin;_Bamicetin;_Noramicetin;_Antib	604.286	9
Arylomycin_A5	852.463	9
Ahpatinin_G;_WK-142B	753.431	9
Actinomycin_X2;_Actinomycin_V;_Actinomyc	1268.61	9
Actinomycin_X0beta;_Actinomycin_I;_Actin	1270.62	9
tenacibactin_D	602.4	8
streptobactin	1179.49	8
salinamide_B	1055.46	8
laxaphycin_B2	1378.84	8
kahalalide_P	1317.72	8
disydonol_A	486.335	8
desmethylenylnocardamine	586.333	8
Ustilipid_F2	592.346	8
Tuberactinomycin-O	669.331	8
Soyasaponin_II	912.508	8
Schizokinen	420.186	8
Roimatacene	516.309	8
Pteratide_II	1000.6	8
Proferrioxamine-X7	572.317	8
PF-1070-B	554.31	8
PE(O-16:0/0:0)	440.314	8
PE(18:3(6Z,9Z,12Z)/0:0)	476.275	8
OA_6129D	475.199	8
Minocycline_Monensin	804.479	8
Militarinone	459.262	8
Microphycin_AL828	828.438	8
MA-144-G1;_5C-epi-Aclacinomycin_A	811.342	8
Guadinomine_D	544.297	8
Gramicidin_S3	1112.67	8
Ginsenoside	917.546	8
Gilvsin_D	456.36	8
Erythromycin	772.467	8
Desoxyviroisin	896.359	8
Desferri-ferrioxamine_H	460.253	8
Cosmomycin_D;_3B,3E-Dihydroxycytorhodin	1188.58	8
Cepaciachelin	488.227	8
Bacirtsin-2;_Bacircine_3;_Surfactin-B;_S	1021.67	8
Aclacinomycin_B;_77-3082-B;_MA-144-B1;_G	809.326	8
A_21978_C3	1661.76	8
5-hydroxymethyldiscodermolate	625.419	8
2-geranylgeranyl-6-methylhydroquinone	430.308	8
12¬ß-acetoxy-7a-hydroxygorgosterol	500.387	8
(+)-N-Deoxymilitarinone_A	443.267	8
solonamide_B	586.373	7
scopularide_B	657.41	7
plakinic_acid_I	404.293	7
pitipeptolide_A	807.478	7
phakellistatin_9	1122.65	7
nordolastatin_G	1058.69	7
lithophytolide_A	428.293	7
hennoxazole_B	528.32	7
guangomide_B	602.332	7
discodermolide	593.393	7
discodermin_D	1676.8	7
desferrioxamine_D1_N-[5-(acetylamino)pentyl]-N'-(5-{[4-({5-[acetyl(hydroxy)amino]pentyl}amino)-4-oxobutanoyl](hydroxy)amino}pentyl)-N-hydroxybutanediamide	602.364	7
clonostachysin_B	1023.67	7
celebeside_C	811.433	7
azumamide_C	530.274	7
Zopfiellamide_A	445.246	7
WA-3854-D	520.337	7
USF-19-A	464.179	7
Tiahuramide_C	726.457	7
Spumigin_C	612.291	7
Soyasaponin_III	796.461	7
Sordarin-1-methyl_ester	506.288	7
SNF-4794-11	614.385	7
SB-253517	582.352	7
Queuosine	409.16	7
Proferrioxamine_G1t	518.343	7
Proferrioxamine-T1	800.464	7
Proferrioxamine-A1	546.338	7
Piperastatin_B	795.485	7
Phenalamide-A1;_Fenalamide-A1;_102-C;_(-	491.34	7
PE(17:2(9Z,12Z)/0:0)	464.28	7
PC(18:2(2E,4E)/0:0)	520.35	7
Okadaic_acid_diole_ester_compound_11	918.534	7
N-(N-L-Arginyl-D-allothreonyl)-L-phenyla	422.228	7
Myomycin-B	725.356	7
Mycosporine-glutamicol-glucoside_II	462.221	7
LI-F07a	944.57	7
IC-202_D	501.316	7
IC-202-C;_IC-202C	516.327	7
Desferrioxamine_X3	614.364	7
Delaminomycin-B	515.325	7
Botcineric_acid;_(previously_Homobotcino	430.257	7
Beauvericin_E	735.409	7
Bacteriohop-6-entetrol_carbapseudopentos	705.518	7
Aureobasidin-Q	1132.69	7
Aureobasidin-E	1116.68	7
Aurantin_II	1254.63	7
Antimycin_A4b	506.226	7
Antimycin_A16	576.305	7
Antagonistic_factor_II	1185.72	7
Anabaenopeptin-F	850.47	7
Actinomycin_G6	1272.6	7
Actinomycin_D;_Oncostatin_K;_Dactinomyci	1254.63	7
AS-1387392	542.31	7
AO_341B;_LL-A-0341-B	1140.52	7
ACT-toxin_II	509.262	7
29-hydroxystelliferin_D	454.345	7
24-methylcholestane-3¬ß,5a,6¬ß,25-tetrol	450.371	7
2-Dehydro-3-deoxy-laetoporic_acid	402.219	7
16-O-Acetyl-poricoic_acid_A	540.345	7
1-Oleoyl-sn-glycero-3-phosphocholine	523.35	7
(+)-U-106305	407.319	7
zosterdiol_A	472.319	6
wewakpeptin_D	1007.63	6
veraguamide_G	690.457	6
synechobactin_C	504.28	6
stylissamide_F	856.423	6
stolonoxide_A	406.272	6
stellettin_L	466.308	6
seco-plakortolide_K	418.308	6
ranieramide	455.206	6
rakicidin_D	494.274	6
pullularin_F	708.373	6
psuedodestruxin_C	669.41	6
pseudotheonamide_D	564.27	6
pseudoonnamide_A	779.432	6
prorocentin-4	488.35	6
phakellistatin_16	1036.5	6
perthamide_D	928.465	6
pavoninin-2	619.408	6
paltolide_A	811.47	6
palmerolide_E	489.273	6
padanamide_B	646.333	6
nhatrangin_A	412.21	6
nairaiamide-B	815.552	6
mozamide_A	860.48	6
massetolide_H	1153.72	6
massetolide_G	1139.71	6
massetolide_F	1125.69	6
lyngbyastatin_7	946.48	6
lemnaflavoside_2'-monoacetate	462.298	6
laxaphycin_B	1394.84	6
isomotuporin_C	753.395	6
isomotuporin_B	781.426	6
cytochalasin_Z19	527.252	6
cyclotheonamide_E3	824.454	6
cyclotheonamide_D	697.355	6
cyclomarin_C	1026.62	6
cyclomarin_B	1026.62	6
cyclo-cholestenol_trimethyltridecanoate	622.569	6
callipeltin_B	1030.54	6
aztequynol_A	484.392	6
a-Substance_Ib	685.391	6
[Ala1]Viroidin	868.327	6
Tyrostatin	525.284	6
Taurimycin_B;_Tavrimycin_B;_7036-1_C_B	811.305	6
TMC-1A	512.252	6
Spheroidenone	587.46	6
Simvastatin;_MK-733;_Zocor	418.272	6
Serrawettin_W2	731.447	6
Sekikaic_acid	418.163	6
Secosanglifehrin_B	1089.66	6
Schizonellin-B	606.362	6
SP-Chymostatin_B;_a-MAPI	595.312	6
Ribostamycin	423.249	6
Rhizoxin_M2	641.356	6
Reveromycin_A	660.351	6
Reductoleptomycin-A	512.35	6
Pseudomonic_acid-B;_Pseudomonic_acid_II	516.293	6
Proferrioxamine-X1;_Desferrioxamine_X1	572.317	6
Procidin_S_346;_Protease_inhibitor_S_346	713.494	6
Pleofungin_C;_F-15078-C	1080.7	6
Platensimycin	467.178	6
Phlebiachrysoic_acid_E	420.251	6
Peptide_P2;_delta-(a-Aminoadipyl)-cystei	420.168	6
PM050463	400.261	6
PE(19:0/0:0)	496.338	6
PD_124895;_Kazusamycin_B	542.324	6
PC(18:2(2E,4E)/0:0)_1-(2E,4E-octadecadienoyl)-sn-glycero-3-phosphocholine	519.332	6
P18;_3-Demethyl-O-acetyl-O-demethyl_ADDA	1022.54	6
Oleandomycin;_Matromycin;_Romicil;_Amimy	687.419	6
OF-4949-I	486.175	6
OA_6129E	489.214	6
Nostoginin_BN741	741.431	6
Nocardichelin_B	715.452	6
N-(Nebularin-6-ylcarbamoyl)-threonine	412.134	6
Mycoplanecin_D	1196.78	6
Mutamicin-8;_MU-8;_1-N-Methyl-5-deoxysis	445.29	6
Micropeptin_MZ771	771.464	6
Micropeptin_88-E	1062.56	6
Microginin_99-A	771.397	6
MR-387-B	488.263	6
Lucentamycin_C	522.353	6
Lipohexin	764.505	6
Lincomycin	435.236	6
L29-141	460.173	6
KOSN-1645	560.273	6
Julichrome_Q1,3;_Julimycin_C;_Julimycin	732.205	6
Janthinocin_C	1174.6	6
Iturin_A2;_Iturin_AL-2;_1OW-2;_10W-1-10W	1042.54	6
Ilicicolinic_acid-A	406.191	6
Hirsutellide_A	664.347	6
F-16438_B	816.414	6
Epelmycin_B	825.321	6
Enkastine_III;_N-(1-Deoxyfructos-1-yl)-v	408.174	6
Destruxin_E2;_SB-242541	579.327	6
Deoxy-dihydroxychlamydocin	544.29	6
Cyanopeptolin_972	972.528	6
Culicinin_D	1233.87	6
Coelichelin	565.271	6
Circulocin_beta	913.6	6
Chryseomonin	447.188	6
Chalcomycin;_Myconomycin;_Aldgamycin-D;	700.367	6
Ceramide_ciliatine_N-(acyl)-sphing-4-enine-1-(2-aminoethylphosphonate)	448.307	6
Cepafungin_III	506.31	6
Capreomycin;_Capromycin;_Caprolin;_Capat	668.347	6
CL(1'-[18:0/18:1(9Z)],3'-[18:2(9Z,12Z)/20:0])_1'-[1-octadecanoyl-2-(9Z-octadecenoyl)-sn-glycero-3-phospho],3'-[1-(9Z,12Z-octadecadienoyl)-2-eicosanoyl-sn-glycero-3-phospho]-sn-glycerol	1487.08	6
CL(1'-[16:0/20:0],3'-[18:1(9Z)/18:2(9Z,12Z)])_1'-[1-hexadecanoyl-2-eicosanoyl-sn-glycero-3-phospho],3'-[1-(9Z-octadecenoyl)-2-(9Z,12Z-octadecadienoyl)-sn-glycero-3-phospho]-sn-glycerol	1459.05	6
Brimanyl-bacillithiol	588.174	6
Beauvenniatin_D	751.404	6
Aureobasidin-N	1082.68	6
Auracyanin_A	834.347	6
Arylomycin_A2	824.432	6
Apratoxin_D	867.518	6
Antimycin_A8a	534.258	6
Antimycin_A5	492.211	6
Antimycin-A2B	534.258	6
Anabaenopeptin_NZ825	825.443	6
Aminobacteriohopanetriol;_Bacteriohopane	545.481	6
Ambruticin_VS-3	501.345	6
Actinomycin_HKI-0155;_Actinomycin_G	1272.6	6
A-1437-H;_Friulimicin_D	1316.7	6
4'-Apo-3,4-didehydrolycopene/_(4-Apo-3',4'-didehydrolycopene)_-	466.36	6
3-Acetoacetoxymethylorganomycin_E	487.126	6
24-Demethyl-bafilomycin_D	590.382	6
24(E)-3beta-Hydroxylanosta-8,24-dien-26-	470.34	6
2-desmethyldiscodermolide	579.377	6
14,15-LTD4_15S-hydroxy,14R-(S-cysteinylglycinyl)-5Z,8Z,10E,12E-eicosatetraenoic_acid	496.261	6
14,15-HxA3-D(11S)_11S,15S-dihydroxy-14R-(S-cysteinyl-glycyl)-5Z,8Z,12E-eicosatrienoic_acid	514.271	6
11107E;_Pladienolide_E	552.33	6
1-Palmitoyl-sn-glycero-3-phosphocholine	497.328	6
-_1-(8-[5]-ladderane-octanoyl)-2-(8-[3]-ladderane-octanyl)-sn-glycero-3-phospho-(1'-sn-glycerol)	802.515	6
WSS_2217;Cyclo[(4R)-4-hydroxy-L-allois	474.284	6
TPU-0031-B;_5"-Demethylnovobiocin	598.216	6
Istamycin_C1;_2"-N-Formylistamycin_C	431.274	6

## Sheet: Dataset_5b
Name	m/z	Derep+ score
Ikarugamycin	509.26	5
PE(16:0/0:0)	454.292	4
PE(15:1(9Z)/0:0)	438.258	4
Oscillaxanthin	893.53	4
Myxoxanthophyll	731.476	4
Genistin	433.111	4
Daidzin	417.117	4
Calcimycin	538.291	4
Ubiquinone	493.35	3
Staurosporine	510.22	3
Spiramycin	899.54	3
PE(15:0/0:0)	440.275	3
Oleamide	416.31	3
Glycocholic	644.38	3
