# Supplementary material for: Dereplication of microbial metabolites through database search of mass spectra
Source: Nat Commun. 2018 Oct 2;9:4035. doi: 10.1038/s41467-018-06082-8 (PMC6168521; doi:10.1038/s41467-018-06082-8)
Supplement: Supplementary file 9 — Supplementary Data 6 [file 41467_2018_6082_MOESM9_ESM.xlsx]

## Sheet: Table_S5
Name	Mass	num-amide	num-OC	num-NC	#theo	#exper	TopID	Derep+ scr	Derep+ rank	Derep-g scr	Derep-g rank	Derep scr	Derep rank	#matches	formula	#isomers	dnp-class
Puwainaphycin_B_M+H	1232.74	10	4	24	260	158	Puwainaphycin_B_M+H	48	1	2	7	24	1	145	C59H100N12O16	3	aminoacids/peptides
Cyclosporin_A_M+H	1201.84	11	1	29	272	81	Cyclosporin_A_M+H	48	1	1	10	29	1	143	C62H111N11O12	6	none
NCGC00384896-01!3-[6_12_22-tris(2-amino-2-oxoethyl)-19-(hydroxymethyl)-9-[(4-hydroxyphenyl)methyl]-16-(11-methyltridecyl)-2_5_8_11_14_18_21_24-octaoxo-1_4_7_10_13_17_20_23-octazabicyclo[23.3.0]octacosan-3-yl]propanamide_M+H	1084.59	8	2	21	128	165	NCGC00384896-01!3-[6_12_22-tris(2-amino-2-oxoethyl)-19-(hydroxymethyl)-9-[(4-hydroxyphenyl)methyl]-16-(11-methyltridecyl)-2_5_8_11_14_18_21_24-octaoxo-1_4_7_10_13_17_20_23-octazabicyclo[23.3.0]octacosan-3-yl]propanamide_M+H	41	1	1	33	12	1	218	C51H80N12O14	2	none
NCGC00385300-01!3-[6_12_22-tris(2-amino-2-oxoethyl)-19-(hydroxymethyl)-9-[(4-hydroxyphenyl)methyl]-16-(10-methylundecyl)-2_5_8_11_14_18_21_24-octaoxo-1_4_7_10_13_17_20_23-octazabicyclo[23.3.0]octacosan-3-yl]propanamide_M+H	1056.56	8	2	21	128	162	NCGC00385300-01!3-[6_12_22-tris(2-amino-2-oxoethyl)-19-(hydroxymethyl)-9-[(4-hydroxyphenyl)methyl]-16-(10-methylundecyl)-2_5_8_11_14_18_21_24-octaoxo-1_4_7_10_13_17_20_23-octazabicyclo[23.3.0]octacosan-3-yl]propanamide_M+H	40	1	1	40	15	1	209	C49H76N12O14	3	none
NCGC00384723-01!3-[15_21-bis(2-amino-2-oxoethyl)-3-(1-hydroxyethyl)-6_12-bis(hydroxymethyl)-18-[(4-hydroxyphenyl)methyl]-25-(10-methylundecyl)-2_5_8_11_14_17_20_23-octaoxo-1_4_7_10_13_16_19_22-octazacyclopentacos-9-yl]propanoic_acid_M+H	1034.53	8	5	18	148	143	NCGC00384723-01!3-[15_21-bis(2-amino-2-oxoethyl)-3-(1-hydroxyethyl)-6_12-bis(hydroxymethyl)-18-[(4-hydroxyphenyl)methyl]-25-(10-methylundecyl)-2_5_8_11_14_17_20_23-octaoxo-1_4_7_10_13_16_19_22-octazacyclopentacos-9-yl]propanoic_acid_M+H	40	1	2	21	15	1	185	C47H74N10O16	2	none
NCGC00380731-01!3-[6_12_22-tris(2-amino-2-oxoethyl)-19-(hydroxymethyl)-9-[(4-hydroxyphenyl)methyl]-16-(11-methyldodecyl)-2_5_8_11_14_18_21_24-octaoxo-1_4_7_10_13_17_20_23-octazabicyclo[23.3.0]octacosan-3-yl]propanamide_M+H	1070.58	8	2	21	128	162	Iturin_C_Iturin_C3	40	1	0	209	16	1	209	C50H78N12O14	2	none
NCGC00347522-02!2-[[1-[2-[[2-[[2-[[2-[[2-[[2-[[2-[[2-[(2-acetamido-3-phenylpropanoyl)amino]-2-methylpropanoyl]amino]-2-methylpropanoyl]amino]-2-methylpropanoyl]amino]-3-methylbutanoyl]amino]acetyl]amino]-4-methylpentanoyl]amino]-2-methylpropanoyl]amino]-2-methylpropanoyl]-4-hydroxypyrrolidine-2-carbonyl]amino]-N-[1-[4-hydroxy-2-[[1-[(1-hydroxy-3-phenylpropan-2-yl)amino]-2-methyl-1-oxopropan-2-yl]…	1558.88	16	3	33	64	190	NCGC00347522-02!2-[[1-[2-[[2-[[2-[[2-[[2-[[2-[[2-[[2-[(2-acetamido-3-phenylpropanoyl)amino]-2-methylpropanoyl]amino]-2-methylpropanoyl]amino]-2-methylpropanoyl]amino]-3-methylbutanoyl]amino]acetyl]amino]-4-methylpentanoyl]amino]-2-methylpropanoyl]amino]-2-methylpropanoyl]-4-hydroxypyrrolidine-2-carbonyl]amino]-N-[1-[4-hydroxy-2-[[1-[(1-hydroxy-3-phenylpropan-2-yl)amino]-2-methyl-1-oxopropan-2-yl]…	36	1	16	1	16	1	32	C76H118N16O19	1	none
NCGC00385312-01_C60H98O29_alpha-L-Arabinopyranoside__(3beta_5xi_9xi_16alpha_18xi_22alpha)-22-(acetyloxy)-13_28-epoxy-16_23-dihydroxyoleanan-3-yl_O-beta-D-glucopyranosyl-(1->2)-O-[O-beta-D-glucopyranosyl-(1->4)-O-beta-D-xylopyranosyl-(1->2)-beta-D-glucopyranosyl-(1->4)]-_M+H	1282.62	2	40	0	22	164	13_28-Epoxy-3_16_22_28-oleananetetrol_22-Ac__3-O-[ë_-D-glucopyranosyl-(1‰ Õ2)-[ë_-D-glucopyranosyl-(1‰ Õ4)-[ë_-D-xylopyranosyl-(1‰ Õ2)]-ë_-D-glucopyranosyl-(1‰ Õ4)]-ë±-L-arabinopyranoside]	35	2	9	1	0	86	109	C60H98O29	6	none
_130099_M+H	873.521	7	4	13	136	75	_130099_M+H	34	1	1	37	9	1	311	C44H71N7O11	2	none
W493A_130005_M+H	887.537	7	4	13	136	75	W493A_130005_M+H	33	1	3	3	9	1	295	C45H73N7O11	3	none
MLS002222329-01!26305-03-3_M+H	685.463	6	3	10	22	145	MLS002222329-01!26305-03-3_M+H	33	1	10	1	7	1	638	C34H63N5O9	1	none
nostopeptolide_A1_M+H	1080.59	10	3	21	162	81	nostopeptolide_A1_M+H	30	1	2	13	10	1	210	C53H80N10O14	2	aminoacids/peptides
Surfactin_C_M+H	1035.68	8	4	14	146	52	Surfactin_C_M+H	30	1	1	12	13	1	172	C53H93N7O13	7	aminoacids/peptides
NCGC00380777-01_C77H120N16O19__M+H	1572.89	16	3	33	64	190	NCGC00380777-01_C77H120N16O19__M+H	30	1	14	1	14	1	63	C77H120N16O19	1	none
NCGC00347837-02_C42H58N8O7_1_4_7_10_13_16_19-Heptaazacyclotricosane-2_5_8_11_14_17_20-heptone__3-(1H-indol-3-ylmethyl)-6_18-dimethyl-15-(1-methylethyl)-9-(2-methylpropyl)-12-(1-phenylethyl)-_M+H	786.443	7	0	16	116	156	NCGC00347837-02_C42H58N8O7_1_4_7_10_13_16_19-Heptaazacyclotricosane-2_5_8_11_14_17_20-heptone__3-(1H-indol-3-ylmethyl)-6_18-dimethyl-15-(1-methylethyl)-9-(2-methylpropyl)-12-(1-phenylethyl)-_M+H	29	1	0	471	21	1	471	C42H58N8O7	1	none
Koranimine_M+H	804.502	6	1	13	116	73	Koranimine_M+H	27	1	0	412	9	1	412	C44H66N7O7	1	none
NCGC00380998-01![3_4-dihydroxy-5-[2-methylidene-4-[(2R_3R_4S_5S_6R)-3_4_5-trihydroxy-6-[[2-methylidene-4-[(2R_3R_4S_5S_6R)-3_4_5-trihydroxy-6-[(4-hydroxy-2-methylidenebutanoyl)oxymethyl]oxan-2-yl]oxybutanoyl]oxymethyl]oxan-2-yl]oxybutanoyl]oxyoxan-2-yl]methyl_4-hydroxy-2-methylidenebutanoate_M+H	880.321	5	28	0	22	94	NCGC00380998-01![3_4-dihydroxy-5-[2-methylidene-4-[(2R_3R_4S_5S_6R)-3_4_5-trihydroxy-6-[[2-methylidene-4-[(2R_3R_4S_5S_6R)-3_4_5-trihydroxy-6-[(4-hydroxy-2-methylidenebutanoyl)oxymethyl]oxan-2-yl]oxybutanoyl]oxymethyl]oxan-2-yl]oxybutanoyl]oxyoxan-2-yl]methyl_4-hydroxy-2-methylidenebutanoate_M+H	26	1	12	1	2	2	278	C38H56O23	1	none
NCGC00180427-03_C41H56N8O7_1_4_7_10_13_16_19-Heptaazacyclotricosane-2_5_8_11_14_17_20-heptone__3-(1H-indol-3-ylmethyl)-6_18-dimethyl-9_15-bis(1-methylethyl)-12-(1-phenylethyl)-_M+H	772.427	7	0	16	92	156	NCGC00180427-03_C41H56N8O7_1_4_7_10_13_16_19-Heptaazacyclotricosane-2_5_8_11_14_17_20-heptone__3-(1H-indol-3-ylmethyl)-6_18-dimethyl-9_15-bis(1-methylethyl)-12-(1-phenylethyl)-_M+H	26	1	0	483	21	1	483	C41H56N8O7	2	aminoacids/peptides
NCGC00385357-01_C54H88O24_(3beta_5xi_9xi_13alpha_16alpha_18xi_22alpha)-3-{[beta-D-Glucopyranosyl-(1->2)-[beta-D-xylopyranosyl-(1->2)-beta-D-glucopyranosyl-(1->4)]-alpha-L-arabinopyranosyl]oxy}-16_23-dihydroxy-13_28-epoxyoleanan-22-yl_acetate_M+H	1120.57	2	33	0	22	149	12-Oleanene-3_16_22_28-tetrol_28-Aldehyde__22-Ac__3-O-[ë±-L-rhamnopyranosyl-(1‰ Õ6)-ë_-D-glucopyranosyl-(1‰ Õ3)-[ë_-D-glucopyranosyl-(1‰ Õ2)]-ë±-L-arabinopyranoside]	25	2	7	1	0	161	213	C54H88O24	19	Terpenoids
NCGC00384492-01_C59H96O27_beta-D-Glucopyranosiduronic_acid__(3beta_5xi_9xi_16alpha_18xi)-13_28-epoxy-16-hydroxyoleanan-3-yl_O-6-deoxy-alpha-L-mannopyranosyl-(1->2)-O-beta-D-galactopyranosyl-(1->3)-O-[O-beta-D-xylopyranosyl-(1->4)-beta-D-glucopyranosyl-(1->2)]-_M+H	1236.61	1	37	0	22	133	NCGC00384492-01_C59H96O27_beta-D-Glucopyranosiduronic_acid__(3beta_5xi_9xi_16alpha_18xi)-13_28-epoxy-16-hydroxyoleanan-3-yl_O-6-deoxy-alpha-L-mannopyranosyl-(1->2)-O-beta-D-galactopyranosyl-(1->3)-O-[O-beta-D-xylopyranosyl-(1->4)-beta-D-glucopyranosyl-(1->2)]-_M+H	25	1	6	3	-1	158	158	C59H96O27	21	none
NCGC00384677-01_C42H71NO29__M+H	1053.41	2	38	2	26	182	Isovalertatins_Isovalertatin_M03	24	2	7	2	0	113	196	C42H71NO29	2	none
NCGC00381220-01!16-butan-2-yl-3-(2_3-dihydroxypropyl)-10_11_14-trimethyl-13-propan-2-yl-4-oxa-1_8_11_14_17-pentazabicyclo[17.3.0]docosane-2_5_9_12_15_18-hexone_M+H	611.353	6	4	13	96	73	NCGC00381220-01!16-butan-2-yl-3-(2_3-dihydroxypropyl)-10_11_14-trimethyl-13-propan-2-yl-4-oxa-1_8_11_14_17-pentazabicyclo[17.3.0]docosane-2_5_9_12_15_18-hexone_M+H	24	1	1	72	11	1	919	C29H49N5O9	3	aminoacids/peptides
NCGC00347686-02!N-[3-[5_8-bis[3-[acetyl(hydroxy)amino]propyl]-14-(hydroxymethyl)-3_6_9_12_15_18-hexaoxo-1_4_7_10_13_16-hexazacyclooctadec-2-yl]propyl]-N-hydroxyacetamide_M+H	717.329	6	1	18	56	70	NCGC00347686-02!N-[3-[5_8-bis[3-[acetyl(hydroxy)amino]propyl]-14-(hydroxymethyl)-3_6_9_12_15_18-hexaoxo-1_4_7_10_13_16-hexazacyclooctadec-2-yl]propyl]-N-hydroxyacetamide_M+H	24	1	1	36	10	1	586	C28H47N9O13	1	none
NCGC00168874-03!N-[3-[5_8-bis[3-[acetyl(hydroxy)amino]propyl]-3_6_9_12_15_18-hexaoxo-1_4_7_10_13_16-hexazacyclooctadec-2-yl]propyl]-N-hydroxyacetamide_M+H	687.319	6	0	18	48	79	NCGC00168874-03!N-[3-[5_8-bis[3-[acetyl(hydroxy)amino]propyl]-3_6_9_12_15_18-hexaoxo-1_4_7_10_13_16-hexazacyclooctadec-2-yl]propyl]-N-hydroxyacetamide_M+H	24	1	1	67	10	1	595	C27H45N9O12	1	none
Substance_P_M+H	1346.73	11	0	30	44	84	Substance_P_M+H	23	1	10	1	7	1	73	C63H98N18O13S	1	none
NCGC00381336-01_C33H50O21_2_6-Anhydro-5-O-[4-({6-O-[4-(beta-D-glucopyranosyloxy)-2-methylenebutanoyl]-beta-D-glucopyranosyl}oxy)-2-methylenebutanoyl]-1-O-(4-hydroxy-2-methylenebutanoyl)hexitol_M+H	782.284	4	26	0	22	88	NCGC00381336-01_C33H50O21_2_6-Anhydro-5-O-[4-({6-O-[4-(beta-D-glucopyranosyloxy)-2-methylenebutanoyl]-beta-D-glucopyranosyl}oxy)-2-methylenebutanoyl]-1-O-(4-hydroxy-2-methylenebutanoyl)hexitol_M+H	23	1	10	1	3	1	480	C33H50O21	1	none
NCGC00381097-01![(2R_3R_4S_6S)-6-[(2R_3S_4R)-6-[(2R_3R_4R_6S)-6-[[(2S_3S)-3-[(1S_3S_4R)-3_4-dihydroxy-1-methoxy-2-oxopentyl]-6-[(2S_4R_5R_6R)-4-[(2S_4R_5S_6R)-4_5-dihydroxy-6-methyloxan-2-yl]oxy-5-methoxy-6-methyloxan-2-yl]oxy-8_9-dihydroxy-7-methyl-1-oxo-3_4-dihydro-2H-anthracen-2-yl]oxy]-3-hydroxy-2-methyloxan-4-yl]oxy-3-hydroxy-2-methyloxan-4-yl]oxy-4-hydroxy-2_4-dimethyloxan-3-yl]_acetate_M+H	1140.5	2	35	0	30	85	NCGC00381097-01![(2R_3R_4S_6S)-6-[(2R_3S_4R)-6-[(2R_3R_4R_6S)-6-[[(2S_3S)-3-[(1S_3S_4R)-3_4-dihydroxy-1-methoxy-2-oxopentyl]-6-[(2S_4R_5R_6R)-4-[(2S_4R_5S_6R)-4_5-dihydroxy-6-methyloxan-2-yl]oxy-5-methoxy-6-methyloxan-2-yl]oxy-8_9-dihydroxy-7-methyl-1-oxo-3_4-dihydro-2H-anthracen-2-yl]oxy]-3-hydroxy-2-methyloxan-4-yl]oxy-3-hydroxy-2-methyloxan-4-yl]oxy-4-hydroxy-2_4-dimethyloxan-3-yl]_acetate_M+H	23	1	3	3	0	114	148	C55H80O25	3	none
NCGC00381061-01_C30H51N5O9_Pyrrolo[1_2-d][1_4_7_10_13_16]oxapentaazacyclononadecine-1_4_7_10_14_17(11H_16H)-hexone__16-(2_3-dihydroxypropyl)dodecahydro-5_8_9_21-tetramethyl-6-(1-methylethyl)-3-(1-methylpropyl)-_M+H	625.369	6	4	13	96	103	NCGC00381061-01_C30H51N5O9_Pyrrolo[1_2-d][1_4_7_10_13_16]oxapentaazacyclononadecine-1_4_7_10_14_17(11H_16H)-hexone__16-(2_3-dihydroxypropyl)dodecahydro-5_8_9_21-tetramethyl-6-(1-methylethyl)-3-(1-methylpropyl)-_M+H	23	1	1	72	12	1	930	C30H51N5O9	2	aminoacids/peptides
NCGC00380125-01![3-methyl-1-[3-methyl-1-[3-methyl-1-[3-methyl-1-oxo-1-(2_3_4_5_6-pentahydroxyhexoxy)pentan-2-yl]oxy-1-oxopentan-2-yl]oxy-1-oxopentan-2-yl]oxy-1-oxopentan-2-yl]_2-acetyloxy-3-methylpentanoate_M+H	794.43	7	17	0	26	91	NCGC00380125-01![3-methyl-1-[3-methyl-1-[3-methyl-1-[3-methyl-1-oxo-1-(2_3_4_5_6-pentahydroxyhexoxy)pentan-2-yl]oxy-1-oxopentan-2-yl]oxy-1-oxopentan-2-yl]oxy-1-oxopentan-2-yl]_2-acetyloxy-3-methylpentanoate_M+H	23	1	9	1	5	1	450	C38H66O17	2	none
Symplostatin_M+H	798.508	6	4	14	22	146	Symplostatin_M+H	22	1	8	1	5	1	466	C43H70N6O6S	2	none
Spectra_matches_to_compound_Tolaasin_E_M+H	1942.19	19	5	40	128	63	Spectra_matches_to_compound_Tolaasin_E_M+H	22	1	7	1	6	1	9	C92H159N21O24	2	none
NCGC00386080-01![3-methyl-1-[3-methyl-1-[3-methyl-1-[3-methyl-1-oxo-1-(2_3_4_5_6-pentahydroxyhexoxy)pentan-2-yl]oxy-1-oxopentan-2-yl]oxy-1-oxopentan-2-yl]oxy-1-oxopentan-2-yl]_2-hydroxy-3-methylpentanoate_M+H	752.419	6	16	0	22	71	NCGC00386080-01![3-methyl-1-[3-methyl-1-[3-methyl-1-[3-methyl-1-oxo-1-(2_3_4_5_6-pentahydroxyhexoxy)pentan-2-yl]oxy-1-oxopentan-2-yl]oxy-1-oxopentan-2-yl]oxy-1-oxopentan-2-yl]_2-hydroxy-3-methylpentanoate_M+H	22	1	15	1	6	1	550	C36H64O16	3	Aliphatic_natural_products
NCGC00384824-01!methyl_3-hydroxy-2-[[3-hydroxy-2-[[2-[(3-hydroxy-2_4-dimethyltetradecanoyl)amino]-3-methylbutanoyl]amino]butanoyl]amino]propanoate_M+H	573.399	5	5	6	18	76	NCGC00384824-01!methyl_3-hydroxy-2-[[3-hydroxy-2-[[2-[(3-hydroxy-2_4-dimethyltetradecanoyl)amino]-3-methylbutanoyl]amino]butanoyl]amino]propanoate_M+H	22	1	6	1	5	1	1031	C29H55N3O8	1	none
NCGC00384795-01_C52H84O22_Olean-12-en-28-oic_acid__3-[[O-beta-D-glucopyranosyl-(1->2)-O-[O-beta-D-xylopyranosyl-(1->2)-alpha-L-arabinopyranosyl-(1->6)]-beta-D-glucopyranosyl]oxy]-16-hydroxy-__(3beta_5xi_9xi_16alpha)-_M+H	1060.55	1	29	0	18	105	NCGC00384795-01_C52H84O22_Olean-12-en-28-oic_acid__3-[[O-beta-D-glucopyranosyl-(1->2)-O-[O-beta-D-xylopyranosyl-(1->2)-alpha-L-arabinopyranosyl-(1->6)]-beta-D-glucopyranosyl]oxy]-16-hydroxy-__(3beta_5xi_9xi_16alpha)-_M+H	22	6	8	4	-1	261	261	C52H84O22	23	Terpenoids
NCGC00384484-01_C36H44N8O8_Cyclo(glycyltryptophylprolylglycylvalylglycyltyrosyl)_M+H	716.328	7	1	17	88	93	NCGC00384484-01_C36H44N8O8_Cyclo(glycyltryptophylprolylglycylvalylglycyltyrosyl)_M+H	22	1	2	9	15	1	602	C36H44N8O8	1	none
NCGC00381224-01!4-[2-[[4-[[2-[(2-acetamido-3-methylbutanoyl)amino]-3-methylbutanoyl]amino]-3-hydroxy-6-methylheptanoyl]amino]propanoylamino]-3_7-dihydroxy-6-methylheptanoic_acid_M+H	659.411	6	4	10	22	90	NCGC00381224-01!4-[2-[[4-[[2-[(2-acetamido-3-methylbutanoyl)amino]-3-methylbutanoyl]amino]-3-hydroxy-6-methylheptanoyl]amino]propanoylamino]-3_7-dihydroxy-6-methylheptanoic_acid_M+H	22	1	5	3	4	2	702	C31H57N5O10	1	none
Scytonemin_A_M+H	1462.76	13	9	27	262	171	Scytonemin_A_M+H	21	1	0	34	13	1	34	C71H106N12O21	1	none
NCGC00385103-01_C53H88O22_(3beta_5xi_9xi_16alpha_18xi)-16_30-Dihydroxy-13_28-epoxyoleanan-3-yl_6-deoxy-alpha-L-mannopyranosyl-(1->2)-beta-D-glucopyranosyl-(1->4)-[beta-D-glucopyranosyl-(1->2)]-alpha-L-arabinopyranoside_M+H	1076.58	1	31	0	18	126	13_28-Epoxy-11-oleanene-3_23-diol_3-O-[ë±-L-Rhamnopyranosyl-(1‰ Õ4)-ë_-D-glucopyranosyl-(1‰ Õ4)-[ë_-D-glucopyranosyl-(1‰ Õ2)]-ë_-D-fucopyranoside]	21	3	6	7	-1	256	256	C53H88O22	12	Terpenoids
NCGC00384794-01_C57H92O28_(3beta_22S_25S)-26-(beta-D-Glucopyranosyloxy)-22_25-epoxyfurost-5-en-3-yl_6-deoxy-alpha-L-mannopyranosyl-(1->4)-[beta-D-glucopyranosyl-(1->3)-beta-D-glucopyranosyl-(1->2)]-beta-D-glucopyranoside_M+H	1224.58	1	40	0	18	136	NCGC00384794-01_C57H92O28_(3beta_22S_25S)-26-(beta-D-Glucopyranosyloxy)-22_25-epoxyfurost-5-en-3-yl_6-deoxy-alpha-L-mannopyranosyl-(1->4)-[beta-D-glucopyranosyl-(1->3)-beta-D-glucopyranosyl-(1->2)]-beta-D-glucopyranoside_M+H	21	1	8	2	-1	164	164	C57H92O28	8	Steroids
NCGC00381417-01_C39H53N7O9_Pyrrolo[2_1-o][1_4_7_10_13_16_19]benzoheptaazacyclodocosine-6_9_12_15_18_23_26(5H)-heptone__7_8_10_11_13_14_16_17_18a_19_20_21_24_25-tetradecahydro-13-(1-hydroxyethyl)-7-[(4-hydroxyphenyl)methyl]-10-methyl-24-(1-methylethyl)-16-(1-methylpropyl)-_M+H	763.39	7	2	15	118	129	Talaromin_A_Talaromin_A	21	2	0	425	13	2	425	C39H53N7O9	2	none
NCGC00380613-01_C41H52N8O9_Cyclo[glycylprolyltryptophylglycyl-beta-hydroxy-3-(3-methyl-2-buten-1-yl)tyrosylglycylvalyl]_M+H	800.386	7	2	17	94	116	NCGC00380613-01_C41H52N8O9_Cyclo[glycylprolyltryptophylglycyl-beta-hydroxy-3-(3-methyl-2-buten-1-yl)tyrosylglycylvalyl]_M+H	21	2	1	45	5	2	454	C41H52N8O9	2	none
NCGC00347713-02_C36H44N8O9_Cyclo(glycyltryptophylprolylglycylvalylglycyl-beta-hydroxytyrosyl)_M+H	732.323	7	2	17	86	111	NCGC00347713-02_C36H44N8O9_Cyclo(glycyltryptophylprolylglycylvalylglycyl-beta-hydroxytyrosyl)_M+H	21	1	1	36	8	1	470	C36H44N8O9	2	aminoacids/peptides
NCGC00025059-05!2-amino-4_6-dimethyl-3-oxo-1-N_9-N-bis[7_11_14-trimethyl-2_5_9_12_15-pentaoxo-3_10-di(propan-2-yl)-8-oxa-1_4_11_14-tetrazabicyclo[14.3.0]nonadecan-6-yl]phenoxazine-1_9-dicarboxamide_M+H	1254.63	11	6	28	74	180	NCGC00025059-05!2-amino-4_6-dimethyl-3-oxo-1-N_9-N-bis[7_11_14-trimethyl-2_5_9_12_15-pentaoxo-3_10-di(propan-2-yl)-8-oxa-1_4_11_14-tetrazabicyclo[14.3.0]nonadecan-6-yl]phenoxazine-1_9-dicarboxamide_M+H	21	1	1	13	9	1	131	C62H86N12O16	2	none
Gramicidin_C_M+H	1858.05	17	2	38	68	62	Gramicidin_C_M+H	21	1	15	1	15	1	10	C97H139N19O18	1	none
Puwainaphycin_D_M+H	1224.69	10	4	24	256	179	Puwainaphycin_D_M+H	20	1	0	164	13	1	164	C57ClH97N12O15	3	none
NCGC00385321-01_C67H108O34_beta-D-Xylopyranose__O-beta-D-xylopyranosyl-(1->3)-O-alpha-L-arabinopyranosyl-(1->4)-O-6-deoxy-3-O-[(2S_3R_4R)-tetrahydro-3_4-dihydroxy-4-(hydroxymethyl)-2-furanyl]-alpha-L-mannopyranosyl-(1->2)-1-O-[(2beta_3beta_5xi_9xi_16alpha)-3-[(6-O-alpha-L-arabinopyranosyl-beta-D-glucopyranosyl)oxy]-2_16-dihydroxy-28-oxoolean-12-en-28-yl]-_M+H	1456.67	2	47	0	22	126	NCGC00385321-01_C67H108O34_beta-D-Xylopyranose__O-beta-D-xylopyranosyl-(1->3)-O-alpha-L-arabinopyranosyl-(1->4)-O-6-deoxy-3-O-[(2S_3R_4R)-tetrahydro-3_4-dihydroxy-4-(hydroxymethyl)-2-furanyl]-alpha-L-mannopyranosyl-(1->2)-1-O-[(2beta_3beta_5xi_9xi_16alpha)-3-[(6-O-alpha-L-arabinopyranosyl-beta-D-glucopyranosyl)oxy]-2_16-dihydroxy-28-oxoolean-12-en-28-yl]-_M+H	20	1	7	1	1	2	57	C67H108O34	3	Terpenoids
NCGC00384914-01_C53H88O22_(3beta_5xi_9xi_16beta)-16-Hydroxy-3-{[beta-D-xylopyranosyl-(1->6)-beta-D-glucopyranosyl-(1->6)-beta-D-glucopyranosyl]oxy}olean-12-en-28-yl_beta-D-glucopyranoside_M+H	1076.58	1	30	0	18	135	Cycloart-24-ene-3_11_16-triol_3-O-[ë_-D-Glucopyranosyl-(1‰ Õ3)-ë_-D-glucopyranosyl-(1‰ Õ2)-ë_-D-glucopyranoside]__16-O-ë±-L-arabinopyranoside	20	4	11	1	-1	256	256	C53H88O22	12	Terpenoids
NCGC00381318-01![3-methyl-1-[3-methyl-1-[3-methyl-1-oxo-1-(2_3_4_5_6-pentahydroxyhexoxy)pentan-2-yl]oxy-1-oxopentan-2-yl]oxy-1-oxopentan-2-yl]_2-hydroxy-3-methylpentanoate_M+H	638.351	5	14	0	18	79	NCGC00381318-01![3-methyl-1-[3-methyl-1-[3-methyl-1-oxo-1-(2_3_4_5_6-pentahydroxyhexoxy)pentan-2-yl]oxy-1-oxopentan-2-yl]oxy-1-oxopentan-2-yl]_2-hydroxy-3-methylpentanoate_M+H	20	1	11	1	5	1	850	C30H54O14	1	none
NCGC00381171-01![1-[[1-[1-[[1-(2_3-dihydroxypropoxy)-3-methyl-1-oxobutan-2-yl]amino]-3-methyl-1-oxobutan-2-yl]oxy-3-methyl-1-oxobutan-2-yl]amino]-1-oxopropan-2-yl]_2-[2-[2-[(2-hydroxy-3-methylbutanoyl)amino]-3-methylbutanoyl]oxypropanoylamino]-3-methylbutanoate_M+H	832.468	9	11	8	34	113	NCGC00381171-01![1-[[1-[1-[[1-(2_3-dihydroxypropoxy)-3-methyl-1-oxobutan-2-yl]amino]-3-methyl-1-oxobutan-2-yl]oxy-3-methyl-1-oxobutan-2-yl]amino]-1-oxopropan-2-yl]_2-[2-[2-[(2-hydroxy-3-methylbutanoyl)amino]-3-methylbutanoyl]oxypropanoylamino]-3-methylbutanoate_M+H	20	1	11	1	5	1	314	C39H68N4O15	1	none
NCGC00380575-01_C49H78O18_Olean-12-en-28-oic_acid__23-hydroxy-3-[[O-pentopyranosyl-(1->3)-O--6-deoxyhexopyranosyl-(1->4)-6-O-acetylhexopyranosyl]oxy]-__(3beta_5xi_9xi)-_M+H	954.519	2	23	0	18	132	NCGC00380575-01_C49H78O18_Olean-12-en-28-oic_acid__23-hydroxy-3-[[O-pentopyranosyl-(1->3)-O--6-deoxyhexopyranosyl-(1->4)-6-O-acetylhexopyranosyl]oxy]-__(3beta_5xi_9xi)-_M+H	20	1	4	3	0	223	314	C49H78O18	16	none
NCGC00380220-01!3-[14-hydroxy-3-[3-hydroxy-4-methoxy-6-methyl-5-[3_4_5-trihydroxy-6-[[3_4_5-trihydroxy-6-(hydroxymethyl)oxan-2-yl]oxymethyl]oxan-2-yl]oxyoxan-2-yl]oxy-10_13-dimethyl-1_2_3_4_5_6_7_8_9_11_12_15_16_17-tetradecahydrocyclopenta[a]phenanthren-17-yl]-2H-furan-5-one_M+H	858.425	1	25	0	18	73	NCGC00380220-01!3-[14-hydroxy-3-[3-hydroxy-4-methoxy-6-methyl-5-[3_4_5-trihydroxy-6-[[3_4_5-trihydroxy-6-(hydroxymethyl)oxan-2-yl]oxymethyl]oxan-2-yl]oxyoxan-2-yl]oxy-10_13-dimethyl-1_2_3_4_5_6_7_8_9_11_12_15_16_17-tetradecahydrocyclopenta[a]phenanthren-17-yl]-2H-furan-5-one_M+H	20	1	9	1	-1	327	327	C42H66O18	5	Steroids
Puwainaphycin_A_M+H	1234.72	10	5	24	262	159	Puwainaphycin_A_M+H	19	1	0	154	11	1	154	C58H98N12O17	3	aminoacids/peptides
NCGC00386077-01_C35H61N3O9_(3S_6R_9S_12R_15S_18R)-3-[(2R)-2-Butanyl]-6-isobutyl-9_12_15_18-tetraisopropyl-4_10_16-trimethyl-1_7_13-trioxa-4_10_16-triazacyclooctadecane-2_5_8_11_14_17-hexone_M+H	667.441	6	6	9	56	190	Enniatins_Enniatin_O3	19	4	0	749	10	3	749	C35H61N3O9	5	none
NCGC00385241-01_C59H96O26_6-Deoxy-alpha-L-mannopyranosyl-(1->3)-beta-D-xylopyranosyl-(1->4)-6-deoxy-alpha-L-mannopyranosyl-(1->2)-6-deoxy-1-O-{(2beta_3beta_5xi_9xi_16alpha)-3-[(6-deoxy-alpha-L-mannopyranosyl)oxy]-2_16_23-trihydroxy-28-oxoolean-12-en-28-yl}-beta-D-galactopyranose_M+H	1220.62	2	35	0	18	108	NCGC00385241-01_C59H96O26_6-Deoxy-alpha-L-mannopyranosyl-(1->3)-beta-D-xylopyranosyl-(1->4)-6-deoxy-alpha-L-mannopyranosyl-(1->2)-6-deoxy-1-O-{(2beta_3beta_5xi_9xi_16alpha)-3-[(6-deoxy-alpha-L-mannopyranosyl)oxy]-2_16_23-trihydroxy-28-oxoolean-12-en-28-yl}-beta-D-galactopyranose_M+H	19	1	8	1	1	15	154	C59H96O26	21	none
NCGC00384850-01_C25H33N5O7_2-({3-Phenyl-3-[(N-{2-[(1H-pyrrol-2-ylcarbonyl)amino]butanoyl}seryl)amino]propanoyl}amino)butanoic_acid_M+H	515.238	5	2	10	20	100	NCGC00384850-01_C25H33N5O7_2-({3-Phenyl-3-[(N-{2-[(1H-pyrrol-2-ylcarbonyl)amino]butanoyl}seryl)amino]propanoyl}amino)butanoic_acid_M+H	19	1	8	1	5	1	1145	C25H33N5O7	3	aminoacids/peptides
NCGC00384706-01_C49H78O19_(3beta_5xi_9xi_13xi_16beta_17xi_22R_23R_24R)-3-{[alpha-L-Arabinofuranosyl-(1->2)-[beta-D-glucopyranosyl-(1->3)]-alpha-L-arabinopyranosyl]oxy}-20-hydroxy-24-methyl-16_23:16_30-diepoxydammar-25-en-22-yl_acetate_M+H	970.514	2	27	0	18	97	NCGC00384706-01_C49H78O19_(3beta_5xi_9xi_13xi_16beta_17xi_22R_23R_24R)-3-{[alpha-L-Arabinofuranosyl-(1->2)-[beta-D-glucopyranosyl-(1->3)]-alpha-L-arabinopyranosyl]oxy}-20-hydroxy-24-methyl-16_23:16_30-diepoxydammar-25-en-22-yl_acetate_M+H	19	1	6	1	0	167	243	C49H78O19	8	none
NCGC00380231-01!5-[6-carboxy-3-[6-carboxy-4_5-dihydroxy-3-(3_4_5-trihydroxy-6-methyloxan-2-yl)oxyoxan-2-yl]oxy-4_5-dihydroxyoxan-2-yl]oxy-6-[[11-carboxy-4-(hydroxymethyl)-4_6a_6b_8a_11_14b-hexamethyl-1_2_3_4a_5_6_7_8_9_10_12_12a_14_14a-tetradecahydropicen-3-yl]oxy]-3_4-dihydroxyoxane-2-carboxylic_acid_M+H	1146.51	1	30	0	18	103	NCGC00380231-01!5-[6-carboxy-3-[6-carboxy-4_5-dihydroxy-3-(3_4_5-trihydroxy-6-methyloxan-2-yl)oxyoxan-2-yl]oxy-4_5-dihydroxyoxan-2-yl]oxy-6-[[11-carboxy-4-(hydroxymethyl)-4_6a_6b_8a_11_14b-hexamethyl-1_2_3_4a_5_6_7_8_9_10_12_12a_14_14a-tetradecahydropicen-3-yl]oxy]-3_4-dihydroxyoxane-2-carboxylic_acid_M+H	19	1	7	1	-1	131	131	C54H82O26	1	none
NCGC00180022-02!6-[[(3S_4S_6aR_8aR_9S_10R_12aS_14bR)-9-[3_5-dihydroxy-4-[3_4_5-trihydroxy-6-(hydroxymethyl)oxan-2-yl]oxyoxan-2-yl]oxy-10-hydroxy-4-(hydroxymethyl)-4_6a_6b_8a_11_11_14b-heptamethyl-1_2_3_4a_5_6_7_8_9_10_12_12a_14_14a-tetradecahydropicen-3-yl]oxy]-3_4-dihydroxy-5-[3_4_5-trihydroxy-6-(hydroxymethyl)oxan-2-yl]oxyoxane-2-carboxylic_acid_M+H	1106.55	1	31	0	14	99	12-Oleanene-3_21_22_24-tetrol_3-O-[ë_-D-Glucopyranosyl-(1‰ Õ2)-ë_-D-galactopyranosyl-(1‰ Õ2)-ë_-D-glucuronopyranoside]__22-ë±-L-arabinopyranoside	19	3	4	15	-1	253	253	C53H86O24	21	none
Cycloaspeptide_A_120252_M+H	641.321	5	1	12	80	52	Cycloaspeptide_A_120252_M+H	19	1	0	786	14	1	786	C36H43N5O6	4	none
_130021_M+H	1007.54	7	9	16	72	90	_130021_M+H	18	1	1	41	3	3	150	C48H77N7O16	2	none
Phakellistatin_13_M+H	798.406	7	1	18	100	70	Phakellistatin_13_M+H	18	1	3	3	9	1	469	C42H54N8O8	1	none
NCGC00385798-01_C31H43N7O6__M+H	609.327	6	0	15	74	108	NCGC00385798-01_C31H43N7O6__M+H	18	1	0	927	13	1	927	C31H43N7O6	2	none
NCGC00381435-01!13-dodecan-2-yl-6-(1-hydroxyethyl)-3-(hydroxymethyl)-12-methyl-9-propan-2-yl-1-oxa-4_7_10-triazacyclotridecane-2_5_8_11-tetrone_M+H	541.373	4	4	6	46	69	NCGC00381435-01!13-dodecan-2-yl-6-(1-hydroxyethyl)-3-(hydroxymethyl)-12-methyl-9-propan-2-yl-1-oxa-4_7_10-triazacyclotridecane-2_5_8_11-tetrone_M+H	18	1	1	55	6	1	1125	C28H51N3O7	1	none
NCGC00381337-01_C64H104O30_Pentopyranosyl-(1->4)pentopyranosyl-(1->4)-1-O-[(3beta_5xi_9xi_18xi)-3-{[hexopyranosyl-(1->3)hexopyranosyl-(1->4)-6-deoxyhexopyranosyl]oxy}-28-oxoolean-12-en-28-yl]hexopyranose_M+H	1352.66	2	41	0	26	116	Tubeimoside_I_3D-Dexylosyl__3D-O-ë_-D-glucopyranosyl	18	11	7	14	0	86	114	C64H104O30	21	none
NCGC00381334-01_C49H72O26_alpha-D-Glucopyranoside__O-6-O-[(2E)-2-methyl-1-oxo-2-buten-1-yl]-beta-D-glucopyranosyl-(1->2)-6-O-[(2E)-2-methyl-1-oxo-2-buten-1-yl]-alpha-D-glucopyranosyl_O-3_6-bis-O-[(2E)-2-methyl-1-oxo-2-buten-1-yl]-beta-D-glucopyranosyl-(1->2)-6-O-[(2E)-2-methyl-1-oxo-2-buten-1-yl]-_M+H	1076.43	6	33	0	18	110	NCGC00381334-01_C49H72O26_alpha-D-Glucopyranoside__O-6-O-[(2E)-2-methyl-1-oxo-2-buten-1-yl]-beta-D-glucopyranosyl-(1->2)-6-O-[(2E)-2-methyl-1-oxo-2-buten-1-yl]-alpha-D-glucopyranosyl_O-3_6-bis-O-[(2E)-2-methyl-1-oxo-2-buten-1-yl]-beta-D-glucopyranosyl-(1->2)-6-O-[(2E)-2-methyl-1-oxo-2-buten-1-yl]-_M+H	18	1	7	1	1	11	257	C49H72O26	3	Carbohydrates
NCGC00381196-01_C38H56N6O9_Acetamide__N-[eicosahydro-21-[(4-methoxyphenyl)methyl]-18_22-dimethyl-6-(1-methylethyl)-9-(1-methylpropyl)-5_8_11_16_20_23-hexaoxo-5H_16H-dipyrrolo[2_1-f:2'_1'-o][1_4_7_10_13_16]oxapentaazacyclononadecin-17-yl]-_M+H	740.411	7	4	15	86	157	Aspergillicin_A_Aspergillicin_A	18	2	0	532	10	2	532	C38H56N6O9	2	none
NCGC00381175-01!3-hydroxy-2-[[3-[3-(3-hydroxy-6-methylheptanoyl)oxy-6-methylheptanoyl]oxy-8-methylnonanoyl]amino]propanoic_acid_M+H	559.372	4	7	2	14	73	NCGC00381175-01!3-hydroxy-2-[[3-[3-(3-hydroxy-6-methylheptanoyl)oxy-6-methylheptanoyl]oxy-8-methylnonanoyl]amino]propanoic_acid_M+H	18	1	9	1	6	1	1079	C29H53NO9	1	none
NCGC00380763-01_C48H76O19_(3beta_5xi_9xi_22beta)-22_24-Dihydroxyolean-12-en-3-yl_6-deoxy-alpha-L-mannopyranosyl-(1->2)-beta-D-galactopyranuronosyl-(1->2)-beta-D-glucopyranosiduronic_acid_M+H	956.498	1	23	0	14	126	NCGC00380763-01_C48H76O19_(3beta_5xi_9xi_22beta)-22_24-Dihydroxyolean-12-en-3-yl_6-deoxy-alpha-L-mannopyranosyl-(1->2)-beta-D-galactopyranuronosyl-(1->2)-beta-D-glucopyranosiduronic_acid_M+H	18	1	7	1	-1	328	328	C48H76O19	37	Terpenoids
NCGC00380703-01_C29H48ClN5O8_Pyrrolo[1_2-d][1_4_7_10_13_16]oxapentaazacyclononadecine-1_4_7_10_14_17(11H_16H)-hexone__16-(3-chloro-2-hydroxypropyl)dodecahydro-5_8_9-trimethyl-6-(1-methylethyl)-3-(1-methylpropyl)-_M+H	629.319	6	3	13	96	108	NCGC00380703-01_C29H48ClN5O8_Pyrrolo[1_2-d][1_4_7_10_13_16]oxapentaazacyclononadecine-1_4_7_10_14_17(11H_16H)-hexone__16-(3-chloro-2-hydroxypropyl)dodecahydro-5_8_9-trimethyl-6-(1-methylethyl)-3-(1-methylpropyl)-_M+H	18	1	1	61	12	1	815	C29ClH48N5O8	2	aminoacids/peptides
NCGC00347566-02_C34H59N3O9_1_7_13-Trioxa-4_10_16-triazacyclooctadecane-2_5_8_11_14_17-hexone__4_10_16-trimethyl-3_6_9_12_18-pentakis(1-methylethyl)-15-[(1S)-1-methylpropyl]-__(3S_6R_9S_12R_15S_18R)-_M+H	653.425	6	6	9	50	107	Enniatins_Enniatin_I	18	3	0	791	10	1	791	C34H59N3O9	3	none
NCGC00347384-02_C44H68O17_(1beta_3alpha_9xi_14xi)-1-Hydroxyspirosta-5_25(27)-dien-3-yl_beta-D-glucopyranosyl-(1->3)-6-deoxy-alpha-L-mannopyranosyl-(1->2)-(3xi)-alpha-D-threo-pentopyranoside_M+H	868.446	1	25	0	14	97	24(23‰ Õ22)-Abeo-16_23-epoxy-3_23-dihydroxycholesta-5_24-dien-18-al_3-O-[4-Methoxybenzoyl-(‰ Õ4)-ë±-L-rhamnopyranosyl-(1‰ Õ2)-ë_-D-glucopyranoside]	18	1	6	3	-1	324	324	C44H68O17	6	none
NCGC00169234-02!2-[5-hydroxy-4-methoxy-6-[4-methoxy-6-[4-methoxy-6-[4-methoxy-2-methyl-6-[[(3S_10R_11S_12S_13S_14S_17S)-11_12_14-trihydroxy-17-[(1S)-1-hydroxyethyl]-10_13-dimethyl-1_2_3_4_7_8_9_11_12_15_16_17-dodecahydrocyclopenta[a]phenanthren-3-yl]oxy]oxan-3-yl]oxy-2-methyloxan-3-yl]oxy-2-methyloxan-3-yl]oxy-2-methyloxan-3-yl]oxy-6-(hydroxymethyl)oxane-3_4_5-triol_M+H	1120.6	1	37	0	26	84	NCGC00169234-02!2-[5-hydroxy-4-methoxy-6-[4-methoxy-6-[4-methoxy-6-[4-methoxy-2-methyl-6-[[(3S_10R_11S_12S_13S_14S_17S)-11_12_14-trihydroxy-17-[(1S)-1-hydroxyethyl]-10_13-dimethyl-1_2_3_4_7_8_9_11_12_15_16_17-dodecahydrocyclopenta[a]phenanthren-3-yl]oxy]oxan-3-yl]oxy-2-methyloxan-3-yl]oxy-2-methyloxan-3-yl]oxy-2-methyloxan-3-yl]oxy-6-(hydroxymethyl)oxane-3_4_5-triol_M+H	18	1	4	1	-1	213	213	C55H92O23	11	none
NCGC00386018-01_C49H79NO17_Olean-12-en-28-oic_acid__16-hydroxy-3-[[O-beta-D-xylopyranosyl-(1->2)-O-6-deoxy-beta-D-galactopyranosyl-(1->6)-2-(acetylamino)-2-deoxy-beta-D-glucopyranosyl]oxy]-__(3beta_5xi_9xi_18xi)-_M+H	953.535	2	21	2	18	114	NCGC00386018-01_C49H79NO17_Olean-12-en-28-oic_acid__16-hydroxy-3-[[O-beta-D-xylopyranosyl-(1->2)-O-6-deoxy-beta-D-galactopyranosyl-(1->6)-2-(acetylamino)-2-deoxy-beta-D-glucopyranosyl]oxy]-__(3beta_5xi_9xi_18xi)-_M+H	17	1	6	1	0	217	311	C49H79NO17	2	Terpenoids
NCGC00385743-01_C67H108O33_beta-D-Xylopyranose__O-beta-D-xylopyranosyl-(1->3)-O-alpha-L-arabinopyranosyl-(1->4)-O-6-deoxy-3-O-[(2S_3R_4R)-tetrahydro-3_4-dihydroxy-4-(hydroxymethyl)-2-furanyl]-alpha-L-mannopyranosyl-(1->2)-1-O-[(3beta_5xi_9xi_16alpha)-3-[(6-O-alpha-L-arabinopyranosyl-beta-D-glucopyranosyl)oxy]-16-hydroxy-28-oxoolean-12-en-28-yl]-_M+H	1440.68	2	46	0	22	124	NCGC00385743-01_C67H108O33_beta-D-Xylopyranose__O-beta-D-xylopyranosyl-(1->3)-O-alpha-L-arabinopyranosyl-(1->4)-O-6-deoxy-3-O-[(2S_3R_4R)-tetrahydro-3_4-dihydroxy-4-(hydroxymethyl)-2-furanyl]-alpha-L-mannopyranosyl-(1->2)-1-O-[(3beta_5xi_9xi_16alpha)-3-[(6-O-alpha-L-arabinopyranosyl-beta-D-glucopyranosyl)oxy]-16-hydroxy-28-oxoolean-12-en-28-yl]-_M+H	17	1	5	1	0	35	50	C67H108O33	6	Terpenoids
NCGC00385699-01_C66H106O32_6-Deoxy-alpha-L-mannopyranosyl-(1->4)-6-deoxy-alpha-L-mannopyranosyl-(1->2)-1-O-[(3beta_5xi_9xi)-3-{[6-deoxy-alpha-L-mannopyranosyl-(1->3)-beta-D-glucopyranosyl-(1->2)-beta-D-glucopyranuronosyl]oxy}-24-hydroxy-28-oxoolean-12-en-28-yl]-beta-D-glucopyranose_M+H	1410.67	2	42	0	22	168	NCGC00385699-01_C66H106O32_6-Deoxy-alpha-L-mannopyranosyl-(1->4)-6-deoxy-alpha-L-mannopyranosyl-(1->2)-1-O-[(3beta_5xi_9xi)-3-{[6-deoxy-alpha-L-mannopyranosyl-(1->3)-beta-D-glucopyranosyl-(1->2)-beta-D-glucopyranuronosyl]oxy}-24-hydroxy-28-oxoolean-12-en-28-yl]-beta-D-glucopyranose_M+H	17	1	7	1	0	54	72	C66H106O32	7	Terpenoids
NCGC00384703-01_C48H77NO17_Olean-12-en-28-oic_acid__16-hydroxy-3-[[O-beta-D-xylopyranosyl-(1->2)-O-alpha-L-arabinopyranosyl-(1->6)-2-(acetylamino)-2-deoxy-beta-D-glucopyranosyl]oxy]-__(3beta_5xi_9xi_16alpha_18xi)-_M+H	939.519	2	21	2	18	82	NCGC00384703-01_C48H77NO17_Olean-12-en-28-oic_acid__16-hydroxy-3-[[O-beta-D-xylopyranosyl-(1->2)-O-alpha-L-arabinopyranosyl-(1->6)-2-(acetylamino)-2-deoxy-beta-D-glucopyranosyl]oxy]-__(3beta_5xi_9xi_16alpha_18xi)-_M+H	17	1	3	4	0	188	305	C48H77NO17	2	Terpenoids
NCGC00384687-01_C53H86O22_alpha-L-Arabinopyranoside__(3beta_9xi_16beta)-16_23:16_30-diepoxy-20-hydroxydammar-24-en-3-yl_O-6-deoxy-alpha-L-mannopyranosyl-(1->2)-O-[O-beta-D-glucopyranosyl-(1->6)-beta-D-glucopyranosyl-(1->3)]-_M+H	1074.56	1	32	0	18	141	NCGC00384687-01_C53H86O22_alpha-L-Arabinopyranoside__(3beta_9xi_16beta)-16_23:16_30-diepoxy-20-hydroxydammar-24-en-3-yl_O-6-deoxy-alpha-L-mannopyranosyl-(1->2)-O-[O-beta-D-glucopyranosyl-(1->6)-beta-D-glucopyranosyl-(1->3)]-_M+H	17	2	6	5	-1	239	239	C53H86O22	34	Terpenoids
NCGC00384584-01_C51H82O23_(3beta_9xi_22S_25S)-26-(beta-D-Glucopyranosyloxy)-22_25-epoxyfurost-5-en-3-yl_6-deoxy-alpha-L-mannopyranosyl-(1->4)-beta-D-glucopyranosyl-(1->2)-beta-D-glucopyranoside_M+H	1062.52	1	33	0	18	144	Furosta-5_22-diene-3_20_26-triol_3-O-[ë±-L-Rhamnopyranosyl-(1‰ Õ2)-ë_-D-glucopyranoside]__26-O-[ë_-D-glucopyranosyl-(1‰ Õ2)-ë_-D-glucopyranoside]	17	7	10	3	-1	251	251	C51H82O23	17	none
NCGC00381416-01![3-methyl-1-[3-methyl-1-oxo-1-(2_3_4_5_6-pentahydroxyhexoxy)pentan-2-yl]oxy-1-oxobutan-2-yl]_2-hydroxy-3-methylpentanoate_M+H	510.268	4	12	0	14	55	NCGC00381416-01![3-methyl-1-[3-methyl-1-oxo-1-(2_3_4_5_6-pentahydroxyhexoxy)pentan-2-yl]oxy-1-oxobutan-2-yl]_2-hydroxy-3-methylpentanoate_M+H	17	1	9	1	4	1	1254	C23H42O12	1	none
NCGC00381292-01_C42H66O19_Cardanolide__18_20-epoxy-3-[[O-hexopyranosyl-(1->4)-O-hexopyranosyl-(1->4)-6-deoxy-3-O-methyl-alpha-L-mannopyranosyl]oxy]-14-hydroxy-__(3beta_8xi_9xi_14xi_17xi_20xi)-_M+H	874.42	1	27	0	18	68	NCGC00381292-01_C42H66O19_Cardanolide__18_20-epoxy-3-[[O-hexopyranosyl-(1->4)-O-hexopyranosyl-(1->4)-6-deoxy-3-O-methyl-alpha-L-mannopyranosyl]oxy]-14-hydroxy-__(3beta_8xi_9xi_14xi_17xi_20xi)-_M+H	17	1	6	1	-1	313	313	C42H66O19	3	none
NCGC00380798-01_C45H57N3O9_(3S_6R_9S_12R_15S_18R)-3_9_15-Tribenzyl-6_12_18-triisopropyl-4_10_16-trimethyl-1_7_13-trioxa-4_10_16-triazacyclooctadecane-2_5_8_11_14_17-hexone_M+H	783.409	6	6	9	40	177	NCGC00380798-01_C45H57N3O9_(3S_6R_9S_12R_15S_18R)-3_9_15-Tribenzyl-6_12_18-triisopropyl-4_10_16-trimethyl-1_7_13-trioxa-4_10_16-triazacyclooctadecane-2_5_8_11_14_17-hexone_M+H	17	1	0	491	5	1	491	C45H57N3O9	2	none
NCGC00380193-01!16-[(2R_3R_4R_5S_6R)-5-[(2S_3R_4S_5R_6R)-4-acetyloxy-5-hydroxy-6-(hydroxymethyl)-3-(3-hydroxyoctanoyloxy)oxan-2-yl]oxy-6-(acetyloxymethyl)-3_4-dihydroxyoxan-2-yl]oxy-3_15-dihydroxyhexadecanoic_acid_M+H	854.451	4	22	0	18	80	NCGC00380193-01!16-[(2R_3R_4R_5S_6R)-5-[(2S_3R_4S_5R_6R)-4-acetyloxy-5-hydroxy-6-(hydroxymethyl)-3-(3-hydroxyoctanoyloxy)oxan-2-yl]oxy-6-(acetyloxymethyl)-3_4-dihydroxyoxan-2-yl]oxy-3_15-dihydroxyhexadecanoic_acid_M+H	17	1	5	1	1	5	336	C40H70O19	5	none
Aculeacin_A_130020_M+H	1035.57	7	9	16	72	95	Aculeacin_A_130020_M+H	17	1	1	40	3	4	170	C50H81N7O16	1	none
NCGC00386040-01_C52H86O22_alpha-L-Arabinopyranoside__(3beta_5xi_9xi_16alpha)-13_28-epoxy-16_23-dihydroxyoleanan-3-yl_O-beta-D-glucopyranosyl-(1->2)-O-[O-beta-D-xylopyranosyl-(1->2)-beta-D-glucopyranosyl-(1->4)]-_M+H	1062.56	1	31	0	18	129	12-Oleanene-3_16_22_28-tetrol_22-O-(2-Methylaminobenzoyl)__3-O-[ë_-D-xylopyranosyl-(1‰ Õ6)-ë_-D-glucopyranosyl-(1‰ Õ6)-ë_-D-glucopyranoside]	16	3	8	1	-1	250	250	C52H86O22	9	Terpenoids
NCGC00386039-01_C26H32O15_Cyclopenta[c]pyran-4-carboxylic_acid__7-[[[(2E)-3-(3_4-dihydroxyphenyl)-1-oxo-2-propen-1-yl]oxy]methyl]-1-(hexopyranosyloxy)-1_4a_5_6_7_7a-hexahydro-5_6-dihydroxy-__methyl_ester_M+H	584.174	3	18	0	14	64	NCGC00386039-01_C26H32O15_Cyclopenta[c]pyran-4-carboxylic_acid__7-[[[(2E)-3-(3_4-dihydroxyphenyl)-1-oxo-2-propen-1-yl]oxy]methyl]-1-(hexopyranosyloxy)-1_4a_5_6_7_7a-hexahydro-5_6-dihydroxy-__methyl_ester_M+H	16	1	4	3	1	40	931	C26H32O15	10	Terpenoids
NCGC00385658-01_C50H82O22__M+H	1034.53	1	32	0	18	116	Cholesta-5_22-diene-3_15_21-triol_3-O-[ë_-D-Galactopyranosyl-(1‰ Õ2)-ë±-L-arabinopyranosyl-(1‰ Õ3)-[ë_-D-galactopyranosyl-(1‰ Õ4)]-ë_-D-glucopyranoside]	16	3	6	3	-1	185	185	C50H82O22	12	none
NCGC00385326-01_C66H102O33__M+H	1422.63	3	42	0	26	166	NCGC00385326-01_C66H102O33__M+H	16	1	4	1	0	40	65	C66H102O33	2	Terpenoids
NCGC00384608-01_C41H66O12_4_13_22_31_37_38_39_40-Octaoxapentacyclo[32.2.1.1~7_10~.1~16_19~.1~25_28~]tetracontane-3_12_21_30-tetrone__5-ethyl-2_11_14_20_23_29_32-heptamethyl-__(1R_2R_5R_7R_10S_11S_14S_16S_19R_20R_23R_25R_28S_29S_32S_34S)-_M+H	750.455	4	16	0	20	168	Myxochromide_S_Myxochromide_S3	16	1	0	491	6	1	491	C41H66O12	12	none
NCGC00381314-01![3-methyl-1-[3-methyl-1-[3-methyl-1-oxo-1-(2_3_4_5_6-pentahydroxyhexoxy)pentan-2-yl]oxy-1-oxopentan-2-yl]oxy-1-oxopentan-2-yl]_2-acetyloxy-3-methylpentanoate_M+H	680.362	6	15	0	22	89	NCGC00381314-01![3-methyl-1-[3-methyl-1-[3-methyl-1-oxo-1-(2_3_4_5_6-pentahydroxyhexoxy)pentan-2-yl]oxy-1-oxopentan-2-yl]oxy-1-oxopentan-2-yl]_2-acetyloxy-3-methylpentanoate_M+H	16	1	5	1	4	1	757	C32H56O15	1	none
NCGC00381285-01_C54H87NO22_Olean-12-en-28-oic_acid__16-(beta-D-glucopyranosyloxy)-3-[[O-beta-D-xylopyranosyl-(1->2)-O-alpha-L-arabinopyranosyl-(1->6)-2-(acetylamino)-2-deoxy-beta-D-glucopyranosyl]oxy]-__(3beta_5xi_9xi_16alpha_18xi)-_M+H	1101.57	2	28	2	22	154	NCGC00381285-01_C54H87NO22_Olean-12-en-28-oic_acid__16-(beta-D-glucopyranosyloxy)-3-[[O-beta-D-xylopyranosyl-(1->2)-O-alpha-L-arabinopyranosyl-(1->6)-2-(acetylamino)-2-deoxy-beta-D-glucopyranosyl]oxy]-__(3beta_5xi_9xi_16alpha_18xi)-_M+H	16	1	5	2	0	163	246	C54H87NO22	3	Terpenoids
NCGC00380806-01!6-(diaminomethylideneamino)-2-[[(4E_6E_12E_14E)-3-hydroxy-2-(hydroxymethyl)-8_10_16-trimethyloctadeca-4_6_12_14-tetraenoyl]amino]hexanoic_acid_M+H	534.378	2	3	5	12	140	NCGC00380806-01!6-(diaminomethylideneamino)-2-[[(4E_6E_12E_14E)-3-hydroxy-2-(hydroxymethyl)-8_10_16-trimethyloctadeca-4_6_12_14-tetraenoyl]amino]hexanoic_acid_M+H	16	1	4	1	1	8	1197	C29H50N4O5	1	none
NCGC00380754-01_C59H92O30_6-Deoxy-2-O-{6-deoxy-3-O-[(2S_3R_4R)-3-(beta-D-glucopyranosyloxy)-4-hydroxy-4-(hydroxymethyl)tetrahydro-2-furanyl]-alpha-L-altropyranosyl}-1-O-[3-(beta-D-glucopyranuronosyloxy)-2_22_23-trihydroxy-23_28-dioxoolean-12-en-28-yl]-beta-D-glucopyranose_M+H	1280.57	2	37	0	22	118	NCGC00380754-01_C59H92O30_6-Deoxy-2-O-{6-deoxy-3-O-[(2S_3R_4R)-3-(beta-D-glucopyranosyloxy)-4-hydroxy-4-(hydroxymethyl)tetrahydro-2-furanyl]-alpha-L-altropyranosyl}-1-O-[3-(beta-D-glucopyranuronosyloxy)-2_22_23-trihydroxy-23_28-dioxoolean-12-en-28-yl]-beta-D-glucopyranose_M+H	16	1	4	1	1	4	104	C59H92O30	3	none
NCGC00380641-01!5-[[4-[5-[[4-[5-[acetyl(hydroxy)amino]pentylamino]-4-oxobutanoyl]-hydroxyamino]pentylamino]-4-oxobutanoyl]-hydroxyamino]pentanoic_acid_M+H	575.317	3	1	10	22	71	NCGC00380641-01!5-[[4-[5-[[4-[5-[acetyl(hydroxy)amino]pentylamino]-4-oxobutanoyl]-hydroxyamino]pentylamino]-4-oxobutanoyl]-hydroxyamino]pentanoic_acid_M+H	16	1	8	1	3	1	1042	C25H45N5O10	1	none
NCGC00380594-01!(2S)-2-[2-[(5R_6R_7S_9S_11R_16R_18S_19S)-19-acetamido-6-[(3S)-3_4-dicarboxybutanoyl]oxy-11_16_18-trihydroxy-5_9-dimethylicosan-7-yl]oxy-2-oxoethyl]butanedioic_acid_M+H	763.399	4	11	2	10	123	NCGC00380594-01!(2S)-2-[2-[(5R_6R_7S_9S_11R_16R_18S_19S)-19-acetamido-6-[(3S)-3_4-dicarboxybutanoyl]oxy-11_16_18-trihydroxy-5_9-dimethylicosan-7-yl]oxy-2-oxoethyl]butanedioic_acid_M+H	16	1	4	1	2	1	432	C36H61NO16	2	Aliphatic_natural_products
NCGC00169619-02![(2R_3S_4S_5R_6S)-6-[(2S_3R_4S_5R_6R)-6-[[(1S_3R_4S_4aR_8aR)-4-[(3S)-3-[(2S_3R_4R_5R_6R)-3_4-dihydroxy-6-methyl-5-[(2S_3R_4R_5R_6S)-3_4_5-trihydroxy-6-methyloxan-2-yl]oxyoxan-2-yl]oxy-3-methylpent-4-enyl]-3_4_8_8a-tetramethyl-1_2_3_4a_5_6-hexahydronaphthalen-1-yl]oxy]-4_5-dihydroxy-2-methyloxan-3-yl]oxy-3_4_5-trihydroxyoxan-2-yl]methyl_acetate_M+H	948.493	2	28	0	22	76	NCGC00169619-02![(2R_3S_4S_5R_6S)-6-[(2S_3R_4S_5R_6R)-6-[[(1S_3R_4S_4aR_8aR)-4-[(3S)-3-[(2S_3R_4R_5R_6R)-3_4-dihydroxy-6-methyl-5-[(2S_3R_4R_5R_6S)-3_4_5-trihydroxy-6-methyloxan-2-yl]oxyoxan-2-yl]oxy-3-methylpent-4-enyl]-3_4_8_8a-tetramethyl-1_2_3_4a_5_6-hexahydronaphthalen-1-yl]oxy]-4_5-dihydroxy-2-methyloxan-3-yl]oxy-3_4_5-trihydroxyoxan-2-yl]methyl_acetate_M+H	16	1	5	1	0	160	261	C46H76O20	4	Terpenoids
NCGC00169031-03![6-(2-formamido-3-methylbutanoyl)oxy-2_3_4_5-tetrahydroxyhexyl]_2-formamido-3-methylbutanoate_M+H	436.206	5	8	4	10	44	NCGC00169031-03![6-(2-formamido-3-methylbutanoyl)oxy-2_3_4_5-tetrahydroxyhexyl]_2-formamido-3-methylbutanoate_M+H	16	1	4	3	1	59	1460	C18H32N2O10	1	none
Branched_T-peptide_N-acetyl-ESL(KNFI)DQYG-NH2_M+H	1353.66	12	4	26	48	81	Branched_T-peptide_N-acetyl-ESL(KNFI)DQYG-NH2_M+H	16	1	12	1	10	1	116	C61H91N15O20	1	none
benzoyl_CoA_M+H	871.141	3	7	11	26	52	benzoyl_CoA_M+H	15	1	8	1	1	15	327	C28H40N7O17P3S	1	none
alphamethylacetoacetyl_CoA_M+H	865.152	3	7	11	26	53	alphamethylacetoacetyl_CoA_M+H	15	1	9	1	1	4	285	C26H42N7O18P3S	1	none
NCGC00386078-01_C36H63N3O9_(3S_6R_9S_12R_15S_18R)-3_9_15-Tri[(2S)-2-butanyl]-6_12_18-triisopropyl-4_10_16-trimethyl-1_7_13-trioxa-4_10_16-triazacyclooctadecane-2_5_8_11_14_17-hexone_M+H	681.456	6	6	9	40	186	NCGC00386078-01_C36H63N3O9_(3S_6R_9S_12R_15S_18R)-3_9_15-Tri[(2S)-2-butanyl]-6_12_18-triisopropyl-4_10_16-trimethyl-1_7_13-trioxa-4_10_16-triazacyclooctadecane-2_5_8_11_14_17-hexone_M+H	15	1	0	736	6	1	736	C36H63N3O9	2	none
NCGC00386076-01_C19H33N3O5_2_8-Diisobutyl-5-methyl-1-oxa-4_7_10-triazacyclotetradecane-3_6_9_14-tetrone_M+H	383.242	4	2	6	38	77	NCGC00386076-01_C19H33N3O5_2_8-Diisobutyl-5-methyl-1-oxa-4_7_10-triazacyclotetradecane-3_6_9_14-tetrone_M+H	15	1	0	1701	5	1	1701	C19H33N3O5	2	none
NCGC00385821-01!(3R_5R)-4-(4-carboxy-3-hydroxy-3-methylbutanoyl)oxy-3_5-bis[[(E)-3-(3_4-dihydroxyphenyl)prop-2-enoyl]oxy]-1-hydroxycyclohexane-1-carboxylic_acid_M+H	660.169	4	14	0	10	66	NCGC00385821-01!(3R_5R)-4-(4-carboxy-3-hydroxy-3-methylbutanoyl)oxy-3_5-bis[[(E)-3-(3_4-dihydroxyphenyl)prop-2-enoyl]oxy]-1-hydroxycyclohexane-1-carboxylic_acid_M+H	15	1	5	1	1	18	707	C31H32O16	4	Aliphatic_natural_products
NCGC00385533-01![2-[5_7-dihydroxy-2-(4-hydroxy-3-methoxyphenyl)-4-oxochromen-6-yl]-4-[4_5-dihydroxy-6-(hydroxymethyl)-3-[3_4_5-trihydroxy-6-(hydroxymethyl)oxan-2-yl]oxyoxan-2-yl]oxy-5-hydroxy-6-(hydroxymethyl)oxan-3-yl]_(E)-3-(4-hydroxy-3-methoxyphenyl)prop-2-enoate_M+H	962.269	2	31	0	18	100	NCGC00385533-01![2-[5_7-dihydroxy-2-(4-hydroxy-3-methoxyphenyl)-4-oxochromen-6-yl]-4-[4_5-dihydroxy-6-(hydroxymethyl)-3-[3_4_5-trihydroxy-6-(hydroxymethyl)oxan-2-yl]oxyoxan-2-yl]oxy-5-hydroxy-6-(hydroxymethyl)oxan-3-yl]_(E)-3-(4-hydroxy-3-methoxyphenyl)prop-2-enoate_M+H	15	2	5	2	2	2	261	C44H50O24	3	none
NCGC00385314-01!3-[(2S_3R_4S_5S_6R)-3-[(2S_3R_4R)-3_4-dihydroxy-4-(hydroxymethyl)oxolan-2-yl]oxy-4_5-dihydroxy-6-[[(2R_3R_4S_5S_6R)-3_4_5-trihydroxy-6-(hydroxymethyl)oxan-2-yl]oxymethyl]oxan-2-yl]oxy-5_7-dihydroxy-2-(4-hydroxy-3-methoxyphenyl)-6-methoxychromen-4-one_M+H	802.217	1	30	0	18	61	NCGC00385314-01!3-[(2S_3R_4S_5S_6R)-3-[(2S_3R_4R)-3_4-dihydroxy-4-(hydroxymethyl)oxolan-2-yl]oxy-4_5-dihydroxy-6-[[(2R_3R_4S_5S_6R)-3_4_5-trihydroxy-6-(hydroxymethyl)oxan-2-yl]oxymethyl]oxan-2-yl]oxy-5_7-dihydroxy-2-(4-hydroxy-3-methoxyphenyl)-6-methoxychromen-4-one_M+H	15	1	5	1	-1	433	433	C34H42O22	9	Flavonoids
NCGC00384836-01_C43H70O12_(1R_2R_5R_7R_10S_11S_14S_16S_19R_20R_23R_25R_28S_29S_32S_34S)-5_14_23-Triethyl-2_11_20_29_32-pentamethyl-4_13_22_31_37_38_39_40-octaoxapentacyclo[32.2.1.1~7_10~.1~16_19~.1~25_28~]tetracontane-3_12_21_30-tetrone_M+H	778.487	4	16	0	20	163	NCGC00384836-01_C43H70O12_(1R_2R_5R_7R_10S_11S_14S_16S_19R_20R_23R_25R_28S_29S_32S_34S)-5_14_23-Triethyl-2_11_20_29_32-pentamethyl-4_13_22_31_37_38_39_40-octaoxapentacyclo[32.2.1.1~7_10~.1~16_19~.1~25_28~]tetracontane-3_12_21_30-tetrone_M+H	15	1	0	403	6	1	403	C43H70O12	4	none
NCGC00384715-01_C34H46O19_Dimethyl_(2S_3R_4S_2'S_3'R_4'R)-4_4'-[(2E)-4-oxo-2-butene-1_3-diyl]bis[2-(beta-D-glucopyranosyloxy)-3-vinyl-3_4-dihydro-2H-pyran-5-carboxylate]_M+H	758.263	3	24	0	10	86	NCGC00384715-01_C34H46O19_Dimethyl_(2S_3R_4S_2'S_3'R_4'R)-4_4'-[(2E)-4-oxo-2-butene-1_3-diyl]bis[2-(beta-D-glucopyranosyloxy)-3-vinyl-3_4-dihydro-2H-pyran-5-carboxylate]_M+H	15	1	2	45	0	349	534	C34H46O19	3	Terpenoids
NCGC00384624-01_C55H84O25_4-O-Acetyl-6-deoxy-2-O-(6-deoxy-alpha-L-mannopyranosyl)-3-O-[(2S_3R_4R)-3_4-dihydroxy-4-(hydroxymethyl)tetrahydro-2-furanyl]-1-O-[(2beta_3beta_5xi_9xi)-3-(beta-D-glucopyranuronosyloxy)-2_23-dihydroxy-23_28-dioxoolean-12-en-28-yl]-beta-D-galactopyranose_M+H	1144.53	3	30	0	22	98	NCGC00384624-01_C55H84O25_4-O-Acetyl-6-deoxy-2-O-(6-deoxy-alpha-L-mannopyranosyl)-3-O-[(2S_3R_4R)-3_4-dihydroxy-4-(hydroxymethyl)tetrahydro-2-furanyl]-1-O-[(2beta_3beta_5xi_9xi)-3-(beta-D-glucopyranuronosyloxy)-2_23-dihydroxy-23_28-dioxoolean-12-en-28-yl]-beta-D-galactopyranose_M+H	15	1	3	3	0	117	144	C55H84O25	2	none
NCGC00381304-01_C26H32O13_Cyclopenta[c]pyran-4-carboxylic_acid__6-(acetyloxy)-5-(benzoyloxy)-1-(hexopyranosyloxy)-1_4a_5_6_7_7a-hexahydro-7-methyl-__methyl_ester_M+H	552.184	4	16	0	18	107	NCGC00381304-01_C26H32O13_Cyclopenta[c]pyran-4-carboxylic_acid__6-(acetyloxy)-5-(benzoyloxy)-1-(hexopyranosyloxy)-1_4a_5_6_7_7a-hexahydro-7-methyl-__methyl_ester_M+H	15	2	4	9	2	1	1083	C26H32O13	20	none
NCGC00381288-01!2-[2-[19-acetamido-6-(3_4-dicarboxybutanoyloxy)-16_18-dihydroxy-5_9-dimethylicosan-7-yl]oxy-2-oxoethyl]butanedioic_acid_M+H	747.404	4	10	2	10	99	NCGC00381288-01!2-[2-[19-acetamido-6-(3_4-dicarboxybutanoyloxy)-16_18-dihydroxy-5_9-dimethylicosan-7-yl]oxy-2-oxoethyl]butanedioic_acid_M+H	15	1	3	2	1	5	454	C36H61NO15	2	Aliphatic_natural_products
NCGC00381139-01!6-benzyl-3-butan-2-yl-9-(7-hydroxy-6-oxooctyl)-1_4_7_10-tetrazabicyclo[10.4.0]hexadecane-2_5_8_11-tetrone_M+H	570.342	4	1	9	34	71	NCGC00381139-01!6-benzyl-3-butan-2-yl-9-(7-hydroxy-6-oxooctyl)-1_4_7_10-tetrazabicyclo[10.4.0]hexadecane-2_5_8_11-tetrone_M+H	15	1	1	60	9	1	1045	C31H46N4O6	1	none
NCGC00381102-01_C52H82O22__M+H	1058.53	2	28	0	18	92	NCGC00381102-01_C52H82O22__M+H	15	1	3	21	0	132	235	C52H82O22	11	Terpenoids
NCGC00381071-01!1_12-dihydroxy-1_6_12_17_23_28-hexazacyclotritriacontane-2_5_13_16_24_27-hexone_M+H	584.353	4	0	12	52	73	NCGC00381071-01!1_12-dihydroxy-1_6_12_17_23_28-hexazacyclotritriacontane-2_5_13_16_24_27-hexone_M+H	15	1	0	922	6	1	922	C27H48N6O8	2	none
NCGC00380434-01_C26H32O14_Methyl_1-(hexopyranosyloxy)-5_6-dihydroxy-7-({[(2E)-3-(4-hydroxyphenyl)-2-propenoyl]oxy}methyl)-1_4a_5_6_7_7a-hexahydrocyclopenta[c]pyran-4-carboxylate_M+H	568.179	3	17	0	14	107	NCGC00380434-01_C26H32O14_Methyl_1-(hexopyranosyloxy)-5_6-dihydroxy-7-({[(2E)-3-(4-hydroxyphenyl)-2-propenoyl]oxy}methyl)-1_4a_5_6_7_7a-hexahydrocyclopenta[c]pyran-4-carboxylate_M+H	15	1	5	2	1	58	1056	C26H32O14	20	Terpenoids
NCGC00380264-01!6-[6-[[10-acetyloxy-7_8-dihydroxy-8a-(hydroxymethyl)-4_4_6a_6b_11_11_14b-heptamethyl-9-(2-methylpropanoyloxy)-1_2_3_4a_5_6_7_8_9_10_12_12a_14_14a-tetradecahydropicen-3-yl]oxy]-4_5-dihydroxy-2-methyloxan-3-yl]oxy-4-[4_5-dihydroxy-6-(hydroxymethyl)-3-[3_4_5-trihydroxy-6-(hydroxymethyl)oxan-2-yl]oxyoxan-2-yl]oxy-3_5-dihydroxyoxane-2-carboxylic_acid_M+H	1264.61	3	35	0	26	100	NCGC00380264-01!6-[6-[[10-acetyloxy-7_8-dihydroxy-8a-(hydroxymethyl)-4_4_6a_6b_11_11_14b-heptamethyl-9-(2-methylpropanoyloxy)-1_2_3_4a_5_6_7_8_9_10_12_12a_14_14a-tetradecahydropicen-3-yl]oxy]-4_5-dihydroxy-2-methyloxan-3-yl]oxy-4-[4_5-dihydroxy-6-(hydroxymethyl)-3-[3_4_5-trihydroxy-6-(hydroxymethyl)oxan-2-yl]oxyoxan-2-yl]oxy-3_5-dihydroxyoxane-2-carboxylic_acid_M+H	15	1	4	9	0	103	133	C60H96O28	8	none
NCGC00380232-01!(2S_3S_4S_5R_6R)-6-[(11-carboxy-4_4_6a_6b_8a_11_14b-heptamethyl-1_2_3_4a_5_6_7_8_9_10_12_12a_14_14a-tetradecahydropicen-3-yl)oxy]-5-[(2R_3R_4S_5R_6S)-6-carboxy-3-[(2R_3R_4S_5S_6S)-6-carboxy-4_5-dihydroxy-3-[(2S_3R_4R_5R_6S)-3_4_5-trihydroxy-6-methyloxan-2-yl]oxyoxan-2-yl]oxy-4_5-dihydroxyoxan-2-yl]oxy-3_4-dihydroxyoxane-2-carboxylic_acid_M+H	1130.51	1	29	0	18	63	NCGC00380232-01!(2S_3S_4S_5R_6R)-6-[(11-carboxy-4_4_6a_6b_8a_11_14b-heptamethyl-1_2_3_4a_5_6_7_8_9_10_12_12a_14_14a-tetradecahydropicen-3-yl)oxy]-5-[(2R_3R_4S_5R_6S)-6-carboxy-3-[(2R_3R_4S_5S_6S)-6-carboxy-4_5-dihydroxy-3-[(2S_3R_4R_5R_6S)-3_4_5-trihydroxy-6-methyloxan-2-yl]oxyoxan-2-yl]oxy-4_5-dihydroxyoxan-2-yl]oxy-3_4-dihydroxyoxane-2-carboxylic_acid_M+H	15	1	5	1	-1	130	130	C54H82O25	1	none
NCGC00347589-02![(2S_3R_4S_5S_6R)-4_5-dihydroxy-2-[2-(1-hydroxy-4-oxocyclohexa-2_5-dien-1-yl)acetyl]oxy-6-[[2-(1-hydroxy-4-oxocyclohexa-2_5-dien-1-yl)acetyl]oxymethyl]oxan-3-yl]_2-phenylacetate_M+H	598.169	4	12	0	10	61	NCGC00347589-02![(2S_3R_4S_5S_6R)-4_5-dihydroxy-2-[2-(1-hydroxy-4-oxocyclohexa-2_5-dien-1-yl)acetyl]oxy-6-[[2-(1-hydroxy-4-oxocyclohexa-2_5-dien-1-yl)acetyl]oxymethyl]oxan-3-yl]_2-phenylacetate_M+H	15	1	2	10	1	10	946	C30H30O13	6	Aliphatic_natural_products
NCGC00347560-02![3_4_5-trihydroxy-6-(hydroxymethyl)oxan-2-yl]_10-[3-acetamido-6-[[4_5-dihydroxy-3-(3_4_5-trihydroxyoxan-2-yl)oxyoxan-2-yl]oxymethyl]-4_5-dihydroxyoxan-2-yl]oxy-2_2_6a_6b_9_9_12a-heptamethyl-1_3_4_5_6_6a_7_8_8a_10_11_12_13_14b-tetradecahydropicene-4a-carboxylate_M+H	1085.58	3	27	2	22	88	NCGC00347560-02![3_4_5-trihydroxy-6-(hydroxymethyl)oxan-2-yl]_10-[3-acetamido-6-[[4_5-dihydroxy-3-(3_4_5-trihydroxyoxan-2-yl)oxyoxan-2-yl]oxymethyl]-4_5-dihydroxyoxan-2-yl]oxy-2_2_6a_6b_9_9_12a-heptamethyl-1_3_4_5_6_6a_7_8_8a_10_11_12_13_14b-tetradecahydropicene-4a-carboxylate_M+H	15	1	4	2	0	176	242	C54H87NO21	2	none
NCGC00180704-02!(2S_3R_4S_5S_6R)-2-[(2R_3R_4S_5S_6R)-4_5-dihydroxy-6-(hydroxymethyl)-2-[[(3S_8R_10R_12R_14R_17S)-12-hydroxy-4_4_8_10_14-pentamethyl-17-[(2S)-6-methyl-2-[(2S_3R_4S_5S_6R)-3_4_5-trihydroxy-6-[[(2S_3R_4S_5S)-3_4_5-trihydroxyoxan-2-yl]oxymethyl]oxan-2-yl]oxyhept-5-en-2-yl]-2_3_5_6_7_9_11_12_13_15_16_17-dodecahydro-1H-cyclopenta[a]phenanthren-3-yl]oxy]oxan-3-yl]oxy-6-(hydroxymethyl)oxa…	1078.59	1	30	0	18	84	Dammar-24-ene-3_12_20-triol_3-O-[ë_-D-Glucopyranosyl-(1‰ Õ2)-[ë_-D-xylopyranosyl-(1‰ Õ6)]-ë_-D-glucopyranoside]__20-O-ë_-D-glucopyranoside	15	3	5	2	-1	236	236	C53H90O22	11	none
NCGC00180529-03!(3S_6R_9S_12R_15S_18R)-4_10_16-trimethyl-3_6_9_12_15_18-hexa(propan-2-yl)-1_7_13-trioxa-4_10_16-triazacyclooctadecane-2_5_8_11_14_17-hexone_M+H	639.409	6	6	9	28	176	NCGC00180529-03!(3S_6R_9S_12R_15S_18R)-4_10_16-trimethyl-3_6_9_12_15_18-hexa(propan-2-yl)-1_7_13-trioxa-4_10_16-triazacyclooctadecane-2_5_8_11_14_17-hexone_M+H	15	1	0	829	6	1	829	C33H57N3O9	3	none
NCGC00180336-03!16-butan-2-yl-10_11_14-trimethyl-13-propan-2-yl-3-prop-2-enyl-4-oxa-1_8_11_14_17-pentazabicyclo[17.3.0]docosane-2_5_9_12_15_18-hexone_M+H	577.348	6	2	13	96	75	NCGC00180336-03!16-butan-2-yl-10_11_14-trimethyl-13-propan-2-yl-3-prop-2-enyl-4-oxa-1_8_11_14_17-pentazabicyclo[17.3.0]docosane-2_5_9_12_15_18-hexone_M+H	15	1	0	1056	9	1	1056	C29H47N5O7	2	aminoacids/peptides
NCGC00179806-02![4_5-diacetyloxy-6-[7-hydroxy-5-methoxy-4-oxo-2-[4-[3_4_5-trihydroxy-6-(hydroxymethyl)oxan-2-yl]oxyphenyl]chromen-6-yl]oxan-3-yl]_acetate_M+H	704.195	4	21	0	14	75	NCGC00179806-02![4_5-diacetyloxy-6-[7-hydroxy-5-methoxy-4-oxo-2-[4-[3_4_5-trihydroxy-6-(hydroxymethyl)oxan-2-yl]oxyphenyl]chromen-6-yl]oxan-3-yl]_acetate_M+H	15	1	5	1	1	5	591	C33H36O17	3	none
NCGC00179731-03!4-[5-[acetyl(hydroxy)amino]pentylamino]-2-[2-[5-[acetyl(hydroxy)amino]pentylamino]-2-oxoethyl]-2-hydroxy-4-oxobutanoic_acid_M+H	476.248	3	2	8	10	64	NCGC00179731-03!4-[5-[acetyl(hydroxy)amino]pentylamino]-2-[2-[5-[acetyl(hydroxy)amino]pentylamino]-2-oxoethyl]-2-hydroxy-4-oxobutanoic_acid_M+H	15	1	6	1	2	2	1311	C20H36N4O9	2	Alcaloids
NCGC00169957-03_C30H51N5O7_3-sec-Butyl-16-isobutyl-6-isopropyl-5_8_9-trimethyldodecahydropyrrolo[1_2-d][1_4_7_10_13_16]oxapentaazacyclononadecine-1_4_7_10_14_17(11H_16H)-hexone_M+H	593.379	6	2	13	90	152	NCGC00169957-03_C30H51N5O7_3-sec-Butyl-16-isobutyl-6-isopropyl-5_8_9-trimethyldodecahydropyrrolo[1_2-d][1_4_7_10_13_16]oxapentaazacyclononadecine-1_4_7_10_14_17(11H_16H)-hexone_M+H	15	1	0	1012	9	1	1012	C30H51N5O7	2	aminoacids/peptides
Hymenamide_D_M+H	769.401	7	2	16	84	141	Hymenamide_D_M+H	15	1	0	534	12	1	534	C38H55N7O10	1	none
Cycloaspeptide_H_130057_M+H	671.332	5	3	12	78	52	Cycloaspeptide_H_130057_M+H	15	1	0	673	13	1	673	C37H45N5O7	1	none
Pyoverdin_Pa_A_M+H	1333.59	10	7	31	68	74	Pyoverdin_D_Amide	14	2	5	2	3	2	62	C55H83N17O22	2	aminoacids/peptides
Nisin_M+H	3365.56	29	2	72	168	149	Nisin_M+H	14	1	8	1	7	1	1	C144H232N42O37S7	2	none
NCGC00386102-01![3-methyl-1-[3-methyl-1-[3-methyl-1-[3-methyl-1-oxo-1-(2_3_4_5-tetrahydroxypentoxy)pentan-2-yl]oxy-1-oxopentan-2-yl]oxy-1-oxopentan-2-yl]oxy-1-oxopentan-2-yl]_2-acetyloxy-3-methylpentanoate_M+H	764.419	7	16	0	26	98	8_16_26_34_36-Pentahydroxy-2_6_10_14_18_24_28_32-hentetracontaneoctone__9CI_(8S_16R_26S_34R_36R)-form	14	1	5	2	3	1	441	C37H64O16	1	none
NCGC00386067-01!2-[2-(19-acetamido-16_18-dihydroxy-5_9-dimethyl-6-oxoicosan-7-yl)oxy-2-oxoethyl]butanedioic_acid_M+H	587.367	3	6	2	10	87	NCGC00386067-01!2-[2-(19-acetamido-16_18-dihydroxy-5_9-dimethyl-6-oxoicosan-7-yl)oxy-2-oxoethyl]butanedioic_acid_M+H	14	1	4	1	2	1	914	C30H53NO10	1	none
NCGC00385730-01_C67H106O28__M+H	1358.69	2	37	0	18	115	NCGC00385730-01_C67H106O28__M+H	14	1	4	2	1	3	91	C67H106O28	1	none
NCGC00385495-01_C47H52O23_2H-Furo[3_2-b]naphtho[2_3-g][1_5]dioxonin-5_12-dione__2-[[6-O-[(2E)-3-[4-[(6-deoxyhexopyranosyl)oxy]phenyl]-1-oxo-2-propen-1-yl]hexopyranosyl]oxy]-3_3a_5a_6_14_14a-hexahydro-3_8-dihydroxy-2-(hydroxymethyl)-6-(4-hydroxyphenyl)-7_9-dimethoxy-_M+H	984.29	3	30	0	24	117	Acylsucroses_1'_6-Bis-O-(4-hydroxy-3-methoxy-E-cinnamoyl)__3'_6'-bis-O-(4-hydroxy-E-cinnamoyl)	14	1	6	1	1	4	180	C47H52O23	2	none
NCGC00385230-01_C48H76O19_(3beta_5xi_9xi)-28-Hydroxy-28-oxoolean-12-en-3-yl_beta-D-galactopyranosyl-(1->3)-[beta-D-glucopyranosyl-(1->2)]-beta-D-glucopyranosiduronic_acid_M+H	956.498	1	23	0	10	86	12-Oleanene-3_22_24-triol_24-Aldehyde__3-O-[ë_-D-glucopyranosyl-(1‰ Õ2)-ë_-D-galactopyranosyl-(1‰ Õ2)-ë_-D-glucuronopyranoside]	14	2	4	5	-1	328	328	C48H76O19	37	Terpenoids
NCGC00384943-01_C38H53NO11_(3alpha_5beta_9beta_10alpha_14beta)-3-Acetoxy-14-(2_4-dihydroxy-5-oxo-2_5-dihydro-3-furanyl)-15-{[(2R_5R_6S)-5-methoxy-6-methyltetrahydro-2H-pyran-2-yl]oxy}-8_13-dimethylpodocarp-12-en-16-yl_5-methyl-1H-pyrrole-2-carboxylate_M+H	699.362	3	14	2	20	67	NCGC00384943-01_C38H53NO11_(3alpha_5beta_9beta_10alpha_14beta)-3-Acetoxy-14-(2_4-dihydroxy-5-oxo-2_5-dihydro-3-furanyl)-15-{[(2R_5R_6S)-5-methoxy-6-methyltetrahydro-2H-pyran-2-yl]oxy}-8_13-dimethylpodocarp-12-en-16-yl_5-methyl-1H-pyrrole-2-carboxylate_M+H	14	1	7	1	1	33	615	C38H53NO11	4	none
NCGC00384689-01_C57H90O27__M+H	1206.57	2	35	0	18	126	2_3-Dihydroxy-12-oleanene-23_28-dioic_acid_3-O-ë_-D-Glucopyranoside__28-O-[ë_-D-apiofuranosyl-(1‰ Õ3)-ë_-D-xylopyranosyl-(1‰ Õ4)-ë±-L-rhamnopyranosyl-(1‰ Õ2)-ë±-L-arabinopyranosyl]_ester	14	3	5	3	0	107	152	C57H90O27	6	none
NCGC00384611-01!2-[2_6-dihydroxy-4-[(3R_4R)-3-[(4-hydroxybenzoyl)amino]azepan-4-yl]oxycarbonylbenzoyl]-3-hydroxybenzoic_acid_M+H	550.159	3	7	4	12	94	NCGC00384611-01!2-[2_6-dihydroxy-4-[(3R_4R)-3-[(4-hydroxybenzoyl)amino]azepan-4-yl]oxycarbonylbenzoyl]-3-hydroxybenzoic_acid_M+H	14	1	7	1	3	1	1087	C28H26N2O10	4	none
NCGC00384571-01!(E)-3-(4-hydroxyphenyl)-N-[3-[[(E)-3-(4-hydroxyphenyl)prop-2-enoyl]-[4-[[(E)-3-(4-hydroxyphenyl)prop-2-enoyl]-[3-[[(E)-3-(4-hydroxyphenyl)prop-2-enoyl]amino]propyl]amino]butyl]amino]propyl]prop-2-enamide_M+H	786.363	5	4	10	10	77	NCGC00384571-01!(E)-3-(4-hydroxyphenyl)-N-[3-[[(E)-3-(4-hydroxyphenyl)prop-2-enoyl]-[4-[[(E)-3-(4-hydroxyphenyl)prop-2-enoyl]-[3-[[(E)-3-(4-hydroxyphenyl)prop-2-enoyl]amino]propyl]amino]butyl]amino]propyl]prop-2-enamide_M+H	14	1	4	1	2	2	471	C46H50N4O8	2	Alcaloids
NCGC00381302-01![5-(3-acetyloxy-4_5-dihydroxy-6-methyloxan-2-yl)oxy-2-[4-[4_5-dihydroxy-3-(3_4_5-trihydroxy-6-methyloxan-2-yl)oxyoxan-2-yl]-3_5-dihydroxy-2-[3-(4-hydroxyphenyl)propanoyl]phenoxy]-4-hydroxy-6-methyloxan-3-yl]_(E)-3-(4-hydroxyphenyl)prop-2-enoate_M+H	1032.35	3	30	0	22	96	NCGC00381302-01![5-(3-acetyloxy-4_5-dihydroxy-6-methyloxan-2-yl)oxy-2-[4-[4_5-dihydroxy-3-(3_4_5-trihydroxy-6-methyloxan-2-yl)oxyoxan-2-yl]-3_5-dihydroxy-2-[3-(4-hydroxyphenyl)propanoyl]phenoxy]-4-hydroxy-6-methyloxan-3-yl]_(E)-3-(4-hydroxyphenyl)prop-2-enoate_M+H	14	1	5	1	1	12	186	C49H60O24	2	none
NCGC00381283-01_C63H102O29_Hexopyranose__O-pentopyranosyl-(1->6)-O-hexopyranosyl-(1->4)-1-O-[(3beta_5xi_9xi_18xi)-28-oxo-3-[[O-pentopyranosyl-(1->4)-O-pentopyranosyl-(1->4)-6-deoxyhexopyranosyl]oxy]olean-12-en-28-yl]-_M+H	1322.65	2	40	0	22	110	Tubeimoside_I_Tubeimoside_I	14	12	5	12	0	69	82	C63H102O29	7	none
NCGC00381081-01![(2S_3R_4S_5R_6S)-6-[(2S_3R_4S_5R_6R)-4_5-dihydroxy-2-[5-hydroxy-2-(4-hydroxyphenyl)-4-oxo-7-[(2S_3R_4S_5S_6R)-3_4_5-trihydroxy-6-(hydroxymethyl)oxan-2-yl]oxychromen-3-yl]oxy-6-[[(2R_3R_4R_5R_6S)-3_4_5-trihydroxy-6-methyloxan-2-yl]oxymethyl]oxan-3-yl]oxy-4_5-dihydroxy-2-methyloxan-3-yl]_acetate_M+H	944.28	2	33	0	22	80	NCGC00381081-01![(2S_3R_4S_5R_6S)-6-[(2S_3R_4S_5R_6R)-4_5-dihydroxy-2-[5-hydroxy-2-(4-hydroxyphenyl)-4-oxo-7-[(2S_3R_4S_5S_6R)-3_4_5-trihydroxy-6-(hydroxymethyl)oxan-2-yl]oxychromen-3-yl]oxy-6-[[(2R_3R_4R_5R_6S)-3_4_5-trihydroxy-6-methyloxan-2-yl]oxymethyl]oxan-3-yl]oxy-4_5-dihydroxy-2-methyloxan-3-yl]_acetate_M+H	14	1	4	1	0	174	314	C41H52O25	2	none
NCGC00381016-01_C38H44O16_Cyclohexanecarboxylic_acid__2-[(2-cyclopenten-1-ylcarbonyl)oxy]-1_6-dihydroxy-3-oxo-__[2-[[2_6-bis-O-(2-cyclopenten-1-ylcarbonyl)hexopyranosyl]oxy]-5-hydroxyphenyl]methyl_ester_M+H	756.263	5	17	0	14	88	NCGC00381016-01_C38H44O16_Cyclohexanecarboxylic_acid__2-[(2-cyclopenten-1-ylcarbonyl)oxy]-1_6-dihydroxy-3-oxo-__[2-[[2_6-bis-O-(2-cyclopenten-1-ylcarbonyl)hexopyranosyl]oxy]-5-hydroxyphenyl]methyl_ester_M+H	14	1	5	1	0	356	561	C38H44O16	2	Aliphatic_natural_products
NCGC00380465-01_C38H64O17_Hexopyranoside__1-[7-[[4-O-(6-deoxy-alpha-L-mannopyranosyl)-beta-D-glucopyranosyl]oxy]-1_2_3_4_4a_4b_5_6_7_8_8a_9-dodecahydro-2_4b_8_8-tetramethyl-2-phenanthrenyl]-2-hydroxyethyl_M+H	792.414	1	23	0	14	84	NCGC00380465-01_C38H64O17_Hexopyranoside__1-[7-[[4-O-(6-deoxy-alpha-L-mannopyranosyl)-beta-D-glucopyranosyl]oxy]-1_2_3_4_4a_4b_5_6_7_8_8a_9-dodecahydro-2_4b_8_8-tetramethyl-2-phenanthrenyl]-2-hydroxyethyl_M+H	14	1	7	1	-1	435	435	C38H64O17	5	none
NCGC00380334-01_C34H42O18_beta-D-Glucopyranoside__(1aS_1bS_2S_5aR_6S_6aS)-6-[[3-O-acetyl-6-deoxy-2-O-[(2E)-3-(4-hydroxyphenyl)-1-oxo-2-propen-1-yl]-alpha-L-mannopyranosyl]oxy]-1a_1b_2_5a_6_6a-hexahydro-1a-(hydroxymethyl)oxireno[4_5]cyclopenta[1_2-c]pyran-2-yl__2-acetate_M+H	738.237	4	24	0	18	74	NCGC00380334-01_C34H42O18_beta-D-Glucopyranoside__(1aS_1bS_2S_5aR_6S_6aS)-6-[[3-O-acetyl-6-deoxy-2-O-[(2E)-3-(4-hydroxyphenyl)-1-oxo-2-propen-1-yl]-alpha-L-mannopyranosyl]oxy]-1a_1b_2_5a_6_6a-hexahydro-1a-(hydroxymethyl)oxireno[4_5]cyclopenta[1_2-c]pyran-2-yl__2-acetate_M+H	14	1	4	1	1	32	546	C34H42O18	7	none
NCGC00347717-02!_M+H	1078.58	7	9	17	78	156	NCGC00347717-02!_M+H	14	1	1	69	1	17	238	C51H82N8O17	3	none
NCGC00347692-02!5_6-dibenzoyloxy-7-methoxycarbonyl-1-[3_4_5-trihydroxy-6-(hydroxymethyl)oxan-2-yl]oxy-1_4a_5_6_7_7a-hexahydrocyclopenta[c]pyran-4-carboxylic_acid_M+H	644.174	4	17	0	14	59	Aphthosin_Aphthosin	14	1	4	1	1	49	725	C31H32O15	3	none
NCGC00347524-02_C23H34O15_Cyclopenta[c]pyran-4-carboxylic_acid__1-[(6-O-beta-D-glucopyranosyl-beta-D-glucopyranosyl)oxy]-1_4a_5_7a-tetrahydro-7-(hydroxymethyl)-__methyl_ester__(1S_4aS_7aS)-_M+H	550.19	2	20	0	14	77	NCGC00347524-02_C23H34O15_Cyclopenta[c]pyran-4-carboxylic_acid__1-[(6-O-beta-D-glucopyranosyl-beta-D-glucopyranosyl)oxy]-1_4a_5_7a-tetrahydro-7-(hydroxymethyl)-__methyl_ester__(1S_4aS_7aS)-_M+H	14	1	5	1	0	663	1090	C23H34O15	6	Terpenoids
NCGC00180261-02!1_11_21-trihydroxy-1_6_11_16_21_26-hexazacyclohentriacontane-2_5_12_15_22_25-hexone_M+H	572.317	3	0	12	64	75	NCGC00180261-02!1_11_21-trihydroxy-1_6_11_16_21_26-hexazacyclohentriacontane-2_5_12_15_22_25-hexone_M+H	14	1	0	1036	4	1	1036	C25H44N6O9	1	none
NCGC00168908-03_C33H42O17_(1aS_1bS_2S_5aR_6S_6aS)-6-({3-O-Acetyl-6-deoxy-2-O-[(2E)-3-(4-methoxyphenyl)-2-propenoyl]-alpha-L-mannopyranosyl}oxy)-1a-(hydroxymethyl)-1a_1b_2_5a_6_6a-hexahydrooxireno[4_5]cyclopenta[1_2-c]pyran-2-yl_beta-D-glucopyranoside_M+H	710.242	3	24	0	22	71	NCGC00168908-03_C33H42O17_(1aS_1bS_2S_5aR_6S_6aS)-6-({3-O-Acetyl-6-deoxy-2-O-[(2E)-3-(4-methoxyphenyl)-2-propenoyl]-alpha-L-mannopyranosyl}oxy)-1a-(hydroxymethyl)-1a_1b_2_5a_6_6a-hexahydrooxireno[4_5]cyclopenta[1_2-c]pyran-2-yl_beta-D-glucopyranoside_M+H	14	1	6	1	1	17	628	C33H42O17	8	Terpenoids
MLS001332387-01!Chlorhexidine55-56-1_M+H	504.203	1	0	12	12	119	MLS001332387-01!Chlorhexidine55-56-1_M+H	14	1	7	1	-1	1267	1267	C22Cl2H30N10	2	none
Hymenamide_B_M+H	830.396	7	1	17	88	150	Hymenamide_B_M+H	14	1	0	349	11	1	349	C42H54N8O10	2	none
Atorvastatin_M+H	558.253	2	3	3	8	44	Atorvastatin_M+H	14	1	4	2	1	40	1086	C33FH35N2O5	1	none
NCGC00386091-01!2_3_4_5_6-pentahydroxyhexyl_2-[2-[2-[2-(2-acetyloxy-3-methylbutanoyl)oxy-3-methylpentanoyl]oxy-3-methylpentanoyl]oxy-3-methylpentanoyl]oxy-3-methylpentanoate_M+H	780.414	7	17	0	26	94	NCGC00386091-01!2_3_4_5_6-pentahydroxyhexyl_2-[2-[2-[2-(2-acetyloxy-3-methylbutanoyl)oxy-3-methylpentanoyl]oxy-3-methylpentanoyl]oxy-3-methylpentanoyl]oxy-3-methylpentanoate_M+H	13	1	5	1	4	1	429	C37H64O17	1	none
NCGC00386062-01!(3S_6R_12S)-6-benzyl-3-butan-2-yl-9-(6_7-dihydroxyoctyl)-1_4_7_10-tetrazabicyclo[10.4.0]hexadecane-2_5_8_11-tetrone_M+H	572.357	4	2	9	34	66	NCGC00386062-01!(3S_6R_12S)-6-benzyl-3-butan-2-yl-9-(6_7-dihydroxyoctyl)-1_4_7_10-tetrazabicyclo[10.4.0]hexadecane-2_5_8_11-tetrone_M+H	13	1	0	1034	9	1	1034	C31H48N4O6	1	none
NCGC00386060-01_C31H44N4O6_(3S_6R_9S_15aS)-6-Benzyl-9-isobutyl-3-[6-(2-oxiranyl)-6-oxohexyl]octahydro-2H-pyrido[1_2-a][1_4_7_10]tetraazacyclododecine-1_4_7_10(3H_12H)-tetrone_M+H	568.326	4	2	9	34	135	NCGC00386060-01_C31H44N4O6_(3S_6R_9S_15aS)-6-Benzyl-9-isobutyl-3-[6-(2-oxiranyl)-6-oxohexyl]octahydro-2H-pyrido[1_2-a][1_4_7_10]tetraazacyclododecine-1_4_7_10(3H_12H)-tetrone_M+H	13	1	0	1053	9	1	1053	C31H44N4O6	2	none
NCGC00385656-01!9-(1H-indol-3-ylmethyl)-6_12-dimethyl-3-propan-2-yl-1_4_7_10_13-pentazacyclopentadecane-2_5_8_11_14-pentone_M+H	484.243	5	0	12	50	67	NCGC00385656-01!9-(1H-indol-3-ylmethyl)-6_12-dimethyl-3-propan-2-yl-1_4_7_10_13-pentazacyclopentadecane-2_5_8_11_14-pentone_M+H	13	1	2	14	8	1	1251	C24H32N6O5	1	none
NCGC00385315-01_C54H92O23_beta-D-Glucopyranoside__(3beta_9xi_12beta_17xi)-20-[(6-O-beta-D-glucopyranosyl-beta-D-glucopyranosyl)oxy]-12-hydroxydammar-24-en-3-yl_2-O-beta-D-glucopyranosyl-_M+H	1108.6	1	31	0	10	140	NCGC00385315-01_C54H92O23_beta-D-Glucopyranoside__(3beta_9xi_12beta_17xi)-20-[(6-O-beta-D-glucopyranosyl-beta-D-glucopyranosyl)oxy]-12-hydroxydammar-24-en-3-yl_2-O-beta-D-glucopyranosyl-_M+H	13	1	5	4	-1	231	231	C54H92O23	8	none
NCGC00385122-01_C48H78O20_beta-D-Glucopyranose__O-6-deoxy-alpha-L-mannopyranosyl-(1->4)-O-beta-D-glucopyranosyl-(1->6)-1-O-[(2alpha_3beta_5xi_6beta_9xi)-2_3_6_23-tetrahydroxy-28-oxoolean-12-en-28-yl]-_M+H	974.509	2	25	0	14	108	3_20-Dihydroxydammar-24-ene-21_29-dioic_acid_21-O-[ë_-D-Glucopyranosyl-(1‰ Õ2)-[ë±-L-rhamnopyranosyl-(1‰ Õ6)]-ë_-D-glucopyranosyl]_ester	13	3	6	3	1	8	240	C48H78O20	11	Terpenoids
NCGC00385030-01_C40H48O21_13_14-Dihydroxy-15-{[(2E)-3-(4-hydroxyphenyl)-2-propenoyl]oxy}-3-isobutyl-5_9-dioxo-3-{[(4-{[(2S_3R_4S_5S_6R)-3_4_5-trihydroxy-6-(hydroxymethyl)tetrahydro-2H-pyran-2-yl]oxy}benzyl)oxy]carbonyl}-2_6_10_16-tetraoxabicyclo[10.3.1]hexadecane-7-carboxylic_acid_M+H	864.269	4	24	0	32	90	NCGC00385030-01_C40H48O21_13_14-Dihydroxy-15-{[(2E)-3-(4-hydroxyphenyl)-2-propenoyl]oxy}-3-isobutyl-5_9-dioxo-3-{[(4-{[(2S_3R_4S_5S_6R)-3_4_5-trihydroxy-6-(hydroxymethyl)tetrahydro-2H-pyran-2-yl]oxy}benzyl)oxy]carbonyl}-2_6_10_16-tetraoxabicyclo[10.3.1]hexadecane-7-carboxylic_acid_M+H	13	1	5	1	2	1	284	C40H48O21	2	none
NCGC00384923-01_C55H82O25_Hexopyranoside__(1beta_3beta_8xi_9xi_14xi_17beta_23S_24S)-3_23-dihydroxy-1-[[O-2_3_4-tri-O-acetyl-6-deoxy-alpha-L-mannopyranosyl-(1->2)-O-[beta-D-xylopyranosyl-(1->3)]-alpha-L-arabinopyranosyl]oxy]spirosta-5_25(27)-dien-24-yl_6-deoxy-_M+H	1142.51	4	35	0	22	118	NCGC00384923-01_C55H82O25_Hexopyranoside__(1beta_3beta_8xi_9xi_14xi_17beta_23S_24S)-3_23-dihydroxy-1-[[O-2_3_4-tri-O-acetyl-6-deoxy-alpha-L-mannopyranosyl-(1->2)-O-[beta-D-xylopyranosyl-(1->3)]-alpha-L-arabinopyranosyl]oxy]spirosta-5_25(27)-dien-24-yl_6-deoxy-_M+H	13	2	3	3	0	114	142	C55H82O25	2	Steroids
NCGC00384729-01_C42H68O12_(1R_2R_5R_7R_10S_11S_14S_16S_19R_20R_23R_25R_28S_29S_32S_34S)-5_23-Diethyl-2_11_14_20_29_32-hexamethyl-4_13_22_31_37_38_39_40-octaoxapentacyclo[32.2.1.1~7_10~.1~16_19~.1~25_28~]tetracontane-3_12_21_30-tetrone_M+H	764.471	4	16	0	17	167	Nonactin_Homologue_(R1_=_R4_=_CH2CH3__R2_=_R3_=_CH3)	13	2	0	439	5	2	439	C42H68O12	10	none
NCGC00381305-01_C24H32O12_Cyclopenta[c]pyran-4-carboxylic_acid__1-(beta-D-glucopyranosyloxy)-1_4a_5_6_7_7a-hexahydro-5_6-dihydroxy-7-methyl-__2-(4-hydroxyphenyl)ethyl_ester_M+H	512.189	2	15	0	10	83	NCGC00381305-01_C24H32O12_Cyclopenta[c]pyran-4-carboxylic_acid__1-(beta-D-glucopyranosyloxy)-1_4a_5_6_7_7a-hexahydro-5_6-dihydroxy-7-methyl-__2-(4-hydroxyphenyl)ethyl_ester_M+H	13	1	6	1	1	20	1210	C24H32O12	5	none
NCGC00381203-01_C31H46N4O7_2H-Pyrido[1_2-a][1_4_7_10]tetraazacyclododecine-1_4_7_10(3H_12H)-tetrone__3-(7_8-dihydroxy-6-oxooctyl)octahydro-9-(1-methylpropyl)-6-(phenylmethyl)-_M+H	586.337	4	2	9	34	87	NCGC00381203-01_C31H46N4O7_2H-Pyrido[1_2-a][1_4_7_10]tetraazacyclododecine-1_4_7_10(3H_12H)-tetrone__3-(7_8-dihydroxy-6-oxooctyl)octahydro-9-(1-methylpropyl)-6-(phenylmethyl)-_M+H	13	1	1	65	9	1	909	C31H46N4O7	1	none
NCGC00380958-01!2-[[2-[2-[2-[2-[[2-[2-(2-hydroxypropanoylamino)-3-methylbutanoyl]oxy-3-methylbutanoyl]amino]-3-methylbutanoyl]oxypropanoylamino]-3-methylbutanoyl]oxy-3-methylbutanoyl]amino]-3-methylbutanoic_acid_M+H	758.431	8	8	8	28	106	NCGC00380958-01!2-[[2-[2-[2-[2-[[2-[2-(2-hydroxypropanoylamino)-3-methylbutanoyl]oxy-3-methylbutanoyl]amino]-3-methylbutanoyl]oxypropanoylamino]-3-methylbutanoyl]oxy-3-methylbutanoyl]amino]-3-methylbutanoic_acid_M+H	13	1	10	1	6	1	529	C36H62N4O13	2	none
NCGC00380772-01_C60H96O28__M+H	1264.61	2	36	0	22	97	3_24-Dihydroxy-12-oleanen-28-oic_acid_3-O-[ë±-L-Rhamnopyranosyl-(1‰ Õ2)-ë_-D-galactopyranosyl-(1‰ Õ2)-ë_-D-glucuronopyranoside]__28-O-[3-hydroxy-3-methylglutaroyl-(‰ Õ6)-ë_-D-glucopyranosyl]_ester	13	3	7	2	0	103	133	C60H96O28	8	Terpenoids
NCGC00380645-01![2-[5_7-dihydroxy-2-(4-hydroxy-3-methoxyphenyl)-4-oxochromen-6-yl]-4-[4_5-dihydroxy-6-(hydroxymethyl)-3-[3_4_5-trihydroxy-6-(hydroxymethyl)oxan-2-yl]oxyoxan-2-yl]oxy-5-hydroxy-6-(hydroxymethyl)oxan-3-yl]_(E)-3-(4-hydroxyphenyl)prop-2-enoate_M+H	932.259	2	29	0	18	84	NCGC00380645-01![2-[5_7-dihydroxy-2-(4-hydroxy-3-methoxyphenyl)-4-oxochromen-6-yl]-4-[4_5-dihydroxy-6-(hydroxymethyl)-3-[3_4_5-trihydroxy-6-(hydroxymethyl)oxan-2-yl]oxyoxan-2-yl]oxy-5-hydroxy-6-(hydroxymethyl)oxan-3-yl]_(E)-3-(4-hydroxyphenyl)prop-2-enoate_M+H	13	1	4	3	1	9	316	C43H48O23	6	none
NCGC00380537-01!5-[[4_5-dihydroxy-6-[5-hydroxy-2-(4-hydroxyphenyl)-7-methoxy-4-oxochromen-3-yl]oxy-3-(3_4_5-trihydroxy-6-methyloxan-2-yl)oxyoxan-2-yl]methoxy]-3-hydroxy-3-methyl-5-oxopentanoic_acid_M+H	752.216	2	23	0	18	69	NCGC00380537-01!5-[[4_5-dihydroxy-6-[5-hydroxy-2-(4-hydroxyphenyl)-7-methoxy-4-oxochromen-3-yl]oxy-3-(3_4_5-trihydroxy-6-methyloxan-2-yl)oxyoxan-2-yl]methoxy]-3-hydroxy-3-methyl-5-oxopentanoic_acid_M+H	13	1	5	1	1	20	543	C34H40O19	6	Flavonoids
NCGC00380521-01!5-[[(2R_3S_4S_5R_6S)-3_4-dihydroxy-6-[[5-hydroxy-2-(4-hydroxy-3-methoxyphenyl)-4-oxo-2_3-dihydrochromen-7-yl]oxy]-5-[(2S_3R_4R_5R_6S)-3_4_5-trihydroxy-6-methyloxan-2-yl]oxyoxan-2-yl]methoxy]-3-hydroxy-3-methyl-5-oxopentanoic_acid_M+H	754.232	2	23	0	18	84	NCGC00380521-01!5-[[(2R_3S_4S_5R_6S)-3_4-dihydroxy-6-[[5-hydroxy-2-(4-hydroxy-3-methoxyphenyl)-4-oxo-2_3-dihydrochromen-7-yl]oxy]-5-[(2S_3R_4R_5R_6S)-3_4_5-trihydroxy-6-methyloxan-2-yl]oxyoxan-2-yl]methoxy]-3-hydroxy-3-methyl-5-oxopentanoic_acid_M+H	13	1	4	11	1	35	557	C34H42O19	15	Flavonoids
NCGC00380455-01_C54H88O22_beta-D-Glucopyranoside__(3beta_5xi_9xi_16beta)-13_28-epoxy-16_23-dihydroxyolean-11-en-3-yl_O-6-deoxy-alpha-L-mannopyranosyl-(1->2)-O-[O-6-deoxy-alpha-L-mannopyranosyl-(1->4)-beta-D-glucopyranosyl-(1->3)]-_M+H	1088.58	1	31	0	14	126	Oleanolic_acid_3-glycosides_3-O-[ë_-D-Glucopyranosyl-(1‰ Õ2)-ë±-L-rhamnopyranosyl-(1‰ Õ6)-[ë_-D-glucopyranosyl-(1‰ Õ2)]-ë_-D-glucopyranoside]	13	6	5	11	-1	248	248	C54H88O22	16	none
NCGC00380283-01!4-[5-[[4-[5-[acetyl(hydroxy)amino]pentylamino]-4-oxobutanoyl]-hydroxyamino]pentylamino]-4-oxobutanoic_acid_M+H	460.253	3	1	8	18	59	NCGC00380283-01!4-[5-[[4-[5-[acetyl(hydroxy)amino]pentylamino]-4-oxobutanoyl]-hydroxyamino]pentylamino]-4-oxobutanoic_acid_M+H	13	1	7	1	2	1	1406	C20H36N4O8	1	none
NCGC00347714-02!(2S)-2-[2-[(5R_6R_7S_9S_16R_18S_19S)-19-amino-6-[(3S)-3_4-dicarboxybutanoyl]oxy-16_18-dihydroxy-5_9-dimethylicosan-7-yl]oxy-2-oxoethyl]butanedioic_acid_M+H	705.394	3	10	1	8	126	NCGC00347714-02!(2S)-2-[2-[(5R_6R_7S_9S_16R_18S_19S)-19-amino-6-[(3S)-3_4-dicarboxybutanoyl]oxy-16_18-dihydroxy-5_9-dimethylicosan-7-yl]oxy-2-oxoethyl]butanedioic_acid_M+H	13	1	4	1	2	1	580	C34H59NO14	3	Aliphatic_natural_products
NCGC00347668-02_C37H50O21_(1aS_2S_6S_6aS)-6-({6-Deoxy-3-O-(beta-D-glucopyranosyl)-4-O-[(2E)-3-(4-methoxyphenyl)-2-propenoyl]-alpha-L-mannopyranosyl}oxy)-1a-(hydroxymethyl)-1a_1b_2_5a_6_6a-hexahydrooxireno[4_5]cyclopenta[1_2-c]pyran-2-yl_beta-D-glucopyranoside_M+H	830.284	2	30	0	18	82	NCGC00347668-02_C37H50O21_(1aS_2S_6S_6aS)-6-({6-Deoxy-3-O-(beta-D-glucopyranosyl)-4-O-[(2E)-3-(4-methoxyphenyl)-2-propenoyl]-alpha-L-mannopyranosyl}oxy)-1a-(hydroxymethyl)-1a_1b_2_5a_6_6a-hexahydrooxireno[4_5]cyclopenta[1_2-c]pyran-2-yl_beta-D-glucopyranoside_M+H	13	1	5	2	1	15	352	C37H50O21	5	none
NCGC00179986-02!2-[[4-[2-[(2S_3R_4S_5S_6R)-3-acetyloxy-4_5-dihydroxy-6-(hydroxymethyl)oxan-2-yl]oxy-4-(2-hydroxy-4-methoxy-6-methylbenzoyl)oxy-6-methylbenzoyl]oxy-2-hydroxy-6-methylbenzoyl]amino]propanoic_acid_M+H	757.222	5	18	2	26	80	NCGC00179986-02!2-[[4-[2-[(2S_3R_4S_5S_6R)-3-acetyloxy-4_5-dihydroxy-6-(hydroxymethyl)oxan-2-yl]oxy-4-(2-hydroxy-4-methoxy-6-methylbenzoyl)oxy-6-methylbenzoyl]oxy-2-hydroxy-6-methylbenzoyl]amino]propanoic_acid_M+H	13	1	5	1	3	1	552	C36H39NO17	2	Simple_Aromatic_Natural_Products
NCGC00169683-02_C42H64O17_2(5H)-Furanone__4-[3-[[O-beta-D-glucopyranosyl-(1->6)-O-beta-D-glucopyranosyl-(1->4)-2_6-dideoxy-3-O-methyl-D-lyxo-hexopyranosyl]oxy]tetradecahydro-10_12b-dimethyl-13-oxo-1H-6a_10-methanocycloocta[a]naphthalen-9-yl]-_M+H	840.414	1	23	0	18	82	NCGC00169683-02_C42H64O17_2(5H)-Furanone__4-[3-[[O-beta-D-glucopyranosyl-(1->6)-O-beta-D-glucopyranosyl-(1->4)-2_6-dideoxy-3-O-methyl-D-lyxo-hexopyranosyl]oxy]tetradecahydro-10_12b-dimethyl-13-oxo-1H-6a_10-methanocycloocta[a]naphthalen-9-yl]-_M+H	13	1	7	1	-1	367	367	C42H64O17	9	Steroids
Microviridin_M_M+H	1776.81	16	6	39	72	165	Microviridin_M_M+H	13	1	3	1	4	1	18	C87H112N18O23	1	none
Apratoxin_D_M+H	881.534	5	5	12	72	193	Apratoxin_D_M+H	13	1	0	285	3	1	285	C48H75N5O8S	2	aminoacids/peptides
salinamidoyl_CoA_M+H	932.194	4	7	13	30	58	salinamidoyl_CoA_M+H	12	1	7	1	2	1	316	C30H47N8O18P3S	1	none
Valinomycin_M+H	1110.63	12	12	12	92	50	Massetolides_Massetolide_E	12	1	0	199	9	1	199	C54H90N6O18	3	none
Spectral_Match_to_Chlorhexidine_from_NIST14_M+H	504.203	1	0	12	10	29	MLS001332387-01!Chlorhexidine55-56-1_M+H	12	2	4	2	-1	1267	1267	C22Cl2H30N10	2	none
NCGC00386071-01![3-methyl-1-[3-methyl-1-oxo-1-(2_3_4_5_6-pentahydroxyhexoxy)pentan-2-yl]oxy-1-oxopentan-2-yl]_2-hydroxy-3-methylpentanoate_M+H	524.283	4	12	0	14	47	NCGC00386071-01![3-methyl-1-[3-methyl-1-oxo-1-(2_3_4_5_6-pentahydroxyhexoxy)pentan-2-yl]oxy-1-oxopentan-2-yl]_2-hydroxy-3-methylpentanoate_M+H	12	1	7	1	3	1	1170	C24H44O12	4	none
NCGC00386019-01_C58H92O26_2-Butenoic_acid__2-methyl-__3-[[O-beta-D-glucopyranosyl-(1->2)-O-alpha-L-arabinopyranosyl-(1->3)-O-beta-D-galactopyranosyl-(1->2)-beta-D-glucopyranuronosyl]oxy]-15_16_28-trihydroxyolean-12-en-22-yl_ester__(2Z)-_M+H	1204.59	2	33	0	22	106	NCGC00386019-01_C58H92O26_2-Butenoic_acid__2-methyl-__3-[[O-beta-D-glucopyranosyl-(1->2)-O-alpha-L-arabinopyranosyl-(1->3)-O-beta-D-galactopyranosyl-(1->2)-beta-D-glucopyranuronosyl]oxy]-15_16_28-trihydroxyolean-12-en-22-yl_ester__(2Z)-_M+H	12	2	4	5	0	101	138	C58H92O26	12	none
NCGC00385295-01_C48H60N6O16__M+H	976.407	5	13	15	78	149	NCGC00385295-01_C48H60N6O16__M+H	12	1	2	16	6	1	217	C48H60N6O16	3	none
NCGC00385246-01_C51H84O22_beta-D-Glucopyranoside__(3beta_22beta_25R)-26-(beta-D-glucopyranosyloxy)-22-hydroxyfurost-5-en-3-yl_O-6-deoxy-alpha-L-mannopyranosyl-(1->2)-O-[6-deoxy-alpha-L-mannopyranosyl-(1->4)]-_M+H	1048.55	1	31	0	14	120	Spirostan-3-ol_3-O-[ë±-L-Rhamnopyranosyl-(1‰ Õ4)-[ë_-D-glucopyranosyl-(1‰ Õ2)][ë_-D-glucopyranosyl-(1‰ Õ6)]-ë_-D-glucopyranoside]	12	8	5	11	-1	223	223	C51H84O22	9	none
NCGC00385211-01_C42H66O14_Olean-12-en-28-oic_acid__3-[(3-O-beta-D-glucopyranosyl-beta-D-glucopyranuronosyl)oxy]-__(3beta)-_M+H	794.445	1	16	0	10	82	NCGC00385211-01_C42H66O14_Olean-12-en-28-oic_acid__3-[(3-O-beta-D-glucopyranosyl-beta-D-glucopyranuronosyl)oxy]-__(3beta)-_M+H	12	1	6	1	-1	451	451	C42H66O14	20	Terpenoids
NCGC00385095-01_C50H78O24_(2alpha_3beta_5alpha_8xi_14xi_25S)-2-Hydroxy-12-oxospirost-9(11)-en-3-yl_beta-D-glucopyranosyl-(1->2)-[beta-D-xylopyranosyl-(1->3)]-beta-D-glucopyranosyl-(1->4)-beta-D-galactopyranoside_M+H	1062.49	1	33	0	18	98	NCGC00385095-01_C50H78O24_(2alpha_3beta_5alpha_8xi_14xi_25S)-2-Hydroxy-12-oxospirost-9(11)-en-3-yl_beta-D-glucopyranosyl-(1->2)-[beta-D-xylopyranosyl-(1->3)]-beta-D-glucopyranosyl-(1->4)-beta-D-galactopyranoside_M+H	12	2	6	1	-1	250	250	C50H78O24	4	Steroids
NCGC00384980-01!5-[5-[3_4-dihydroxy-5-(hydroxymethyl)oxolan-2-yl]oxy-3-hydroxy-6-methyloctanoyl]oxy-3-hydroxy-6-methyloctanoic_acid_M+H	494.273	2	12	0	10	59	NCGC00384980-01!5-[5-[3_4-dihydroxy-5-(hydroxymethyl)oxolan-2-yl]oxy-3-hydroxy-6-methyloctanoyl]oxy-3-hydroxy-6-methyloctanoic_acid_M+H	12	1	5	1	2	1	1302	C23H42O11	2	none
NCGC00384710-01_C45H70O16_beta-D-Galactopyranoside__(1beta_3beta_8xi_9xi_14xi)-3-[(6-deoxy-alpha-L-mannopyranosyl)oxy]spirosta-5_25(27)-dien-1-yl_6-deoxy-2-O-(6-deoxy-alpha-L-mannopyranosyl)-_M+H	866.466	1	24	0	10	111	NCGC00384710-01_C45H70O16_beta-D-Galactopyranoside__(1beta_3beta_8xi_9xi_14xi)-3-[(6-deoxy-alpha-L-mannopyranosyl)oxy]spirosta-5_25(27)-dien-1-yl_6-deoxy-2-O-(6-deoxy-alpha-L-mannopyranosyl)-_M+H	12	1	6	1	-1	304	304	C45H70O16	4	none
NCGC00381276-01_C22H34O14_Hexitol__2_6-anhydro-__5-[4-(beta-D-glucopyranosyloxy)-2-methylenebutanoate]_1-(4-hydroxy-2-methylenebutanoate)_M+H	522.195	3	17	0	14	48	NCGC00381276-01_C22H34O14_Hexitol__2_6-anhydro-__5-[4-(beta-D-glucopyranosyloxy)-2-methylenebutanoate]_1-(4-hydroxy-2-methylenebutanoate)_M+H	12	1	6	1	3	1	1152	C22H34O14	5	none
NCGC00381148-01_C34H54O23_6-O-[(2E)-2-Methyl-2-butenoyl]-beta-D-glucopyranosyl-(1->2)-6-O-[(2E)-2-methyl-2-butenoyl]-alpha-D-glucopyranosyl_beta-D-glucopyranosyl-(1->2)-alpha-D-glucopyranoside_M+H	830.306	3	30	0	18	74	NCGC00381148-01_C34H54O23_6-O-[(2E)-2-Methyl-2-butenoyl]-beta-D-glucopyranosyl-(1->2)-6-O-[(2E)-2-methyl-2-butenoyl]-alpha-D-glucopyranosyl_beta-D-glucopyranosyl-(1->2)-alpha-D-glucopyranoside_M+H	12	1	5	1	1	18	353	C34H54O23	1	none
NCGC00381103-01!5-[[(2R_3S_4S_5R_6S)-3_4-dihydroxy-6-[[5-hydroxy-2-(4-hydroxyphenyl)-4-oxo-2_3-dihydrochromen-7-yl]oxy]-5-[(2S_3R_4R_5R_6S)-3_4_5-trihydroxy-6-methyloxan-2-yl]oxyoxan-2-yl]methoxy]-3-hydroxy-3-methyl-5-oxopentanoic_acid_M+H	724.221	2	21	0	14	76	NCGC00381103-01!5-[[(2R_3S_4S_5R_6S)-3_4-dihydroxy-6-[[5-hydroxy-2-(4-hydroxyphenyl)-4-oxo-2_3-dihydrochromen-7-yl]oxy]-5-[(2S_3R_4R_5R_6S)-3_4_5-trihydroxy-6-methyloxan-2-yl]oxyoxan-2-yl]methoxy]-3-hydroxy-3-methyl-5-oxopentanoic_acid_M+H	12	1	4	6	1	20	579	C33H40O18	13	Flavonoids
NCGC00381088-01_C42H54O23_alpha-D-Glucopyranoside__3-O-[(2E)-3-(4-hydroxyphenyl)-1-oxo-2-propen-1-yl]-beta-D-fructofuranosyl_O-6-deoxy-alpha-L-mannopyranosyl-(1->4)-O-6-deoxy-alpha-L-mannopyranosyl-(1->3)-4-O-[(2E)-3-(4-hydroxyphenyl)-1-oxo-2-propen-1-yl]-_M+H	926.306	3	30	0	18	72	NCGC00381088-01_C42H54O23_alpha-D-Glucopyranoside__3-O-[(2E)-3-(4-hydroxyphenyl)-1-oxo-2-propen-1-yl]-beta-D-fructofuranosyl_O-6-deoxy-alpha-L-mannopyranosyl-(1->4)-O-6-deoxy-alpha-L-mannopyranosyl-(1->3)-4-O-[(2E)-3-(4-hydroxyphenyl)-1-oxo-2-propen-1-yl]-_M+H	12	1	7	1	1	13	319	C42H54O23	2	none
NCGC00381010-01!5-[(3S_8R_10R_13R_14S_17R)-3-[4-[4_5-dihydroxy-6-(hydroxymethyl)-3-(3_4_5-trihydroxy-6-methyloxan-2-yl)oxyoxan-2-yl]oxy-3_5-dihydroxy-6-(hydroxymethyl)oxan-2-yl]oxy-14-hydroxy-10_13-dimethyl-1_2_3_6_7_8_9_11_12_15_16_17-dodecahydrocyclopenta[a]phenanthren-17-yl]pyran-2-one_M+H	854.394	1	24	0	14	74	3_14-Dihydroxybufa-4_20_22-trienolide_3-O-[ë_-D-Glucopyranosyl-(1‰ Õ4)-ë_-D-glucopyranosyl-(1‰ Õ4)-ë±-L-rhamnopyranoside]	12	2	6	3	-1	335	335	C42H62O18	2	none
NCGC00380349-01_C25H30O13_Cyclopenta[c]pyran-4-carboxylic_acid__6-(acetyloxy)-5-(benzoyloxy)-1-(hexopyranosyloxy)-1_4a_5_6_7_7a-hexahydro-7-methyl-_M+H	538.169	3	15	0	14	75	NCGC00380349-01_C25H30O13_Cyclopenta[c]pyran-4-carboxylic_acid__6-(acetyloxy)-5-(benzoyloxy)-1-(hexopyranosyloxy)-1_4a_5_6_7_7a-hexahydro-7-methyl-_M+H	12	1	3	30	1	72	1186	C25H30O13	19	none
NCGC00380205-01_C27H35ClN4O6_2(6H)-Isoquinolineacetic_acid__7-(acetyloxy)-alpha-[3-[(aminoiminomethyl)amino]propyl]-5-chloro-3-[(1E_3E)-3_5-dimethyl-1_3-heptadien-1-yl]-7_8-dihydro-7-methyl-6_8-dioxo-_M+H	546.225	2	3	6	14	154	NCGC00380205-01_C27H35ClN4O6_2(6H)-Isoquinolineacetic_acid__7-(acetyloxy)-alpha-[3-[(aminoiminomethyl)amino]propyl]-5-chloro-3-[(1E_3E)-3_5-dimethyl-1_3-heptadien-1-yl]-7_8-dihydro-7-methyl-6_8-dioxo-_M+H	12	1	3	1	0	637	1087	C27ClH35N4O6	1	none
NCGC00380129-01![6-[6-[6-[4_5-dihydroxy-6-[(2E_6E)-10-hydroxy-2_6_10-trimethyldodeca-2_6_11-trienoxy]-2-methyloxan-3-yl]oxy-4_5-dihydroxy-2-methyloxan-3-yl]oxy-4_5-dihydroxy-2-methyloxan-3-yl]oxy-4_5-dihydroxy-2-methyloxan-3-yl]_acetate_M+H	864.435	2	27	0	22	57	NCGC00380129-01![6-[6-[6-[4_5-dihydroxy-6-[(2E_6E)-10-hydroxy-2_6_10-trimethyldodeca-2_6_11-trienoxy]-2-methyloxan-3-yl]oxy-4_5-dihydroxy-2-methyloxan-3-yl]oxy-4_5-dihydroxy-2-methyloxan-3-yl]oxy-4_5-dihydroxy-2-methyloxan-3-yl]_acetate_M+H	12	1	3	7	0	184	284	C41H68O19	1	none
NCGC00347790-02!2-[[5-[[2_12-dihydroxy-4_4_10_13_14-pentamethyl-17-(1_5_6-trihydroxy-6-methylheptan-2-yl)-2_3_5_6_7_11_12_15_16_17-decahydro-1H-cyclopenta[a]phenanthren-3-yl]oxy]-3-hydroxy-3-methyl-5-oxopentanoyl]amino]acetic_acid_M+H	709.44	3	9	2	10	85	NCGC00347790-02!2-[[5-[[2_12-dihydroxy-4_4_10_13_14-pentamethyl-17-(1_5_6-trihydroxy-6-methylheptan-2-yl)-2_3_5_6_7_11_12_15_16_17-decahydro-1H-cyclopenta[a]phenanthren-3-yl]oxy]-3-hydroxy-3-methyl-5-oxopentanoyl]amino]acetic_acid_M+H	12	1	4	1	2	1	640	C38H63NO11	3	none
NCGC00347379-02_C46H74O16_Olean-12-en-28-oic_acid__23-hydroxy-3-[[O-beta-D-xylopyranosyl-(1->3)-O-6-deoxy-alpha-L-mannopyranosyl-(1->2)-alpha-L-arabinopyranosyl]oxy]-__(3beta_5xi_9xi)-_M+H	882.498	1	21	0	14	114	Hederagenin_3-glycosides_3-O-[ë_-D-Xylopyranosyl-(1‰ Õ2)-ë±-L-arabinopyranosyl-(1‰ Õ3)-ë±-L-rhamnopyranoside]	12	3	4	3	-1	294	294	C46H74O16	15	none
NCGC00180097-02!_M+H	900.472	1	26	0	14	98	Cholest-5-ene-3_16_22_26-tetrol_16_22-Diketone__3-O-[ë±-L-rhamnopyranosyl-(1‰ Õ2)-ë_-D-glucopyranoside]__26-O-ë_-D-glucopyranoside	12	2	5	5	-1	371	371	C45H72O18	12	Steroids
NCGC00169934-02_C25H32O13_2H-Pyran-4-acetic_acid__2-(beta-D-glucopyranosyloxy)-3_4-dihydro-3-(2-hydroxyethylidene)-5-(methoxycarbonyl)-__2-(4-hydroxyphenyl)ethyl_ester__(2S_3Z_4S)-_M+H	540.184	3	16	0	14	82	Deacylbengazole_C_O10-(13-Methyltetradecanoyl)	12	1	2	16	0	672	1136	C25H32O13	20	Terpenoids
NCGC00168985-02_C53H86O22_1-O-[(3beta_5xi_9xi)-3-{[6-Deoxy-alpha-L-mannopyranosyl-(1->4)-[beta-D-glucopyranosyl-(1->3)]-beta-D-xylopyranosyl]oxy}-23-hydroxy-28-oxoolean-12-en-28-yl]-beta-D-glucopyranose_M+H	1074.56	2	29	0	14	130	13_28-Epoxy-11-oleanene-3_16_23-triol_3-O-[ë_-D-Xylopyranosyl-(1‰ Õ4)-ë_-D-glucopyranosyl-(1‰ Õ3)-[ë_-D-glucopyranosyl-(1‰ Õ2)]-ë_-D-fucopyranoside]	12	13	3	54	0	147	239	C53H86O22	34	Terpenoids
Linearized_pseudacyclin_A_M+H	757.474	7	1	14	28	27	Linearized_pseudacyclin_A_M+H	12	1	7	1	6	1	531	C39H63N7O8	1	none
3-hydroxybutanoyl_CoA_M+H	853.152	3	8	11	26	55	3-hydroxybutanoyl_CoA_M+H	12	1	6	1	0	217	312	C25H42N7O18P3S	1	none
0321_Tri(butoxyethyl)phosphate_M+H	398.243	1	9	0	6	17	0321_Tri(butoxyethyl)phosphate_M+H	12	1	4	1	-1	1672	1672	C18H39O7P	1	none
MLS000863563-01!1_11_22-trihydroxy-1_6_11_16_22_27-hexazacyclodotriacontane-2_5_12_15_23_26-hexone_M+H	586.333	3	0	12	64	92	MLS000863563-01!1_11_22-trihydroxy-1_6_11_16_22_27-hexazacyclodotriacontane-2_5_12_15_23_26-hexone_M+H	12	1	0	911	4	1	911	C26H46N6O9	3	aminoacids/peptides
phenylalanyl_CoA_M+H	914.184	3	7	12	26	56	phenylalanyl_CoA_M+H	11	1	8	1	1	6	390	C30H45N8O17P3S	1	none
Puwainaphycin_C_M+H	1226.67	10	5	24	260	114	Puwainaphycin_C_M+H	11	2	0	141	8	1	141	C56ClH95N12O16	3	none
Pesticide7_Spinetoram_C42H69NO10_1H-as-Indaceno[3_2-d]oxacyclododecin-7_15-dione__2-[(6-deoxy-3-O-ethyl-2_4-di-O-methyl-alpha-L-mannopyranosyl)oxy]-13-[[(2R_5S_6R)-5-(dimethylamino)tetrahydro-6-methyl-2H-pyran-2-yl]oxy]-9-ethyl-2_3_3a_4_5_5a_5b_6_9_10_11_12_13_14_16a_16b-hexadecahydro-14-methyl-__(3aR_5aR_9S_13S_14R_16aS_16bR)-_M+H	747.492	1	16	3	20	90	Argiopinin_II_Argiopinin_II	11	1	5	1	-1	462	462	C42H69NO10	3	none
NCGC00386112-01_C32H40O17_Cyclopenta[c]pyran-4-carboxylic_acid__1_4a_5_7a-tetrahydro-7-(hydroxymethyl)-1-[[6-O-[6-O-[(2Z)-3-(4-hydroxyphenyl)-1-oxo-2-propen-1-yl]-beta-D-glucopyranosyl]-beta-D-glucopyranosyl]oxy]-__methyl_ester_M+H	696.227	3	22	0	18	109	NCGC00386112-01_C32H40O17_Cyclopenta[c]pyran-4-carboxylic_acid__1_4a_5_7a-tetrahydro-7-(hydroxymethyl)-1-[[6-O-[6-O-[(2Z)-3-(4-hydroxyphenyl)-1-oxo-2-propen-1-yl]-beta-D-glucopyranosyl]-beta-D-glucopyranosyl]oxy]-__methyl_ester_M+H	11	1	6	2	1	41	667	C32H40O17	8	Terpenoids
NCGC00386033-01_C24H38O12_3-Buten-2-one__4-[4-hydroxy-2_2_6-trimethyl-6-[[6-O-[(2S_3R_4R)-tetrahydro-3_4-dihydroxy-4-(hydroxymethyl)-2-furanyl]-beta-D-glucopyranosyl]oxy]cyclohexylidene]-_M+H	518.236	1	15	0	10	48	NCGC00386033-01_C24H38O12_3-Buten-2-one__4-[4-hydroxy-2_2_6-trimethyl-6-[[6-O-[(2S_3R_4R)-tetrahydro-3_4-dihydroxy-4-(hydroxymethyl)-2-furanyl]-beta-D-glucopyranosyl]oxy]cyclohexylidene]-_M+H	11	1	6	1	-1	1155	1155	C24H38O12	2	Terpenoids
NCGC00385737-01_C46H74O17__M+H	898.493	2	22	0	10	95	Pseudojujubogenin_3-O-[ë±-L-Arabinofuranosyl-(1‰ Õ6)-[ë±-L-arabinopyranosyl-(1‰ Õ5)]-ë±-D-glucofuranoside]	11	2	4	4	0	201	364	C46H74O17	15	Terpenoids
NCGC00385729-01_C52H84O22_6-Deoxy-alpha-D-mannopyranosyl-(1->3)-beta-D-xylopyranosyl-(1->4)-6-deoxy-alpha-L-mannopyranosyl-(1->2)-1-O-[(2alpha_3alpha_5xi_6beta_9xi)-2_3_6_23-tetrahydroxy-28-oxoolean-12-en-28-yl]-alpha-L-arabinopyranose_M+H	1060.55	2	29	0	18	80	NCGC00385729-01_C52H84O22_6-Deoxy-alpha-D-mannopyranosyl-(1->3)-beta-D-xylopyranosyl-(1->4)-6-deoxy-alpha-L-mannopyranosyl-(1->2)-1-O-[(2alpha_3alpha_5xi_6beta_9xi)-2_3_6_23-tetrahydroxy-28-oxoolean-12-en-28-yl]-alpha-L-arabinopyranose_M+H	11	1	4	1	1	11	261	C52H84O22	23	none
NCGC00385721-01![(2R_3R_4S_5R_6S)-6-[5_7-dihydroxy-4-oxo-2-(3_4_5-trihydroxyphenyl)chromen-3-yl]oxy-3_4_5-trihydroxyoxan-2-yl]methyl_3_4_5-trihydroxybenzoate_M+H	632.101	2	19	0	10	47	NCGC00385721-01![(2R_3R_4S_5R_6S)-6-[5_7-dihydroxy-4-oxo-2-(3_4_5-trihydroxyphenyl)chromen-3-yl]oxy-3_4_5-trihydroxyoxan-2-yl]methyl_3_4_5-trihydroxybenzoate_M+H	11	1	7	1	2	3	823	C28H24O17	5	none
NCGC00385678-01_C27H33NO14_4_8-Dimethoxyfuro[2_3-b]quinolin-7-yl_2-O-acetyl-6-deoxy-3-O-beta-D-glucopyranosyl-alpha-L-mannopyranoside_M+H	595.19	2	21	1	18	136	NCGC00385678-01_C27H33NO14_4_8-Dimethoxyfuro[2_3-b]quinolin-7-yl_2-O-acetyl-6-deoxy-3-O-beta-D-glucopyranosyl-alpha-L-mannopyranoside_M+H	11	1	5	1	0	604	1017	C27H33NO14	2	Alcaloids
NCGC00385527-01_C59H94O30_beta-D-Galactopyranosyl-(1->6)-beta-D-glucopyranosyl-(1->6)-[beta-D-glucopyranosyl-(1->3)]-1-O-[(3beta_5xi_9xi_16alpha)-16_23-dihydroxy-23_28-dioxo-3-(beta-D-xylopyranosyloxy)olean-12-en-28-yl]-beta-D-glucopyranose_M+H	1282.58	2	38	0	18	110	2_3_16_23_24-Pentahydroxy-12-oleanen-28-oic_acid_3-O-[ë_-D-Glucopyranosyl-(1‰ Õ6)-ë_-D-glucopyranosyl-(1‰ Õ6)-ë_-D-glucopyranoside]__28-O-[ë±-L-rhamnopyranosyl-(1‰ Õ2)-ë±-L-arabinopyranosyl]_ester	11	2	5	1	1	7	109	C59H94O30	3	Terpenoids
NCGC00385369-01_C32H48O9_Card-20(22)-enolide__16-(acetyloxy)-3-[(2_6-dideoxy-3-O-methylhexopyranosyl)oxy]-14-hydroxy-__(3beta_5beta_8xi_9xi_16beta)-_M+H	576.33	2	12	0	14	64	NCGC00385369-01_C32H48O9_Card-20(22)-enolide__16-(acetyloxy)-3-[(2_6-dideoxy-3-O-methylhexopyranosyl)oxy]-14-hydroxy-__(3beta_5beta_8xi_9xi_16beta)-_M+H	11	1	4	2	0	587	1043	C32H48O9	9	none
NCGC00385281-01_C33H42O10_1H-Cyclopent[a]-s-indacen-1-one__4_8_9a-tris(acetyloxy)-7-(benzoyloxy)tetradecahydro-4a-hydroxy-2_2_3b_6_8a-pentamethyl-__(3aS_3bS_4R_4aR_6S_7S_7aR_8R_8aR_9aS)-_M+H	598.278	5	9	0	10	122	NCGC00385281-01_C33H42O10_1H-Cyclopent[a]-s-indacen-1-one__4_8_9a-tris(acetyloxy)-7-(benzoyloxy)tetradecahydro-4a-hydroxy-2_2_3b_6_8a-pentamethyl-__(3aS_3bS_4R_4aR_6S_7S_7aR_8R_8aR_9aS)-_M+H	11	2	2	20	1	61	945	C33H42O10	8	Terpenoids
NCGC00385148-01_C37H42O13_(1S_2R_4S_5R_6S_7S_8R_9R_12R)-4_7_12-Triacetoxy-6-(acetoxymethyl)-2_10_10-trimethyl-11-oxatricyclo[7.2.1.0~1_6~]dodecane-5_8-diyl_dibenzoate_M+H	694.263	7	14	0	10	111	1_2_6_8_9_14-Hexahydroxydihydro-ë_-agarofuran_1-O-(3-Pyridinecarbonyl)__9-benzoyl__2_6_8_14-tetra-Ac	11	1	3	4	1	58	637	C37H42O13	9	Terpenoids
NCGC00384978-01_C44H68O16_(2S_3R)-3-[(2'R_3S_4b'R_7'S_10a'R)-7'-{[2-O-(6-Deoxy-alpha-L-mannopyranosyl)-beta-D-glucopyranosyl]oxy}-4b'_8'_8'_10a'-tetramethyl-5-oxotetradecahydro-2'H-spiro[furan-3_1'-phenanthren]-2'-yl]-1-[(2R)-4-methyl-5-oxo-2_5-dihydro-2-furanyl]-2-butanyl_acetate_M+H	852.451	2	20	0	14	117	NCGC00384978-01_C44H68O16_(2S_3R)-3-[(2'R_3S_4b'R_7'S_10a'R)-7'-{[2-O-(6-Deoxy-alpha-L-mannopyranosyl)-beta-D-glucopyranosyl]oxy}-4b'_8'_8'_10a'-tetramethyl-5-oxotetradecahydro-2'H-spiro[furan-3_1'-phenanthren]-2'-yl]-1-[(2R)-4-methyl-5-oxo-2_5-dihydro-2-furanyl]-2-butanyl_acetate_M+H	11	3	4	2	0	211	308	C44H68O16	5	Terpenoids
NCGC00384857-01_C25H33Cl2N5O6_17_18-Dichloro-3_13-diethyl-6-(hydroxymethyl)-9-phenyldodecahydropyrrolo[1_2-d][1_4_7_10_13]pentaazacyclohexadecine-1_4_7_11_14(8H)-pentone_M+H	569.181	5	1	11	48	91	NCGC00384857-01_C25H33Cl2N5O6_17_18-Dichloro-3_13-diethyl-6-(hydroxymethyl)-9-phenyldodecahydropyrrolo[1_2-d][1_4_7_10_13]pentaazacyclohexadecine-1_4_7_11_14(8H)-pentone_M+H	11	1	1	133	3	2	1051	C25Cl2H33N5O6	2	none
NCGC00384707-01_C54H88O22_beta-D-Glucopyranoside__(3beta_5xi_9xi_16beta)-16-[(6-deoxy-alpha-L-mannopyranosyl)oxy]-13_28-epoxy-23-hydroxyolean-11-en-3-yl_O-6-deoxy-alpha-L-mannopyranosyl-(1->2)-O-[beta-D-glucopyranosyl-(1->3)]-_M+H	1088.58	1	31	0	14	147	Oleanolic_acid_3-glycosides_3-O-[ë_-D-Glucopyranosyl-(1‰ Õ2)-ë±-L-rhamnopyranosyl-(1‰ Õ6)-[ë_-D-glucopyranosyl-(1‰ Õ2)]-ë_-D-glucopyranoside]	11	12	4	22	-1	248	248	C54H88O22	16	Terpenoids
NCGC00384545-01![(2R_3S_4S_5R_6S)-6-[3_5-dihydroxy-2-(4-hydroxy-3-methoxyphenyl)-8-methoxy-4-oxochromen-7-yl]oxy-3_4-dihydroxy-5-[(2S_3R_4R_5R_6S)-3_4_5-trihydroxy-6-methyloxan-2-yl]oxyoxan-2-yl]methyl_acetate_M+H	696.19	2	24	0	18	63	NCGC00384545-01![(2R_3S_4S_5R_6S)-6-[3_5-dihydroxy-2-(4-hydroxy-3-methoxyphenyl)-8-methoxy-4-oxochromen-7-yl]oxy-3_4-dihydroxy-5-[(2S_3R_4R_5R_6S)-3_4_5-trihydroxy-6-methyloxan-2-yl]oxyoxan-2-yl]methyl_acetate_M+H	11	1	4	1	0	460	669	C31H36O18	6	Flavonoids
NCGC00381421-01!2-ethyl-4-[(Z)-2-[(3-formamido-2-hydroxybenzoyl)amino]but-2-enoyl]oxy-3-(2-methylbutanoyloxy)pentanoic_acid_M+H	492.211	5	6	4	18	36	NCGC00381421-01!2-ethyl-4-[(Z)-2-[(3-formamido-2-hydroxybenzoyl)amino]but-2-enoyl]oxy-3-(2-methylbutanoyloxy)pentanoic_acid_M+H	11	1	4	2	2	2	1297	C24H32N2O9	3	none
NCGC00381289-01_C26H32O12_Cyclopenta[c]pyran-4-carboxylic_acid__1-(beta-D-glucopyranosyloxy)-1_4a_5_6_7_7a-hexahydro-5-hydroxy-7-methyl-6-[[(2E)-1-oxo-3-phenyl-2-propen-1-yl]oxy]-__methyl_ester__(1S_4aS_5S_6R_7R_7aR)-_M+H	536.189	3	15	0	14	97	Syringylglycerol_3-O-[E-Cinnamoyl-(‰ Õ6)-ë_-D-glucopyranoside]	11	3	4	8	1	44	1205	C26H32O12	20	Terpenoids
NCGC00381274-01_C18H34O12_3-Hydroxy-3-(hydroxymethyl)-4-methylpentyl_6-O-[(2S_3R_4R)-3_4-dihydroxy-4-(hydroxymethyl)tetrahydro-2-furanyl]-beta-D-glucopyranoside_M+H	442.205	1	16	0	10	51	NCGC00381274-01_C18H34O12_3-Hydroxy-3-(hydroxymethyl)-4-methylpentyl_6-O-[(2S_3R_4R)-3_4-dihydroxy-4-(hydroxymethyl)tetrahydro-2-furanyl]-beta-D-glucopyranoside_M+H	11	1	6	1	-1	1454	1454	C18H34O12	1	none
NCGC00381253-01_C22H29NO7_2H-Isoindole-2-acetic_acid__7-carboxy-1_3-dihydro-6-methoxy-5-methyl-4-[(3-methyl-2-buten-1-yl)oxy]-alpha-(1-methylpropyl)-1-oxo-_M+H	419.194	1	6	3	14	50	NCGC00381253-01_C22H29NO7_2H-Isoindole-2-acetic_acid__7-carboxy-1_3-dihydro-6-methoxy-5-methyl-4-[(3-methyl-2-buten-1-yl)oxy]-alpha-(1-methylpropyl)-1-oxo-_M+H	11	1	3	3	-1	1564	1564	C22H29NO7	4	none
NCGC00381110-01!13-hydroxy-6-(1-hydroxyethyl)-3-(hydroxymethyl)-12_14-dimethyl-15-nonyl-9-propan-2-yl-1-oxa-4_7_10-triazacyclopentadecane-2_5_8_11-tetrone_M+H	557.368	4	5	6	46	77	NCGC00381110-01!13-hydroxy-6-(1-hydroxyethyl)-3-(hydroxymethyl)-12_14-dimethyl-15-nonyl-9-propan-2-yl-1-oxa-4_7_10-triazacyclopentadecane-2_5_8_11-tetrone_M+H	11	1	1	54	1	15	1071	C28H51N3O8	1	none
NCGC00380970-01!3-hydroxy-2-[[3-(3-hydroxy-6-methylheptanoyl)oxy-8-methylnonanoyl]amino]propanoic_acid_M+H	417.273	3	5	2	10	41	NCGC00380970-01!3-hydroxy-2-[[3-(3-hydroxy-6-methylheptanoyl)oxy-8-methylnonanoyl]amino]propanoic_acid_M+H	11	1	3	2	2	1	1575	C21H39NO7	2	none
NCGC00380741-01_C20H24O10_6-O-(3_4-Dihydroxy-2-methylenebutanoyl)-1-O-[(2E)-3-phenyl-2-propenoyl]-beta-D-glucopyranose_M+H	424.137	3	11	0	10	40	NCGC00380741-01_C20H24O10_6-O-(3_4-Dihydroxy-2-methylenebutanoyl)-1-O-[(2E)-3-phenyl-2-propenoyl]-beta-D-glucopyranose_M+H	11	1	5	1	2	1	1468	C20H24O10	14	none
NCGC00380661-01_C23H36O12__M+H	504.221	3	13	0	14	103	NCGC00380661-01_C23H36O12__M+H	11	1	6	1	1	38	1274	C23H36O12	5	none
NCGC00380464-01!3-[(2S_3R_4S_5R_6S)-3_4-dihydroxy-6-methyl-5-[(2S_3R_4S_5S_6R)-3_4_5-trihydroxy-6-(hydroxymethyl)oxan-2-yl]oxyoxan-2-yl]oxy-2-(3_4-dihydroxyphenyl)-5-hydroxy-7-[3_4_5-trihydroxy-6-(hydroxymethyl)oxan-2-yl]oxychromen-4-one_M+H	772.206	1	27	0	10	50	3_3'_4'_5_7-Pentahydroxy-8-(3_4_5-trihydroxybenzyl)flavone_3''_5''-Di-Me_ether__3-O-[ë±-L-rhamnopyranosyl-(1‰ Õ6)-ë_-D-glucopyranoside]	11	4	4	20	-1	482	482	C33H40O21	19	Flavonoids
NCGC00380216-01!8a-[(2S_3R_4S_5S_6R)-6-[[(2R_3R_4R_5S_6R)-3_4-dihydroxy-6-(hydroxymethyl)-5-[(2S_3R_4R_5R_6S)-3_4_5-trihydroxy-6-methyloxan-2-yl]oxyoxan-2-yl]oxymethyl]-4_5-dihydroxy-3-[(2S_3R_4S_5S_6R)-3_4_5-trihydroxy-6-(hydroxymethyl)oxan-2-yl]oxyoxan-2-yl]oxycarbonyl-2_3_9-trihydroxy-4_6a_6b_11_11_14b-hexamethyl-1_2_3_4a_5_6_7_8_9_10_12_12a_14_14a-tetradecahydropicene-4-carboxylic_acid_M+H	1150.54	2	32	0	18	95	NCGC00380216-01!8a-[(2S_3R_4S_5S_6R)-6-[[(2R_3R_4R_5S_6R)-3_4-dihydroxy-6-(hydroxymethyl)-5-[(2S_3R_4R_5R_6S)-3_4_5-trihydroxy-6-methyloxan-2-yl]oxyoxan-2-yl]oxymethyl]-4_5-dihydroxy-3-[(2S_3R_4S_5S_6R)-3_4_5-trihydroxy-6-(hydroxymethyl)oxan-2-yl]oxyoxan-2-yl]oxycarbonyl-2_3_9-trihydroxy-4_6a_6b_11_11_14b-hexamethyl-1_2_3_4a_5_6_7_8_9_10_12_12a_14_14a-tetradecahydropicene-4-carboxylic_acid_M+H	11	1	6	1	1	16	132	C54H86O26	7	none
NCGC00347708-02_C38H62O12_beta-D-Galactopyranoside__(3beta_8xi_9xi_14xi_16xi_17xi_20xi_22xi)-spirostan-3-yl_6-O-beta-D-xylopyranosyl-_M+H	710.424	1	18	0	10	118	NCGC00347708-02_C38H62O12_beta-D-Galactopyranoside__(3beta_8xi_9xi_14xi_16xi_17xi_20xi_22xi)-spirostan-3-yl_6-O-beta-D-xylopyranosyl-_M+H	11	1	6	1	-1	643	643	C38H62O12	6	Steroids
NCGC00347372-02_C45H74O17_beta-D-Glucopyranoside__(3beta_5beta_9xi_14xi_25S)-spirostan-3-yl_O-6-deoxy-alpha-L-mannopyranosyl-(1->4)-O-[beta-D-glucopyranosyl-(1->2)]-_M+H	886.493	1	25	0	14	105	16_23-Epoxycholest-24-ene-3_22-diol_3-O-[ë±-L-Rhamnopyranosyl-(1‰ Õ2)-ë_-D-glucopyranosyl-(1‰ Õ2)-ë_-D-glucopyranoside]	11	5	5	6	-1	316	316	C45H74O17	7	Steroids
NCGC00246211-02!3_9-dihydroxy-6-oxo-7-(2-oxoheptyl)-1-pentylbenzo[b][1_4]benzodioxepine-2-carboxylic_acid_M+H	470.194	1	7	0	8	49	NCGC00385623-01!4_6-dihydroxy-3-(6-hydroxy-1-oxo-3-pentylisochromen-8-yl)oxy-2-pentylbenzoic_acid_M+H	11	2	2	30	-1	1289	1289	C26H30O8	15	Simple_Aromatic_Natural_Products
NCGC00180267-02_C47H78N2O15_Hexopyranoside__1-[7-[2-[1-[[2-(acetylamino)-2-deoxy-6-O-methylhexopyranosyl]oxy]-1-methylethyl]-3_4_4a_7_8_8a-hexahydro-4a-methyl-2H-1-benzopyran-6-yl]dodecahydro-5-hydroxy-6a_9b-dimethylindeno[5_4-b]pyran-3-yl]-1-methylethyl_2-(acetylamino)-2-deoxy-_M+H	910.54	3	20	4	18	152	NCGC00180267-02_C47H78N2O15_Hexopyranoside__1-[7-[2-[1-[[2-(acetylamino)-2-deoxy-6-O-methylhexopyranosyl]oxy]-1-methylethyl]-3_4_4a_7_8_8a-hexahydro-4a-methyl-2H-1-benzopyran-6-yl]dodecahydro-5-hydroxy-6a_9b-dimethylindeno[5_4-b]pyran-3-yl]-1-methylethyl_2-(acetylamino)-2-deoxy-_M+H	11	1	6	1	0	183	319	C47H78N2O15	2	Terpenoids
NCGC00180218-02!_M+H	583.242	4	11	1	6	81	1_2_4_6_9-Pentahydroxydihydro-ë_-agarofuran_6-(3-Pyridinecarbonyl)__1-cinnamoyl__9-Ac	11	1	3	1	0	555	960	C31H37NO10	3	none
NCGC00169629-02_C27H28N2O4_Benzenepropanamide__N-[2-(acetyloxy)-1-(phenylmethyl)ethyl]-alpha-(benzoylamino)-_M+H	444.205	4	2	4	12	104	NCGC00169629-02_C27H28N2O4_Benzenepropanamide__N-[2-(acetyloxy)-1-(phenylmethyl)ethyl]-alpha-(benzoylamino)-_M+H	11	1	6	2	4	2	1477	C27H28N2O4	6	none
NCGC00169097-03_C27H35NO12_Methyl_(2S_3R_4S)-4-{[(1R)-2-acetyl-6_7-dihydroxy-1_2_3_4-tetrahydro-1-isoquinolinyl]methyl}-2-(beta-D-glucopyranosyloxy)-3-vinyl-3_4-dihydro-2H-pyran-5-carboxylate_M+H	565.216	3	14	3	14	82	NCGC00169097-03_C27H35NO12_Methyl_(2S_3R_4S)-4-{[(1R)-2-acetyl-6_7-dihydroxy-1_2_3_4-tetrahydro-1-isoquinolinyl]methyl}-2-(beta-D-glucopyranosyloxy)-3-vinyl-3_4-dihydro-2H-pyran-5-carboxylate_M+H	11	1	3	3	1	5	1099	C27H35NO12	2	Alcaloids
NCGC00168892-03_C30H38O17_beta-D-Glucopyranoside__(1aS_1bS_2S_5aR_6S_6aS)-6-[[6-deoxy-3-O-[(2E)-3-(3_4-dihydroxyphenyl)-1-oxo-2-propen-1-yl]-alpha-L-mannopyranosyl]oxy]-1a_1b_2_5a_6_6a-hexahydro-1a-(hydroxymethyl)oxireno[4_5]cyclopenta[1_2-c]pyran-2-yl_M+H	670.211	2	23	0	14	92	Catalpol_10-O-(3_4-Dihydroxy-E-cinnamoyl)__6-O-ë±-L-rhamnopyranoside	11	1	7	1	1	61	703	C30H38O17	5	none
MLS001195635-01!SAQUINAVIR_MESYLATE_M+H	670.384	4	1	10	20	145	MLS001195635-01!SAQUINAVIR_MESYLATE_M+H	11	1	6	1	2	2	700	C38H50N6O5	2	none
MLS001146934-01!_M+H	530.149	2	6	7	26	145	MLS001146934-01!_M+H	11	1	2	5	1	22	1170	C26Cl2H28N4O4	2	none
DescladinoseAzithromycin_M+H	590.414	1	11	6	20	39	DescladinoseAzithromycin_M+H	11	1	4	2	-1	954	954	C30H58N2O9	1	none
Carmabin_B_M+H	721.441	5	2	12	22	77	Carmabin_B_M+H	11	1	8	1	6	2	574	C40H59N5O7	2	none
Apicidin__120249_M+H	623.368	4	1	11	36	50	Apicidin__120249_M+H	11	1	0	955	8	1	955	C34H49N5O6	2	aminoacids/peptides
(4Z_6E)-13-hydroxy-19-(hydroxymethyl)-12_23a-dimethyl-1_10_11_12_13_18_19_20_20a_23a-decahydrospiro[1_22-methano[1_6_12]trioxacyclooctadecino[3_4-d]chromene-23_2'-oxirane]-3_8_14(16H_17H_22H)-trione_120091_M+H	520.231	3	12	0	20	37	(4Z_6E)-13-hydroxy-19-(hydroxymethyl)-12_23a-dimethyl-1_10_11_12_13_18_19_20_20a_23a-decahydrospiro[1_22-methano[1_6_12]trioxacyclooctadecino[3_4-d]chromene-23_2'-oxirane]-3_8_14(16H_17H_22H)-trione_120091_M+H	11	1	1	119	1	16	1172	C27H36O10	10	none
betamethoxyvaleroyl_CoA_M+H	893.183	3	7	11	26	52	betamethoxyvaleroyl_CoA_M+H	10	1	6	1	1	3	283	C28H46N7O18P3S	1	none
Pyrazophos_M+H	373.086	2	5	0	6	29	Pyrazophos_M+H	10	1	2	6	1	11	1660	C14H20N3O5PS	1	none
Pseudacyclin_A_M+H	739.463	7	0	15	56	26	Pseudacyclin_A_M+H	10	1	2	11	6	1	538	C39H61N7O7	2	aminoacids/peptides
NCGC00386087-01_C43H60N2O12_(2S)-N-[(2E_4E_6S_7R)-7-{(3S_4R)-3_4-Dihydroxy-5-[(1E_3E_5E)-7-(4-hydroxy-2-oxo-1_2-dihydro-3-pyridinyl)-6-methyl-7-oxo-1_3_5-heptatrien-1-yl]tetrahydro-2-furanyl}-6-methoxy-5-methyl-2_4-octadien-1-yl]-2-{(2R_3R_4R_6S)-2_3_4-trihydroxy-5_5-dimethyl-6-[(1E_3E)-1_3-pentadien-1-yl]tetrahydro-2H-pyran-2-yl}butanamide_M+H	796.415	2	12	4	12	114	NCGC00386087-01_C43H60N2O12_(2S)-N-[(2E_4E_6S_7R)-7-{(3S_4R)-3_4-Dihydroxy-5-[(1E_3E_5E)-7-(4-hydroxy-2-oxo-1_2-dihydro-3-pyridinyl)-6-methyl-7-oxo-1_3_5-heptatrien-1-yl]tetrahydro-2-furanyl}-6-methoxy-5-methyl-2_4-octadien-1-yl]-2-{(2R_3R_4R_6S)-2_3_4-trihydroxy-5_5-dimethyl-6-[(1E_3E)-1_3-pentadien-1-yl]tetrahydro-2H-pyran-2-yl}butanamide_M+H	10	1	2	16	0	312	460	C43H60N2O12	2	none
NCGC00385813-01_C25H30O12_(5E)-5-[2-(beta-D-Glucopyranosyloxy)ethylidene]-4-{[(2E)-3-(4-hydroxy-3-methoxyphenyl)-2-propenoyl]oxy}-2-methyl-1-cyclopentene-1-carboxylic_acid_M+H	522.174	2	14	0	14	48	NCGC00385813-01_C25H30O12_(5E)-5-[2-(beta-D-Glucopyranosyloxy)ethylidene]-4-{[(2E)-3-(4-hydroxy-3-methoxyphenyl)-2-propenoyl]oxy}-2-methyl-1-cyclopentene-1-carboxylic_acid_M+H	10	1	3	15	1	36	1147	C25H30O12	26	none
NCGC00385692-01_C44H68O14_3-Hydroxyspirosta-5_25(27)-dien-1-yl_2-O-(6-deoxy-alpha-L-mannopyranosyl)-4-O-(2-hydroxy-3-methylpentanoyl)-alpha-L-arabinopyranoside_M+H	820.461	2	20	0	14	114	NCGC00385692-01_C44H68O14_3-Hydroxyspirosta-5_25(27)-dien-1-yl_2-O-(6-deoxy-alpha-L-mannopyranosyl)-4-O-(2-hydroxy-3-methylpentanoyl)-alpha-L-arabinopyranoside_M+H	10	1	5	1	0	247	367	C44H68O14	5	Steroids
NCGC00385395-01_C51H84O23_(3beta_22R_25R)-26-(beta-D-Glucopyranosyloxy)-22-hydroxyfurost-5-en-3-yl_6-deoxy-alpha-L-mannopyranosyl-(1->2)-[beta-D-glucopyranosyl-(1->4)]-beta-D-glucopyranoside_M+H	1064.54	1	32	0	14	122	Furost-5-ene-3_22_26-triol_3-O-[ë±-L-Rhamnopyranosyl-(1‰ Õ2)-ë_-D-glucopyranoside]__26-O-[ë_-D-glucopyranosyl-(1‰ Õ2)-ë_-D-glucopyranoside]	10	4	4	7	-1	231	231	C51H84O23	13	Steroids
NCGC00385378-01_C31H42O10_7aH_13aH-Cyclopenta[7_8]phenanthro[2_3-b]pyrano[3_2-e][1_4]dioxin-13a-carboxaldehyde__11-(acetyloxy)-1-(2_5-dihydro-5-oxo-3-furanyl)eicosahydro-3a_11a-dihydroxy-9_15a-dimethyl-__(1R_3aS_3bR_6aR_7aS_9R_11S_11aS_12aR_13aR_15aR)-_M+H	574.278	2	12	0	12	52	NCGC00385378-01_C31H42O10_7aH_13aH-Cyclopenta[7_8]phenanthro[2_3-b]pyrano[3_2-e][1_4]dioxin-13a-carboxaldehyde__11-(acetyloxy)-1-(2_5-dihydro-5-oxo-3-furanyl)eicosahydro-3a_11a-dihydroxy-9_15a-dimethyl-__(1R_3aS_3bR_6aR_7aS_9R_11S_11aS_12aR_13aR_15aR)-_M+H	10	1	1	185	0	619	1042	C31H42O10	10	none
NCGC00385302-01_C42H68O14_(3beta_5xi_9xi)-3-{[2-O-(beta-D-Glucopyranosyl)-beta-D-glucopyranosyl]oxy}-23-hydroxyolean-12-en-28-oic_acid_M+H	796.461	1	17	0	10	118	Siphonaxanthin_6'-Hydroxy__19-O-(2E-dodecenoyl)	10	2	4	2	-1	461	461	C42H68O14	10	Terpenoids
NCGC00385297-01_C34H41NO16_(1S_3R_13S_14S_17S_18R_19R_20S_21S_23R_24R_25S)-20-(Acetoxymethyl)-18_25-dihydroxy-3_13_14_25-tetramethyl-6_15_22-trioxo-2_5_16-trioxa-11-azapentacyclo[15.7.1.0~1_20~.0~3_23~.0~7_12~]pentacosa-7_9_11-triene-19_21_24-triyl_triacetate_M+H	719.243	6	16	1	12	157	NCGC00385297-01_C34H41NO16_(1S_3R_13S_14S_17S_18R_19R_20S_21S_23R_24R_25S)-20-(Acetoxymethyl)-18_25-dihydroxy-3_13_14_25-tetramethyl-6_15_22-trioxo-2_5_16-trioxa-11-azapentacyclo[15.7.1.0~1_20~.0~3_23~.0~7_12~]pentacosa-7_9_11-triene-19_21_24-triyl_triacetate_M+H	10	1	3	5	2	1	575	C34H41NO16	2	Terpenoids
NCGC00384853-01_C39H62O16_20-Oxopregn-16-en-3-yl_6-deoxy-alpha-L-mannopyranosyl-(1->4)-[beta-D-glucopyranosyl-(1->2)]-beta-D-glucopyranoside_M+H	786.404	1	21	0	14	70	NCGC00384853-01_C39H62O16_20-Oxopregn-16-en-3-yl_6-deoxy-alpha-L-mannopyranosyl-(1->4)-[beta-D-glucopyranosyl-(1->2)]-beta-D-glucopyranoside_M+H	10	1	6	1	-1	471	471	C39H62O16	4	none
NCGC00384818-01_C27H30O11__M+H	530.179	3	13	0	14	52	NCGC00384818-01_C27H30O11__M+H	10	2	5	2	1	48	1171	C27H30O11	9	Aliphatic_natural_products
NCGC00384727-01_C48H78O18__M+H	942.519	2	23	0	14	106	Hederagenin_3-glycosides_3-O-[ë_-D-Galactopyranosyl-(1‰ Õ3)-[ë±-L-rhamnopyranosyl-(1‰ Õ2)]-ë_-D-glucopyranoside]	10	2	3	15	0	177	318	C48H78O18	19	Terpenoids
NCGC00384599-01![3_4-dihydroxy-6-[5-hydroxy-2-(4-hydroxyphenyl)-4-oxo-7-[3_4_5-trihydroxy-6-(hydroxymethyl)oxan-2-yl]oxychromen-3-yl]oxy-5-[(2S_3R_4R_5R_6S)-3_4_5-trihydroxy-6-methyloxan-2-yl]oxyoxan-2-yl]methyl_acetate_M+H	798.222	2	27	0	18	65	NCGC00384599-01![3_4-dihydroxy-6-[5-hydroxy-2-(4-hydroxyphenyl)-4-oxo-7-[3_4_5-trihydroxy-6-(hydroxymethyl)oxan-2-yl]oxychromen-3-yl]oxy-5-[(2S_3R_4R_5R_6S)-3_4_5-trihydroxy-6-methyloxan-2-yl]oxyoxan-2-yl]methyl_acetate_M+H	10	1	3	4	0	305	462	C35H42O21	5	none
NCGC00384576-01_C18H24O12_2-Methyl-4-oxo-4H-pyran-3-yl_6-O-(4-carboxy-3-hydroxy-3-methylbutanoyl)-beta-D-glucopyranoside_M+H	432.127	2	13	0	10	85	NCGC00384576-01_C18H24O12_2-Methyl-4-oxo-4H-pyran-3-yl_6-O-(4-carboxy-3-hydroxy-3-methylbutanoyl)-beta-D-glucopyranoside_M+H	10	1	7	1	2	1	1482	C18H24O12	8	Oxygen_Heterocycles
NCGC00381441-01!2-[[6-[[17-[5_6-dimethyl-3-[3_4_5-trihydroxy-6-(hydroxymethyl)oxan-2-yl]oxyhept-5-en-2-yl]-1-hydroxy-10_13-dimethyl-2_3_4_7_8_9_11_12_14_15_16_17-dodecahydro-1H-cyclopenta[a]phenanthren-3-yl]oxy]-3_4_5-trihydroxyoxan-2-yl]methoxy]-6-(hydroxymethyl)oxane-3_4_5-triol_M+H	916.503	1	24	0	10	67	NCGC00381441-01!2-[[6-[[17-[5_6-dimethyl-3-[3_4_5-trihydroxy-6-(hydroxymethyl)oxan-2-yl]oxyhept-5-en-2-yl]-1-hydroxy-10_13-dimethyl-2_3_4_7_8_9_11_12_14_15_16_17-dodecahydro-1H-cyclopenta[a]phenanthren-3-yl]oxy]-3_4_5-trihydroxyoxan-2-yl]methoxy]-6-(hydroxymethyl)oxane-3_4_5-triol_M+H	10	1	2	8	-1	371	371	C46H76O18	16	none
NCGC00381174-01!3-hydroxy-2-[[3-(3-hydroxy-6-methyloctanoyl)oxy-8-methylnonanoyl]amino]propanoic_acid_M+H	431.288	3	5	2	10	48	NCGC00381174-01!3-hydroxy-2-[[3-(3-hydroxy-6-methyloctanoyl)oxy-8-methylnonanoyl]amino]propanoic_acid_M+H	10	1	4	2	3	1	1504	C22H41NO7	5	none
NCGC00381159-01!2-[[3_21-dihydroxy-20-[3_4_5-trihydroxy-6-(hydroxymethyl)oxan-2-yl]oxydocosan-2-yl]amino]acetic_acid_M+H	593.414	1	11	2	10	83	NCGC00381159-01!2-[[3_21-dihydroxy-20-[3_4_5-trihydroxy-6-(hydroxymethyl)oxan-2-yl]oxydocosan-2-yl]amino]acetic_acid_M+H	10	1	4	3	-1	1010	1010	C30H59NO10	1	none
NCGC00381117-01!2-amino-4-hydroxy-5-[[1-(4-methoxy-6-oxopyran-2-yl)-3-methylbutyl]amino]-5-oxopentanoic_acid_M+H	356.158	2	6	3	12	84	NCGC00381117-01!2-amino-4-hydroxy-5-[[1-(4-methoxy-6-oxopyran-2-yl)-3-methylbutyl]amino]-5-oxopentanoic_acid_M+H	10	1	7	1	2	1	1699	C16H24N2O7	2	none
NCGC00381096-01![(2R_3R_4S_6S)-6-[(2R_3S_4R)-6-[(2R_3R_4R_6S)-6-[[(2S_3S)-6-[(2S_4R_5R_6R)-4-[(2S_4R_5S_6R)-5-acetyloxy-4-hydroxy-6-methyloxan-2-yl]oxy-5-methoxy-6-methyloxan-2-yl]oxy-3-[(1S_3S_4R)-3_4-dihydroxy-1-methoxy-2-oxopentyl]-8_9-dihydroxy-7-methyl-1-oxo-3_4-dihydro-2H-anthracen-2-yl]oxy]-3-hydroxy-2-methyloxan-4-yl]oxy-3-hydroxy-2-methyloxan-4-yl]oxy-4-hydroxy-2_4-dimethyloxan-3-yl]_2-m…	1210.54	3	36	0	34	82	NCGC00381096-01![(2R_3R_4S_6S)-6-[(2R_3S_4R)-6-[(2R_3R_4R_6S)-6-[[(2S_3S)-6-[(2S_4R_5R_6R)-4-[(2S_4R_5S_6R)-5-acetyloxy-4-hydroxy-6-methyloxan-2-yl]oxy-5-methoxy-6-methyloxan-2-yl]oxy-3-[(1S_3S_4R)-3_4-dihydroxy-1-methoxy-2-oxopentyl]-8_9-dihydroxy-7-methyl-1-oxo-3_4-dihydro-2H-anthracen-2-yl]oxy]-3-hydroxy-2-methyloxan-4-yl]oxy-3-hydroxy-2-methyloxan-4-yl]oxy-4-hydroxy-2_4-dimethyloxan-3-yl]_2-m…	10	1	2	10	0	86	147	C59H86O26	4	none
NCGC00381009-01_C24H30O12_Cyclopenta[c]pyran-4-carboxylic_acid__1-(beta-D-glucopyranosyloxy)-1_4a_5_6_7_7a-hexahydro-4a-hydroxy-7-methyl-5-oxo-__2-(4-hydroxyphenyl)ethyl_ester__(1S_4aR_7aR)-_M+H	510.174	2	14	0	10	78	NCGC00381009-01_C24H30O12_Cyclopenta[c]pyran-4-carboxylic_acid__1-(beta-D-glucopyranosyloxy)-1_4a_5_6_7_7a-hexahydro-4a-hydroxy-7-methyl-5-oxo-__2-(4-hydroxyphenyl)ethyl_ester__(1S_4aR_7aR)-_M+H	10	1	4	1	1	11	1263	C24H30O12	20	Terpenoids
NCGC00380844-01_C19H25NO10_beta-D-Glucopyranoside__1H-indol-3-yl_6-O-[(2R_3R_4R)-tetrahydro-3_4-dihydroxy-4-(hydroxymethyl)-2-furanyl]-_M+H	427.148	1	14	2	12	45	2-Hydroxy-2-phenylacetonitrile_O-[ë_-D-Xylopyranosyl-(1‰ Õ6)-ë_-D-glucopyranoside]	10	2	6	2	-1	1498	1498	C19H25NO10	3	none
NCGC00380775-01_C13H15N3O5__M+H	293.101	3	1	5	12	47	NCGC00380775-01_C13H15N3O5__M+H	10	1	6	1	2	1	1378	C13H15N3O5	1	none
NCGC00380698-01_C24H30O13_Cyclopenta[c]pyran-4-carboxylic_acid__1-(beta-D-glucopyranosyloxy)-1_4a_5_6_7_7a-hexahydro-4a-hydroxy-7-methyl-5-oxo-__2-(3_4-dihydroxyphenyl)ethyl_ester__(1S_4aR_7aR)-_M+H	526.169	2	15	0	10	108	NCGC00380698-01_C24H30O13_Cyclopenta[c]pyran-4-carboxylic_acid__1-(beta-D-glucopyranosyloxy)-1_4a_5_6_7_7a-hexahydro-4a-hydroxy-7-methyl-5-oxo-__2-(3_4-dihydroxyphenyl)ethyl_ester__(1S_4aR_7aR)-_M+H	10	1	4	3	1	20	1157	C24H30O13	13	Terpenoids
NCGC00380582-01![(2R_3S_4S_5R_6S)-6-[3_5-dihydroxy-4-[3-(4-hydroxyphenyl)propanoyl]phenoxy]-3_4_5-trihydroxyoxan-2-yl]methyl_3_4_5-trihydroxybenzoate_M+H	588.148	2	15	0	10	43	NCGC00380582-01![(2R_3S_4S_5R_6S)-6-[3_5-dihydroxy-4-[3-(4-hydroxyphenyl)propanoyl]phenoxy]-3_4_5-trihydroxyoxan-2-yl]methyl_3_4_5-trihydroxybenzoate_M+H	10	1	7	1	1	13	928	C28H28O14	4	none
NCGC00380549-01_C36H43NO17_Evonine_M+H	761.253	7	17	1	12	176	NCGC00380549-01_C36H43NO17_Evonine_M+H	10	1	3	2	2	1	454	C36H43NO17	2	Terpenoids
NCGC00380496-01!7-[(2S_3R_4S_5S_6R)-4_5-dihydroxy-6-(hydroxymethyl)-3-[(2S_3R_4R_5R_6S)-3_4_5-trihydroxy-6-methyloxan-2-yl]oxyoxan-2-yl]oxy-5-hydroxy-2-(4-hydroxyphenyl)-3-[(2S_3R_4S_5S_6R)-3_4_5-trihydroxy-6-[[(2S_3R_4R_5R_6S)-3_4_5-trihydroxy-6-methyloxan-2-yl]oxymethyl]oxan-2-yl]oxychromen-4-one_M+H	902.269	1	32	0	10	66	Kaempferol_3_7-diglycosides_3-O-[ë_-D-Galactopyranosyl-(1‰ Õ6)-ë_-D-glucopyranoside]__7-O-[ë±-L-rhamnopyranosyl-(1‰ Õ3)-ë±-L-rhamnopyranoside]	10	15	4	28	-1	332	332	C39H50O24	14	Flavonoids
NCGC00380181-01_C41H66O15_1-O-[(2beta_3beta_5xi_9xi_18xi)-2_23_29-Trihydroxy-28-oxo-3-(beta-D-xylopyranosyloxy)olean-12-en-28-yl]-beta-D-glucopyranose_M+H	798.44	2	18	0	10	80	Glycerol_1_2-dialkanoates_3-O-ë_-D-Galactopyranoside	10	1	3	9	1	15	466	C41H66O15	7	Terpenoids
NCGC00380158-01!2-[2-[2-[[2-[2-(2-hydroxypropanoylamino)-3-methylbutanoyl]oxy-3-methylbutanoyl]amino]-3-methylbutanoyl]oxypropanoylamino]-3-methylbutanoic_acid_M+H	559.31	6	6	6	16	89	NCGC00380158-01!2-[2-[2-[[2-[2-(2-hydroxypropanoylamino)-3-methylbutanoyl]oxy-3-methylbutanoyl]amino]-3-methylbutanoyl]oxypropanoylamino]-3-methylbutanoic_acid_M+H	10	1	7	1	7	1	1077	C26H45N3O10	1	none
NCGC00347754-02!(5-benzoyloxy-4_6-dihydroxy-3-methoxycyclohexen-1-yl)methyl_benzoate_M+H	398.137	3	8	0	10	55	3_3'_4_5'_7_9-Hexahydroxy-8'_9'-dinor-8_4'-oxyneolignan-7'-oic_acid_3_3'_5'-Tri-Me_ether	10	1	5	1	1	46	1669	C22H22O7	19	Aliphatic_natural_products
NCGC00347737-02_C41H66O13_Olean-12-en-28-oic_acid__3-[(2-O-beta-D-glucopyranosyl-alpha-L-arabinopyranosyl)oxy]-23-hydroxy-__(5xi_9xi)-_M+H	766.45	1	16	0	10	93	Glycerol_1_2-dialkanoates_3-O-ë_-D-Galactopyranoside	10	2	3	8	-1	490	490	C41H66O13	14	Terpenoids
NCGC00347652-02_C35H53N5O7_12-Benzyl-3-isobutyl-6_9-diisopropyl-5_8-dimethyldodecahydro-1H_3H-pyrrolo[1_2-q][1_4_7_10_13_17]oxapentaazacyclononadecine-1_4_7_10_13_17(14H)-hexone_M+H	655.394	6	2	13	100	147	Isaridins_Isaridin_E	10	2	0	791	6	3	791	C35H53N5O7	2	none
NCGC00347516-02!methyl_4-(4_6-dihydroxy-5-methoxy-2_5-dimethyl-3-oxocyclohexen-1-yl)oxy-2-hydroxy-3_6-dimethylbenzoate_M+H	380.147	2	9	0	10	66	NCGC00347516-02!methyl_4-(4_6-dihydroxy-5-methoxy-2_5-dimethyl-3-oxocyclohexen-1-yl)oxy-2-hydroxy-3_6-dimethylbenzoate_M+H	10	1	2	83	1	19	1605	C19H24O8	16	none
NCGC00347499-02_C50H65NO13_(7E_11E)-17-({4_6-Dideoxy-4-[(2-hydroxy-4-methoxy-6-methylbenzoyl)amino]-3-C-methylhexopyranosyl}oxy)-27-hydroxy-3_6_8_12_14_20_22-heptamethyl-23_25-dioxo-26-oxapentacyclo[22.2.1.0~1_6~.0~13_22~.0~16_21~]heptacosa-4_7_11_14_24(27)-pentaene-4-carboxylic_acid_M+H	887.446	2	13	2	14	160	NCGC00347499-02_C50H65NO13_(7E_11E)-17-({4_6-Dideoxy-4-[(2-hydroxy-4-methoxy-6-methylbenzoyl)amino]-3-C-methylhexopyranosyl}oxy)-27-hydroxy-3_6_8_12_14_20_22-heptamethyl-23_25-dioxo-26-oxapentacyclo[22.2.1.0~1_6~.0~13_22~.0~16_21~]heptacosa-4_7_11_14_24(27)-pentaene-4-carboxylic_acid_M+H	10	1	6	1	2	3	306	C50H65NO13	2	none
NCGC00180410-02!3-[(2S_3R_4S_5S_6R)-6-[[(2R_3R_4R_5R_6S)-3-[(2S_3R_4R)-3_4-dihydroxy-4-(hydroxymethyl)oxolan-2-yl]oxy-4_5-dihydroxy-6-methyloxan-2-yl]oxymethyl]-3_4_5-trihydroxyoxan-2-yl]oxy-2-(3_4-dihydroxyphenyl)-5_7-dihydroxychromen-4-one_M+H	742.196	1	26	0	14	53	NCGC00180410-02!3-[(2S_3R_4S_5S_6R)-6-[[(2R_3R_4R_5R_6S)-3-[(2S_3R_4R)-3_4-dihydroxy-4-(hydroxymethyl)oxolan-2-yl]oxy-4_5-dihydroxy-6-methyloxan-2-yl]oxymethyl]-3_4_5-trihydroxyoxan-2-yl]oxy-2-(3_4-dihydroxyphenyl)-5_7-dihydroxychromen-4-one_M+H	10	1	6	1	-1	543	543	C32H38O20	14	Flavonoids
NCGC00180102-02!(E)-N-[2-[3-acetamido-4_5-dihydroxy-6-(hydroxymethyl)oxan-2-yl]oxy-6-[2-[5-(2_4-dioxopyrimidin-1-yl)-3_4-dihydroxyoxolan-2-yl]-2-hydroxyethyl]-4_5-dihydroxyoxan-3-yl]-13-methyltetradec-2-enamide_M+H	830.416	5	16	9	28	78	NCGC00180102-02!(E)-N-[2-[3-acetamido-4_5-dihydroxy-6-(hydroxymethyl)oxan-2-yl]oxy-6-[2-[5-(2_4-dioxopyrimidin-1-yl)-3_4-dihydroxyoxolan-2-yl]-2-hydroxyethyl]-4_5-dihydroxyoxan-3-yl]-13-methyltetradec-2-enamide_M+H	10	1	7	1	1	8	348	C38H62N4O16	2	none
NCGC00179912-02_C45H73NO15_beta-D-Glucopyranoside__spirosol-5-en-3-yl_O-6-deoxy-alpha-L-mannopyranosyl-(1->2)-O-[6-deoxy-alpha-L-mannopyranosyl-(1->4)]-_M+H	867.498	1	22	2	12	190	Spirosol-5-en-3-ol_3-O-[ë±-L-Rhamnopyranosyl-(1‰ Õ2)-ë±-L-rhamnopyranosyl-(1‰ Õ4)-ë_-D-glucopyranoside]	10	4	6	4	-1	317	317	C45H73NO15	9	none
NCGC00169485-03_C25H30O13_Cyclopenta[c]pyran-4-carboxylic_acid__1-[[6-O-[(2E)-3-(3_4-dihydroxyphenyl)-1-oxo-2-propen-1-yl]-beta-D-glucopyranosyl]oxy]-1_4a_5_6_7_7a-hexahydro-7-hydroxy-7-methyl-__(1S_4aS_7S_7aS)-_M+H	538.169	2	15	0	10	67	Demethylsecologanol_7-O-(3_4-Dihydroxy-E-cinnamoyl)	10	1	6	1	1	28	1186	C25H30O13	19	Terpenoids
NCGC00169154-02_C26H32O13_Cyclopenta[c]pyran-4-carboxylic_acid__1-(beta-D-glucopyranosyloxy)-1_4a_5_6_7_7a-hexahydro-6-[[(2E)-3-(4-hydroxy-3-methoxyphenyl)-1-oxo-2-propen-1-yl]oxy]-7-methyl-__(1S_4aS_6S_7R_7aS)-_M+H	552.184	2	16	0	14	65	3_3'_4_7_9_9'-Hexahydroxy-8_4'-oxyneolignan_3_3'-Di-Me_ether__9'-O-(4-hydroxy-3-methoxy-E-cinnamoyl)	10	1	5	2	1	27	1083	C26H32O13	20	Terpenoids
NCGC00169078-03_C20H28O7_2-Butenoic_acid__4-hydroxy-2-methyl-__(1R_5S_6S)-3-(hydroxymethyl)-6-(1-methylethyl)-5-[[(2Z)-2-methyl-1-oxo-2-buten-1-yl]oxy]-2-oxo-3-cyclohexen-1-yl_ester__(2E)-_M+H	380.184	3	6	0	10	47	NCGC00169078-03_C20H28O7_2-Butenoic_acid__4-hydroxy-2-methyl-__(1R_5S_6S)-3-(hydroxymethyl)-6-(1-methylethyl)-5-[[(2Z)-2-methyl-1-oxo-2-buten-1-yl]oxy]-2-oxo-3-cyclohexen-1-yl_ester__(2E)-_M+H	10	1	4	1	2	3	1609	C20H28O7	16	Terpenoids
NCGC00168826-02_C48H76O19_beta-D-Glucopyranose__1-O-[(3beta_5xi_9xi_18xi)-3-[(4-O-beta-D-glucopyranosyl-beta-D-glucopyranuronosyl)oxy]-28-oxoolean-12-en-28-yl]-_M+H	956.498	2	23	0	10	70	12-Oleanene-3_22_24-triol_24-Aldehyde__3-O-[ë_-D-glucopyranosyl-(1‰ Õ2)-ë_-D-galactopyranosyl-(1‰ Õ2)-ë_-D-glucuronopyranoside]	10	5	3	14	1	9	328	C48H76O19	37	Terpenoids
MLS002207298-01!Hederacoside_C14216-03-6_M+H	1220.62	2	35	0	18	145	Oleanolic_acid_bisdesmosides_3-O-[ë_-D-Glucopyranosyl-(1‰ Õ4)-[ë_-D-glucopyranosyl-(1‰ Õ3)-ë±-L-rhamnopyranosyl-(1‰ Õ2)]-ë_-D-xylopyranoside]__28-O-ë_-D-glucopyranosyl_ester	10	7	4	10	0	102	154	C59H96O26	21	Terpenoids
MLS001165769-01!nefazodone_M+H	469.224	1	2	8	20	145	MLS001165769-01!nefazodone_M+H	10	1	3	1	-1	1285	1285	C25ClH32N5O2	1	none
MLS001157801-01!tert-butyl_(2S)-2-[4-[[(2S)-1-[(2-methoxyphenyl)methylamino]-3-methyl-1-oxobutan-2-yl]carbamoyl]piperidine-1-carbonyl]pyrrolidine-1-carboxylate_M+H	544.326	6	4	10	24	130	MLS001157801-01!tert-butyl_(2S)-2-[4-[[(2S)-1-[(2-methoxyphenyl)methylamino]-3-methyl-1-oxobutan-2-yl]carbamoyl]piperidine-1-carbonyl]pyrrolidine-1-carboxylate_M+H	10	1	5	1	4	1	1128	C29H44N4O6	3	none
MLS001142764-01!tert-butyl_N-[(2S)-4-methylsulfanyl-1-oxo-1-[4-[[(2S)-1-oxo-1-(1-phenylethylamino)propan-2-yl]carbamoyl]piperidin-1-yl]butan-2-yl]carbamate_M+H	534.288	6	2	9	20	103	MLS001142764-01!tert-butyl_N-[(2S)-4-methylsulfanyl-1-oxo-1-[4-[[(2S)-1-oxo-1-(1-phenylethylamino)propan-2-yl]carbamoyl]piperidin-1-yl]butan-2-yl]carbamate_M+H	10	1	5	1	3	1	1192	C27H42N4O5S	1	none
MLS001142746-01!tert-butyl_N-[(2S)-1-[4-[[(2S)-1-[(2-methoxyphenyl)methylamino]-1-oxopropan-2-yl]carbamoyl]piperidin-1-yl]-4-methylsulfanyl-1-oxobutan-2-yl]carbamate_M+H	550.283	6	4	9	24	132	MLS001142746-01!tert-butyl_N-[(2S)-1-[4-[[(2S)-1-[(2-methoxyphenyl)methylamino]-1-oxopropan-2-yl]carbamoyl]piperidin-1-yl]-4-methylsulfanyl-1-oxobutan-2-yl]carbamate_M+H	10	1	6	1	4	1	1084	C27H42N4O6S	2	none
MLS001097690-01!_M+H	867.347	6	13	2	18	140	MLS001097690-01!_M+H	10	1	5	1	2	1	305	C48H53NO14	2	none
MLS001074901-01!erythromycin_ethylsuccinate_M+H	861.509	3	20	3	24	145	MLS001074901-01!erythromycin_ethylsuccinate_M+H	10	1	5	1	1	3	304	C43H75NO16	2	none
C16_Galactosyl(•À_)_Ceramide_(d18:1/16:0)_M+H	699.565	2	10	1	8	71	C16_Galactosyl(•À_)_Ceramide_(d18:1/16:0)_M+H	10	1	4	1	0	425	618	C40H77NO8	2	none
Apicidin_C_120251_M+H	609.353	4	1	11	36	50	Apicidin_C_120251_M+H	10	1	1	57	8	1	933	C33H47N5O6	4	aminoacids/peptides
2_3-butenoyl_CoA_M+H	835.141	3	7	11	26	48	2_3-butenoyl_CoA_M+H	10	1	8	1	1	5	307	C25H40N7O17P3S	2	none
0543_Bisoprolol_M+H	325.225	1	7	2	16	14	0543_Bisoprolol_M+H	10	1	2	8	-1	1654	1654	C18H31NO4	7	none
MLS001048975-01![1-(4_8-dimethoxyfuro[2_3-b]quinolin-7-yl)oxy-3-hydroxy-3-methylbutan-2-yl]_acetate_M+H	389.147	2	9	0	14	140	MLS001048975-01![1-(4_8-dimethoxyfuro[2_3-b]quinolin-7-yl)oxy-3-hydroxy-3-methylbutan-2-yl]_acetate_M+H	10	1	5	1	1	13	1619	C20H23NO7	5	Alcaloids
pyrrolyl_CoA_M+H	860.137	3	7	13	26	49	pyrrolyl_CoA_M+H	9	1	7	1	0	212	308	C26H39N8O17P3S	1	none
cinnamoyl_CoA_M+H	897.157	3	7	11	26	53	cinnamoyl_CoA_M+H	9	1	6	1	1	6	312	C30H42N7O17P3S	1	none
alphahydroxyphenyl_CoA_M+H	901.152	3	8	11	26	43	alphahydroxyphenyl_CoA_M+H	9	1	5	1	0	203	370	C29H42N7O18P3S	1	none
acetyl_CoA_M+H	809.126	3	7	11	26	42	acetyl_CoA_M+H	9	1	5	1	0	280	423	C23H38N7O17P3S	2	none
acetoacetyl_CoA_M+H	851.136	3	7	11	26	45	acetoacetyl_CoA_M+H	9	1	7	1	1	2	293	C25H40N7O18P3S	2	none
Roseotoxin_A_M+H	607.394	6	2	13	92	23	Roseotoxin_A_M+H	9	1	0	921	7	1	921	C31H53N5O7	3	aminoacids/peptides
Pesticide7_Spinosad_(Spinosyn_A)_C41H65NO10_1H-as-Indaceno[3_2-d]oxacyclododecin-7_15-dione__2-[(6-deoxy-2_3_4-tri-O-methyl-alpha-L-mannopyranosyl)oxy]-13-[[(2R_5S_6R)-5-(dimethylamino)tetrahydro-6-methyl-2H-pyran-2-yl]oxy]-9-ethyl-2_3_3a_5a_5b_6_9_10_11_12_13_14_16a_16b-tetradecahydro-14-methyl-__(2R_3aS_5aR_5bS_9S_14R_16aS_16bR)-_M+H	731.461	1	16	3	16	90	Pesticide7_Spinosad_(Spinosyn_A)_C41H65NO10_1H-as-Indaceno[3_2-d]oxacyclododecin-7_15-dione__2-[(6-deoxy-2_3_4-tri-O-methyl-alpha-L-mannopyranosyl)oxy]-13-[[(2R_5S_6R)-5-(dimethylamino)tetrahydro-6-methyl-2H-pyran-2-yl]oxy]-9-ethyl-2_3_3a_5a_5b_6_9_10_11_12_13_14_16a_16b-tetradecahydro-14-methyl-__(2R_3aS_5aR_5bS_9S_14R_16aS_16bR)-_M+H	9	1	4	2	-1	479	479	C41H65NO10	5	none
Okaramine_J_120151_M+H	524.279	2	1	9	8	40	Okaramine_J_120151_M+H	9	1	3	2	0	710	1169	C32H36N4O3	3	aminoacids/peptides
NCGC00385854-01_C14H19N3O4_N~5~-Carbamoyl-N~2~-(phenylacetyl)ornithine_M+H	293.138	3	1	5	12	57	NCGC00385854-01_C14H19N3O4_N~5~-Carbamoyl-N~2~-(phenylacetyl)ornithine_M+H	9	1	5	1	1	14	1386	C14H19N3O4	2	none
NCGC00385746-01_C59H96O25_beta-D-Glucopyranose__4-O-(6-deoxy-alpha-L-mannopyranosyl)-1-O-[(3beta_5xi_9xi)-3-[[O-6-deoxy-alpha-L-mannopyranosyl-(1->2)-O-beta-D-glucopyranosyl-(1->2)-alpha-L-arabinopyranosyl]oxy]-28-oxoolean-12-en-28-yl]-_M+H	1204.62	2	34	0	14	87	Oleanolic_acid_bisdesmosides_3-O-[ë±-L-Rhamnopyranosyl-(1‰ Õ3)-ë±-L-rhamnopyranosyl-(1‰ Õ2)-ë±-L-arabinopyranoside]__28-O-[ë_-D-glucopyranosyl-(1‰ Õ4)-ë_-D-glucopyranosyl]_ester	9	14	3	40	0	102	139	C59H96O25	11	Terpenoids
NCGC00385623-01!4_6-dihydroxy-3-(6-hydroxy-1-oxo-3-pentylisochromen-8-yl)oxy-2-pentylbenzoic_acid_M+H	470.194	1	8	0	6	63	NCGC00385623-01!4_6-dihydroxy-3-(6-hydroxy-1-oxo-3-pentylisochromen-8-yl)oxy-2-pentylbenzoic_acid_M+H	9	2	3	7	-1	1289	1289	C26H30O8	15	none
NCGC00385576-01_C34H44O19_Cyclopenta[c]pyran-4-carboxylic_acid__1_4a_5_7a-tetrahydro-1-[[6-O-[6-O-[(2E)-3-(4-hydroxy-3_5-dimethoxyphenyl)-1-oxo-2-propen-1-yl]-beta-D-glucopyranosyl]-beta-D-glucopyranosyl]oxy]-7-(hydroxymethyl)-__methyl_ester__(1S_4aS_7aS)-_M+H	756.248	3	26	0	18	111	Acylsucroses_3'-O-(3_4_5-Trimethoxy-E-cinnamoyl)__6-O-(3_4_5-trimethoxybenzoyl)	9	2	5	1	1	28	559	C34H44O19	11	Terpenoids
NCGC00385557-01_C48H76O18__M+H	940.503	1	22	0	14	126	NCGC00384610-01_C48H76O18_Olean-12-en-28-oic_acid__3-[[O-6-deoxy-alpha-L-mannopyranosyl-(1->3)-O-[beta-D-glucopyranosyl-(1->2)]-beta-D-glucopyranuronosyl]oxy]-__(3beta_5xi_9xi_18xi)-_M+H	9	5	5	2	-1	325	325	C48H76O18	19	Terpenoids
NCGC00385466-01_C27H32O14_(1S_4aS_6S_7aS)-6-Hydroxy-1-({6-O-[(2E)-3-(4-hydroxy-3_5-dimethoxyphenyl)-2-propenoyl]-beta-D-glucopyranosyl}oxy)-7-methylene-1_4a_5_6_7_7a-hexahydrocyclopenta[c]pyran-4-carboxylic_acid_M+H	580.179	2	18	0	14	72	Scandoside_6-O-(4-Hydroxy-3-methoxy-Z-cinnamoyl)__Me_ester	9	2	4	2	1	35	1046	C27H32O14	26	Terpenoids
NCGC00385414-01!3-[(2S_3R_4S_5R_6R)-4-[(2S_3R_4S_5S_6R)-4_5-dihydroxy-6-(hydroxymethyl)-3-[(2S_3R_4S_5R)-3_4_5-trihydroxyoxan-2-yl]oxyoxan-2-yl]oxy-3_5-dihydroxy-6-(hydroxymethyl)oxan-2-yl]oxy-5_7-dihydroxy-2-(4-hydroxyphenyl)chromen-4-one_M+H	742.196	1	26	0	14	53	NCGC00385414-01!3-[(2S_3R_4S_5R_6R)-4-[(2S_3R_4S_5S_6R)-4_5-dihydroxy-6-(hydroxymethyl)-3-[(2S_3R_4S_5R)-3_4_5-trihydroxyoxan-2-yl]oxyoxan-2-yl]oxy-3_5-dihydroxy-6-(hydroxymethyl)oxan-2-yl]oxy-5_7-dihydroxy-2-(4-hydroxyphenyl)chromen-4-one_M+H	9	2	4	6	-1	543	543	C32H38O20	14	Flavonoids
NCGC00384881-02_C42H64O18_(3beta_5beta_9xi)-3-{[beta-D-Glucopyranosyl-(1->4)-beta-D-glucopyranosyl-(1->4)-2_6-dideoxy-3-O-methylhexopyranosyl]oxy}-14-hydroxy-19-oxocard-20(22)-enolide_M+H	856.409	1	24	0	18	90	NCGC00384881-02_C42H64O18_(3beta_5beta_9xi)-3-{[beta-D-Glucopyranosyl-(1->4)-beta-D-glucopyranosyl-(1->4)-2_6-dideoxy-3-O-methylhexopyranosyl]oxy}-14-hydroxy-19-oxocard-20(22)-enolide_M+H	9	1	6	1	-1	344	344	C42H64O18	3	Steroids
NCGC00384826-01_C46H58N6O14_(1S_4R_7S_10S_13S_16S)-10-(4-Methoxybenzyl)-4_7_9_13_15_29-hexamethyl-2_5_8_11_14_30-hexaoxo-22-oxa-3_6_9_12_15_29-hexaazatetracyclo[14.12.2.2~18_21~.1~23_27~]tritriaconta-18_20_23(31)_24_26_32-hexaen-24-yl_beta-D-glucopyranoside_M+H	918.401	5	12	15	68	146	NCGC00384826-01_C46H58N6O14_(1S_4R_7S_10S_13S_16S)-10-(4-Methoxybenzyl)-4_7_9_13_15_29-hexamethyl-2_5_8_11_14_30-hexaoxo-22-oxa-3_6_9_12_15_29-hexaazatetracyclo[14.12.2.2~18_21~.1~23_27~]tritriaconta-18_20_23(31)_24_26_32-hexaen-24-yl_beta-D-glucopyranoside_M+H	9	1	1	38	5	1	322	C46H58N6O14	3	none
NCGC00384732-01_C54H86O23_Pentopyranoside__22-(acetyloxy)-16_23:16_30-diepoxy-20-hydroxy-24-methyldammar-25-en-3-yl_O-pentofuranosyl-(1->2)-O-[O-pentopyranosyl-(1->3)hexopyranosyl-(1->3)]-_M+H	1102.56	2	33	0	18	102	NCGC00384732-01_C54H86O23_Pentopyranoside__22-(acetyloxy)-16_23:16_30-diepoxy-20-hydroxy-24-methyldammar-25-en-3-yl_O-pentofuranosyl-(1->2)-O-[O-pentopyranosyl-(1->3)hexopyranosyl-(1->3)]-_M+H	9	1	4	1	0	163	249	C54H86O23	23	none
NCGC00384694-01_C19H36O11_beta-D-Glucopyranoside__3-ethyl-4-hydroxy-4-methylpentyl_6-O-[(2S_3R_4R)-tetrahydro-3_4-dihydroxy-4-(hydroxymethyl)-2-furanyl]-_M+H	440.226	1	15	0	10	46	3_4-Dihydroxybenzoic_acid_3-Me_ether__4-O-[3-hydroxy-3-methylglutaroyl-(‰ Õ5)-ë_-D-apiofuranoside]	9	2	4	1	-1	1450	1450	C19H36O11	2	Aliphatic_natural_products
NCGC00384562-01!(2E_4E)-N-(2-methylpropyl)dodeca-2_4-dienamide_M+H	251.225	2	0	2	4	31	NCGC00384562-01!(2E_4E)-N-(2-methylpropyl)dodeca-2_4-dienamide_M+H	9	2	4	2	1	17	1289	C16H29NO	4	Alcaloids
NCGC00384548-01![(2S_3R_4S_5S_6R)-4_5-dihydroxy-6-(hydroxymethyl)-2-[7-hydroxy-5-methyl-4-oxo-2-(2-oxopropyl)chromen-8-yl]oxan-3-yl]_(E)-3-(4-hydroxyphenyl)prop-2-enoate_M+H	540.163	2	11	0	6	57	NCGC00384548-01![(2S_3R_4S_5S_6R)-4_5-dihydroxy-6-(hydroxymethyl)-2-[7-hydroxy-5-methyl-4-oxo-2-(2-oxopropyl)chromen-8-yl]oxan-3-yl]_(E)-3-(4-hydroxyphenyl)prop-2-enoate_M+H	9	2	5	2	2	1	1136	C28H28O11	8	Benzopyranoids
NCGC00384535-01!8-[4_5-dihydroxy-6-(hydroxymethyl)-3-(3_4_5-trihydroxy-6-methyloxan-2-yl)oxyoxan-2-yl]-7-hydroxy-2-(4-hydroxyphenyl)-5-[3_4_5-trihydroxy-6-(hydroxymethyl)oxan-2-yl]oxychromen-4-one_M+H	740.216	1	24	0	10	64	Apigenin_7-glycosides_7-O-[ë±-L-Rhamnopyranosyl-(1‰ Õ2)-[ë_-D-glucopyranosyl-(1‰ Õ6)]-ë_-D-glucopyranoside]	9	2	3	15	-1	538	538	C33H40O19	23	Flavonoids
NCGC00384513-01_C42H64O19_(3beta_5alpha_9xi)-3-{[beta-D-Glucopyranosyl-(1->6)-beta-D-glucopyranosyl-(1->4)-6-deoxy-3-O-methyl-beta-L-idopyranosyl]oxy}-14-hydroxy-19-oxocard-20(22)-enolide_M+H	872.404	1	25	0	18	68	NCGC00384513-01_C42H64O19_(3beta_5alpha_9xi)-3-{[beta-D-Glucopyranosyl-(1->6)-beta-D-glucopyranosyl-(1->4)-6-deoxy-3-O-methyl-beta-L-idopyranosyl]oxy}-14-hydroxy-19-oxocard-20(22)-enolide_M+H	9	1	4	1	-1	325	325	C42H64O19	3	none
NCGC00381433-01!4-[3-(3_5-dihydroxy-4-methoxy-6-methyloxan-2-yl)oxy-4_5-dihydroxy-6-methyloxan-2-yl]oxy-12-hydroxy-7-methyl-6-oxonaphtho[1_2-c]isochromene-10-carboxylic_acid_M+H	642.195	1	18	0	14	42	NCGC00381433-01!4-[3-(3_5-dihydroxy-4-methoxy-6-methyloxan-2-yl)oxy-4_5-dihydroxy-6-methyloxan-2-yl]oxy-12-hydroxy-7-methyl-6-oxonaphtho[1_2-c]isochromene-10-carboxylic_acid_M+H	9	1	5	1	-1	770	770	C32H34O14	5	none
NCGC00381310-01!(2S_3S_4S_5R_6S)-5-[(2S_3R_4R_5S_6S)-4-acetyloxy-3_5-dihydroxy-6-methyloxan-2-yl]oxy-6-[2-(3_4-dihydroxyphenyl)-5-hydroxy-4-oxochromen-7-yl]oxy-3_4-dihydroxyoxane-2-carboxylic_acid_M+H	650.148	2	20	0	14	44	NCGC00381310-01!(2S_3S_4S_5R_6S)-5-[(2S_3R_4R_5S_6S)-4-acetyloxy-3_5-dihydroxy-6-methyloxan-2-yl]oxy-6-[2-(3_4-dihydroxyphenyl)-5-hydroxy-4-oxochromen-7-yl]oxy-3_4-dihydroxyoxane-2-carboxylic_acid_M+H	9	1	5	1	0	478	782	C29H30O17	4	none
NCGC00381300-01_C21H19ClO6_[5-(Benzoyloxy)-3-chloro-4_6-dihydroxy-1-cyclohexen-1-yl]methyl_benzoate_M+H	402.087	3	6	0	6	51	NCGC00381300-01_C21H19ClO6_[5-(Benzoyloxy)-3-chloro-4_6-dihydroxy-1-cyclohexen-1-yl]methyl_benzoate_M+H	9	1	5	1	1	42	1684	C21ClH19O6	4	Aliphatic_natural_products
NCGC00381093-01!(2S_3S)-2-[(2S_4R_5R_6R)-4-[(4R_5S_6R)-4-[(2S_4S_5R_6R)-4_5-dihydroxy-4_6-dimethyloxan-2-yl]oxy-5-hydroxy-6-methyloxan-2-yl]oxy-5-hydroxy-6-methyloxan-2-yl]oxy-3-[(1S_3S_4R)-3_4-dihydroxy-1-methoxy-2-oxopentyl]-6-[(2S_4R_5R_6R)-4-[(2S_4R_5S_6R)-4_5-dihydroxy-6-methyloxan-2-yl]oxy-5-methoxy-6-methyloxan-2-yl]oxy-8_9-dihydroxy-7-methyl-3_4-dihydro-2H-anthracen-1-one_M+H	1098.49	1	34	0	22	70	NCGC00381093-01!(2S_3S)-2-[(2S_4R_5R_6R)-4-[(4R_5S_6R)-4-[(2S_4S_5R_6R)-4_5-dihydroxy-4_6-dimethyloxan-2-yl]oxy-5-hydroxy-6-methyloxan-2-yl]oxy-5-hydroxy-6-methyloxan-2-yl]oxy-3-[(1S_3S_4R)-3_4-dihydroxy-1-methoxy-2-oxopentyl]-6-[(2S_4R_5R_6R)-4-[(2S_4R_5S_6R)-4_5-dihydroxy-6-methyloxan-2-yl]oxy-5-methoxy-6-methyloxan-2-yl]oxy-8_9-dihydroxy-7-methyl-3_4-dihydro-2H-anthracen-1-one_M+H	9	2	3	2	-1	182	182	C53H78O24	2	none
NCGC00381058-01![3-hydroxy-1-[3-hydroxy-1-oxo-1-(2_3_4_5_6-pentahydroxyhexoxy)decan-5-yl]oxy-1-oxodecan-5-yl]_3_5-dihydroxydecanoate_M+H	740.456	4	15	0	14	81	NCGC00381058-01![3-hydroxy-1-[3-hydroxy-1-oxo-1-(2_3_4_5_6-pentahydroxyhexoxy)decan-5-yl]oxy-1-oxodecan-5-yl]_3_5-dihydroxydecanoate_M+H	9	1	5	1	2	2	532	C36H68O15	1	none
NCGC00381019-01_C33H40O10_1H-Cyclopentacyclododecene-4_10(2H_5H)-dione__3a_9_13-tris(acetyloxy)-1-(benzoyloxy)-3_3a_8_9_13_13a-hexahydro-2_5_8_8_12-pentamethyl-__(6E_11E)-_M+H	596.262	5	8	0	8	68	2_6_10-Farnesatrien-8-yne-1_4_15-triol_1-O-(9Z_12Z-Octadecadienoyl)__4_15-di-Ac	9	4	2	27	1	103	1004	C33H40O10	6	Terpenoids
NCGC00380936-01_C13H19NO5_1_3-Dioxolo[4_5-c]pyridin-4(5H)-one__2-(1-hydroxy-1-methoxy-3-methylbutyl)-6-methyl-_M+H	269.126	1	7	2	14	124	NCGC00380936-01_C13H19NO5_1_3-Dioxolo[4_5-c]pyridin-4(5H)-one__2-(1-hydroxy-1-methoxy-3-methylbutyl)-6-methyl-_M+H	9	1	2	7	-1	1290	1290	C13H19NO5	5	none
NCGC00380674-01![5-(5-acetyloxy-3_4-dihydroxy-6-methyloxan-2-yl)oxy-2-[6-[4-[3_4-dihydroxy-5-(hydroxymethyl)oxolan-2-yl]oxy-2_6-dihydroxy-3-[3-(4-hydroxyphenyl)propanoyl]phenyl]-4_5-dihydroxy-2-methyloxan-3-yl]oxy-3-hydroxy-6-methyloxan-4-yl]_(E)-3-(4-hydroxyphenyl)prop-2-enoate_M+H	1032.35	3	30	0	22	97	NCGC00381302-01![5-(3-acetyloxy-4_5-dihydroxy-6-methyloxan-2-yl)oxy-2-[4-[4_5-dihydroxy-3-(3_4_5-trihydroxy-6-methyloxan-2-yl)oxyoxan-2-yl]-3_5-dihydroxy-2-[3-(4-hydroxyphenyl)propanoyl]phenoxy]-4-hydroxy-6-methyloxan-3-yl]_(E)-3-(4-hydroxyphenyl)prop-2-enoate_M+H	9	2	3	2	1	11	186	C49H60O24	2	none
NCGC00380620-01_C21H24O11_(3R_3'R_4R_6'S_7R)-5-Hydroxy-6'_7-dimethyl-6_8-dioxo-3'_4_4'_5'_6_6'_7_8-octahydrospiro[isochromene-3_2'-pyran]-3'_4_7-triyl_triacetate_M+H	452.132	4	11	0	6	100	2-Acetamido-2-deoxyglucose_1-Benzoyl__3_4_6-tri-Ac	9	2	3	10	1	86	1410	C21H24O11	18	none
NCGC00380618-01_C27H32O8_(1'R_3'R_8'R_12'E_18'E_20'Z_24'R_25'S)-5'_13'_25'-Trimethyl-11'H_17'H_22'H-spiro[oxirane-2_26'-[2_10_16_23]tetraoxatetracyclo[22.2.1.0~3_8~.0~8_25~]heptacosa[4_12_18_20]tetraene]-11'_17'_22'-trione_M+H	484.21	3	10	0	20	131	NCGC00380618-01_C27H32O8_(1'R_3'R_8'R_12'E_18'E_20'Z_24'R_25'S)-5'_13'_25'-Trimethyl-11'H_17'H_22'H-spiro[oxirane-2_26'-[2_10_16_23]tetraoxatetracyclo[22.2.1.0~3_8~.0~8_25~]heptacosa[4_12_18_20]tetraene]-11'_17'_22'-trione_M+H	9	1	0	1261	2	2	1261	C27H32O8	10	none
NCGC00380541-01_C55H89NO20__M+H	1083.6	3	26	2	22	149	NCGC00380541-01_C55H89NO20__M+H	9	1	1	31	0	150	220	C55H89NO20	1	none
NCGC00380510-01![6-[5_7-dihydroxy-2-(4-hydroxyphenyl)-4-oxochromen-3-yl]oxy-3_4-dihydroxy-5-(3_4_5-trihydroxybenzoyl)oxyoxan-2-yl]methyl_3_4_5-trihydroxybenzoate_M+H	752.122	3	21	0	10	61	NCGC00380510-01![6-[5_7-dihydroxy-2-(4-hydroxyphenyl)-4-oxochromen-3-yl]oxy-3_4-dihydroxy-5-(3_4_5-trihydroxybenzoyl)oxyoxan-2-yl]methyl_3_4_5-trihydroxybenzoate_M+H	9	1	4	1	1	15	538	C35H28O19	3	Flavonoids
NCGC00380458-01_C30H42O10_Butanoic_acid__(1R_3aR_3bS_4aR_6S_7S_7aR_8R_8aR_9aR)-1_4a_8-tris(acetyloxy)tetradecahydro-2_2_3b_6_8a-pentamethyl-4_9-dioxo-1H-cyclopent[a]-s-indacen-7-yl_ester_M+H	562.278	5	8	0	8	105	18_19-Epoxy-3_13(16)_14-clerodatriene-2_6_7_18_19-pentol_2-O-(2-Methylbutanoyl)__18-butanoyl__19-Ac	9	2	1	111	0	603	1090	C30H42O10	18	Terpenoids
NCGC00380192-01!_M+H	541.231	3	10	1	6	94	Viomycin__BAN__INN_31-Deoxy__N-deacyl	9	1	2	16	0	658	1112	C29H35NO9	3	none
NCGC00380183-01!4-[[(2R_3S_4S_5R_6S)-6-[2-(3_4-dihydroxyphenyl)-5-hydroxy-4-oxo-3-[(2S_3R_4R_5R_6S)-3_4_5-trihydroxy-6-methyloxan-2-yl]oxychromen-7-yl]oxy-3_4_5-trihydroxyoxan-2-yl]methoxy]-3-[(E)-3-(4-hydroxyphenyl)prop-2-enoyl]oxy-4-oxobutanoic_acid_M+H	872.201	3	25	0	18	78	NCGC00380183-01!4-[[(2R_3S_4S_5R_6S)-6-[2-(3_4-dihydroxyphenyl)-5-hydroxy-4-oxo-3-[(2S_3R_4R_5R_6S)-3_4_5-trihydroxy-6-methyloxan-2-yl]oxychromen-7-yl]oxy-3_4_5-trihydroxyoxan-2-yl]methoxy]-3-[(E)-3-(4-hydroxyphenyl)prop-2-enoyl]oxy-4-oxobutanoic_acid_M+H	9	1	4	1	1	10	328	C40H40O22	2	none
NCGC00380128-01_C39H62O12_alpha-L-Mannopyranoside__(1beta_3alpha_8xi_9xi_14xi_25S)-3-hydroxyspirost-5-en-1-yl_6-deoxy-2-O-(6-deoxy-alpha-L-mannopyranosyl)-_M+H	722.424	1	18	0	10	89	Myxochromide_S_Myxochromide_S1	9	1	5	1	-1	590	590	C39H62O12	6	none
NCGC00347774-02_C38H46O16_9_10-Diacetoxy-2-(3-furyl)-10b-methyl-4-oxododecahydro-2H-benzo[f]isochromen-7-yl_(2E)-3-[4-(beta-D-glucopyranosyloxy)-3-methoxyphenyl]acrylate_M+H	758.279	4	20	0	18	79	NCGC00347774-02_C38H46O16_9_10-Diacetoxy-2-(3-furyl)-10b-methyl-4-oxododecahydro-2H-benzo[f]isochromen-7-yl_(2E)-3-[4-(beta-D-glucopyranosyloxy)-3-methoxyphenyl]acrylate_M+H	9	1	2	9	0	351	535	C38H46O16	4	none
NCGC00347510-02_C48H76O19_6-Deoxy-alpha-L-mannopyranosyl-(1->4)-beta-D-glucopyranosyl-(1->6)-1-O-[(3beta)-3_23-dihydroxy-23_28-dioxoolean-12-en-28-yl]-beta-D-glucopyranose_M+H	956.498	2	23	0	14	77	13_28-Epoxy-11-oleanene-3_16_23_30-tetrol_30-Aldehyde__3-O-[ë_-D-glucopyranosyl-(1‰ Õ2)-[ë_-D-glucopyranosyl-(1‰ Õ3)]-ë_-D-fucopyranoside]	9	10	4	9	1	31	328	C48H76O19	37	Terpenoids
NCGC00347420-02_C39H65NO12_15-Hydroxyspirosolan-3-yl_2-O-(6-deoxy-alpha-L-mannopyranosyl)-beta-D-glucopyranoside_M+H	739.451	1	17	2	12	190	Tumescenamide_B_Tumescenamide_B	9	1	5	2	-1	540	540	C39H65NO12	2	none
NCGC00347408-02_C39H63NO12_15-Oxospirosolan-3-yl_2-O-(6-deoxy-alpha-L-mannopyranosyl)-beta-D-glucopyranoside_M+H	737.435	1	16	2	12	190	NCGC00347408-02_C39H63NO12_15-Oxospirosolan-3-yl_2-O-(6-deoxy-alpha-L-mannopyranosyl)-beta-D-glucopyranoside_M+H	9	1	5	2	-1	543	543	C39H63NO12	4	none
NCGC00180686-03_C36H56O14_Card-20(22)-enolide__3-[(6-deoxy-4-O-beta-D-glucopyranosyl-3-O-methyl-alpha-D-talopyranosyl)oxy]-1_14-dihydroxy-__(1beta_3beta_5beta_9xi)-_M+H	712.367	1	19	0	14	78	NCGC00180686-03_C36H56O14_Card-20(22)-enolide__3-[(6-deoxy-4-O-beta-D-glucopyranosyl-3-O-methyl-alpha-D-talopyranosyl)oxy]-1_14-dihydroxy-__(1beta_3beta_5beta_9xi)-_M+H	9	1	4	1	-1	633	633	C36H56O14	6	Steroids
NCGC00169374-02_C23H28O11_7-Oxatricyclo[4.3.0.0~3_9~]nonan-8-one__9-[(benzoyloxy)methyl]-1-(beta-D-glucopyranosyloxy)-4-hydroxy-6-methyl-__(1R_3R_4R_6S_9S)-_M+H	480.163	2	13	0	10	78	1-(3_4-Dihydroxyphenyl)-1_2_3-propanetriol_3'-Me_ether__3-O-(6-O-benzoyl-ë_-D-glucopyranoside)_(1)	9	3	5	5	1	46	1298	C23H28O11	18	Terpenoids
NCGC00169108-02!3-[6-[[(2R_3R_4R_5S_6S)-3_5-dihydroxy-6-methyl-4-[(2S_3R_4R_5R_6S)-3_4_5-trihydroxy-6-methyloxan-2-yl]oxyoxan-2-yl]oxymethyl]-3_4_5-trihydroxyoxan-2-yl]oxy-2-(3_4-dihydroxyphenyl)-5_7-dihydroxychromen-4-one_M+H	756.211	1	26	0	14	44	8-C-ë_-D-Glucopyranosyl-3'_4'_5_7-tetrahydroxyflavone_2''-O-ë±-Rhamnopyranosyl__4'-O-ë_-D-glucopyranoside	9	1	4	3	-1	559	559	C33H40O20	37	Flavonoids
NCGC00168955-03![3-hydroxy-1-oxo-1-(2_3_4_5_6-pentahydroxyhexoxy)decan-5-yl]_3_5-dihydroxydecanoate_M+H	554.33	3	12	0	10	64	NCGC00168955-03![3-hydroxy-1-oxo-1-(2_3_4_5_6-pentahydroxyhexoxy)decan-5-yl]_3_5-dihydroxydecanoate_M+H	9	1	4	1	3	1	1048	C26H50O12	1	none
NCGC00168953-02_C47H76O17_(3beta_5xi_9xi_22beta)-22_24-Dihydroxyolean-12-en-3-yl_6-deoxy-alpha-L-mannopyranosyl-(1->2)-alpha-L-arabinopyranosyl-(1->2)-beta-D-glucopyranosiduronic_acid_M+H	912.508	1	22	0	14	128	ë_-Cryptoxanthin_O-[11-Methyldodecanoyl-(‰ Õ6)-ë_-D-glucopyranoside]	9	2	6	1	-1	364	364	C47H76O17	30	Terpenoids
NCGC00168883-03_C22H24O9_(3aS_4S_5R_7aS_8aS_8cS)-5-Hydroxy-6_8a-dimethyl-3-methylene-2_7-dioxo-2_3_3a_4_5_7_7a_8a_8b_8c-decahydrooxireno[2_3]azuleno[4_5-b]furan-4-yl_(2E)-2-(acetoxymethyl)-2-butenoate_M+H	432.142	3	9	0	10	41	Salicin_1''-Benzoyl__6'-Ac	9	1	5	2	2	2	1478	C22H24O9	18	Terpenoids
MLS002177847-01!Nalpha-Benzoyl-DL-arginine_beta-naphthylamide_hydrochloride913-04-2_M+H	403.201	3	0	7	14	140	MLS002177847-01!Nalpha-Benzoyl-DL-arginine_beta-naphthylamide_hydrochloride913-04-2_M+H	9	1	6	1	3	1	1654	C23H25N5O2	1	none
MLS002153807-01!Cisapride81098-60-4_M+H	465.183	2	6	6	18	145	MLS002153807-01!Cisapride81098-60-4_M+H	9	1	4	1	2	1	1384	C23ClFH29N3O4	1	none
MLS001304038-01!29122-68-7_M+H	266.163	1	3	3	12	94	MLS001304038-01!29122-68-7_M+H	9	1	4	2	-1	1299	1299	C14H22N2O3	8	none
MLS001304008-01!_M+H	836.525	1	22	3	22	145	MLS001304008-01!_M+H	9	1	4	1	-1	330	330	C41H76N2O15	2	none
MLS001201763-01!Azithromycin_M+H	748.509	1	17	6	26	143	MLS001201763-01!Azithromycin_M+H	9	1	4	1	-1	461	461	C38H72N2O12	4	none
MLS001165720-01!doxazosin_M+H	451.186	2	8	7	26	145	MLS001165720-01!doxazosin_M+H	9	1	2	13	2	1	1426	C23H25N5O5	1	none
MLS001148415-01!_M+H	471.314	1	2	3	6	145	MLS001148415-01!_M+H	9	1	1	90	-1	1289	1289	C32H41NO2	1	none
MLS001142948-01!(2S)-5-amino-2-[[1-[(2S)-3-methyl-2-[(4-methylphenyl)sulfonylamino]butanoyl]piperidine-4-carbonyl]amino]-5-oxopentanoic_acid_M+H	510.215	3	1	7	14	117	MLS001142948-01!(2S)-5-amino-2-[[1-[(2S)-3-methyl-2-[(4-methylphenyl)sulfonylamino]butanoyl]piperidine-4-carbonyl]amino]-5-oxopentanoic_acid_M+H	9	1	5	1	3	3	1254	C23H34N4O7S	1	none
MLS001142756-01!tert-butyl_N-[(2S)-1-[4-[[(2S)-1-[(4-fluorophenyl)methylamino]-1-oxopropan-2-yl]carbamoyl]piperidin-1-yl]-4-methylsulfanyl-1-oxobutan-2-yl]carbamate_M+H	538.263	6	2	9	20	122	MLS001142756-01!tert-butyl_N-[(2S)-1-[4-[[(2S)-1-[(4-fluorophenyl)methylamino]-1-oxopropan-2-yl]carbamoyl]piperidin-1-yl]-4-methylsulfanyl-1-oxobutan-2-yl]carbamate_M+H	9	1	5	1	3	1	1190	C26FH39N4O5S	1	none
MLS001141087-01!1-[(2S)-2-amino-4-methylsulfanylbutanoyl]-N-[(2S)-1-[(4-methoxyphenyl)methylamino]-1-oxopropan-2-yl]piperidine-4-carboxamide_M+H	450.23	4	2	8	18	126	MLS001141087-01!1-[(2S)-2-amino-4-methylsulfanylbutanoyl]-N-[(2S)-1-[(4-methoxyphenyl)methylamino]-1-oxopropan-2-yl]piperidine-4-carboxamide_M+H	9	1	7	1	4	1	1456	C22H34N4O4S	3	none
MLS001141084-01!N-[(2S)-3-methyl-1-[(4-methylphenyl)methylamino]-1-oxobutan-2-yl]-1-[(2S)-pyrrolidine-2-carbonyl]piperidine-4-carboxamide_M+H	428.279	4	0	9	14	121	MLS001141084-01!N-[(2S)-3-methyl-1-[(4-methylphenyl)methylamino]-1-oxobutan-2-yl]-1-[(2S)-pyrrolidine-2-carbonyl]piperidine-4-carboxamide_M+H	9	1	7	1	5	1	1496	C24H36N4O3	1	none
MLS001141073-01!1-[(2S)-2-amino-4-methylpentanoyl]-N-[(2S)-3-methyl-1-oxo-1-(1-phenylethylamino)butan-2-yl]piperidine-4-carboxamide_M+H	444.31	4	0	8	14	139	MLS001141073-01!1-[(2S)-2-amino-4-methylpentanoyl]-N-[(2S)-3-methyl-1-oxo-1-(1-phenylethylamino)butan-2-yl]piperidine-4-carboxamide_M+H	9	1	5	1	3	1	1490	C25H40N4O3	2	none
MLS001141008-01!1-[(2S)-2-amino-4-methylsulfanylbutanoyl]-N-[(2R)-1-oxo-1-(1-phenylethylamino)propan-2-yl]piperidine-4-carboxamide_M+H	434.235	4	0	8	14	127	MLS001141008-01!1-[(2S)-2-amino-4-methylsulfanylbutanoyl]-N-[(2R)-1-oxo-1-(1-phenylethylamino)propan-2-yl]piperidine-4-carboxamide_M+H	9	1	6	1	3	1	1486	C22H34N4O3S	1	none
MLS001140964-01!(2S)-3-(5-hydroxy-1H-indol-3-yl)-2-[[2-(2-oxo-4-phenylchromen-7-yl)oxyacetyl]amino]propanoic_acid_M+H	498.143	2	4	2	10	123	MLS001140964-01!(2S)-3-(5-hydroxy-1H-indol-3-yl)-2-[[2-(2-oxo-4-phenylchromen-7-yl)oxyacetyl]amino]propanoic_acid_M+H	9	1	6	1	0	693	1247	C28H22N2O7	2	none
MLS001140519-01!1-[(2S)-2-aminopropanoyl]-N-[(2S)-1-[(4-methoxyphenyl)methylamino]-1-oxo-3-phenylpropan-2-yl]piperidine-4-carboxamide_M+H	466.258	4	2	8	18	131	MLS001140519-01!1-[(2S)-2-aminopropanoyl]-N-[(2S)-1-[(4-methoxyphenyl)methylamino]-1-oxo-3-phenylpropan-2-yl]piperidine-4-carboxamide_M+H	9	1	6	1	4	1	1340	C26H34N4O4	2	none
Arachidonic_acid_M+H	304.24	1	1	0	2	123	Arachidonic_acid_M+H	9	2	2	21	-1	1452	1452	C20H32O2	12	Terpenoids
Apratoxin_A_M+H	839.487	5	5	12	72	89	Apratoxin_A_M+H	9	1	0	369	2	1	369	C45H69N5O8S	3	aminoacids/peptides
MLS001162686-01!3-(5-hydroxy-1H-indol-3-yl)-2-[2-(3_4_7-trimethyl-2-oxochromen-5-yl)oxypropanoylamino]propanoic_acid_M+H	478.174	2	4	2	10	112	MLS001158392-01!3-(5-hydroxy-1H-indol-3-yl)-2-[[2-(7-methyl-2-oxo-4-propylchromen-5-yl)oxyacetyl]amino]propanoic_acid_M+H	9	1	7	1	1	6	1311	C26H26N2O7	4	none
MLS001075865-01!N-[2-[7-methoxy-6-[(Z)-(2_4_6-trioxo-1-prop-2-enyl-1_3-diazinan-5-ylidene)methyl]-1_3-benzodioxol-5-yl]ethyl]-N-methylbenzamide_M+H	491.169	5	6	8	30	113	MLS001075865-01!N-[2-[7-methoxy-6-[(Z)-(2_4_6-trioxo-1-prop-2-enyl-1_3-diazinan-5-ylidene)methyl]-1_3-benzodioxol-5-yl]ethyl]-N-methylbenzamide_M+H	9	1	4	1	1	46	1329	C26H25N3O7	1	none
Telmisartan_M+H	514.237	1	1	8	18	23	Crescentin_IV_6-O-(3_4-Dimethoxybenzoyl)__3-O-ë_-D-glucopyranoside	8	1	3	2	-1	1162	1162	C33H30N4O2	4	none
Propoxycarbazone_M+H	398.09	2	4	6	18	24	Propoxycarbazone_M+H	8	1	3	2	1	27	1670	C15H18N4O7S	1	none
Pirimiphos-methyl_M+H	305.096	1	3	3	8	20	Pirimiphos-methyl_M+H	8	1	4	1	-1	1461	1461	C11H20N3O3PS	1	none
NCGC00385836-01!3-[[(2R_3S_4S_5R_6S)-6-[2-(3_4-dihydroxyphenyl)-5_7-dihydroxy-4-oxochromen-3-yl]oxy-3_4_5-trihydroxyoxan-2-yl]methoxy]-3-oxopropanoic_acid_M+H	550.096	2	16	0	10	48	NCGC00385836-01!3-[[(2R_3S_4S_5R_6S)-6-[2-(3_4-dihydroxyphenyl)-5_7-dihydroxy-4-oxochromen-3-yl]oxy-3_4_5-trihydroxyoxan-2-yl]methoxy]-3-oxopropanoic_acid_M+H	8	1	4	1	1	22	1086	C24H22O15	3	Flavonoids
NCGC00385751-01_C21H30O14_4-{[1-(Hexopyranosyloxy)-4-(methoxycarbonyl)-7-methyl-1_4a_5_6_7_7a-hexahydrocyclopenta[c]pyran-6-yl]oxy}-3-hydroxy-4-oxobutanoic_acid_M+H	506.164	3	16	0	14	45	Sinapyl_alcohol_4'-O-[ë_-D-Apiofuranosyl-(1‰ Õ3)-ë_-D-glucopyranoside]	8	1	1	209	0	728	1273	C21H30O14	13	none
NCGC00385731-01_C46H74O17_(3beta_5xi_9xi_16alpha)-3-{[alpha-L-Arabinopyranosyl-(1->2)-alpha-L-arabinopyranosyl-(1->6)-beta-D-glucopyranosyl]oxy}-16-hydroxyolean-12-en-28-oic_acid_M+H	898.493	1	22	0	14	79	12-Oleanene-3_16_22_28-tetrol_22-Cinnamoyl(E-)__3-O-[ë_-D-glucopyranosyl-(1‰ Õ3)-ë±-L-arabinopyranoside]	8	9	4	4	-1	364	364	C46H74O17	15	Terpenoids
NCGC00385717-01_C26H40O12_7-Hydroxy-1-({3-O-[(2E)-8-hydroxy-2_6-dimethyl-2-octenoyl]-beta-D-glucopyranosyl}oxy)-7-methyl-1_4a_5_6_7_7a-hexahydrocyclopenta[c]pyran-4-carboxylic_acid_M+H	544.252	2	14	0	10	76	NCGC00385717-01_C26H40O12_7-Hydroxy-1-({3-O-[(2E)-8-hydroxy-2_6-dimethyl-2-octenoyl]-beta-D-glucopyranosyl}oxy)-7-methyl-1_4a_5_6_7_7a-hexahydrocyclopenta[c]pyran-4-carboxylic_acid_M+H	8	1	5	1	1	23	1129	C26H40O12	6	Terpenoids
NCGC00385630-01![6-[(5_7-dihydroxy-4-methyl-1_2_3_4-tetrahydronaphthalen-2-yl)oxy]-4_5-dihydroxy-3-[(E)-3-(4-hydroxyphenyl)prop-2-enoyl]oxyoxan-2-yl]methyl_(E)-3-(4-hydroxyphenyl)prop-2-enoate_M+H	648.221	3	14	0	10	67	NCGC00385630-01![6-[(5_7-dihydroxy-4-methyl-1_2_3_4-tetrahydronaphthalen-2-yl)oxy]-4_5-dihydroxy-3-[(E)-3-(4-hydroxyphenyl)prop-2-enoyl]oxyoxan-2-yl]methyl_(E)-3-(4-hydroxyphenyl)prop-2-enoate_M+H	8	1	5	1	2	2	725	C35H36O12	5	Polcyclic_Aromatic_Natural_Products
NCGC00385510-01![(2S_3R_4S_5R_6R)-2-[2-(3_4-dihydroxyphenyl)-5_7-dihydroxy-4-oxochromen-3-yl]oxy-4_5-dihydroxy-6-(hydroxymethyl)oxan-3-yl]_3_4_5-trihydroxybenzoate_M+H	616.106	2	18	0	10	38	2'_4'-Dihydroxyacetophenone__8CI_4'-Me_ether__O-[ë±-L-arabinopyranosyl-(1‰ Õ6)-[3_4_5-trihydroxybenzoyl-(‰ Õ4)]-ë_-D-glucopyranoside]	8	1	6	1	2	3	862	C28H24O16	6	Flavonoids
NCGC00385509-01_C29H38O12_Methyl_2-(hexopyranosyloxy)-4-({6-[2-(4-hydroxyphenyl)ethyl]-4-oxotetrahydro-2H-pyran-2-yl}methyl)-3-vinyl-3_4-dihydro-2H-pyran-5-carboxylate_M+H	578.236	2	15	0	10	76	NCGC00385509-01_C29H38O12_Methyl_2-(hexopyranosyloxy)-4-({6-[2-(4-hydroxyphenyl)ethyl]-4-oxotetrahydro-2H-pyran-2-yl}methyl)-3-vinyl-3_4-dihydro-2H-pyran-5-carboxylate_M+H	8	5	4	4	0	575	1042	C29H38O12	6	Terpenoids
NCGC00385418-01!2-(3_4-dihydroxyphenyl)-5-hydroxy-7-methoxy-8-[(2S_3R_4S_5S_6R)-3_4_5-trihydroxy-6-(hydroxymethyl)oxan-2-yl]oxy-3-[(2S_3R_4R_5R_6S)-3_4_5-trihydroxy-6-methyloxan-2-yl]oxychromen-4-one_M+H	640.164	1	22	0	14	45	NCGC00385418-01!2-(3_4-dihydroxyphenyl)-5-hydroxy-7-methoxy-8-[(2S_3R_4S_5S_6R)-3_4_5-trihydroxy-6-(hydroxymethyl)oxan-2-yl]oxy-3-[(2S_3R_4R_5R_6S)-3_4_5-trihydroxy-6-methyloxan-2-yl]oxychromen-4-one_M+H	8	1	4	2	-1	826	826	C28H32O17	8	Flavonoids
NCGC00385405-01_C26H30O9__M+H	486.189	1	9	0	6	113	Cryptoporic_acid_I_13-Acetoxy__3-deoxy__1'_1''-di-Me_ester	8	1	1	185	-1	1247	1247	C26H30O9	10	Terpenoids
NCGC00385388-01_C21H34O11_(1R_4S_7S_8S_9R_12E_20R_21R_22S_23S)-7_8_21_22_23-Pentahydroxy-12_16-dimethyl-3_5_10_19_24-pentaoxatricyclo[18.3.1.0~4_9~]tetracos-12-en-11-one_M+H	462.21	1	15	0	20	83	1_7-Bis(4-hydroxyphenyl)-3-heptanol_3-O-ë_-D-Glucopyranoside	8	1	0	1411	-1	1411	1411	C21H34O11	5	Terpenoids
NCGC00385212-01_C52H82O21_Hexopyranose__1-O-[[10-[[O--6-deoxyhexopyranosyl-(1->4)-O-[pentopyranosyl-(1->3)]hexopyranosyl]oxy]-1_3_4_5_6_6a_6b_7_8_8a_9_10_11_12_12a_12b_13_14b-octadecahydro-6a_6b_9_9_12a-pentamethyl-2-methylene-4a(2H)-picenyl]carbonyl]-_M+H	1042.53	2	28	0	18	87	3-Hydroxy-30-nor-12_20(29)-oleanadien-28-oic_acid_3-O-[ë±-L-Rhamnopyranosyl-(1‰ Õ2)-ë_-D-glucopyranosyl-(1‰ Õ3)-ë_-D-xylopyranoside]__28-O-ë_-D-glucopyranosyl_ester	8	21	3	17	0	131	196	C52H82O21	14	Terpenoids
NCGC00385194-01!2-(3_4-dihydroxyphenyl)-5-hydroxy-7-[(2S_3R_4S_5S_6R)-3_4_5-trihydroxy-6-(hydroxymethyl)oxan-2-yl]oxy-3-[(2S_3R_4R_5R_6S)-3_4_5-trihydroxy-6-methyloxan-2-yl]oxychromen-4-one_M+H	610.153	1	20	0	10	39	NCGC00385194-01!2-(3_4-dihydroxyphenyl)-5-hydroxy-7-[(2S_3R_4S_5S_6R)-3_4_5-trihydroxy-6-(hydroxymethyl)oxan-2-yl]oxy-3-[(2S_3R_4R_5R_6S)-3_4_5-trihydroxy-6-methyloxan-2-yl]oxychromen-4-one_M+H	8	1	5	1	-1	923	923	C27H30O16	26	Flavonoids
NCGC00385149-01_C25H28O12_(2E)-3-(2-{[6-O-(3_4_5-Trimethoxybenzoyl)-beta-D-glucopyranosyl]oxy}phenyl)acrylic_acid_M+H	520.158	2	16	0	14	81	NCGC00385149-01_C25H28O12_(2E)-3-(2-{[6-O-(3_4_5-Trimethoxybenzoyl)-beta-D-glucopyranosyl]oxy}phenyl)acrylic_acid_M+H	8	1	6	1	1	28	1173	C25H28O12	18	Simple_Aromatic_Natural_Products
NCGC00385019-01_C24H30O13_2H-Pyran-4-acetic_acid__5-carboxy-2-(beta-D-glucopyranosyloxy)-3_4-dihydro-3-(2-hydroxyethylidene)-__alpha-[2-(4-hydroxyphenyl)ethyl]_ester__(2S_3Z_4S)-_M+H	526.169	2	15	0	10	39	NCGC00385019-01_C24H30O13_2H-Pyran-4-acetic_acid__5-carboxy-2-(beta-D-glucopyranosyloxy)-3_4-dihydro-3-(2-hydroxyethylidene)-__alpha-[2-(4-hydroxyphenyl)ethyl]_ester__(2S_3Z_4S)-_M+H	8	1	3	7	0	701	1157	C24H30O13	13	Terpenoids
NCGC00385008-01!3-[4-[5-(acetyloxymethyl)-3_4-dihydroxyoxolan-2-yl]oxy-3-(2_5-dihydroxy-6-methylhept-6-en-2-yl)-6_9a_9b-trimethyl-7-prop-1-en-2-yl-1_2_3_3a_4_5_5a_7_8_9-decahydrocyclopenta[a]naphthalen-6-yl]propanoic_acid_M+H	664.419	2	11	0	10	80	4_21_27_44-Heptatetracontatetraene-1_12_15_46-tetrayne-3_14-diol_4_21_27_44-Heptatetracontatetraene-1_12_15_46-tetrayne-3_14-diol	8	4	4	3	0	481	751	C37H60O10	10	Terpenoids
NCGC00384953-01_C41H46O17_(1aS_1bS_2S_5aR_6S_6aS)-6-({2-O-Acetyl-6-deoxy-3_4-bis-O-[(2E)-3-phenyl-2-propenoyl]-alpha-L-mannopyranosyl}oxy)-1a-(hydroxymethyl)-1a_1b_2_5a_6_6a-hexahydrooxireno[4_5]cyclopenta[1_2-c]pyran-2-yl_beta-D-glucopyranoside_M+H	810.274	4	23	0	18	61	NCGC00384953-01_C41H46O17_(1aS_1bS_2S_5aR_6S_6aS)-6-({2-O-Acetyl-6-deoxy-3_4-bis-O-[(2E)-3-phenyl-2-propenoyl]-alpha-L-mannopyranosyl}oxy)-1a-(hydroxymethyl)-1a_1b_2_5a_6_6a-hexahydrooxireno[4_5]cyclopenta[1_2-c]pyran-2-yl_beta-D-glucopyranoside_M+H	8	1	3	9	1	16	434	C41H46O17	2	Terpenoids
NCGC00384931-01!3-[(2S_3R_4S_5R_6R)-3-[(2S_3R_4R_5S_6S)-3_5-dihydroxy-6-methyl-4-[(2S_3R_4S_5S_6R)-3_4_5-trihydroxy-6-(hydroxymethyl)oxan-2-yl]oxyoxan-2-yl]oxy-4_5-dihydroxy-6-[[(2R_3R_4R_5R_6S)-3_4_5-trihydroxy-6-methyloxan-2-yl]oxymethyl]oxan-2-yl]oxy-2-(3_4-dihydroxyphenyl)-5_7-dihydroxychromen-4-one_M+H	918.264	1	33	0	18	67	3'_4'_5_7-Tetrahydroxyflavone_4'-O-[ë_-D-Glucopyranosyl-(1‰ Õ2)-ë_-D-glucopyranoside]__7-O-[ë±-L-rhamnopyranosyl-(1‰ Õ2)-ë_-D-glucopyranoside]	8	18	6	3	-1	322	322	C39H50O25	13	Flavonoids
NCGC00384883-01!(2S_3R_4S_5S_6R)-2-[(2R_3R_4S_5S_6R)-4_5-dihydroxy-6-(hydroxymethyl)-2-(3-hydroxy-6-methylheptoxy)oxan-3-yl]oxy-6-(hydroxymethyl)oxane-3_4_5-triol_M+H	470.236	1	16	0	10	39	NCGC00384883-01!(2S_3R_4S_5S_6R)-2-[(2R_3R_4S_5S_6R)-4_5-dihydroxy-6-(hydroxymethyl)-2-(3-hydroxy-6-methylheptoxy)oxan-3-yl]oxy-6-(hydroxymethyl)oxane-3_4_5-triol_M+H	8	1	6	1	-1	1283	1283	C20H38O12	2	Aliphatic_natural_products
NCGC00384878-01_C17H26O10_2H-Pyran-5-carboxylic_acid__3-ethenyl-2-(beta-D-glucopyranosyloxy)-3_4-dihydro-4-(2-hydroxyethyl)-__methyl_ester__(2S_3R_4S)-_M+H	390.153	2	13	0	10	69	NCGC00384878-01_C17H26O10_2H-Pyran-5-carboxylic_acid__3-ethenyl-2-(beta-D-glucopyranosyloxy)-3_4-dihydro-4-(2-hydroxyethyl)-__methyl_ester__(2S_3R_4S)-_M+H	8	1	2	71	0	797	1627	C17H26O10	4	Terpenoids
NCGC00384868-01_C48H60O22_beta-D-Glucopyranose__1-O-[(2E_4E_6E_8E_10E_12E_14E)-16-[[(1R_2R_3R_5S)-5-carboxy-2-[[(2E)-3-(3_4-dihydroxyphenyl)-1-oxo-2-propen-1-yl]oxy]-3_5-dihydroxycyclohexyl]oxy]-2_6_11_15-tetramethyl-1_16-dioxo-2_4_6_8_10_12_14-hexadecaheptaen-1-yl]-6-O-beta-D-glucopyranosyl-_M+H	988.358	4	24	0	18	80	NCGC00384868-01_C48H60O22_beta-D-Glucopyranose__1-O-[(2E_4E_6E_8E_10E_12E_14E)-16-[[(1R_2R_3R_5S)-5-carboxy-2-[[(2E)-3-(3_4-dihydroxyphenyl)-1-oxo-2-propen-1-yl]oxy]-3_5-dihydroxycyclohexyl]oxy]-2_6_11_15-tetramethyl-1_16-dioxo-2_4_6_8_10_12_14-hexadecaheptaen-1-yl]-6-O-beta-D-glucopyranosyl-_M+H	8	1	2	10	2	2	179	C48H60O22	1	none
NCGC00384845-01_C44H62N2O12_(2S)-N-[(2E_4E_6S_7R)-7-{(2S_3S_4R_5R)-3_4-Dihydroxy-5-[(1E_3E_5E)-7-(4-hydroxy-1-methyl-2-oxo-1_2-dihydro-3-pyridinyl)-6-methyl-7-oxo-1_3_5-heptatrien-1-yl]tetrahydro-2-furanyl}-6-methoxy-5-methyl-2_4-octadien-1-yl]-2-{(2R_3R_4R_6S)-2_3_4-trihydroxy-5_5-dimethyl-6-[(1E_3E)-1_3-pentadien-1-yl]tetrahydro-2H-pyran-2-yl}butanamide_M+H	810.43	2	12	5	12	121	Nodularin_3'-Demethyl	8	1	2	31	0	291	433	C44H62N2O12	2	none
NCGC00384776-01![6-[5_7-dihydroxy-2-(4-hydroxyphenyl)-4-oxochromen-3-yl]oxy-3_4_5-trihydroxyoxan-2-yl]methyl_3_4_5-trihydroxybenzoate_M+H	600.112	2	17	0	10	42	NCGC00384776-01![6-[5_7-dihydroxy-2-(4-hydroxyphenyl)-4-oxochromen-3-yl]oxy-3_4_5-trihydroxyoxan-2-yl]methyl_3_4_5-trihydroxybenzoate_M+H	8	1	6	1	1	30	889	C28H24O15	8	none
NCGC00384655-01_C31H38O11_7_11-Methano-5H-cyclodeca[3_4]benz[1_2-b]oxet-5-one__6_12b-bis(acetyloxy)-12-(benzoyloxy)-1_2a_3_4_4a_6_9_10_11_12_12a_12b-dodecahydro-4_9_11-trihydroxy-4a_8_13_13-tetramethyl-__(2aR_4aS_6R_9S_11S_12S_12aR_12bS)-_M+H	586.241	4	11	0	10	92	3_3'_4_5_5'_9_9'-Heptahydroxy-8_4'-oxyneolignan_3_3'_5_5'-Tetra-Me_ether__4-O-ë_-D-glucopyranoside	8	2	3	6	1	52	903	C31H38O11	9	Terpenoids
NCGC00384632-01![(2R_3R_4S_5R_6R)-6-[2-(3_4-dihydroxyphenyl)ethoxy]-3_5-dihydroxy-4-[(2R_3R_4R_5R_6S)-3_4_5-trihydroxy-6-methyloxan-2-yl]oxyoxan-2-yl]methyl_(E)-3-(3_4-dihydroxyphenyl)prop-2-enoate_M+H	624.205	2	19	0	14	50	3_4-Dihydroxyphenylacetaldehyde_1-O-[ë±-L-Rhamnopyranosyl-(1‰ Õ3)-[3_4-dihydroxy-E-cinnamoyl-(‰ Õ4)]-ë_-D-glucopyranoside]	8	4	5	3	1	44	929	C29H36O15	12	Simple_Aromatic_Natural_Products
NCGC00384615-01!3-[(2S_3R_4S_5R_6R)-4-[(2S_3R_4S_5S_6R)-4_5-dihydroxy-6-(hydroxymethyl)-3-[(2S_3R_4S_5R)-3_4_5-trihydroxyoxan-2-yl]oxyoxan-2-yl]oxy-3_5-dihydroxy-6-(hydroxymethyl)oxan-2-yl]oxy-2-(3_4-dihydroxyphenyl)-5_7-dihydroxychromen-4-one_M+H	758.191	1	27	0	14	54	NCGC00384615-01!3-[(2S_3R_4S_5R_6R)-4-[(2S_3R_4S_5S_6R)-4_5-dihydroxy-6-(hydroxymethyl)-3-[(2S_3R_4S_5R)-3_4_5-trihydroxyoxan-2-yl]oxyoxan-2-yl]oxy-3_5-dihydroxy-6-(hydroxymethyl)oxan-2-yl]oxy-2-(3_4-dihydroxyphenyl)-5_7-dihydroxychromen-4-one_M+H	8	2	4	4	-1	532	532	C32H38O21	5	Flavonoids
NCGC00384600-01![(2S_3R_4S_5S_6R)-2-[3-[(2S_3R_4S_5S_6R)-4_5-dihydroxy-6-(hydroxymethyl)-3-[(2S_3R_4R_5R_6S)-3_4_5-trihydroxy-6-methyloxan-2-yl]oxyoxan-2-yl]oxy-5-hydroxy-2-(4-hydroxyphenyl)-4-oxochromen-7-yl]oxy-4_5-dihydroxy-6-(hydroxymethyl)oxan-3-yl]_(E)-3-(4-hydroxyphenyl)prop-2-enoate_M+H	902.248	2	28	0	18	49	Kaempferol_3_7-diglycosides_3-O-[ë±-L-Rhamnopyranosyl-(1‰ Õ6)-[4-hydroxy-Z-cinnamoyl-(‰ Õ4)]-ë_-D-galactopyranoside]__7-O-ë_-D-glucopyranoside	8	11	5	11	1	25	332	C42H46O22	15	Flavonoids
NCGC00384520-01_C24H30O14_2H-Pyran-4-acetic_acid__5-carboxy-2-(beta-D-glucopyranosyloxy)-3_4-dihydro-3-(2-hydroxyethylidene)-__alpha-[2-(3_4-dihydroxyphenyl)ethyl]_ester__(2S_3Z_4S)-_M+H	542.164	2	16	0	10	53	NCGC00384520-01_C24H30O14_2H-Pyran-4-acetic_acid__5-carboxy-2-(beta-D-glucopyranosyloxy)-3_4-dihydro-3-(2-hydroxyethylidene)-__alpha-[2-(3_4-dihydroxyphenyl)ethyl]_ester__(2S_3Z_4S)-_M+H	8	1	3	5	0	669	1130	C24H30O14	10	none
NCGC00384498-01_C38H58O12_(1beta_3beta_9xi_14xi)-3-Hydroxyspirosta-5_25(27)-dien-1-yl_2-O-(6-deoxy-alpha-L-mannopyranosyl)-alpha-L-arabinopyranoside_M+H	706.393	1	18	0	10	76	NCGC00384498-01_C38H58O12_(1beta_3beta_9xi_14xi)-3-Hydroxyspirosta-5_25(27)-dien-1-yl_2-O-(6-deoxy-alpha-L-mannopyranosyl)-alpha-L-arabinopyranoside_M+H	8	1	4	1	-1	593	593	C38H58O12	7	Steroids
NCGC00381451-01!(1S_4S_7R_10S_13S)-7_10-di(butan-2-yl)-4-propan-2-yl-15_16-dithia-3_6_9_12_18-pentazabicyclo[11.4.2]nonadecane-2_5_8_11_19-pentone_M+H	529.239	4	0	10	32	56	NCGC00381451-01!(1S_4S_7R_10S_13S)-7_10-di(butan-2-yl)-4-propan-2-yl-15_16-dithia-3_6_9_12_18-pentazabicyclo[11.4.2]nonadecane-2_5_8_11_19-pentone_M+H	8	1	0	1136	7	1	1136	C23H39N5O5S2	1	none
NCGC00381428-01_C25H39NO7_(7E)-6-Hydroperoxy-11_12-dihydroxy-3-isobutyl-13-methoxy-4_5_8-trimethyl-3_3a_6_6a_9_10_11_12_13_14-decahydro-1H-cycloundeca[d]isoindole-1_15(2H)-dione_M+H	465.273	1	5	2	10	48	Aspochracin_N2-Deacyl__N2-(6R*_7R*-dihydroxy-2E_4E-octadienoyl)	8	1	2	33	-1	1353	1353	C25H39NO7	4	none
NCGC00381286-01_C24H26N2O6_Acetamide__N-[(Z)-2-(acetylamino)-1-[(7-methoxy-1_3-benzodioxol-5-yl)methyl]ethenyl]-N-(2-oxo-3-phenylpropyl)-_M+H	438.179	3	6	5	20	79	NCGC00381286-01_C24H26N2O6_Acetamide__N-[(Z)-2-(acetylamino)-1-[(7-methoxy-1_3-benzodioxol-5-yl)methyl]ethenyl]-N-(2-oxo-3-phenylpropyl)-_M+H	8	1	4	1	1	22	1453	C24H26N2O6	7	Alcaloids
NCGC00381236-01![(2S_3S_4R_5R_6R)-5-acetyloxy-3-hydroxy-2-methyl-6-[[(2R_3S_4S_5R_6S)-3_4_5-trihydroxy-6-[5-hydroxy-6-methoxy-2-(4-methoxyphenyl)-4-oxochromen-7-yl]oxyoxan-2-yl]methoxy]oxan-4-yl]_acetate_M+H	706.211	3	23	0	18	67	NCGC00381236-01![(2S_3S_4R_5R_6R)-5-acetyloxy-3-hydroxy-2-methyl-6-[[(2R_3S_4S_5R_6S)-3_4_5-trihydroxy-6-[5-hydroxy-6-methoxy-2-(4-methoxyphenyl)-4-oxochromen-7-yl]oxyoxan-2-yl]methoxy]oxan-4-yl]_acetate_M+H	8	1	4	1	0	378	585	C33H38O17	3	none
NCGC00381230-01_C34H42O11_7_11-Methano-2H-cycloocta[3_4]benzo[1_2-c]pyran-8-acetic_acid__alpha-(acetyloxy)-4-(3-furanyl)-1_4_4a_5_6_6a_7_8_9_10_11_12-dodecahydro-11-hydroxy-4a_7_9_9-tetramethyl-10-[[(2E)-2-methyl-1-oxo-2-buten-1-yl]oxy]-2_13-dioxo-__methyl_ester_M+H	626.273	4	11	0	14	60	1_2_6_8_9-Pentahydroxydihydro-ë_-agarofuran_9-Benzoyl__8-(2-furancarbonyl)__2-(2-methylbutanoyl)__1-Ac	8	1	3	5	1	37	914	C34H42O11	8	Terpenoids
NCGC00381229-01_C54H90O30_Hexopyranoside__(2E_6E)-3_7_11-trimethyl-2_6_10-dodecatrien-1-yl_O--6-deoxyhexopyranosyl-(1->4)-O-pentopyranosyl-(1->4)-O--6-deoxyhexopyranosyl-(1->4)-O--6-deoxyhexopyranosyl-(1->3)-O-[O-pentopyranosyl-(1->4)pentopyranosyl-(1->6)]-_M+H	1218.55	1	44	0	30	114	NCGC00381229-01_C54H90O30_Hexopyranoside__(2E_6E)-3_7_11-trimethyl-2_6_10-dodecatrien-1-yl_O--6-deoxyhexopyranosyl-(1->4)-O-pentopyranosyl-(1->4)-O--6-deoxyhexopyranosyl-(1->4)-O--6-deoxyhexopyranosyl-(1->3)-O-[O-pentopyranosyl-(1->4)pentopyranosyl-(1->6)]-_M+H	8	22	5	2	-1	137	137	C54H90O30	1	none
NCGC00381212-01![6-[2-(3_4-dihydroxyphenyl)-5_7-dihydroxy-4-oxochromen-3-yl]oxy-4_5-dihydroxy-2-[(3_4_5-trihydroxy-6-methyloxan-2-yl)oxymethyl]oxan-3-yl]_(E)-3-(4-hydroxyphenyl)prop-2-enoate_M+H	756.19	2	22	0	14	53	NCGC00381212-01![6-[2-(3_4-dihydroxyphenyl)-5_7-dihydroxy-4-oxochromen-3-yl]oxy-4_5-dihydroxy-2-[(3_4_5-trihydroxy-6-methyloxan-2-yl)oxymethyl]oxan-3-yl]_(E)-3-(4-hydroxyphenyl)prop-2-enoate_M+H	8	2	5	3	1	37	560	C36H36O18	14	Flavonoids
NCGC00381101-01_C22H40O11_(3E)-7-Hydroxy-3_7-dimethyl-3-octen-1-yl_6-O-(6-deoxy-alpha-L-mannopyranosyl)-beta-D-glucopyranoside_M+H	480.257	1	15	0	10	64	NCGC00381101-01_C22H40O11_(3E)-7-Hydroxy-3_7-dimethyl-3-octen-1-yl_6-O-(6-deoxy-alpha-L-mannopyranosyl)-beta-D-glucopyranoside_M+H	8	1	5	1	-1	1295	1295	C22H40O11	4	Terpenoids
NCGC00381082-01_C15H17NO3_4_6-Octadienoic_acid__3-[(4-formylphenyl)amino]-__(4E_6E)-_M+H	259.121	1	1	2	6	93	5-(Hydroxymethyl)-1H-pyrrole-2-carboxaldehyde_Me_ether__N-[2-(4-hydroxyphenyl)ethyl]	8	2	4	4	-1	1229	1229	C15H17NO3	13	none
NCGC00381067-01!methyl_3_5-dimethoxy-2-[5-methoxy-6-(2-methoxypropyl)-4-oxopyran-3-carbonyl]benzoate_M+H	420.142	2	12	0	6	53	NCGC00381067-01!methyl_3_5-dimethoxy-2-[5-methoxy-6-(2-methoxypropyl)-4-oxopyran-3-carbonyl]benzoate_M+H	8	2	2	67	1	54	1563	C21H24O9	17	none
NCGC00381001-01_C32H41NO11__M+H	615.268	3	9	3	10	88	NCGC00381001-01_C32H41NO11__M+H	8	1	2	11	0	530	848	C32H41NO11	2	none
NCGC00380993-01_C23H28O12_Cyclopenta[c]pyran-4-carboxylic_acid__6-(benzoyloxy)-1-(hexopyranosyloxy)-1_4a_5_6_7_7a-hexahydro-5-hydroxy-7-methyl-_M+H	496.158	2	14	0	10	72	Mussaendoside_L_Mussaendoside_L	8	3	4	6	1	52	1293	C23H28O12	14	none
NCGC00380892-01_C26H30O12_Cyclopenta[c]pyran-4-carboxylic_acid__1_4a_5_7a-tetrahydro-7-(hydroxymethyl)-1-[[6-O-[(2E)-3-(4-hydroxyphenyl)-1-oxo-2-propen-1-yl]-beta-D-glucopyranosyl]oxy]-__methyl_ester_M+H	534.174	3	15	0	14	92	Gemichalcone_C_Gemichalcone_C	8	1	5	1	1	56	1208	C26H30O12	11	Terpenoids
NCGC00380888-01![(2R_3R_4R_5R_6R)-4-[(2S_3R_4R_5R_6S)-4_5-dihydroxy-6-methyl-3-[(2S_3R_4S_5S_6R)-3_4_5-trihydroxy-6-(hydroxymethyl)oxan-2-yl]oxyoxan-2-yl]oxy-6-[2-(3_4-dihydroxyphenyl)ethoxy]-5-hydroxy-2-(hydroxymethyl)oxan-3-yl]_(E)-3-(3_4-dihydroxyphenyl)prop-2-enoate_M+H	786.258	2	26	0	18	44	NCGC00380888-01![(2R_3R_4R_5R_6R)-4-[(2S_3R_4R_5R_6S)-4_5-dihydroxy-6-methyl-3-[(2S_3R_4S_5S_6R)-3_4_5-trihydroxy-6-(hydroxymethyl)oxan-2-yl]oxyoxan-2-yl]oxy-6-[2-(3_4-dihydroxyphenyl)ethoxy]-5-hydroxy-2-(hydroxymethyl)oxan-3-yl]_(E)-3-(3_4-dihydroxyphenyl)prop-2-enoate_M+H	8	1	4	1	1	26	467	C35H46O20	10	Simple_Aromatic_Natural_Products
NCGC00380842-01_C42H54O25_3-{5-(3_4-Dihydroxy-4-methyl-5-oxotetrahydro-2-furanyl)-2-[(6-O-{3-[5-(3_4-dihydroxy-4-methyl-5-oxotetrahydro-2-furanyl)-2-(beta-D-glucopyranosyloxy)-4-methoxyphenyl]propanoyl}-beta-D-glucopyranosyl)oxy]-4-methoxyphenyl}propanoic_acid_M+H	958.295	2	30	0	16	93	Jasamplexoside_A_3''-Hydroxy	8	3	3	6	1	3	324	C42H54O25	4	none
NCGC00380812-01!3-(4-hydroxy-2_2-dimethyl-1-oxo-3_3a-dihydroimidazo[1_2-a]indol-4-yl)-2-(4-oxoquinazolin-3-yl)propanoic_acid_M+H	434.159	1	2	9	16	53	NCGC00380812-01!3-(4-hydroxy-2_2-dimethyl-1-oxo-3_3a-dihydroimidazo[1_2-a]indol-4-yl)-2-(4-oxoquinazolin-3-yl)propanoic_acid_M+H	8	1	3	5	-1	1495	1495	C23H22N4O5	4	Alcaloids
NCGC00380749-01_C30H32O12_{(1R_2S_3R_5R_6R_8S)-3-[(6-O-Benzoyl-beta-D-glucopyranosyl)oxy]-6-hydroxy-8-methyl-9_10-dioxatetracyclo[4.3.1.0~2_5~.0~3_8~]dec-2-yl}methyl_benzoate_M+H	584.189	3	16	0	10	90	NCGC00380749-01_C30H32O12_{(1R_2S_3R_5R_6R_8S)-3-[(6-O-Benzoyl-beta-D-glucopyranosyl)oxy]-6-hydroxy-8-methyl-9_10-dioxatetracyclo[4.3.1.0~2_5~.0~3_8~]dec-2-yl}methyl_benzoate_M+H	8	1	5	1	1	61	931	C30H32O12	5	Terpenoids
NCGC00380679-01![2_3-dihydroxy-1-(7-methoxy-2-oxochromen-6-yl)-3-methylbutyl]_3-methylbut-2-enoate_M+H	376.152	2	8	0	10	25	NCGC00380679-01![2_3-dihydroxy-1-(7-methoxy-2-oxochromen-6-yl)-3-methylbutyl]_3-methylbut-2-enoate_M+H	8	1	3	4	2	3	1585	C20H24O7	24	Benzopyranoids
NCGC00380668-01_C48H78O18_(3beta_5xi_9xi_22beta)-22_24-Dihydroxyolean-12-en-3-yl_6-deoxy-alpha-L-mannopyranosyl-(1->2)-beta-D-galactopyranosyl-(1->2)-beta-D-glucopyranosiduronic_acid_M+H	942.519	1	23	0	14	118	ë_-Cryptoxanthin_O-[13-Methyltetradecanoyl-(‰ Õ6)-ë_-D-glucopyranoside]	8	3	5	1	-1	318	318	C48H78O18	19	Terpenoids
NCGC00380615-01_C24H34O9_(3alpha_4beta_8alpha_12R)-4_15-Diacetoxy-3-hydroxy-12_13-epoxytrichothec-9-en-8-yl_3-methylbutanoate_M+H	466.22	4	11	0	10	66	NCGC00380615-01_C24H34O9_(3alpha_4beta_8alpha_12R)-4_15-Diacetoxy-3-hydroxy-12_13-epoxytrichothec-9-en-8-yl_3-methylbutanoate_M+H	8	3	3	3	0	704	1347	C24H34O9	6	none
NCGC00380198-01!4-[5-chloro-7-(3_5-dihydroxyhexanoyloxy)-3-[(1E_3E_5E)-hepta-1_3_5-trienyl]-7-methyl-6_8-dioxoisoquinolin-2-yl]butanoic_acid_M+H	533.182	2	5	3	10	78	NCGC00380198-01!4-[5-chloro-7-(3_5-dihydroxyhexanoyloxy)-3-[(1E_3E_5E)-hepta-1_3_5-trienyl]-7-methyl-6_8-dioxoisoquinolin-2-yl]butanoic_acid_M+H	8	1	5	1	1	32	1184	C27ClH32NO8	1	none
NCGC00380136-01!1-(2_3-dihydropyrrol-1-yl)-8_9-dihydroxy-2-methyldecane-1_3-dione_M+H	283.178	2	2	3	6	28	NCGC00380136-01!1-(2_3-dihydropyrrol-1-yl)-8_9-dihydroxy-2-methyldecane-1_3-dione_M+H	8	1	3	4	1	13	1408	C15H25NO4	3	none
NCGC00347814-02_C29H37NO13__M+H	607.226	2	16	3	14	72	NCGC00347814-02_C29H37NO13__M+H	8	1	3	4	0	529	913	C29H37NO13	2	none
NCGC00347741-02_C36H42O19_Methyl_(1S_4aS_7R_7aS)-1-(hexopyranosyloxy)-4'-[(1S)-1-({(2E)-3-[4-(hexopyranosyloxy)phenyl]-2-propenoyl}oxy)ethyl]-5'-oxo-4a_7a-dihydro-1H_5'H-spiro[cyclopenta[c]pyran-7_2'-furan]-4-carboxylate_M+H	778.232	3	24	0	14	69	NCGC00347741-02_C36H42O19_Methyl_(1S_4aS_7R_7aS)-1-(hexopyranosyloxy)-4'-[(1S)-1-({(2E)-3-[4-(hexopyranosyloxy)phenyl]-2-propenoyl}oxy)ethyl]-5'-oxo-4a_7a-dihydro-1H_5'H-spiro[cyclopenta[c]pyran-7_2'-furan]-4-carboxylate_M+H	8	2	3	4	2	1	403	C36H42O19	5	Terpenoids
NCGC00347633-02!7-benzyl-11_14_20-trimethyl-16-(2-methylpropyl)-10_13-di(propan-2-yl)-17-oxa-1_5_8_11_14-pentazabicyclo[17.3.0]docosane-2_6_9_12_15_18-hexone_M+H	669.41	6	2	13	100	99	Pseudodestruxin_C_Pseudodestruxin_C	8	3	0	722	7	2	722	C36H55N5O7	3	none
NCGC00347623-02_C36H56O14_Card-20(22)-enolide__3-[[(1R)-4-O-(6-deoxy-3-O-methylhexopyranosyl)hexopyranosyl]oxy]-1_14-dihydroxy-__(1beta_3beta_8xi_9xi)-_M+H	712.367	1	19	0	14	82	NCGC00180686-03_C36H56O14_Card-20(22)-enolide__3-[(6-deoxy-4-O-beta-D-glucopyranosyl-3-O-methyl-alpha-D-talopyranosyl)oxy]-1_14-dihydroxy-__(1beta_3beta_5beta_9xi)-_M+H	8	1	4	1	-1	633	633	C36H56O14	6	none
NCGC00347555-02!2-(21-amino-3_20-dihydroxydocosan-2-yl)oxy-6-(hydroxymethyl)oxane-3_4_5-triol_M+H	535.408	1	10	1	8	166	NCGC00347555-02!2-(21-amino-3_20-dihydroxydocosan-2-yl)oxy-6-(hydroxymethyl)oxane-3_4_5-triol_M+H	8	1	3	2	-1	1212	1212	C28H57NO8	2	none
NCGC00347554-03!(5-benzoyloxy-1_2_6-trihydroxycyclohex-3-en-1-yl)methyl_benzoate_M+H	384.121	3	7	0	6	45	NCGC00347554-03!(5-benzoyloxy-1_2_6-trihydroxycyclohex-3-en-1-yl)methyl_benzoate_M+H	8	1	5	2	1	29	1699	C21H20O7	24	Aliphatic_natural_products
NCGC00347525-02!2-amino-5-[2-[[2_3-dihydroxy-2-(1-hydroxyethyl)butanoyl]oxymethyl]-4-hydroxyanilino]-5-oxopentanoic_acid_M+H	414.164	3	7	3	10	46	NCGC00347525-02!2-amino-5-[2-[[2_3-dihydroxy-2-(1-hydroxyethyl)butanoyl]oxymethyl]-4-hydroxyanilino]-5-oxopentanoic_acid_M+H	8	1	2	5	0	795	1517	C18H26N2O9	4	none
NCGC00347423-03_C35H54O14_Card-20(22)-enolide__3-[(2-O-hexopyranosylhexopyranosyl)oxy]-14-hydroxy-__(3beta_5alpha_9xi)-_M+H	698.351	1	18	0	10	59	Glycerol_1_2-dialkanoates_3-O-[ë±-D-Galactopyranosyl-(1‰ Õ6)-ë±-D-galactopyranoside]	8	1	6	1	-1	651	651	C35H54O14	6	Steroids
NCGC00347405-02!(4S_5Z_6S)-5-[2-[(E)-3-(4-hydroxyphenyl)prop-2-enoyl]oxyethylidene]-4-(2-methoxy-2-oxoethyl)-6-[(2S_3R_4S_5S_6R)-3_4_5-trihydroxy-6-(hydroxymethyl)oxan-2-yl]oxy-4H-pyran-3-carboxylic_acid_M+H	566.164	3	16	0	14	42	Isomelitric_acid_A_Di-Me_ester	8	5	2	39	1	33	1094	C26H30O14	14	Terpenoids
NCGC00180645-03!2-acetamido-3-(1H-indol-3-yl)propanoic_acid_M+H	246.1	2	1	4	8	20	NCGC00180645-03!2-acetamido-3-(1H-indol-3-yl)propanoic_acid_M+H	8	1	4	4	0	478	1221	C13H14N2O3	12	aminoacids/peptides
NCGC00180525-02!5_7-dihydroxy-2-(4-hydroxy-3-methoxyphenyl)-3-[3_4_5-trihydroxy-6-[[(2R_3R_4R_5R_6S)-3_4_5-trihydroxy-6-methyloxan-2-yl]oxymethyl]oxan-2-yl]oxychromen-4-one_M+H	624.169	1	21	0	14	40	4'_5_6_7-Tetrahydroxy-3'-methoxyflavone_7-O-[3-Hydroxy-3-methylglutaroyl-(‰ Õ6)-ë_-D-glucopyranoside]	8	2	4	3	-1	930	930	C28H32O16	18	Flavonoids
NCGC00180099-02!methyl_2-[(3-formamido-2-hydroxybenzoyl)amino]-3-hydroxybutanoate_M+H	296.101	4	4	4	14	31	NCGC00180099-02!methyl_2-[(3-formamido-2-hydroxybenzoyl)amino]-3-hydroxybutanoate_M+H	8	2	2	19	1	13	1490	C13H16N2O6	9	none
NCGC00179920-02![(2S_3R_4R_5S_6S)-2-[[(1aS_1bS_2S_5aR_6S_6aS)-1a-(hydroxymethyl)-2-[(2S_3R_4S_5S_6R)-3_4_5-trihydroxy-6-(hydroxymethyl)oxan-2-yl]oxy-2_5a_6_6a-tetrahydro-1bH-oxireno[5_6]cyclopenta[1_3-c]pyran-6-yl]oxy]-5-hydroxy-6-methyl-3-[(E)-3-phenylprop-2-enoyl]oxyoxan-4-yl]_(E)-3-phenylprop-2-enoate_M+H	768.263	3	22	0	14	58	NCGC00179920-02![(2S_3R_4R_5S_6S)-2-[[(1aS_1bS_2S_5aR_6S_6aS)-1a-(hydroxymethyl)-2-[(2S_3R_4S_5S_6R)-3_4_5-trihydroxy-6-(hydroxymethyl)oxan-2-yl]oxy-2_5a_6_6a-tetrahydro-1bH-oxireno[5_6]cyclopenta[1_3-c]pyran-6-yl]oxy]-5-hydroxy-6-methyl-3-[(E)-3-phenylprop-2-enoyl]oxyoxan-4-yl]_(E)-3-phenylprop-2-enoate_M+H	8	1	3	2	1	29	535	C39H44O16	2	Terpenoids
NCGC00179887-02!3-[(2S_3R_4S_5R_6R)-6-[[(2R_3R_4R_5S_6S)-3_5-dihydroxy-6-methyl-4-[(2S_3R_4R_5R_6S)-3_4_5-trihydroxy-6-methyloxan-2-yl]oxyoxan-2-yl]oxymethyl]-3_4_5-trihydroxyoxan-2-yl]oxy-2-(3_4-dihydroxyphenyl)-5-hydroxy-7-methoxychromen-4-one_M+H	770.227	1	27	0	18	57	Isorhamnetin_3_4'-diglycosides_3-O-[ë±-L-Rhamnopyranosyl-(1‰ Õ6)-ë_-D-glucopyranoside]__4'-O-ë±-L-rhamnopyranoside	8	1	4	3	-1	512	512	C34H42O20	13	Flavonoids
NCGC00169960-03!(2E_4E)-12-[(10E_12E)-13-carboxy-3-hydroxy-2-(hydroxymethyl)-8_10_12-trimethyltrideca-10_12-dienoyl]oxy-13-(hydroxymethyl)-3_5_7-trimethyltetradeca-2_4-dienedioic_acid_M+H	666.398	2	8	0	4	76	NCGC00169960-03!(2E_4E)-12-[(10E_12E)-13-carboxy-3-hydroxy-2-(hydroxymethyl)-8_10_12-trimethyltrideca-10_12-dienoyl]oxy-13-(hydroxymethyl)-3_5_7-trimethyltetradeca-2_4-dienedioic_acid_M+H	8	4	2	23	1	7	758	C36H58O11	6	none
NCGC00169899-02!5-hydroxy-7-(4-hydroxyphenyl)-2-methyl-2-[[(2R_3R_4S_5S_6R)-3_4_5-trihydroxy-6-[[(2R_3R_4R_5R_6S)-3_4_5-trihydroxy-6-methyloxan-2-yl]oxymethyl]oxan-2-yl]oxymethyl]pyrano[3_2-g]chromen-6-one_M+H	660.205	1	20	0	10	54	NCGC00169899-02!5-hydroxy-7-(4-hydroxyphenyl)-2-methyl-2-[[(2R_3R_4S_5S_6R)-3_4_5-trihydroxy-6-[[(2R_3R_4R_5R_6S)-3_4_5-trihydroxy-6-methyloxan-2-yl]oxymethyl]oxan-2-yl]oxymethyl]pyrano[3_2-g]chromen-6-one_M+H	8	1	5	1	-1	702	702	C32H36O15	8	none
NCGC00169723-02![(2S_3R_4R_5R_6S)-2-[2-(3_4-dihydroxyphenyl)-5_7-dihydroxy-4-oxochromen-3-yl]oxy-4_5-dihydroxy-6-methyloxan-3-yl]_3_4_5-trihydroxybenzoate_M+H	600.112	2	17	0	10	47	NCGC00169723-02![(2S_3R_4R_5R_6S)-2-[2-(3_4-dihydroxyphenyl)-5_7-dihydroxy-4-oxochromen-3-yl]oxy-4_5-dihydroxy-6-methyloxan-3-yl]_3_4_5-trihydroxybenzoate_M+H	8	1	5	1	1	41	889	C28H24O15	8	Flavonoids
NCGC00169035-02!3-[(2S_3R_4S_5R_6R)-6-[[(2R_3R_4R_5S_6S)-3_5-dihydroxy-6-methyl-4-[(2S_3R_4R_5R_6S)-3_4_5-trihydroxy-6-methyloxan-2-yl]oxyoxan-2-yl]oxymethyl]-3_4_5-trihydroxyoxan-2-yl]oxy-5_7-dihydroxy-2-(4-hydroxyphenyl)chromen-4-one_M+H	740.216	1	25	0	14	49	NCGC00385601-01!5-hydroxy-2-(4-hydroxyphenyl)-7-[(2S_3R_4R_5R_6S)-3_4_5-trihydroxy-6-methyloxan-2-yl]oxy-3-[(2S_3R_4S_5R_6R)-3_4_5-trihydroxy-6-[[(2S_3R_4R_5R_6S)-3_4_5-trihydroxy-6-methyloxan-2-yl]oxymethyl]oxan-2-yl]oxychromen-4-one_M+H	8	4	4	4	-1	538	538	C33H40O19	23	Flavonoids
NCGC00169007-03_C25H28O11_Cyclopenta[c]pyran-4-carboxylic_acid__1-(beta-D-glucopyranosyloxy)-1_4a_5_7a-tetrahydro-7-[[[(2E)-1-oxo-3-phenyl-2-propen-1-yl]oxy]methyl]-__(1S_4aS_7aS)-_M+H	504.163	2	13	0	10	42	NCGC00169007-03_C25H28O11_Cyclopenta[c]pyran-4-carboxylic_acid__1-(beta-D-glucopyranosyloxy)-1_4a_5_7a-tetrahydro-7-[[[(2E)-1-oxo-3-phenyl-2-propen-1-yl]oxy]methyl]-__(1S_4aS_7aS)-_M+H	8	1	4	1	1	34	1276	C25H28O11	13	Terpenoids
NCGC00168968-03_C24H28O11_[(1aS_1bS_2S_5aR_6S_6aS)-2-(beta-D-Glucopyranosyloxy)-6-hydroxy-1b_5a_6_6a-tetrahydrooxireno[4_5]cyclopenta[1_2-c]pyran-1a(2H)-yl]methyl_(2E)-3-phenylacrylate_M+H	492.163	2	15	0	10	99	Aucubigenin_10-O-(4-Hydroxycinnamoyl)__1-O-ë_-D-glucopyranoside	8	4	5	3	1	32	1297	C24H28O11	13	Terpenoids
NCGC00168819-02_C24H27N3O7_Prolinamide__N-(4-hydroxybenzoyl)valyl-N-(2-carboxy-6-hydroxyphenyl)-_M+H	469.185	4	3	7	14	80	NCGC00168819-02_C24H27N3O7_Prolinamide__N-(4-hydroxybenzoyl)valyl-N-(2-carboxy-6-hydroxyphenyl)-_M+H	8	1	4	1	4	1	1293	C24H27N3O7	1	none
NCGC00160230-01!6-BENZOYLHETERATISINE_M+H	495.262	2	7	3	14	140	NCGC00160230-01!6-BENZOYLHETERATISINE_M+H	8	1	3	3	1	43	1268	C29H37NO6	6	none
MLS002154158-01!Rifabutin72559-06-9_M+H	846.442	2	12	7	26	145	Tubulysins_Tubulysin_A	8	1	1	51	0	208	298	C46H62N4O11	1	none
MLS001195634-01!nelfinavir_M+H	567.313	3	2	7	14	145	MLS001195634-01!nelfinavir_M+H	8	1	5	1	1	16	1057	C32H45N3O4S	1	none
MLS001158965-01!N-[(2S)-1-[[(1S)-2-hydroxy-1-phenylethyl]amino]-1-oxopropan-2-yl]-1-(4-methoxyphenyl)-5-oxopyrrolidine-3-carboxamide_M+H	425.195	3	3	7	18	108	MLS001158965-01!N-[(2S)-1-[[(1S)-2-hydroxy-1-phenylethyl]amino]-1-oxopropan-2-yl]-1-(4-methoxyphenyl)-5-oxopyrrolidine-3-carboxamide_M+H	8	1	5	1	2	1	1459	C23H27N3O5	3	none
MLS001158392-01!3-(5-hydroxy-1H-indol-3-yl)-2-[[2-(7-methyl-2-oxo-4-propylchromen-5-yl)oxyacetyl]amino]propanoic_acid_M+H	478.174	2	4	2	10	121	Methionylglycylmethionylisoleucine_N-Formyl	8	2	6	1	1	18	1311	C26H26N2O7	4	none
MLS001157755-01!2-[[2-(6-chloro-2-oxo-4-phenylchromen-7-yl)oxyacetyl]amino]-3-(5-hydroxy-1H-indol-3-yl)propanoic_acid_M+H	532.104	2	4	2	10	134	MLS001157755-01!2-[[2-(6-chloro-2-oxo-4-phenylchromen-7-yl)oxyacetyl]amino]-3-(5-hydroxy-1H-indol-3-yl)propanoic_acid_M+H	8	1	5	1	0	672	1180	C28ClH21N2O7	1	none
MLS001142929-01!tert-butyl_(2S)-2-[4-[[(2S)-1-[(2-methoxyphenyl)methylamino]-1-oxopropan-2-yl]carbamoyl]piperidine-1-carbonyl]pyrrolidine-1-carboxylate_M+H	516.295	6	4	10	24	138	MLS001142929-01!tert-butyl_(2S)-2-[4-[[(2S)-1-[(2-methoxyphenyl)methylamino]-1-oxopropan-2-yl]carbamoyl]piperidine-1-carbonyl]pyrrolidine-1-carboxylate_M+H	8	1	5	1	4	1	1155	C27H40N4O6	1	none
MLS001142927-01!_M+H	424.211	4	2	8	16	135	MLS001142927-01!_M+H	8	1	6	1	5	1	1475	C23H28N4O4	2	none
MLS001142816-01!(2S)-2-[[1-[(2S)-3-methyl-2-[(4-methylphenyl)sulfonylamino]butanoyl]piperidine-4-carbonyl]amino]-2-phenylacetic_acid_M+H	515.209	3	1	6	12	123	MLS001142816-01!(2S)-2-[[1-[(2S)-3-methyl-2-[(4-methylphenyl)sulfonylamino]butanoyl]piperidine-4-carbonyl]amino]-2-phenylacetic_acid_M+H	8	1	5	1	2	2	1143	C26H33N3O6S	1	none
MLS001142582-01!1-[(2S)-2-amino-4-methylpentanoyl]-N-[(2S)-1-(4-ethylanilino)-1-oxo-3-phenylpropan-2-yl]piperidine-4-carboxamide_M+H	492.31	4	0	8	14	139	Discarine_M_N-Deacyl__N-(E-cinnamoyl)	8	1	4	1	3	1	1294	C29H40N4O3	2	none
MLS001141256-01!_M+H	469.137	2	10	3	14	117	MLS001141256-01!_M+H	8	1	5	1	2	1	1302	C24H23NO9	2	none
MLS001141093-01!1-[(2S)-2-amino-4-methylpentanoyl]-N-[(2S)-1-[(2-methoxyphenyl)methylamino]-1-oxopropan-2-yl]piperidine-4-carboxamide_M+H	432.274	4	2	8	18	128	MLS001141093-01!1-[(2S)-2-amino-4-methylpentanoyl]-N-[(2S)-1-[(2-methoxyphenyl)methylamino]-1-oxopropan-2-yl]piperidine-4-carboxamide_M+H	8	1	6	1	4	1	1491	C23H36N4O4	2	none
MLS001141064-01!N-[(2S)-1-[(2-methoxyphenyl)methylamino]-3-methyl-1-oxobutan-2-yl]-1-[(2S)-pyrrolidine-2-carbonyl]piperidine-4-carboxamide_M+H	444.274	4	2	9	18	124	MLS001141064-01!N-[(2S)-1-[(2-methoxyphenyl)methylamino]-3-methyl-1-oxobutan-2-yl]-1-[(2S)-pyrrolidine-2-carbonyl]piperidine-4-carboxamide_M+H	8	1	6	1	4	1	1483	C24H36N4O4	3	none
MLS001141047-01!1-[(2S)-2-amino-4-methylsulfanylbutanoyl]-N-[(2S)-1-[(2-fluorophenyl)methylamino]-3-methyl-1-oxobutan-2-yl]piperidine-4-carboxamide_M+H	466.241	4	0	8	14	132	MLS001141047-01!1-[(2S)-2-amino-4-methylsulfanylbutanoyl]-N-[(2S)-1-[(2-fluorophenyl)methylamino]-3-methyl-1-oxobutan-2-yl]piperidine-4-carboxamide_M+H	8	1	6	1	4	1	1347	C23FH35N4O3S	1	none
MLS001141034-01!tert-butyl_(2S)-2-[4-[[(2R)-1-[(4-fluorophenyl)methylamino]-3-methyl-1-oxobutan-2-yl]carbamoyl]piperidine-1-carbonyl]pyrrolidine-1-carboxylate_M+H	532.306	6	2	10	20	122	MLS001141034-01!tert-butyl_(2S)-2-[4-[[(2R)-1-[(4-fluorophenyl)methylamino]-3-methyl-1-oxobutan-2-yl]carbamoyl]piperidine-1-carbonyl]pyrrolidine-1-carboxylate_M+H	8	1	4	1	3	1	1182	C28FH41N4O5	1	none
MLS001141003-01!(2R)-3-(1H-indol-3-yl)-2-[2-(2-oxo-4-phenylchromen-7-yl)oxypropanoylamino]propanoic_acid_M+H	496.163	2	3	2	10	135	MLS001141003-01!(2R)-3-(1H-indol-3-yl)-2-[2-(2-oxo-4-phenylchromen-7-yl)oxypropanoylamino]propanoic_acid_M+H	8	1	6	1	0	711	1293	C29H24N2O6	1	none
MLS001097652-01!_M+H	847.378	6	13	2	18	140	Lystabactin_A_Lystabactin_A	8	1	4	2	1	35	291	C46H57NO14	3	none
MLS000860035-01!Tracazolate_M+H	304.19	2	2	3	8	145	MLS000860035-01!Tracazolate_M+H	8	1	3	4	1	15	1446	C16H24N4O2	2	none
MLS000756558-01!_M+H	696.209	3	11	2	18	124	Chlorobiocin_Chlorobiocin	8	2	5	2	2	2	668	C35ClH37N2O11	2	none
Labetalol_M+H	328.179	1	2	3	8	20	Labetalol_M+H	8	1	3	3	-1	1655	1655	C19H24N2O3	10	none
Himeic_acid_A_120102_M+H	435.189	3	4	2	6	30	Himeic_acid_A_120102_M+H	8	1	3	2	2	1	1473	C22H29NO8	4	Oxygen_Heterocycles
Glaucolide_B_M+H	438.153	4	10	0	6	25	2-Deoxy-arabino-hexose__8CI__9CI_Di-Et_dithioacetal__3_4_5_6-tetra-Ac	8	12	2	39	1	19	1459	C21H26O10	10	Terpenoids
Domperidone_M+H	425.162	3	0	13	26	15	Domperidone_M+H	8	1	4	1	0	769	1465	C22ClH24N5O2	1	none
Dendroamide_B_M+H	520.102	6	2	9	22	80	Dendroamide_B_M+H	8	1	0	1177	5	1	1177	C21H24N6O4S3	2	aminoacids/peptides
Asperphenamate_analogoue_with_additional_glycine_M+H	563.242	5	2	6	12	46	Asperphenamate_analogoue_with_additional_glycine_M+H	8	1	5	1	3	1	1107	C34H33N3O5	1	none
2580_Oxybutynin_M+H	357.23	2	3	3	10	20	2580_Oxybutynin_M+H	8	1	3	1	1	38	1671	C22H31NO3	11	none
1-Alaninechlamydocin_130134_M+H	512.263	4	2	9	34	40	Elastatinal_A_Elastatinal_A	8	1	0	1198	8	1	1198	C27H36N4O6	2	none
0274_Metolachlor_M+H	283.134	2	2	3	10	17	0274_Metolachlor_M+H	8	1	5	1	1	4	1415	C15ClH22NO2	1	none
0232_Propiconazole_M+H	341.07	1	4	1	10	16	Pesticide6_Propiconazole_Isomer_1*_C15H17Cl2N3O2_1-{[2-(2_4-Dichlorophenyl)-4-propyl-1_3-dioxolan-2-yl]methyl}-1H-1_2_4-triazole_M+H	8	2	2	18	-1	1678	1678	C15Cl2H17N3O2	4	none
0039_Propranolol_M+H	259.157	1	3	2	10	17	0039_Propranolol_M+H	8	1	3	1	-1	1224	1224	C16H21NO2	15	none
S-4-benzyl-3-((S)-3-hydroxy-2_2-dimethyloctanoyl)_-5_5-dimethyloxazolidin-2-one_M+H	375.241	3	3	3	14	44	S-4-benzyl-3-((S)-3-hydroxy-2_2-dimethyloctanoyl)_-5_5-dimethyloxazolidin-2-one_M+H	8	1	2	9	1	5	1588	C22H33NO4	11	none
S-4-benzyl-3-((S)-3-hydroxy-2_2-dimethyloct-7-ynoyl)-5_5-dimethyloxazolidin-2-one_M+H	371.21	3	3	3	14	47	S-4-benzyl-3-((S)-3-hydroxy-2_2-dimethyloct-7-ynoyl)-5_5-dimethyloxazolidin-2-one_M+H	8	1	3	1	2	1	1665	C22H29NO4	12	none
MLS001160273-01!N-(4-acetamidophenyl)-2-[(5-hydroxy-2_2-dimethyl-4-oxo-3H-chromen-7-yl)oxy]acetamide_M+H	398.148	3	5	4	12	93	MLS001160273-01!N-(4-acetamidophenyl)-2-[(5-hydroxy-2_2-dimethyl-4-oxo-3H-chromen-7-yl)oxy]acetamide_M+H	8	1	5	1	3	1	1677	C21H22N2O6	5	none
MLS001158594-01!(3S)-N-[(2S)-1-(2_4-dimethylanilino)-3-(1H-indol-3-yl)-1-oxopropan-2-yl]-1_2_3_4-tetrahydroisoquinoline-3-carboxamide_M+H	466.237	3	0	6	10	140	MLS001158594-01!(3S)-N-[(2S)-1-(2_4-dimethylanilino)-3-(1H-indol-3-yl)-1-oxopropan-2-yl]-1_2_3_4-tetrahydroisoquinoline-3-carboxamide_M+H	8	1	4	1	2	1	1349	C29H30N4O2	5	none
MLS001158468-01!(3S)-N-[(2S)-3-(1H-indol-3-yl)-1-(3-methoxyanilino)-1-oxopropan-2-yl]-1_2_3_4-tetrahydroisoquinoline-3-carboxamide_M+H	468.216	3	2	6	14	140	MLS001158468-01!(3S)-N-[(2S)-3-(1H-indol-3-yl)-1-(3-methoxyanilino)-1-oxopropan-2-yl]-1_2_3_4-tetrahydroisoquinoline-3-carboxamide_M+H	8	1	4	1	2	1	1313	C28H28N4O3	3	none
MLS001157994-01!1-[2-[[(2Z)-3-oxo-2-[(2_3_4-trimethoxyphenyl)methylidene]-1-benzofuran-6-yl]oxy]acetyl]piperidine-4-carboxylic_acid_M+H	497.169	2	11	3	14	140	MLS001157994-01!1-[2-[[(2Z)-3-oxo-2-[(2_3_4-trimethoxyphenyl)methylidene]-1-benzofuran-6-yl]oxy]acetyl]piperidine-4-carboxylic_acid_M+H	8	1	4	1	1	20	1250	C26H27NO9	3	none
MLS001141036-01!(2S)-3-(1H-indol-3-yl)-2-[2-(3_4_8-trimethyl-2-oxochromen-7-yl)oxypropanoylamino]propanoic_acid_M+H	462.179	2	3	2	8	108	MLS001141036-01!(2S)-3-(1H-indol-3-yl)-2-[2-(3_4_8-trimethyl-2-oxochromen-7-yl)oxypropanoylamino]propanoic_acid_M+H	8	1	6	1	0	763	1413	C26H26N2O6	4	none
MLS001139345-01!N-[2-(3_4-dimethoxyphenyl)ethyl]-2-imino-5-oxo-1-(oxolan-2-ylmethyl)dipyrido[1_2-d:3'_4'-f]pyrimidine-3-carboxamide_M+H	503.217	2	6	3	12	140	MLS001139345-01!N-[2-(3_4-dimethoxyphenyl)ethyl]-2-imino-5-oxo-1-(oxolan-2-ylmethyl)dipyrido[1_2-d:3'_4'-f]pyrimidine-3-carboxamide_M+H	8	1	3	1	1	13	1256	C27H29N5O5	2	none
MLS001139335-01!2-imino-N-[2-(4-methoxyphenyl)ethyl]-5-oxo-1-(oxolan-2-ylmethyl)dipyrido[1_2-d:3'_4'-f]pyrimidine-3-carboxamide_M+H	473.206	2	4	3	12	140	MLS001139335-01!2-imino-N-[2-(4-methoxyphenyl)ethyl]-5-oxo-1-(oxolan-2-ylmethyl)dipyrido[1_2-d:3'_4'-f]pyrimidine-3-carboxamide_M+H	8	1	3	1	1	8	1323	C26H27N5O4	3	none
MLS001075900-01!N-[2-[7-methoxy-6-[(Z)-(1-methyl-2_4_6-trioxo-1_3-diazinan-5-ylidene)methyl]-1_3-benzodioxol-5-yl]ethyl]-N-methylbenzamide_M+H	465.154	5	6	8	28	116	MLS001075900-01!N-[2-[7-methoxy-6-[(Z)-(1-methyl-2_4_6-trioxo-1_3-diazinan-5-ylidene)methyl]-1_3-benzodioxol-5-yl]ethyl]-N-methylbenzamide_M+H	8	1	4	1	1	44	1389	C24H23N3O7	3	none
MLS001032390-01!5-hydroxy-2_2-dimethyl-7-[2-oxo-2-(4-phenylpiperazin-1-yl)ethoxy]-3H-chromen-4-one_M+H	410.184	2	5	6	18	140	Methionylphenylalanylleucine_Methionylphenylalanylleucine	8	1	5	1	2	1	1504	C23H26N2O5	16	none
MLS001032361-01!N-[2-(3_4-dimethoxyphenyl)ethyl]-2-[(5-hydroxy-2_2-dimethyl-4-oxo-3H-chromen-7-yl)oxy]acetamide_M+H	429.179	2	9	2	14	132	MLS001032361-01!N-[2-(3_4-dimethoxyphenyl)ethyl]-2-[(5-hydroxy-2_2-dimethyl-4-oxo-3H-chromen-7-yl)oxy]acetamide_M+H	8	1	5	1	1	18	1480	C23H27NO7	8	none
andrimid_M+H	479.242	4	0	6	10	26	andrimid_M+H	7	1	4	1	4	1	1288	C27H33N3O5	7	none
Yaequinolone_F_120178_M+H	465.215	1	8	2	8	35	Yaequinolone_F_120178_M+H	7	1	1	80	-1	1351	1351	C27H31NO6	6	Alcaloids
ReSpect:PM011396_tri-Coumaroyl_spermidine_M+H	583.268	4	3	7	10	9	ReSpect:PM011396_tri-Coumaroyl_spermidine_M+H	7	1	3	1	2	1	950	C34H37N3O6	2	Alcaloids
Pesticide6_Propiconazole_Isomer_1*_C15H17Cl2N3O2_1-{[2-(2_4-Dichlorophenyl)-4-propyl-1_3-dioxolan-2-yl]methyl}-1H-1_2_4-triazole_M+H	341.07	1	4	3	12	17	Pesticide6_Propiconazole_Isomer_1*_C15H17Cl2N3O2_1-{[2-(2_4-Dichlorophenyl)-4-propyl-1_3-dioxolan-2-yl]methyl}-1H-1_2_4-triazole_M+H	7	2	2	3	-1	1678	1678	C15Cl2H17N3O2	4	none
Pesticide6_Etoxazole_C21H23F2NO2_4-(4-tert-Butyl-2-ethoxyphenyl)-2-(2_6-difluorophenyl)-4_5-dihydro-1_3-oxazole_M+H	359.17	2	4	1	10	24	Pesticide6_Etoxazole_C21H23F2NO2_4-(4-tert-Butyl-2-ethoxyphenyl)-2-(2_6-difluorophenyl)-4_5-dihydro-1_3-oxazole_M+H	7	1	1	176	1	22	1670	C21F2H23NO2	3	none
Pesticide4_Tebufenpyrad_C18H24ClN3O_1H-Pyrazole-5-carboxamide__4-chloro-N-[[4-(1_1-dimethylethyl)phenyl]methyl]-3-ethyl-1-methyl-_M+H	333.161	2	0	4	6	22	Pesticide4_Tebufenpyrad_C18H24ClN3O_1H-Pyrazole-5-carboxamide__4-chloro-N-[[4-(1_1-dimethylethyl)phenyl]methyl]-3-ethyl-1-methyl-_M+H	7	1	5	1	1	4	1601	C18ClH24N3O	6	none
Pesticide4_Secbumeton_C10H19N5O_N-sec-Butyl-N'-ethyl-6-methoxy-1_3_5-triazine-2_4-diamine_M+H	225.159	1	2	7	18	15	Pesticide4_Secbumeton_C10H19N5O_N-sec-Butyl-N'-ethyl-6-methoxy-1_3_5-triazine-2_4-diamine_M+H	7	1	1	16	-1	1169	1169	C10H19N5O	3	none
Pesticide4_Pyriproxyfen_C20H19NO3_Pyridine__2-[1-methyl-2-(4-phenoxyphenoxy)ethoxy]-_M+H	321.136	1	6	1	12	23	Pesticide4_Pyriproxyfen_C20H19NO3_Pyridine__2-[1-methyl-2-(4-phenoxyphenoxy)ethoxy]-_M+H	7	1	5	1	-1	1511	1511	C20H19NO3	10	none
Pesticide4_Myclobutanil_C15H17ClN4_2-(4-Chlorophenyl)-2-(1H-1_2_4-triazol-1-ylmethyl)hexanenitrile_M+H	288.114	1	0	3	4	20	Pesticide4_Myclobutanil_C15H17ClN4_2-(4-Chlorophenyl)-2-(1H-1_2_4-triazol-1-ylmethyl)hexanenitrile_M+H	7	2	2	4	-1	1344	1344	C15ClH17N4	4	none
Pesticide4_Metaflumizone_C24H16F6N4O2_(2E)-2-{2-(4-Cyanophenyl)-1-[3-(trifluoromethyl)phenyl]ethylidene}-N-[4-(trifluoromethoxy)phenyl]hydrazinecarboxamide_M+H	506.118	2	2	3	10	35	Pesticide4_Metaflumizone_C24H16F6N4O2_(2E)-2-{2-(4-Cyanophenyl)-1-[3-(trifluoromethyl)phenyl]ethylidene}-N-[4-(trifluoromethoxy)phenyl]hydrazinecarboxamide_M+H	7	1	5	1	2	1	1279	C24F6H16N4O2	2	none
Okaramine_K_120152_M+H	522.263	2	1	9	8	40	Okaramine_K_120152_M+H	7	2	2	21	0	698	1150	C32H34N4O3	6	aminoacids/peptides
NCGC00386083-01!dimethyl_(2E_6E_11Z)-19-(2-amino-2-oxoethyl)-9_13-dihydroxy-8-methoxy-10_12_14-trimethyl-15-oxohenicosa-2_6_11-trienedioate_M+H	553.325	3	8	1	8	93	Sesquimarocanol_B_Sesquimarocanol_B	7	2	1	266	0	661	1058	C29H47NO9	1	none
NCGC00386032-01!3-[(2S_3R_4S_5S_6R)-4_5-dihydroxy-3-[3_4_5-trihydroxy-6-(hydroxymethyl)oxan-2-yl]oxy-6-[[(2R_3R_4R_5R_6S)-3_4_5-trihydroxy-6-methyloxan-2-yl]oxymethyl]oxan-2-yl]oxy-5_7-dihydroxy-2-(4-hydroxyphenyl)chromen-4-one_M+H	756.211	1	26	0	14	52	8-C-ë_-D-Glucopyranosyl-3'_4'_5_7-tetrahydroxyflavone_2''-O-ë±-Rhamnopyranosyl__4'-O-ë_-D-glucopyranoside	7	11	5	4	-1	559	559	C33H40O20	37	Flavonoids
NCGC00385817-01!(2E_4E)-N-(2-methylpropyl)deca-2_4-dienamide_M+H	223.194	2	0	2	4	38	2_4_8-Decatrienoic_acid_2-Methylpropylamide	7	3	3	3	1	15	1168	C14H25NO	5	none
NCGC00385814-01_C21H30O10_(2E_4E)-5-{6-[(beta-D-Glucopyranosyloxy)methyl]-1-hydroxy-2_6-dimethyl-4-oxo-2-cyclohexen-1-yl}-3-methyl-2_4-pentadienoic_acid_M+H	442.184	1	10	0	6	92	Abscisic_acid_13-Hydroxy__13-O-(3-hydroxy-3-methylglutaroyl)_(3S-)__5'-Me_ester	7	2	2	25	-1	1461	1461	C21H30O10	6	Terpenoids
NCGC00385756-01!(2S)-2-[4-[(2S_3R_4S_5S_6R)-3-[(2S_3R_4R)-3_4-dihydroxy-4-(hydroxymethyl)oxolan-2-yl]oxy-4_5-dihydroxy-6-(hydroxymethyl)oxan-2-yl]oxyphenyl]-7-[(2S_3R_4S_5S_6R)-3_4_5-trihydroxy-6-(hydroxymethyl)oxan-2-yl]oxy-2_3-dihydrochromen-4-one_M+H	712.221	1	24	0	14	36	NCGC00385756-01!(2S)-2-[4-[(2S_3R_4S_5S_6R)-3-[(2S_3R_4R)-3_4-dihydroxy-4-(hydroxymethyl)oxolan-2-yl]oxy-4_5-dihydroxy-6-(hydroxymethyl)oxan-2-yl]oxyphenyl]-7-[(2S_3R_4S_5S_6R)-3_4_5-trihydroxy-6-(hydroxymethyl)oxan-2-yl]oxy-2_3-dihydrochromen-4-one_M+H	7	1	2	8	-1	635	635	C32H40O18	9	Flavonoids
NCGC00385740-01!(1R_3R_4S_5R)-3-[(E)-3-(3_4-dihydroxyphenyl)prop-2-enoyl]oxy-1_5-dihydroxy-4-[(E)-3-(3-hydroxy-4-methoxyphenyl)prop-2-enoyl]oxycyclohexane-1-carboxylic_acid_M+H	530.142	3	12	0	14	38	NCGC00385740-01!(1R_3R_4S_5R)-3-[(E)-3-(3_4-dihydroxyphenyl)prop-2-enoyl]oxy-1_5-dihydroxy-4-[(E)-3-(3-hydroxy-4-methoxyphenyl)prop-2-enoyl]oxycyclohexane-1-carboxylic_acid_M+H	7	2	4	1	2	1	1167	C26H26O12	13	Aliphatic_natural_products
NCGC00385739-01_C48H76O20_(3beta_5xi_9xi_22beta)-22_24_29-Trihydroxy-29-oxoolean-12-en-3-yl_6-deoxy-alpha-L-mannopyranosyl-(1->2)-beta-D-galactopyranosyl-(1->2)-beta-D-glucopyranosiduronic_acid_M+H	972.493	1	24	0	14	92	2_3_23-Trihydroxy-12-oleanen-28-oic_acid_3-O-[ë±-L-Rhamnopyranosyl-(1‰ Õ3)-ë_-D-glucuronopyranoside]__28-O-ë_-D-glucopyranosyl_ester	7	4	5	1	-1	241	241	C48H76O20	16	Terpenoids
NCGC00385702-01!(2S_3R_5R_10R_13R_14S_17R)-17-[(2S_3R)-3_6-dihydroxy-6-methylheptan-2-yl]-2_3_14-trihydroxy-10_13-dimethyl-2_3_4_5_9_11_12_15_16_17-decahydro-1H-cyclopenta[a]phenanthren-6-one_M+H	464.314	1	5	0	2	40	9_11_15_18-Tetrahydroxyprosta-5_13-dienoic_acid_11_18-Di-Ac__Me_ester	7	1	1	80	-1	1391	1391	C27H44O6	8	none
NCGC00385681-01![2_3-dihydroxy-1-(7-methoxy-2-oxochromen-6-yl)-3-methylbutyl]_3-methylbutanoate_M+H	378.168	2	8	0	10	37	NCGC00385681-01![2_3-dihydroxy-1-(7-methoxy-2-oxochromen-6-yl)-3-methylbutyl]_3-methylbutanoate_M+H	7	1	3	11	1	27	1581	C20H26O7	22	Benzopyranoids
NCGC00385679-01_C24H28O13_Cyclopenta[c]pyran-4-carboxylic_acid__1-(beta-D-glucopyranosyloxy)-1_4a_5_7a-tetrahydro-7-[[(4-hydroxy-3-methoxybenzoyl)oxy]methyl]-_M+H	524.153	2	16	0	14	37	1_2_3_4-Eicosanetetrol__9CI_1-O-(4-Hydroxy-3-methoxy-E-cinnamoyl)	7	2	3	25	1	34	1155	C24H28O13	14	Terpenoids
NCGC00385628-01![(2S_3S_4S_5R_6S)-6-[5_7-dihydroxy-2-(4-hydroxyphenyl)-4-oxochromen-3-yl]oxy-5-hydroxy-4-[(E)-3-(4-hydroxyphenyl)prop-2-enoyl]oxy-2-methyloxan-3-yl]_(E)-3-(4-hydroxyphenyl)prop-2-enoate_M+H	724.179	3	16	0	10	62	NCGC00385628-01![(2S_3S_4S_5R_6S)-6-[5_7-dihydroxy-2-(4-hydroxyphenyl)-4-oxochromen-3-yl]oxy-5-hydroxy-4-[(E)-3-(4-hydroxyphenyl)prop-2-enoyl]oxy-2-methyloxan-3-yl]_(E)-3-(4-hydroxyphenyl)prop-2-enoate_M+H	7	1	4	1	1	30	578	C39H32O14	4	Flavonoids
NCGC00385602-01_C48H78O17_Hexopyranoside__13_28-epoxy-23-hydroxyolean-11-en-3-yl_O-hexopyranosyl-(1->2)-O-[hexopyranosyl-(1->4)]-6-deoxy-_M+H	926.524	1	24	0	10	118	NCGC00385602-01_C48H78O17_Hexopyranoside__13_28-epoxy-23-hydroxyolean-11-en-3-yl_O-hexopyranosyl-(1->2)-O-[hexopyranosyl-(1->4)]-6-deoxy-_M+H	7	20	3	31	-1	322	322	C48H78O17	17	Terpenoids
NCGC00385473-01!2_4-dihydroxy-6-(hydroxymethyl)-3-[(2E_6E)-3_7_11-trimethyldodeca-2_6_10-trienyl]benzaldehyde_M+H	372.23	1	3	0	2	25	NCGC00385473-01!2_4-dihydroxy-6-(hydroxymethyl)-3-[(2E_6E)-3_7_11-trimethyldodeca-2_6_10-trienyl]benzaldehyde_M+H	7	1	1	218	-1	1667	1667	C23H32O4	19	Simple_Aromatic_Natural_Products
NCGC00385425-01_C21H36O11__M+H	464.226	1	16	0	10	51	NCGC00385425-01_C21H36O11__M+H	7	1	4	1	-1	1403	1403	C21H36O11	3	Terpenoids
NCGC00385407-01_C13H13N3O4__M+H	275.091	2	1	5	12	83	NCGC00385407-01_C13H13N3O4__M+H	7	1	5	1	1	11	1257	C13H13N3O4	1	none
NCGC00385389-01_C37H56O10_(2S_4aR_5aR_7R_7aR_8R_12aS_12bS_14aR)-1_1_5'_7a_8_12a-Hexamethyl-2-(D-xylopyranosyloxy)hexadecahydro-2H-spiro[cyclopropa[1'_8a']naphtho[2'_1':4_5]indeno[2_1-b]pyran-10_2'-[3_6]dioxabicyclo[3.1.0]hexan]-7-yl_acetate_M+H	660.387	2	15	0	10	71	Ilikonapyrone_11_13-Dipropanoyl	7	2	3	4	0	459	701	C37H56O10	6	Terpenoids
NCGC00385386-01_C37H58O10_(3beta_5xi_9beta_15alpha_23R_24S)-3-(alpha-L-Arabinopyranosyloxy)-15-hydroxy-16-oxo-24_25-epoxy-9_19-cyclolanostan-23-yl_acetate_M+H	662.403	2	12	0	10	69	3-(16_19-Epoxydotriacontyl)-5-methyl-2(5H)-furanone_5S_15R_17R_22S-Tetrahydroxy__17-Ac	7	6	2	17	0	468	711	C37H58O10	8	Terpenoids
NCGC00385345-01_C17H26O12_Cyclopenta[c]pyran-4-carboxylic_acid__1-(beta-D-glucopyranosyloxy)-1_4a_5_6_7_7a-hexahydro-5_6-dihydroxy-7-(hydroxymethyl)-__methyl_ester__(1S_4aS_6R_7S_7aS)-_M+H	422.142	2	15	0	10	46	NCGC00385345-01_C17H26O12_Cyclopenta[c]pyran-4-carboxylic_acid__1-(beta-D-glucopyranosyloxy)-1_4a_5_6_7_7a-hexahydro-5_6-dihydroxy-7-(hydroxymethyl)-__methyl_ester__(1S_4aS_6R_7S_7aS)-_M+H	7	3	3	24	1	33	1529	C17H26O12	5	Terpenoids
NCGC00385284-01_C32H54O13_(2E)-5-{(1R_4aS_5S_6R_8aS)-5-[(beta-D-Glucopyranosyloxy)methyl]-6-hydroxy-5_8a-dimethyl-2-methylenedecahydro-1-naphthalenyl}-3-methyl-2-penten-1-yl_beta-D-glucopyranoside_M+H	646.356	1	17	0	6	60	Micromonospolide_A_21-O-Deacyl	7	2	2	9	-1	687	687	C32H54O13	4	Terpenoids
NCGC00385249-01![(2R_3S_4S_5R_6S)-6-[(2S_3R_4R_5R_6S)-2-[5_7-dihydroxy-2-(4-hydroxyphenyl)-4-oxochromen-3-yl]oxy-4_5-dihydroxy-6-methyloxan-3-yl]oxy-3_4_5-trihydroxyoxan-2-yl]methyl_(E)-3-(4-hydroxyphenyl)prop-2-enoate_M+H	740.195	2	21	0	14	49	NCGC00385249-01![(2R_3S_4S_5R_6S)-6-[(2S_3R_4R_5R_6S)-2-[5_7-dihydroxy-2-(4-hydroxyphenyl)-4-oxochromen-3-yl]oxy-4_5-dihydroxy-6-methyloxan-3-yl]oxy-3_4_5-trihydroxyoxan-2-yl]methyl_(E)-3-(4-hydroxyphenyl)prop-2-enoate_M+H	7	2	5	1	1	25	542	C36H36O17	12	Flavonoids
NCGC00385166-01![(2R_3S_4S_5R_6S)-6-[3_5-dihydroxy-2-[3-(4-hydroxyphenyl)propanoyl]phenoxy]-3_4_5-trihydroxyoxan-2-yl]methyl_acetate_M+H	478.148	2	12	0	10	59	NCGC00385166-01![(2R_3S_4S_5R_6S)-6-[3_5-dihydroxy-2-[3-(4-hydroxyphenyl)propanoyl]phenoxy]-3_4_5-trihydroxyoxan-2-yl]methyl_acetate_M+H	7	1	2	29	0	712	1320	C23H26O11	21	Flavonoids
NCGC00385154-02!4-[3-[(2S_3R_4S_5S_6R)-6-[[(2R_3R_4R)-3_4-dihydroxy-4-(hydroxymethyl)oxolan-2-yl]oxymethyl]-3_4_5-trihydroxyoxan-2-yl]oxy-2-hydroxy-3-methylbutoxy]furo[3_2-g]chromen-7-one_M+H	598.19	1	21	0	14	37	NCGC00385154-02!4-[3-[(2S_3R_4S_5S_6R)-6-[[(2R_3R_4R)-3_4-dihydroxy-4-(hydroxymethyl)oxolan-2-yl]oxymethyl]-3_4_5-trihydroxyoxan-2-yl]oxy-2-hydroxy-3-methylbutoxy]furo[3_2-g]chromen-7-one_M+H	7	1	4	2	-1	944	944	C27H34O15	15	Benzopyranoids
NCGC00385094-01!2-(3_4-dihydroxyphenyl)-3-[(2S_3R_4S_5R_6R)-4_5-dihydroxy-3-[(2R_3R_4R_5R_6S)-3_4_5-trihydroxy-6-methyloxan-2-yl]oxy-6-[[(2R_3R_4R_5R_6S)-3_4_5-trihydroxy-6-methyloxan-2-yl]oxymethyl]oxan-2-yl]oxy-5_7-dihydroxychromen-4-one_M+H	756.211	1	26	0	10	49	Quercetin_3_7-diglycosides_3-O-[ë_-L-Rhamnofuranosyl-(1‰ Õ6)-ë_-D-glucopyranoside]__7-O-ë±-L-rhamnopyranoside	7	10	5	9	-1	559	559	C33H40O20	37	Flavonoids
NCGC00385062-01_C38H56O13_(2S_4R_9beta_16alpha_17xi_23E)-2-(beta-D-Glucopyranosyloxy)-16_20-dihydroxy-9_10_14-trimethyl-1_11_22-trioxo-4_9-cyclo-9_10-secocholesta-5_23-dien-25-yl_acetate_M+H	720.372	2	12	0	10	95	Antanapeptin_D_Antanapeptin_D	7	6	1	84	0	377	553	C38H56O13	5	none
NCGC00385056-01_C23H32O8_Propanoic_acid__2-methyl-__[(4S)-4-(acetyloxy)-5-[4-(acetyloxy)-1-methylbutyl]-2_3_3a_4_7_7a-hexahydro-3-methylene-2-oxo-6-benzofuranyl]methyl_ester_M+H	436.21	4	8	0	10	68	NCGC00385056-01_C23H32O8_Propanoic_acid__2-methyl-__[(4S)-4-(acetyloxy)-5-[4-(acetyloxy)-1-methylbutyl]-2_3_3a_4_7_7a-hexahydro-3-methylene-2-oxo-6-benzofuranyl]methyl_ester_M+H	7	1	1	81	0	754	1457	C23H32O8	8	Terpenoids
NCGC00385054-01_C31H38O7_4H-Cyclopenta[a]cyclopropa[f]cycloundecen-4-one__4a_8-bis(acetyloxy)-7-(benzoyloxy)-1_1a_4a_5_6_7_7a_8_9_10_11_11a-dodecahydro-1_1_3_6-tetramethyl-9-methylene-__(1aR_2E_4aR_6S_7S_7aR_8R_11aS)-_M+H	522.262	4	6	0	8	107	Antibiotic_Ro_09-1679_Antibiotic_Ro_09-1679	7	1	2	13	1	53	1150	C31H38O7	8	Terpenoids
NCGC00385052-01![(2R_3R_4S_5S_6R)-4_5-dihydroxy-2-[5-hydroxy-2-(4-hydroxyphenyl)-4-oxo-7-[(2S_3R_4S_5S_6R)-3_4_5-trihydroxy-6-(hydroxymethyl)oxan-2-yl]oxychromen-3-yl]oxy-6-(hydroxymethyl)oxan-3-yl]_(E)-3-(4-hydroxyphenyl)prop-2-enoate_M+H	756.19	2	22	0	14	37	Kaempferol_3-glycosides_3-O-[ë_-D-Glucopyranosyl-(1‰ Õ3)-[4-hydroxy-E-cinnamoyl-(‰ Õ2)]-ë_-D-glucopyranoside]	7	3	5	3	1	27	560	C36H36O18	14	Flavonoids
NCGC00385001-01!5-[3-[[(E)-3-(3_4-dihydroxyphenyl)prop-2-enoyl]oxymethyl]-5-hydroxypentyl]-5_6_8a-trimethyl-3_4_4a_6_7_8-hexahydronaphthalene-1-carboxylic_acid_M+H	500.277	2	6	0	6	54	NCGC00385001-01!5-[3-[[(E)-3-(3_4-dihydroxyphenyl)prop-2-enoyl]oxymethyl]-5-hydroxypentyl]-5_6_8a-trimethyl-3_4_4a_6_7_8-hexahydronaphthalene-1-carboxylic_acid_M+H	7	1	5	1	2	1	1208	C29H40O7	13	Terpenoids
NCGC00384958-01!2-(3_4-dihydroxyphenyl)-5_7-dihydroxy-3-[(2S_3R_4S_5S)-4-hydroxy-5-(hydroxymethyl)-3-[(2S_3R_4S_5R)-3_4_5-trihydroxyoxan-2-yl]oxyoxolan-2-yl]oxychromen-4-one_M+H	566.127	1	19	0	10	41	NCGC00384958-01!2-(3_4-dihydroxyphenyl)-5_7-dihydroxy-3-[(2S_3R_4S_5S)-4-hydroxy-5-(hydroxymethyl)-3-[(2S_3R_4S_5R)-3_4_5-trihydroxyoxan-2-yl]oxyoxolan-2-yl]oxychromen-4-one_M+H	7	2	5	1	-1	1094	1094	C25H26O15	4	Flavonoids
NCGC00384949-01!2-(hydroxymethyl)-6-(2_20_21-trihydroxydocosan-3-yloxy)oxane-3_4_5-triol_M+H	536.392	1	11	0	6	52	Glycerol_2-alkanoates_1-O-ë±-D-Galactopyranoside(2S-)	7	8	2	13	-1	1205	1205	C28H56O9	1	none
NCGC00384918-01_C29H40O9_(1R_3aS_3bR_6aR_7aS_9R_11R_11aS_12aR_13aR_15aR)-3a_11_11a-Trihydroxy-9_15a-dimethyl-1-(5-oxo-2_5-dihydro-3-furanyl)icosahydro-7aH_13aH-cyclopenta[7_8]phenanthro[2_3-b]pyrano[3_2-e][1_4]dioxine-13a-carbaldehyde_M+H	532.267	1	11	0	8	52	DKxanthenes_DKxanthene_530	7	1	1	166	-1	1187	1187	C29H40O9	14	none
NCGC00384906-01_C18H21N3O3_6H-Oxepino[2_3-d]pyrazino[1_2-a]pyrimidine-6_9(8H)-dione__10_11-dihydro-8-(1-methylethyl)-11-(2-methylpropylidene)-__(11Z)-_M+H	327.158	1	2	6	10	87	NCGC00384906-01_C18H21N3O3_6H-Oxepino[2_3-d]pyrazino[1_2-a]pyrimidine-6_9(8H)-dione__10_11-dihydro-8-(1-methylethyl)-11-(2-methylpropylidene)-__(11Z)-_M+H	7	1	1	72	-1	1673	1673	C18H21N3O3	4	Alcaloids
NCGC00384897-01_C16H20O10_3-(Benzoyloxy)-2-hydroxypropyl_beta-D-glucopyranosiduronic_acid_M+H	372.106	2	11	0	10	36	3-[3-(3_4-Dihydroxyphenyl)-2_3-dihydro-8-hydroxy-2-(hydroxymethyl)-1_4-benzodioxin-6-yl]-2-propen-1-ol_9-Aldehyde__3'_5-di-Me_ether	7	1	5	1	1	66	1676	C16H20O10	9	Aliphatic_natural_products
NCGC00384772-01_C23H26O12_6-Hydroxy-1-{[6-O-(4-hydroxybenzoyl)-beta-D-glucopyranosyl]oxy}-7-methylene-1_4a_5_6_7_7a-hexahydrocyclopenta[c]pyran-4-carboxylic_acid_M+H	494.142	2	14	0	10	52	NCGC00384772-01_C23H26O12_6-Hydroxy-1-{[6-O-(4-hydroxybenzoyl)-beta-D-glucopyranosyl]oxy}-7-methylene-1_4a_5_6_7_7a-hexahydrocyclopenta[c]pyran-4-carboxylic_acid_M+H	7	2	5	1	1	21	1293	C23H26O12	12	Terpenoids
NCGC00384771-01![(2R_3S_4S_5R_6S)-3_4_5-trihydroxy-6-[2-hydroxy-4_4_6_6-tetramethyl-2-(2-methylprop-1-enyl)-3_5-dioxocyclohexyl]oxyoxan-2-yl]methyl_3_4_5-trihydroxybenzoate_M+H	568.216	2	13	0	10	39	1_8-Dihydroxy-3-methylanthraquinone_8-O-[3_4_5-Trihydroxybenzoyl-(‰ Õ6)-ë_-D-glucopyranoside]	7	1	5	1	1	11	1050	C27H36O13	15	Aliphatic_natural_products
NCGC00384733-01![(2R_3S_4S_5R_6S)-6-[4-[(E)-3-(2_4-dihydroxyphenyl)-3-oxoprop-1-enyl]phenoxy]-3_4_5-trihydroxyoxan-2-yl]methyl_(E)-3-(4-hydroxyphenyl)prop-2-enoate_M+H	564.163	2	12	0	10	40	2'_4_4'-Trihydroxychalcone_2'-O-[ë±-L-Rhamnopyranosyl-(1‰ Õ4)-ë_-D-glucopyranoside]	7	2	6	1	1	41	1101	C30H28O11	7	Polcyclic_Aromatic_Natural_Products
NCGC00384661-01_C18H26O13_Cyclopenta[c]pyran-4_7-dicarboxylic_acid__1-(beta-D-glucopyranosyloxy)-1_4a_5_6_7_7a-hexahydro-5_6-dihydroxy-__dimethyl_ester__(1S_4aS_6R_7R_7aS)-_M+H	450.137	3	16	0	10	57	3-Hydroxybenzyl_alcohol_ë±-O-(2_6-Dimethoxybenzoyl)__3-O-ë_-D-glucopyranoside	7	2	1	193	0	753	1456	C18H26O13	4	Terpenoids
NCGC00384601-01_C42H70O12_(3beta_6alpha_9xi_12beta_20Z)-3_12-Dihydroxydammara-20(22)_24-dien-6-yl_2-O-(6-deoxy-alpha-L-mannopyranosyl)-beta-D-glucopyranoside_M+H	766.487	1	16	0	10	72	Eupha-7_24-diene-3_11_23-triol_11-O-ë_-D-Glucopyranoside__23-O-ë±-L-rhamnopyranoside	7	5	4	2	-1	492	492	C42H70O12	10	Terpenoids
NCGC00384593-01![3-hydroxy-3-methyl-1-(7-oxofuro[3_2-g]chromen-9-yl)oxybutan-2-yl]_3-methylbutanoate_M+H	388.152	2	9	0	10	36	2-(1_4-Dihydroxy-4-methylpentyl)-5_8-dihydroxy-1_4-naphthoquinone_2'_3'-Didehydro__1'-O-(2-methylbutanoyl)	7	3	6	1	1	35	1633	C21H24O7	35	Benzopyranoids
NCGC00384589-01![(2R_3R_4S_5R_6R)-6-[2-(3_4-dihydroxyphenyl)ethoxy]-3_5-dihydroxy-4-[(2S_3R_4R_5R_6S)-3_4_5-trihydroxy-6-methyloxan-2-yl]oxyoxan-2-yl]methyl_(E)-3-(4-hydroxy-3-methoxyphenyl)prop-2-enoate_M+H	638.221	2	20	0	18	46	NCGC00384589-01![(2R_3R_4S_5R_6R)-6-[2-(3_4-dihydroxyphenyl)ethoxy]-3_5-dihydroxy-4-[(2S_3R_4R_5R_6S)-3_4_5-trihydroxy-6-methyloxan-2-yl]oxyoxan-2-yl]methyl_(E)-3-(4-hydroxy-3-methoxyphenyl)prop-2-enoate_M+H	7	1	4	1	1	43	851	C30H38O15	15	Simple_Aromatic_Natural_Products
NCGC00384494-01_C55H86O24_(3beta_5xi_9xi_16alpha_21beta_22alpha)-28-Acetoxy-16_22_24-trihydroxy-21-{[(2E)-2-methyl-2-butenoyl]oxy}olean-12-en-3-yl_beta-D-glucopyranosyl-(1->2)-[beta-D-glucopyranosyl-(1->4)]-beta-D-glucopyranosiduronic_acid_M+H	1130.55	3	29	0	18	150	3-Hydroxy-23-oxo-12-oleanen-28-oic_acid_3-O-[ë_-D-Glucopyranosyl-(1‰ Õ3)-ë_-D-glucuronopyranoside]__28-O-[ë_-D-glucopyranosyl-(1‰ Õ4)-ë_-D-galactopyranosyl]_ester	7	2	2	17	1	14	131	C55H86O24	6	none
NCGC00381317-01!(E)-1-[2-(hydroxymethyl)pyrrolidin-1-yl]-2-methyldec-8-ene-1_3-dione_M+H	281.199	2	1	3	6	38	NCGC00381317-01!(E)-1-[2-(hydroxymethyl)pyrrolidin-1-yl]-2-methyldec-8-ene-1_3-dione_M+H	7	1	4	1	2	1	1384	C16H27NO3	7	none
NCGC00381284-01_C70H112O31_Olean-12-en-28-oic_acid__3-[[O-hexopyranosyl-(1->6)-O-hexopyranosyl-(1->3)-O-hexopyranosyl-(1->3)-O-hexopyranosyl-(1->3)-6-O-[(2E)-6-hydroxy-2_6-dimethyl-1-oxo-2_7-octadien-1-yl]hexopyranosyl]oxy]-21-hydroxy-_M+H	1448.72	2	40	0	26	127	NCGC00381284-01_C70H112O31_Olean-12-en-28-oic_acid__3-[[O-hexopyranosyl-(1->6)-O-hexopyranosyl-(1->3)-O-hexopyranosyl-(1->3)-O-hexopyranosyl-(1->3)-6-O-[(2E)-6-hydroxy-2_6-dimethyl-1-oxo-2_7-octadien-1-yl]hexopyranosyl]oxy]-21-hydroxy-_M+H	7	1	4	1	1	1	40	C70H112O31	1	none
NCGC00381279-01_C46H74O17_(3beta_5xi_9xi)-23-Hydroxy-16-oxo-13_28-epoxyoleanan-3-yl_beta-D-xylopyranosyl-(1->2)-beta-D-glucopyranosyl-(1->4)-alpha-L-arabinopyranoside_M+H	898.493	1	23	0	14	91	Fucoxanthinol_3-O-(5Z_8Z_11Z_14Z_17Z-Eicosapentaenoyl)	7	6	4	4	-1	364	364	C46H74O17	15	none
NCGC00381275-01!(2_5-dibenzoyloxy-1_6-dihydroxycyclohex-3-en-1-yl)methyl_benzoate_M+H	488.147	4	8	0	6	31	NCGC00381275-01!(2_5-dibenzoyloxy-1_6-dihydroxycyclohex-3-en-1-yl)methyl_benzoate_M+H	7	1	4	5	1	52	1285	C28H24O8	8	Aliphatic_natural_products
NCGC00381238-01_C31H47NO8_2-[(2E_5E_7E_11E)-10-Hydroxy-3_7_9_11-tetramethyl-2_5_7_11-tridecatetraen-1-yl]-5_6-dimethoxy-3-methyl-4-pyridinyl_6-deoxy-alpha-L-mannopyranoside_M+H	561.33	1	12	1	10	120	NCGC00381175-01!3-hydroxy-2-[[3-[3-(3-hydroxy-6-methylheptanoyl)oxy-6-methylheptanoyl]oxy-8-methylnonanoyl]amino]propanoic_acid_M+H	7	1	2	11	-1	1090	1090	C31H47NO8	2	none
NCGC00381235-01!3-[4_5-dihydroxy-3-[(2R_3R_4R_5R_6S)-3_4_5-trihydroxy-6-methyloxan-2-yl]oxy-6-[[(2R_3R_4R_5R_6S)-3_4_5-trihydroxy-6-methyloxan-2-yl]oxymethyl]oxan-2-yl]oxy-5-hydroxy-2-(4-hydroxyphenyl)-7-methoxychromen-4-one_M+H	754.232	1	26	0	14	53	NCGC00380521-01!5-[[(2R_3S_4S_5R_6S)-3_4-dihydroxy-6-[[5-hydroxy-2-(4-hydroxy-3-methoxyphenyl)-4-oxo-2_3-dihydrochromen-7-yl]oxy]-5-[(2S_3R_4R_5R_6S)-3_4_5-trihydroxy-6-methyloxan-2-yl]oxyoxan-2-yl]methoxy]-3-hydroxy-3-methyl-5-oxopentanoic_acid_M+H	7	12	4	12	-1	557	557	C34H42O19	15	none
NCGC00381154-01_C27H35ClN2O6_6-{7-Acetoxy-5-chloro-3-[(1E_3E)-3_5-dimethyl-1_3-heptadien-1-yl]-7-methyl-6_8-dioxo-7_8-dihydro-2(6H)-isoquinolinyl}norleucine_M+H	518.218	2	3	4	12	95	Antibiotic_FK_156_Antibiotic_FK_156	7	1	3	1	1	12	1155	C27ClH35N2O6	1	none
NCGC00381133-01_C17H28O12__M+H	424.158	2	15	0	10	30	NCGC00381133-01_C17H28O12__M+H	7	1	4	1	1	55	1477	C17H28O12	3	Carbohydrates
NCGC00381054-01!(2E_4E)-12-[(10E_12E)-13-carboxy-3-[(2E_4E)-13-carboxy-12_14-dihydroxy-3_5_7-trimethyltetradeca-2_4-dienoyl]oxy-2-(hydroxymethyl)-8_10_12-trimethyltrideca-10_12-dienoyl]oxy-13-(hydroxymethyl)-3_5_7-trimethyltetradeca-2_4-dienedioic_acid_M+H	990.592	3	12	0	6	124	NCGC00381054-01!(2E_4E)-12-[(10E_12E)-13-carboxy-3-[(2E_4E)-13-carboxy-12_14-dihydroxy-3_5_7-trimethyltetradeca-2_4-dienoyl]oxy-2-(hydroxymethyl)-8_10_12-trimethyltrideca-10_12-dienoyl]oxy-13-(hydroxymethyl)-3_5_7-trimethyltetradeca-2_4-dienedioic_acid_M+H	7	1	3	4	3	1	167	C54H86O16	1	none
NCGC00381051-01_C29H39NO8_2-(4-Hydroxy-6-methoxy-1-oxo-5-{[(2E_6Z)-3_7_11-trimethyl-2_6_10-dodecatrien-1-yl]oxy}-1_3-dihydro-2H-isoindol-2-yl)pentanedioic_acid_M+H	529.268	1	7	3	14	86	NCGC00381051-01_C29H39NO8_2-(4-Hydroxy-6-methoxy-1-oxo-5-{[(2E_6Z)-3_7_11-trimethyl-2_6_10-dodecatrien-1-yl]oxy}-1_3-dihydro-2H-isoindol-2-yl)pentanedioic_acid_M+H	7	1	3	2	-1	1140	1140	C29H39NO8	5	none
NCGC00381050-01!7-(5_7-dimethoxy-4-oxochromen-2-yl)-6-hydroxyheptanoic_acid_M+H	350.137	1	8	0	6	45	2-(1-Propenyl)-1_4-benzenediol_1'ë__2'ë_-Epoxide__1-O-(2ë__3ë_-epoxy-2-methylbutanoyl)__4-angeloyl	7	7	2	76	-1	1587	1587	C18H22O7	10	Simple_Aromatic_Natural_Products
NCGC00381025-01_C36H54O12_2_7-Octadienoic_acid__6-[[3_4-bis-O-[(2E)-6-hydroxy-2_6-dimethyl-1-oxo-2_7-octadien-1-yl]-beta-D-glucopyranosyl]oxy]-2_6-dimethyl-__(2E)-_M+H	678.362	3	13	0	6	116	Trichodepsipeptide_B_Trichodepsipeptide_B	7	4	2	46	0	487	714	C36H54O12	14	none
NCGC00380826-01![1-(3_4-dihydroxy-5-methoxyphenyl)-7-(3_4-dihydroxyphenyl)heptan-3-yl]_acetate_M+H	404.184	2	8	0	10	42	MLS002172459-01!L-165_04179558-09-1_M+H	7	3	1	177	0	841	1618	C22H28O7	26	none
NCGC00380799-01!5-[5-[5-(3_5-dihydroxydecanoyloxy)-3-hydroxydecanoyl]oxy-3-hydroxydecanoyl]oxy-3-hydroxydecanoic_acid_M+H	762.513	4	12	0	8	50	NCGC00380799-01!5-[5-[5-(3_5-dihydroxydecanoyloxy)-3-hydroxydecanoyl]oxy-3-hydroxydecanoyl]oxy-3-hydroxydecanoic_acid_M+H	7	1	4	1	4	1	437	C40H74O13	1	none
NCGC00380781-01_C15H20N2O5__M+H	308.137	3	2	4	10	58	NCGC00380781-01_C15H20N2O5__M+H	7	2	4	1	2	1	1485	C15H20N2O5	1	none
NCGC00380757-01_C22H28O13_3-[6-({6-O-[(2R_3R_4R)-3_4-Dihydroxy-4-(hydroxymethyl)tetrahydro-2-furanyl]-beta-D-glucopyranosyl}oxy)-1-benzofuran-5-yl]propanoic_acid_M+H	500.153	1	17	0	10	42	NCGC00380757-01_C22H28O13_3-[6-({6-O-[(2R_3R_4R)-3_4-Dihydroxy-4-(hydroxymethyl)tetrahydro-2-furanyl]-beta-D-glucopyranosyl}oxy)-1-benzofuran-5-yl]propanoic_acid_M+H	7	1	5	1	-1	1209	1209	C22H28O13	6	Polcyclic_Aromatic_Natural_Products
NCGC00380680-01!5-hydroxy-3-[(2S_3R_4R_5S)-3-hydroxy-5-(hydroxymethyl)-4-[(2S_3R_4S_5S_6R)-3_4_5-trihydroxy-6-(hydroxymethyl)oxan-2-yl]oxyoxolan-2-yl]oxy-2-(4-hydroxyphenyl)-7-[(2S_3R_4R_5R_6S)-3_4_5-trihydroxy-6-methyloxan-2-yl]oxychromen-4-one_M+H	726.201	1	25	0	14	57	3_4'_5_7-Tetrahydroxyflavone_3-O-ë_-D-Glucopyranoside__4'-O-ë_-D-apiofuranoside__7-O-ë±-L-rhamnopyranoside	7	1	2	17	-1	544	544	C32H38O19	17	none
NCGC00380662-01_C20H27NO11_[(6-O-Hexopyranosylhexopyranosyl)oxy](phenyl)acetonitrile_M+H	457.158	1	15	0	10	43	2-Amino-3-hydroxy-3-methylbutanoic_acid_O-[ë±-D-Glucopyranosyl-(1‰ Õ1)-ë±-D-glucopyranos-6-yl]	7	4	5	2	-1	1384	1384	C20H27NO11	3	Carbohydrates
NCGC00380659-01!(2E_4E_14E)-13-hydroperoxy-N-(2-methylpropyl)icosa-2_4_14-trienamide_M+H	393.324	2	1	2	6	44	NCGC00380659-01!(2E_4E_14E)-13-hydroperoxy-N-(2-methylpropyl)icosa-2_4_14-trienamide_M+H	7	2	1	76	0	787	1573	C24H43NO3	1	none
NCGC00380564-01!3-[(2S_3R_4S_5S_6R)-4_5-dihydroxy-6-(hydroxymethyl)-3-[(2S_3R_4S_5R)-3_4_5-trihydroxyoxan-2-yl]oxyoxan-2-yl]oxy-2-(3_4-dihydroxyphenyl)-5-hydroxy-7-methoxychromen-4-one_M+H	610.153	1	21	0	14	46	NCGC00380564-01!3-[(2S_3R_4S_5S_6R)-4_5-dihydroxy-6-(hydroxymethyl)-3-[(2S_3R_4S_5R)-3_4_5-trihydroxyoxan-2-yl]oxyoxan-2-yl]oxy-2-(3_4-dihydroxyphenyl)-5-hydroxy-7-methoxychromen-4-one_M+H	7	1	3	5	-1	923	923	C27H30O16	26	Flavonoids
NCGC00380545-01_C26H32O14_3-{(E)-2-[4-(beta-D-Glucopyranosyloxy)-2-hydroxyphenyl]vinyl}-5-hydroxyphenyl_beta-D-glucopyranoside_M+H	568.179	1	18	0	6	56	2-Hydroxybenzyl_2-hydroxybenzoate_Di-O-ë_-D-glucopyranoside	7	6	2	31	-1	1056	1056	C26H32O14	20	Simple_Aromatic_Natural_Products
NCGC00380524-01!(2R)-2-[(E)-3-[3-[(1R)-1-carboxy-2-(3_4-dihydroxyphenyl)ethoxy]carbonyl-2-(3_4-dihydroxyphenyl)-7-hydroxy-2_3-dihydro-1-benzofuran-4-yl]prop-2-enoyl]oxy-3-(3_4-dihydroxyphenyl)propanoic_acid_M+H	718.153	3	15	0	6	40	NCGC00384882-01!(2R)-2-[(E)-3-[3-[(1R)-1-carboxy-2-(3_4-dihydroxyphenyl)ethoxy]carbonyl-2-(3_4-dihydroxyphenyl)-7-hydroxy-1-benzofuran-5-yl]prop-2-enoyl]oxy-3-(3_4-dihydroxyphenyl)propanoic_acid_M+H	7	3	3	9	1	14	587	C36H30O16	6	Lignans
NCGC00380503-01_C22H24O10_2-(beta-D-Glucopyranosyloxy)benzyl_(2E)-3-(3_4-dihydroxyphenyl)acrylate_M+H	448.137	2	12	0	10	41	NCGC00380503-01_C22H24O10_2-(beta-D-Glucopyranosyloxy)benzyl_(2E)-3-(3_4-dihydroxyphenyl)acrylate_M+H	7	1	4	1	1	57	1524	C22H24O10	20	Simple_Aromatic_Natural_Products
NCGC00380495-01!3-[(2S_3R_4S_5S_6R)-4_5-dihydroxy-3-[(2R_3R_4R_5R_6S)-3_4_5-trihydroxy-6-methyloxan-2-yl]oxy-6-[[(2R_3R_4R_5R_6S)-3_4_5-trihydroxy-6-methyloxan-2-yl]oxymethyl]oxan-2-yl]oxy-5_7-dihydroxy-2-(4-hydroxy-3-methoxyphenyl)-6-methoxychromen-4-one_M+H	800.238	1	29	0	14	63	NCGC00380495-01!3-[(2S_3R_4S_5S_6R)-4_5-dihydroxy-3-[(2R_3R_4R_5R_6S)-3_4_5-trihydroxy-6-methyloxan-2-yl]oxy-6-[[(2R_3R_4R_5R_6S)-3_4_5-trihydroxy-6-methyloxan-2-yl]oxymethyl]oxan-2-yl]oxy-5_7-dihydroxy-2-(4-hydroxy-3-methoxyphenyl)-6-methoxychromen-4-one_M+H	7	1	3	5	-1	455	455	C35H44O21	5	Flavonoids
NCGC00380494-01!3-[(2S_3R_4S_5S_6R)-4_5-dihydroxy-3-[(2S_3R_4R_5R_6S)-3_4_5-trihydroxy-6-methyloxan-2-yl]oxy-6-[[(2S_3R_4R_5R_6S)-3_4_5-trihydroxy-6-methyloxan-2-yl]oxymethyl]oxan-2-yl]oxy-5-hydroxy-2-(4-hydroxyphenyl)-6-methoxy-7-[(2S_3R_4R_5R_6S)-3_4_5-trihydroxy-6-methyloxan-2-yl]oxychromen-4-one_M+H	916.285	1	33	0	14	73	NCGC00380494-01!3-[(2S_3R_4S_5S_6R)-4_5-dihydroxy-3-[(2S_3R_4R_5R_6S)-3_4_5-trihydroxy-6-methyloxan-2-yl]oxy-6-[[(2S_3R_4R_5R_6S)-3_4_5-trihydroxy-6-methyloxan-2-yl]oxymethyl]oxan-2-yl]oxy-5-hydroxy-2-(4-hydroxyphenyl)-6-methoxy-7-[(2S_3R_4R_5R_6S)-3_4_5-trihydroxy-6-methyloxan-2-yl]oxychromen-4-one_M+H	7	2	3	4	-1	374	374	C40H52O24	4	Flavonoids
NCGC00380423-01!2-(hydroxymethyl)-5-(2-oxopropyl)-7-[(2S_3R_4S_5S_6R)-3_4_5-trihydroxy-6-(hydroxymethyl)oxan-2-yl]oxychromen-4-one_M+H	410.121	1	11	0	6	45	Gluconic_acid__8CI__9CI_2_3_4_5_6-Penta-Ac	7	4	3	5	-1	1500	1500	C19H22O10	7	Benzofuranoids
NCGC00380371-01!5-hydroxy-2_2_6_6-tetramethyl-4-[3-methyl-1-[2_4_6-trihydroxy-3-(2-methylpropanoyl)phenyl]butyl]cyclohex-4-ene-1_3-dione_M+H	446.23	1	4	0	2	61	Strobilurin_M_Strobilurin_M	7	4	2	75	-1	1513	1513	C25H34O7	21	Terpenoids
NCGC00380344-01!(2E_4E)-N-[2-(4-hydroxyphenyl)ethyl]dodeca-2_4-dienamide_M+H	315.22	2	1	2	6	43	NCGC00380344-01!(2E_4E)-N-[2-(4-hydroxyphenyl)ethyl]dodeca-2_4-dienamide_M+H	7	1	4	1	1	9	1521	C20H29NO2	5	none
NCGC00380297-01_C12H17NO4_1_3-Dioxolo[4_5-c]pyridin-4(5H)-one__2-(1-hydroxy-3-methylbutyl)-6-methyl-_M+H	239.116	1	5	2	10	83	NCGC00380297-01_C12H17NO4_1_3-Dioxolo[4_5-c]pyridin-4(5H)-one__2-(1-hydroxy-3-methylbutyl)-6-methyl-_M+H	7	1	3	3	-1	1215	1215	C12H17NO4	9	Alcaloids
NCGC00380211-01!10-[6-[[3_5-dihydroxy-4-(3_4_5-trihydroxyoxan-2-yl)oxyoxan-2-yl]oxymethyl]-3_4-dihydroxy-5-(3_4_5-trihydroxyoxan-2-yl)oxyoxan-2-yl]oxy-1_6a_6b_9_9_12a-hexamethyl-2-methylidene-1_3_4_5_6_6a_7_8_8a_10_11_12_13_14b-tetradecahydropicene-4a-carboxylic_acid_M+H	1012.52	1	27	0	14	62	NCGC00380211-01!10-[6-[[3_5-dihydroxy-4-(3_4_5-trihydroxyoxan-2-yl)oxyoxan-2-yl]oxymethyl]-3_4-dihydroxy-5-(3_4_5-trihydroxyoxan-2-yl)oxyoxan-2-yl]oxy-1_6a_6b_9_9_12a-hexamethyl-2-methylidene-1_3_4_5_6_6a_7_8_8a_10_11_12_13_14b-tetradecahydropicene-4a-carboxylic_acid_M+H	7	2	4	1	-1	172	172	C51H80O20	4	none
NCGC00380204-01_C26H38O6_Androsta-11_15-diene-14-carboxylic_acid__3_15_19-trihydroxy-4_4_8_12_16-pentamethyl-17-oxo-__methyl_ester_M+H	446.267	2	5	0	6	67	Aureobasidin_Aureobasidin	7	2	2	29	0	795	1513	C26H38O6	15	none
NCGC00380127-01!5_6-dibenzoyloxy-7-methyl-1-[3_4_5-trihydroxy-6-(hydroxymethyl)oxan-2-yl]oxy-1_4a_5_6_7_7a-hexahydrocyclopenta[c]pyran-4-carboxylic_acid_M+H	600.184	3	15	0	10	62	Aucubigenin_6-O-(3-Hydroxy-4-methoxybenzoyl)__1-O-(2-O-benzoyl-ë_-D-glucopyranoside)	7	3	2	68	1	72	876	C30H32O13	6	none
NCGC00380091-01![2_6-dihydroxy-5-[3_4_5-trihydroxy-6-(hydroxymethyl)oxan-2-yl]oxycyclohex-3-en-1-yl]_(E)-3-(3_4-dihydroxyphenyl)prop-2-enoate_M+H	470.142	2	14	0	10	26	4_5-Dihydro-4-hydroxy-5-(hydroxymethyl)-2(3H)-furanone_1'-O-(4-Hydroxy-3-methoxy-E-cinnamoyl)__4-O-ë_-D-glucopyranoside	7	2	5	1	1	62	1288	C21H26O12	8	none
NCGC00347880-02!2-[2-[(2-acetamido-4-methylpentanoyl)amino]propanoylamino]-3-hydroxypropanoic_acid_M+H	331.174	4	2	6	14	29	Aladapcin_Aladapcin	7	1	3	3	2	1	1624	C14H25N3O6	1	none
NCGC00347865-02!4-[7-acetyloxy-5-chloro-3-[(1E_3E)-3_5-dimethylhepta-1_3-dienyl]-7-methyl-6_8-dioxoisoquinolin-2-yl]-5-amino-5-oxopentanoic_acid_M+H	518.182	2	3	4	12	80	NCGC00347865-02!4-[7-acetyloxy-5-chloro-3-[(1E_3E)-3_5-dimethylhepta-1_3-dienyl]-7-methyl-6_8-dioxoisoquinolin-2-yl]-5-amino-5-oxopentanoic_acid_M+H	7	1	3	4	1	27	1162	C26ClH31N2O7	1	none
NCGC00347767-02_C32H36O13_6H-10_13-Etheno-19_15-metheno-3H_15H_23H-pyrano[3_4-c][1_7_14]trioxacycloheneicosin-6_23-dione__4-ethylidene-3-(beta-D-glucopyranosyloxy)-4_4a_5_8_9_20_21-heptahydro-16-hydroxy-__(3S_4Z_4aS)-_M+H	628.216	2	17	0	24	81	Macrophyllanoside_A_Macrophyllanoside_A	7	1	2	17	0	542	885	C32H36O13	5	Simple_Aromatic_Natural_Products
NCGC00347746-02!1-[4_5-dihydroxy-6-(hydroxymethyl)-3-[(E)-3-(4-hydroxyphenyl)prop-2-enoyl]oxyoxan-2-yl]oxy-6-hydroxy-7-methylidene-4a_5_6_7a-tetrahydro-1H-cyclopenta[c]pyran-4-carboxylic_acid_M+H	520.158	2	14	0	10	31	NCGC00347746-02!1-[4_5-dihydroxy-6-(hydroxymethyl)-3-[(E)-3-(4-hydroxyphenyl)prop-2-enoyl]oxyoxan-2-yl]oxy-6-hydroxy-7-methylidene-4a_5_6_7a-tetrahydro-1H-cyclopenta[c]pyran-4-carboxylic_acid_M+H	7	1	5	1	1	39	1173	C25H28O12	18	Terpenoids
NCGC00347727-02!4_6-dihydroxy-3-(3-hydroxy-2_5-dimethylphenoxy)-5-methoxy-2_5-dimethylcyclohex-2-en-1-one_M+H	322.142	1	7	0	10	31	NCGC00347727-02!4_6-dihydroxy-3-(3-hydroxy-2_5-dimethylphenoxy)-5-methoxy-2_5-dimethylcyclohex-2-en-1-one_M+H	7	2	3	13	-1	1517	1517	C17H22O6	16	none
NCGC00347558-02!4-amino-2-hydroxy-5-[[1-hydroxy-1-(5-oxo-6-bicyclo[4.1.0]hept-3-enyl)propan-2-yl]amino]-5-oxopentanoic_acid_M+H	326.148	2	3	3	8	27	NCGC00347558-02!4-amino-2-hydroxy-5-[[1-hydroxy-1-(5-oxo-6-bicyclo[4.1.0]hept-3-enyl)propan-2-yl]amino]-5-oxopentanoic_acid_M+H	7	2	3	6	1	5	1676	C15H22N2O6	2	none
NCGC00347528-02_C26H34O6_1H-Xanthene-1_3(2H)-dione__4_9-dihydro-6_8-dihydroxy-2_2_4_4-tetramethyl-7-(3-methyl-1-oxobutyl)-9-(2-methylpropyl)-_M+H	442.236	1	4	0	2	65	2_2_11_13_15_16-Hexachloro-1_14-docosanediol_2_2_16-Tridechloro	7	6	3	11	-1	1447	1447	C26H34O6	17	none
NCGC00347392-02!(2S_3S_4S_5R_6R)-6-[[(2S_3R_4R_6aR_6bS_8aS_12aS_14bR)-4-carboxy-8a-[(2S_3R_4S_5S)-3-[(2S_3R_4S_5R_6S)-3_4-dihydroxy-6-methyl-5-[(2S_3R_4S_5R)-3_4_5-trihydroxyoxan-2-yl]oxyoxan-2-yl]oxy-4_5-dihydroxyoxan-2-yl]oxycarbonyl-2-hydroxy-4_6a_6b_11_11_14b-hexamethyl-1_2_3_4a_5_6_7_8_9_10_12_12a_14_14a-tetradecahydropicen-3-yl]oxy]-3_4_5-trihydroxyoxane-2-carboxylic_acid_M+H	1088.5	2	29	0	18	82	NCGC00347392-02!(2S_3S_4S_5R_6R)-6-[[(2S_3R_4R_6aR_6bS_8aS_12aS_14bR)-4-carboxy-8a-[(2S_3R_4S_5S)-3-[(2S_3R_4S_5R_6S)-3_4-dihydroxy-6-methyl-5-[(2S_3R_4S_5R)-3_4_5-trihydroxyoxan-2-yl]oxyoxan-2-yl]oxy-4_5-dihydroxyoxan-2-yl]oxycarbonyl-2-hydroxy-4_6a_6b_11_11_14b-hexamethyl-1_2_3_4a_5_6_7_8_9_10_12_12a_14_14a-tetradecahydropicen-3-yl]oxy]-3_4_5-trihydroxyoxane-2-carboxylic_acid_M+H	7	2	2	19	1	15	246	C52H80O24	6	none
NCGC00347382-02!(2E_8E)-9-(1_3-benzodioxol-5-yl)-1-piperidin-1-ylnona-2_8-dien-1-one_M+H	341.199	2	4	3	12	97	NCGC00347382-02!(2E_8E)-9-(1_3-benzodioxol-5-yl)-1-piperidin-1-ylnona-2_8-dien-1-one_M+H	7	1	2	17	2	2	1682	C21H27NO3	6	Alcaloids
NCGC00180835-03!2-[5-[2-[2-[5-(2-hydroxybutyl)oxolan-2-yl]propanoyloxy]propyl]oxolan-2-yl]propanoic_acid_M+H	400.246	2	8	0	6	54	NCGC00180835-03!2-[5-[2-[2-[5-(2-hydroxybutyl)oxolan-2-yl]propanoyloxy]propyl]oxolan-2-yl]propanoic_acid_M+H	7	3	5	2	1	8	1663	C21H36O7	7	none
NCGC00180769-03_C17H24O6_2-Butenoic_acid__2-methyl-__(1S_5R_6S)-5-(acetyloxy)-3-(hydroxymethyl)-6-(1-methylethyl)-4-oxo-2-cyclohexen-1-yl_ester__(2E)-_M+H	324.157	3	5	0	10	52	NCGC00180769-03_C17H24O6_2-Butenoic_acid__2-methyl-__(1S_5R_6S)-5-(acetyloxy)-3-(hydroxymethyl)-6-(1-methylethyl)-4-oxo-2-cyclohexen-1-yl_ester__(2E)-_M+H	7	2	2	44	1	24	1597	C17H24O6	11	none
NCGC00180643-03!2-[(2S_3S_4S)-3-[(1S)-1-acetyloxyethyl]-5-methoxycarbonyl-2-[(2S_3R_4S_5S_6R)-3_4_5-trihydroxy-6-(hydroxymethyl)oxan-2-yl]oxy-3_4-dihydro-2H-pyran-4-yl]acetic_acid_M+H	464.153	3	15	0	14	24	Xestospongiene_Z11_Xestospongiene_Z11	7	5	1	202	0	731	1403	C19H28O13	11	Terpenoids
NCGC00180641-02_C30H46O8_Card-20(22)-enolide__3-[(6-deoxy-3-O-methyl-alpha-L-glucopyranosyl)oxy]-14-hydroxy-__(3beta_5beta_8xi_9xi_17alpha)-_M+H	534.319	1	11	0	10	55	Kalimantacin_C_Kalimantacin_C	7	1	5	1	-1	1194	1194	C30H46O8	9	none
NCGC00179940-02_C39H64O13_beta-D-Glucopyranoside__3_23-dihydroxyspirostan-6-yl_6-deoxy-4-O-(6-deoxy-alpha-L-mannopyranosyl)-_M+H	740.435	1	19	0	10	76	Polypodogenin_3-O-ë_-D-Glucopyranoside__26-O-ë±-L-rhamnopyranoside	7	4	5	1	-1	532	532	C39H64O13	6	Steroids
NCGC00179850-02_C42H66O16_Hexopyranose__1-O-[(3beta_5xi_9xi)-3-(hexopyranuronosyloxy)-23_24-dihydroxy-28-oxoolean-12-en-28-yl]-_M+H	826.435	2	18	0	10	93	3_16_20_22_25-Pentahydroxycucurbit-5-en-11-one_3-O-[ë_-D-Glucopyranosyl-(1‰ Õ6)-ë_-D-glucopyranoside]	7	3	2	13	1	10	408	C42H66O16	9	Terpenoids
NCGC00169779-03_C30H32O14_Spiro[cyclopenta[c]pyran-7(1H)_2'(5'H)-furan]-4-carboxylic_acid__1-(beta-D-glucopyranosyloxy)-4a_7a-dihydro-4'-[(1S)-1-[[(2E)-3-(4-hydroxyphenyl)-1-oxo-2-propen-1-yl]oxy]ethyl]-5'-oxo-__methyl_ester__(1S_4aS_7R_7aS)-_M+H	616.179	3	17	0	14	92	NCGC00169779-03_C30H32O14_Spiro[cyclopenta[c]pyran-7(1H)_2'(5'H)-furan]-4-carboxylic_acid__1-(beta-D-glucopyranosyloxy)-4a_7a-dihydro-4'-[(1S)-1-[[(2E)-3-(4-hydroxyphenyl)-1-oxo-2-propen-1-yl]oxy]ethyl]-5'-oxo-__methyl_ester__(1S_4aS_7R_7aS)-_M+H	7	1	3	2	1	22	857	C30H32O14	7	Terpenoids
NCGC00169194-02_C25H28N4O4_3-[(2-Benzyl-9-hydroxy-3-oxo-2_3_9_9a-tetrahydro-1H-imidazo[1_2-a]indol-9-yl)methyl]-6-isopropyl-2_5-piperazinedione_M+H	448.211	2	1	9	14	160	NCGC00169194-02_C25H28N4O4_3-[(2-Benzyl-9-hydroxy-3-oxo-2_3_9_9a-tetrahydro-1H-imidazo[1_2-a]indol-9-yl)methyl]-6-isopropyl-2_5-piperazinedione_M+H	7	1	1	133	0	795	1513	C25H28N4O4	3	none
NCGC00169170-02!(2R_3R_4R_5R_6S)-2-[[(2R_3S_4S_5R_6S)-6-[(2R_3R_4R_5S_6S)-2-[(2E_6E_10E)-14-[(2S_3R_4S_5S_6R)-4_5-dihydroxy-6-(hydroxymethyl)-3-[(2S_3R_4S_5S_6R)-3_4_5-trihydroxy-6-(hydroxymethyl)oxan-2-yl]oxyoxan-2-yl]oxy-2_6_10_14-tetramethylhexadeca-2_6_10_15-tetraenoxy]-3_5-dihydroxy-6-methyloxan-4-yl]oxy-3_4_5-trihydroxyoxan-2-yl]methoxy]-6-methyloxane-3_4_5-triol_M+H	1084.53	1	35	0	22	62	1_6_10_14-Phytatetraene-3_17-diol_3-O-[ë_-D-Glucopyranosyl-(1‰ Õ2)-ë_-D-glucopyranoside]__17-O-[ë±-L-rhamnopyranosyl-(1‰ Õ4)-[ë±-L-rhamnopyranosyl-(1‰ Õ6)]-ë_-D-glucopyranoside]	7	19	5	3	-1	218	218	C50H84O25	5	Terpenoids
NCGC00169050-02![3_4-dihydroxy-5-[[3_4_5-trihydroxy-6-[4-(hydroxymethyl)-2_6-dimethoxyphenoxy]oxan-2-yl]methoxy]oxolan-3-yl]methyl_4-hydroxy-3_5-dimethoxybenzoate_M+H	658.211	2	25	0	18	60	NCGC00169050-02![3_4-dihydroxy-5-[[3_4_5-trihydroxy-6-[4-(hydroxymethyl)-2_6-dimethoxyphenoxy]oxan-2-yl]methoxy]oxolan-3-yl]methyl_4-hydroxy-3_5-dimethoxybenzoate_M+H	7	3	4	3	1	7	744	C29H38O17	5	Carbohydrates
NCGC00168998-02!3-[6-[[(2R_3R_4R_5S_6S)-3_5-dihydroxy-6-methyl-4-[(2S_3R_4R_5R_6S)-3_4_5-trihydroxy-6-methyloxan-2-yl]oxyoxan-2-yl]oxymethyl]-3_4_5-trihydroxyoxan-2-yl]oxy-5-hydroxy-2-(4-hydroxyphenyl)-7-methoxychromen-4-one_M+H	754.232	1	26	0	18	53	3_5_7-Trihydroxy-4'-methoxyflavone_3-O-[ë±-L-Rhamnopyranosyl-(1‰ Õ2)-ë±-L-rhamnopyranoside]__7-O-ë_-D-glucopyranoside	7	1	3	6	-1	557	557	C34H42O19	15	Flavonoids
NCGC00168994-02![(2R_3S_4R_5R_6S)-6-[(2S_3R_4S_5S_6R)-2-[5_8-dihydroxy-2-(4-methoxyphenyl)-4-oxochromen-7-yl]oxy-4_5-dihydroxy-6-(hydroxymethyl)oxan-3-yl]oxy-3_4_5-trihydroxyoxan-2-yl]methyl_acetate_M+H	666.18	2	22	0	18	56	4'_5_7-Trihydroxy-3'-methoxyflavone__8CI_7-O-[ë_-D-Allopyranosyl-(1‰ Õ2)-6-O-acetyl-ë_-D-glucopyranoside]	7	1	3	2	0	486	758	C30H34O17	14	none
NCGC00163699-03_C26H34O7_2_4_6_8-Decatetraenedioic_acid__mono[5-methoxy-4-[2-methyl-3-(3-methyl-2-buten-1-yl)oxiranyl]-1-oxaspiro[2.5]oct-6-yl]_ester__(2E_4E_6E_8E)-_M+H	458.23	2	9	0	10	66	Pyloricidin_D_N5-L-Leucyl	7	5	3	13	1	29	1356	C26H34O7	17	none
MLS002207232-01!HEXETIDINE141-94-6_M+H	339.361	1	0	7	12	118	MLS002207232-01!HEXETIDINE141-94-6_M+H	7	1	1	31	-1	1657	1657	C21H45N3	1	none
MLS002154188-01!Oxethazaine126-27-2_M+H	467.315	3	1	9	12	145	MLS002154188-01!Oxethazaine126-27-2_M+H	7	1	4	1	1	4	1297	C28H41N3O3	1	none
MLS002154106-01!ISRADIPINE_M+H	371.148	2	5	1	10	126	MLS002154106-01!ISRADIPINE_M+H	7	1	2	5	1	12	1696	C19H21N3O5	3	none
MLS002153964-01!Famprofazone22881-35-2_M+H	377.247	1	0	5	8	145	MLS002153964-01!Famprofazone22881-35-2_M+H	7	1	5	1	-1	1582	1582	C24H31N3O	1	none
MLS002153876-01!Syrosingopine84-36-6_M+H	666.279	5	16	3	16	145	MLS002153876-01!Syrosingopine84-36-6_M+H	7	1	4	1	3	1	759	C35H42N2O11	1	none
MLS002153779-01!Practolol6673-35-4_M+H	266.163	2	3	4	14	117	MLS002153779-01!Practolol6673-35-4_M+H	7	1	2	27	0	482	1299	C14H22N2O3	8	none
MLS002153303-01!_M+H	360.132	2	5	2	12	97	Nitrendipin_M+H	7	2	2	15	1	12	1656	C18H20N2O6	8	none
MLS002153192-01!Adenosine_amine_congener__hydrate_M+H	576.244	3	5	8	18	129	MLS002153192-01!Adenosine_amine_congener__hydrate_M+H	7	1	4	1	1	5	1048	C28H32N8O6	2	none
MLS001158424-01!_M+H	530.217	2	8	5	22	140	MLS001158424-01!_M+H	7	1	5	1	1	30	1169	C29H30N4O6	2	none
MLS001158422-01!_M+H	470.195	2	4	5	18	140	MLS001158422-01!_M+H	7	1	5	1	1	16	1289	C27H26N4O4	1	none
MLS001158391-01!2-[[2-(4-ethyl-7-methyl-2-oxochromen-5-yl)oxyacetyl]amino]-3-(5-hydroxy-1H-indol-3-yl)propanoic_acid_M+H	464.158	2	4	2	10	108	MLS001158391-01!2-[[2-(4-ethyl-7-methyl-2-oxochromen-5-yl)oxyacetyl]amino]-3-(5-hydroxy-1H-indol-3-yl)propanoic_acid_M+H	7	1	5	1	0	732	1400	C25H24N2O7	5	none
MLS001157888-01!1-[2-(4-butyl-7-methyl-2-oxochromen-5-yl)oxyacetyl]piperidine-4-carboxylic_acid_M+H	401.184	2	3	3	10	135	MLS001157888-01!1-[2-(4-butyl-7-methyl-2-oxochromen-5-yl)oxyacetyl]piperidine-4-carboxylic_acid_M+H	7	1	5	1	1	15	1649	C22H27NO6	17	none
MLS001148205-01!41859-67-0_M+H	361.108	2	3	2	10	124	MLS001148205-01!41859-67-0_M+H	7	1	3	2	1	7	1621	C19ClH20NO4	3	none
MLS001142928-01!1-[(2S)-2-amino-4-methylsulfanylbutanoyl]-N-[(2S)-1-[(4-methoxyphenyl)methylamino]-3-methyl-1-oxobutan-2-yl]piperidine-4-carboxamide_M+H	478.261	4	2	8	18	134	Antibiotic_WSS_2217_Antibiotic_WSS_2217	7	1	5	1	3	1	1306	C24H38N4O4S	2	none
MLS001142815-01!tert-butyl_(2S)-2-[4-[[(2S)-1-[(4-methylphenyl)methylamino]-1-oxopropan-2-yl]carbamoyl]piperidine-1-carbonyl]pyrrolidine-1-carboxylate_M+H	500.3	6	2	10	20	128	MLS001142815-01!tert-butyl_(2S)-2-[4-[[(2S)-1-[(4-methylphenyl)methylamino]-1-oxopropan-2-yl]carbamoyl]piperidine-1-carbonyl]pyrrolidine-1-carboxylate_M+H	7	1	4	1	3	1	1205	C27H40N4O5	2	none
MLS001142660-01!1-[1-[(2S)-3-methyl-2-[(4-methylphenyl)sulfonylamino]pentanoyl]piperidine-4-carbonyl]piperidine-4-carboxamide_M+H	506.256	3	0	8	12	133	MLS001142660-01!1-[1-[(2S)-3-methyl-2-[(4-methylphenyl)sulfonylamino]pentanoyl]piperidine-4-carbonyl]piperidine-4-carboxamide_M+H	7	1	4	2	2	1	1273	C25H38N4O5S	1	none
MLS001141349-01!1-[2-(4-ethyl-7-methyl-2-oxochromen-5-yl)oxyacetyl]piperidine-4-carboxylic_acid_M+H	373.153	2	3	3	10	117	MLS001139346-01!(2R)-1-[2-(4-ethyl-8-methyl-2-oxochromen-7-yl)oxypropanoyl]pyrrolidine-2-carboxylic_acid_M+H	7	2	5	1	1	26	1634	C20H23NO6	23	none
MLS001141094-01!N-[(2S)-1-[(4-fluorophenyl)methylamino]-3-methyl-1-oxobutan-2-yl]-1-[(2S)-pyrrolidine-2-carbonyl]piperidine-4-carboxamide_M+H	432.254	4	0	9	14	133	MLS001141094-01!N-[(2S)-1-[(4-fluorophenyl)methylamino]-3-methyl-1-oxobutan-2-yl]-1-[(2S)-pyrrolidine-2-carbonyl]piperidine-4-carboxamide_M+H	7	1	5	1	3	1	1486	C23FH33N4O3	1	none
MLS001141053-01!1-[(2S)-2-amino-4-methylpentanoyl]-N-[(2S)-1-[(4-fluorophenyl)methylamino]-3-methyl-1-oxobutan-2-yl]piperidine-4-carboxamide_M+H	448.285	4	0	8	13	135	MLS001141053-01!1-[(2S)-2-amino-4-methylpentanoyl]-N-[(2S)-1-[(4-fluorophenyl)methylamino]-3-methyl-1-oxobutan-2-yl]piperidine-4-carboxamide_M+H	7	1	5	1	3	1	1512	C24FH37N4O3	1	none
MLS001141044-01!1-[(2S)-2-amino-3-methylbutanoyl]-N-[(2S)-1-[(2-methoxyphenyl)methylamino]-1-oxopropan-2-yl]piperidine-4-carboxamide_M+H	418.258	4	2	8	18	117	MLS001141044-01!1-[(2S)-2-amino-3-methylbutanoyl]-N-[(2S)-1-[(2-methoxyphenyl)methylamino]-1-oxopropan-2-yl]piperidine-4-carboxamide_M+H	7	1	5	1	4	1	1558	C22H34N4O4	4	none
MLS001141004-01!1-[(2S)-2-amino-4-methylpentanoyl]-N-[(2S)-1-[(4-methylphenyl)methylamino]-1-oxopropan-2-yl]piperidine-4-carboxamide_M+H	416.279	4	0	8	14	126	MLS001141004-01!1-[(2S)-2-amino-4-methylpentanoyl]-N-[(2S)-1-[(4-methylphenyl)methylamino]-1-oxopropan-2-yl]piperidine-4-carboxamide_M+H	7	1	5	1	3	1	1553	C23H36N4O3	1	none
MLS001140925-01!1-[(2S)-2-amino-3-phenylpropanoyl]-N-[(2S)-1-[(4-methoxyphenyl)methylamino]-3-methyl-1-oxobutan-2-yl]piperidine-4-carboxamide_M+H	494.289	4	2	8	18	139	MLS001140925-01!1-[(2S)-2-amino-3-phenylpropanoyl]-N-[(2S)-1-[(4-methoxyphenyl)methylamino]-3-methyl-1-oxobutan-2-yl]piperidine-4-carboxamide_M+H	7	1	5	1	4	1	1297	C28H38N4O4	2	none
MLS001140905-01!4-[[2-[4-(4-methoxyphenyl)-2-oxochromen-7-yl]oxypropanoylamino]methyl]cyclohexane-1-carboxylic_acid_M+H	479.194	2	5	2	14	140	MLS001140905-01!4-[[2-[4-(4-methoxyphenyl)-2-oxochromen-7-yl]oxypropanoylamino]methyl]cyclohexane-1-carboxylic_acid_M+H	7	1	4	1	1	30	1286	C27H29NO7	6	none
MLS001140882-01!_M+H	563.253	4	2	11	22	140	MLS001140882-01!_M+H	7	1	3	1	2	2	1100	C33H33N5O4	2	none
MLS001140783-01!_M+H	567.228	4	2	11	22	140	MLS001140783-01!_M+H	7	1	3	1	2	1	1084	C32FH30N5O4	1	none
MLS001140706-01!_M+H	549.238	4	2	11	22	140	MLS001140706-01!_M+H	7	1	3	2	2	2	1093	C32H31N5O4	1	none
MLS001140705-01!_M+H	581.244	4	2	11	22	140	MLS001140705-01!_M+H	7	1	3	1	1	6	1014	C33FH32N5O4	1	none
MLS001140661-01!_M+H	597.214	4	2	11	22	140	MLS001140661-01!_M+H	7	1	3	1	1	15	974	C33ClH32N5O4	1	none
MLS001139229-01!(2S)-3-(1H-indol-3-yl)-2-[2-(7-methyl-2-oxo-4-propylchromen-5-yl)oxypropanoylamino]propanoic_acid_M+H	476.195	2	3	2	10	125	Methionylglycylmethionylisoleucine_N-Formyl	7	1	6	1	1	7	1313	C27H28N2O6	5	none
MLS001097661-01!_M+H	811.32	5	12	2	16	127	MLS001097661-01!_M+H	7	2	4	3	2	3	441	C45H49NO13	2	none
MLS001032412-01!N-[2-(5-methoxy-1H-indol-3-yl)ethyl]-2-(2-oxo-4-propylchromen-7-yl)oxyacetamide_M+H	434.184	2	4	2	12	132	MLS001140791-01!(2S)-1-[(2S)-2-[(5-methoxy-1-methylindole-2-carbonyl)amino]-4-methylsulfanylbutanoyl]pyrrolidine-2-carboxylic_acid_M+H	7	1	4	1	0	764	1491	C25H26N2O5	7	none
Himeic_acid_B_120101_M+H	321.158	1	3	1	4	26	Himeic_acid_B_120101_M+H	7	1	2	37	-1	1527	1527	C17H23NO5	12	none
Glicirrizic_acid_M+H	822.404	1	16	0	10	13	Glicirrizic_acid_M+H	7	1	4	1	-1	385	385	C42H62O16	8	Terpenoids
Dendroamide_A_M+H	488.13	6	2	9	22	61	Dendroamide_A_M+H	7	1	0	1287	5	1	1287	C21H24N6O4S2	2	aminoacids/peptides
Chlorpyrifos_M+H	348.926	1	3	1	4	22	Chlorpyrifos_M+H	7	1	2	1	-1	1585	1585	C9Cl3H11NO3PS	1	none
Beauverolide_I_M+H	487.305	4	2	6	46	13	Beauverolide_I_M+H	7	1	0	1279	3	1	1279	C27H41N3O5	3	aminoacids/peptides
Asperphenamate_analogue_phenylalanine_to_tyrosine_substitution_M+H	522.215	4	3	4	10	84	Asperphenamate_analogue_phenylalanine_to_tyrosine_substitution_M+H	7	1	5	1	3	1	1150	C32H30N2O5	1	none
Asperphenamate_120258_M+H	506.221	4	2	4	8	19	Asperphenamate_120258_M+H	7	1	5	1	3	2	1271	C32H30N2O4	7	none
2261_Mebeverine_M+H	429.252	2	8	3	14	12	2261_Mebeverine_M+H	7	1	4	1	1	9	1470	C25H35NO5	7	none
0043_Myclobutanil_M+H	288.114	1	0	1	2	16	Pesticide4_Myclobutanil_C15H17ClN4_2-(4-Chlorophenyl)-2-(1H-1_2_4-triazol-1-ylmethyl)hexanenitrile_M+H	7	2	2	6	-1	1344	1344	C15ClH17N4	4	none
MLS002172459-01!L-165_04179558-09-1_M+H	402.168	1	8	0	14	143	MLS002172459-01!L-165_04179558-09-1_M+H	7	4	3	9	-1	1657	1657	C22H26O7	31	none
MLS001160399-01!(2S)-1-[2-[(8_8-dimethyl-2-oxo-4-propyl-9_10-dihydropyrano[2_3-h]chromen-5-yl)oxy]acetyl]pyrrolidine-2-carboxylic_acid_M+H	443.194	2	5	3	10	134	MLS001160399-01!(2S)-1-[2-[(8_8-dimethyl-2-oxo-4-propyl-9_10-dihydropyrano[2_3-h]chromen-5-yl)oxy]acetyl]pyrrolidine-2-carboxylic_acid_M+H	7	1	4	1	1	18	1463	C24H29NO7	8	none
MLS001160390-01!4-[[[2-[(8_8-dimethyl-2-oxo-4-propyl-9_10-dihydropyrano[2_3-h]chromen-5-yl)oxy]acetyl]amino]methyl]cyclohexane-1-carboxylic_acid_M+H	485.241	2	5	2	10	140	MLS001160390-01!4-[[[2-[(8_8-dimethyl-2-oxo-4-propyl-9_10-dihydropyrano[2_3-h]chromen-5-yl)oxy]acetyl]amino]methyl]cyclohexane-1-carboxylic_acid_M+H	7	1	5	1	1	11	1250	C27H35NO7	6	none
MLS001157775-01!(2S)-1-[2-[[(2Z)-2-(1_3-benzodioxol-5-ylmethylidene)-3-oxo-1-benzofuran-6-yl]oxy]acetyl]-4-hydroxypyrrolidine-2-carboxylic_acid_M+H	453.106	2	10	3	16	86	MLS001157775-01!(2S)-1-[2-[[(2Z)-2-(1_3-benzodioxol-5-ylmethylidene)-3-oxo-1-benzofuran-6-yl]oxy]acetyl]-4-hydroxypyrrolidine-2-carboxylic_acid_M+H	7	1	2	13	0	734	1386	C23H19NO9	1	none
MLS001146454-01!(2S)-3-(1H-indol-3-yl)-2-[[2-(3_4_8-trimethyl-2-oxochromen-7-yl)oxyacetyl]amino]propanoic_acid_M+H	448.163	2	3	2	8	111	MLS001146454-01!(2S)-3-(1H-indol-3-yl)-2-[[2-(3_4_8-trimethyl-2-oxochromen-7-yl)oxyacetyl]amino]propanoic_acid_M+H	7	1	5	1	0	805	1519	C25H24N2O6	4	none
_130033_M+H	417.179	2	6	2	8	37	Narcotinediol_Narcotinediol	6	4	1	77	0	814	1571	C22H27NO7	8	none
_120254_M+H	479.267	2	6	2	8	41	Terragine_D_Terragine_D	6	1	2	9	0	689	1289	C29H37NO5	7	Alcaloids
Verrucarin_A-16-oic_acid_(9CI)_120089_M+H	532.194	3	12	0	20	36	Gemichalcone_C_Gemichalcone_C	6	1	0	1186	1	14	1186	C27H32O11	12	none
Spectral_Match_to_L-Tyrosine_from_NIST14_M+H	181.074	1	2	1	4	10	Spectral_Match_to_L-Tyrosine_from_NIST14_M+H	6	2	3	10	-1	871	871	C9H11NO3	30	none
Specioside_M+H	538.169	2	18	0	14	12	Paulownioside_8-Epimer__10-O-(4-methoxy-E-cinnamoyl)	6	9	2	30	0	686	1186	C25H30O13	19	Terpenoids
Pesticide9_Propamocarb_C9H20N2O2_Propyl_[3-(dimethylamino)propyl]carbamate_M+H	188.152	3	2	5	12	9	Pesticide9_Propamocarb_C9H20N2O2_Propyl_[3-(dimethylamino)propyl]carbamate_M+H	6	1	5	1	2	1	996	C9H20N2O2	6	none
Pesticide9_Desmedipham_C16H16N2O4_3-[(Ethoxycarbonyl)amino]phenyl_phenylcarbamate_M+H	300.111	5	4	4	16	11	2-(4-Methoxyphenyl)ethylamine_N-(2-Hydroxy-6-methoxybenzoyl)	6	2	2	15	1	10	1484	C16H16N2O4	12	none
Pesticide6_Ethirimol_C11H19N3O_882476_M+H	209.153	1	0	5	10	15	Pesticide6_Ethirimol_C11H19N3O_882476_M+H	6	1	2	4	-1	1078	1078	C11H19N3O	4	none
Pesticide6_Etaconazole_Isomer_1*_C14H15Cl2N3O2_1-{[2-(2_4-Dichlorophenyl)-4-ethyl-1_3-dioxolan-2-yl]methyl}-1H-1_2_4-triazole_M+H	327.054	1	4	3	12	20	Pesticide6_Etaconazole_Isomer_1*_C14H15Cl2N3O2_1-{[2-(2_4-Dichlorophenyl)-4-ethyl-1_3-dioxolan-2-yl]methyl}-1H-1_2_4-triazole_M+H	6	1	2	1	-1	1682	1682	C14Cl2H15N3O2	3	none
Pesticide6_Diniconazole_C15H17Cl2N3O_(1E)-1-(2_4-Dichlorphenyl)-4_4-dimethyl-2-(1H-1_2_4-triazol-1-yl)pent-1-en-3-ol_M+H	325.075	1	1	3	6	22	Pesticide6_Diniconazole_C15H17Cl2N3O_(1E)-1-(2_4-Dichlorphenyl)-4_4-dimethyl-2-(1H-1_2_4-triazol-1-yl)pent-1-en-3-ol_M+H	6	1	3	1	-1	1625	1625	C15Cl2H17N3O	3	none
Pesticide5_Simetryn_C8H15N5S_Ethanamine__N_N'-[6-(methylthio)-1_3_5-triazine-2_4(1H_3H)-diylidene]bis-_M+H	213.105	1	0	7	8	13	Pesticide5_Simetryn_C8H15N5S_Ethanamine__N_N'-[6-(methylthio)-1_3_5-triazine-2_4(1H_3H)-diylidene]bis-_M+H	6	1	1	22	-1	1048	1048	C8H15N5S	4	none
Pesticide5_Methoprotryne_C11H21N5OS__M+H	271.147	1	2	7	18	15	Pesticide5_Methoprotryne_C11H21N5OS__M+H	6	1	3	1	-1	1272	1272	C11H21N5OS	3	none
Pesticide4_Prochloraz_C15H16Cl3N3O2__M+H	375.031	3	2	7	18	27	Pesticide4_Prochloraz_C15H16Cl3N3O2__M+H	6	2	3	2	1	5	1600	C15Cl3H16N3O2	4	none
Pesticide4_Doramectin_C50H74O14_Dectomax_M+H	898.508	1	23	0	14	49	Tuberogenin_3-O-[ë_-D-Oleandropyranosyl-(1‰ Õ4)-ë_-D-canaropyranosyl-(1‰ Õ4)-ë_-D-cymaropyranosyl-(1‰ Õ4)-ë_-D-canaropyranoside]	6	3	2	16	-1	364	364	C50H74O14	5	none
Pesticide4_Avermectin_B1b_C48H72O14_(1'R_2S_4'S_5S_6R_8'R_10'E_12'S_13'S_14'E_16'E_20'R_21'R_24'S)-6-[(2S)-2-Butanyl]-21'_24'-dihydroxy-5_11'_13'_22'-tetramethyl-2'-oxo-5_6-dihydrospiro[pyran-2_6'-[3_7_19]trioxatetracyclo[15.6.1.1~4_8~.0~20_24~]pentacosa[10_14_16_22]tetraen]-12'-yl_2_6-dideoxy-4-O-(2_6-dideoxy-3-O-methyl-alpha-L-arabino-hexopyranosyl)-3-O-methyl-alpha-L-arabino-hexopyranoside_M+H	872.492	1	23	0	14	51	3_5_14-Trihydroxy-19-oxocard-20(22)-enolide_3-O-[ë_-D-Glucopyranosyl-(1‰ Õ4)-ë_-D-glucopyranosyl-(1‰ Õ4)-2_6-dideoxy-3-O-methyl-ë_-D-ribo-hexopyranoside]	6	1	2	19	-1	327	327	C48H72O14	5	none
Pesticide4_Ametryn_C9H17N5S__M+H	227.12	1	0	7	14	15	Pesticide4_Ametryn_C9H17N5S__M+H	6	1	2	2	-1	1146	1146	C9H17N5S	4	none
Pesticide3_Indoxacarb_C22H17ClF3N3O7_Methyl_(4aS)-7-chloro-2-{(methoxycarbonyl)[4-(trifluoromethoxy)phenyl]carbamoyl}-2_5-dihydroindeno[1_2-e][1_3_4]oxadiazine-4a(3H)-carboxylate_M+H	527.071	5	8	5	22	26	Pesticide3_Indoxacarb_C22H17ClF3N3O7_Methyl_(4aS)-7-chloro-2-{(methoxycarbonyl)[4-(trifluoromethoxy)phenyl]carbamoyl}-2_5-dihydroindeno[1_2-e][1_3_4]oxadiazine-4a(3H)-carboxylate_M+H	6	1	3	2	2	1	1152	C22ClF3H17N3O7	3	none
Pesticide3_Chlorfluazuron_C20H9Cl3F5N3O3_Benzamide__N-[[[3_5-dichloro-4-[[3-chloro-5-(trifluoromethyl)-2-pyridinyl]oxy]phenyl]amino]carbonyl]-2_6-difluoro-_M+H	538.963	4	2	5	12	48	Pesticide3_Chlorfluazuron_C20H9Cl3F5N3O3_Benzamide__N-[[[3_5-dichloro-4-[[3-chloro-5-(trifluoromethyl)-2-pyridinyl]oxy]phenyl]amino]carbonyl]-2_6-difluoro-_M+H	6	1	6	1	3	1	1192	C20Cl3F5H9N3O3	1	none
Penigequinolones_A_and_B_(diastereomers)_120177_M+H	467.231	1	8	2	8	35	Penigequinolones_A_and_B_(diastereomers)_120177_M+H	6	2	1	86	-1	1300	1300	C27H33NO6	3	Alcaloids
Oleic_acid_M+H	282.256	1	1	0	2	100	2-Pentadecylfuran_2-Pentadecylfuran	6	9	2	19	-1	1422	1422	C18H34O2	16	Aliphatic_natural_products
Nitrendipin_M+H	360.132	3	4	3	12	25	5-O-Methyl-myo-inositol_1_2-O-Isopropylidene__3_4_6-tri-Ac	6	2	3	3	2	1	1656	C18H20N2O6	8	none
NCGC00386057-01_C19H28N2O6_1-{5-O-[(2E)-3_7-Dimethyl-2_6-octadien-1-yl]pentofuranosyl}-2_4(1H_3H)-pyrimidinedione_M+H	380.195	3	6	5	20	40	NCGC00386057-01_C19H28N2O6_1-{5-O-[(2E)-3_7-Dimethyl-2_6-octadien-1-yl]pentofuranosyl}-2_4(1H_3H)-pyrimidinedione_M+H	6	1	4	1	0	788	1623	C19H28N2O6	3	none
NCGC00385830-01_C19H30O9_2-Cyclohexen-1-one__4-[(1E)-3-(beta-D-glucopyranosyloxy)-1-buten-1-yl]-4-hydroxy-5-(hydroxymethyl)-3_5-dimethyl-_M+H	402.189	1	10	0	6	58	Aucubigenin_6-Butyl_ether__1-O-ë_-D-glucopyranoside	6	2	2	26	-1	1661	1661	C19H30O9	8	Terpenoids
NCGC00385789-01_C26H42O9_5_6_16-Trihydroxygrayanotox-10-en-3-yl_hexopyranoside_M+H	498.283	1	11	0	6	58	Pseudomonic_acid_A_4'_5'-Didehydro	6	1	3	2	-1	1247	1247	C26H42O9	7	Terpenoids
NCGC00385738-01_C60H96O30_6-Deoxy-alpha-L-mannopyranosyl-(1->4)-beta-D-glucopyranosyl-(1->6)-[beta-D-glucopyranosyl-(1->2)]-1-O-[(2beta_3beta_5xi_9xi)-3-(beta-D-glucopyranosyloxy)-2_23-dihydroxy-23_28-dioxoolean-12-en-28-yl]-beta-D-glucopyranose_M+H	1296.6	2	38	0	18	103	2_3-Dihydroxy-12-oleanene-23_28-dioic_acid_3-O-[ë±-L-Rhamnopyranosyl-(1‰ Õ3)-[ë_-D-glucopyranosyl-(1‰ Õ2)]-ë_-D-glucopyranosyl-(1‰ Õ2)-ë_-D-glucopyranoside]__28-O-ë_-D-glucopyranosyl_ester	6	11	3	17	0	52	78	C60H96O30	4	none
NCGC00385712-01![5-chloro-3-[(1E_3E_5E)-hepta-1_3_5-trienyl]-7-methyl-6_8-dioxo-2H-isoquinolin-7-yl]_3_5-dihydroxyhexanoate_M+H	447.145	2	4	2	8	51	NCGC00385712-01![5-chloro-3-[(1E_3E_5E)-hepta-1_3_5-trienyl]-7-methyl-6_8-dioxo-2H-isoquinolin-7-yl]_3_5-dihydroxyhexanoate_M+H	6	1	4	1	2	1	1528	C23ClH26NO6	1	none
NCGC00385688-01!3-[(2S_3R_4S_5S_6R)-3-[(2S_3R_4R)-3_4-dihydroxy-4-(hydroxymethyl)oxolan-2-yl]oxy-4_5-dihydroxy-6-(hydroxymethyl)oxan-2-yl]oxy-5-hydroxy-2-(4-hydroxyphenyl)-7-[(2S_3R_4R_5R_6S)-3_4_5-trihydroxy-6-methyloxan-2-yl]oxychromen-4-one_M+H	726.201	1	25	0	14	49	3_4'_5_7-Tetrahydroxyflavone_3-O-ë_-D-Glucopyranoside__4'-O-ë_-D-apiofuranoside__7-O-ë±-L-rhamnopyranoside	6	3	3	7	-1	544	544	C32H38O19	17	Flavonoids
NCGC00385666-01!(1R_2S)-7-hydroxy-1-(4-hydroxy-3_5-dimethoxyphenyl)-2-N_3-N-bis[2-(4-hydroxyphenyl)ethyl]-6_8-dimethoxy-1_2-dihydronaphthalene-2_3-dicarboxamide_M+H	684.268	3	12	4	10	75	Antibiotic_15G256ë±-2_Antibiotic_15G256ë±-2	6	1	3	2	1	5	682	C38H40N2O10	2	Lignans
NCGC00385641-01_C53H84O24_beta-D-Glucopyranose__O-beta-D-glucopyranosyl-(1->3)-O-[beta-D-glucopyranosyl-(1->6)]-1-O-[(3beta_5xi_9xi)-23-hydroxy-23_28-dioxo-3-(beta-D-xylopyranosyloxy)olean-12-en-28-yl]-_M+H	1104.54	2	30	0	14	101	3-Hydroxy-12-oleanene-23_28-dioic_acid_3-O-ë_-D-Xylopyranoside__28-O-[ë_-D-glucopyranosyl-(1‰ Õ2)-ë_-D-glucopyranosyl-(1‰ Õ6)-ë_-D-glucopyranosyl]_ester	6	61	3	24	1	8	255	C53H84O24	14	Terpenoids
NCGC00385635-01!(E)-3-[3-methoxy-4-[1-(3_4_5-trimethoxyphenyl)propan-2-yloxy]phenyl]prop-2-en-1-ol_M+H	388.189	1	11	0	10	31	3_3'_4_4'_5_9_9'-Lignanhexol_3'_4'-Methylene__3_5-di-Me_ether	6	5	3	13	-1	1634	1634	C22H28O6	29	none
NCGC00385601-01!5-hydroxy-2-(4-hydroxyphenyl)-7-[(2S_3R_4R_5R_6S)-3_4_5-trihydroxy-6-methyloxan-2-yl]oxy-3-[(2S_3R_4S_5R_6R)-3_4_5-trihydroxy-6-[[(2S_3R_4R_5R_6S)-3_4_5-trihydroxy-6-methyloxan-2-yl]oxymethyl]oxan-2-yl]oxychromen-4-one_M+H	740.216	1	25	0	10	50	Kaempferol_3-glycosides_3-O-[ë±-L-Rhamnopyranosyl-(1‰ Õ2)-[3-hydroxy-3-methylglutaroyl-(‰ Õ6)]-ë_-D-galactopyranoside]	6	3	3	19	-1	538	538	C33H40O19	23	Flavonoids
NCGC00385552-01![3-hydroxy-3-methyl-1-(7-oxofuro[3_2-g]chromen-4-yl)oxybutan-2-yl]_(Z)-2-methylbut-2-enoate_M+H	386.137	2	9	0	10	31	NCGC00385552-01![3-hydroxy-3-methyl-1-(7-oxofuro[3_2-g]chromen-4-yl)oxybutan-2-yl]_(Z)-2-methylbut-2-enoate_M+H	6	1	4	1	1	74	1689	C21H22O7	27	Benzopyranoids
NCGC00385536-01!(2E_4E)-N-(1_3-dihydroxy-3-methylpentan-2-yl)-2-methylhexa-2_4-dienamide_M+H	241.168	2	2	2	6	38	NCGC00385536-01!(2E_4E)-N-(1_3-dihydroxy-3-methylpentan-2-yl)-2-methylhexa-2_4-dienamide_M+H	6	2	3	2	1	9	1205	C13H23NO3	6	none
NCGC00385524-01!5_7-dihydroxy-2-[4-[(2S_3R_4S_5S_6R)-3_4_5-trihydroxy-6-(hydroxymethyl)oxan-2-yl]oxyphenyl]-3-[(2S_3R_4S_5S_6R)-3_4_5-trihydroxy-6-[[(2R_3R_4R_5R_6S)-3_4_5-trihydroxy-6-methyloxan-2-yl]oxymethyl]oxan-2-yl]oxychromen-4-one_M+H	756.211	1	26	0	14	52	8-C-ë_-D-Glucopyranosyl-3'_4'_5_7-tetrahydroxyflavone_2''-O-ë±-Rhamnopyranosyl__4'-O-ë_-D-glucopyranoside	6	15	4	16	-1	559	559	C33H40O20	37	Flavonoids
NCGC00385434-02!8-[4_5-dihydroxy-6-(hydroxymethyl)-3-[3_4_5-trihydroxy-6-(hydroxymethyl)oxan-2-yl]oxyoxan-2-yl]-5_7-dihydroxy-2-(4-hydroxyphenyl)chromen-4-one_M+H	594.158	1	18	0	6	53	1_2_5-Trihydroxy-6-methylanthraquinone__8CI_2-O-[ë_-D-Glucopyranosyl-(1‰ Õ6)-ë_-D-glucopyranoside]	6	11	4	6	-1	1009	1009	C27H30O15	35	Flavonoids
NCGC00385380-01!3-[3_4-dihydroxy-6-(hydroxymethyl)-5-[3_4_5-trihydroxy-6-(hydroxymethyl)oxan-2-yl]oxyoxan-2-yl]oxy-2-(3_4-dihydroxyphenyl)-5_7-dihydroxychromen-4-one_M+H	626.148	1	21	0	10	46	Delphinidin_3-glycosides_3-O-[ë_-D-Glucopyranosyl-(1‰ Õ6)-ë_-D-glucopyranoside]	6	7	4	4	-1	915	915	C27H30O17	9	Flavonoids
NCGC00385359-01_C30H46O7_(3beta_8xi_9xi)-3-[(2_6-Dideoxy-3-O-methylhexopyranosyl)oxy]-14-hydroxycard-20(22)-enolide_M+H	518.324	1	10	0	10	48	NCGC00385359-01_C30H46O7_(3beta_8xi_9xi)-3-[(2_6-Dideoxy-3-O-methylhexopyranosyl)oxy]-14-hydroxycard-20(22)-enolide_M+H	6	1	3	3	-1	1173	1173	C30H46O7	9	none
NCGC00385356-01![(2S_3R_4S_5R_6R)-3_5-dihydroxy-2-[[5-hydroxy-2-(4-hydroxyphenyl)-4-oxo-2_3-dihydrochromen-7-yl]oxy]-6-(hydroxymethyl)oxan-4-yl]_(E)-3-(4-hydroxyphenyl)prop-2-enoate_M+H	580.158	2	14	0	10	47	NCGC00385356-01![(2S_3R_4S_5R_6R)-3_5-dihydroxy-2-[[5-hydroxy-2-(4-hydroxyphenyl)-4-oxo-2_3-dihydrochromen-7-yl]oxy]-6-(hydroxymethyl)oxan-4-yl]_(E)-3-(4-hydroxyphenyl)prop-2-enoate_M+H	6	1	5	1	1	31	1044	C30H28O12	9	Flavonoids
NCGC00385245-01!(2E_4E_14E)-15-(1_3-benzodioxol-5-yl)-N-(2-methylpropyl)pentadeca-2_4_14-trienamide_M+H	411.277	2	4	2	12	53	NCGC00385245-01!(2E_4E_14E)-15-(1_3-benzodioxol-5-yl)-N-(2-methylpropyl)pentadeca-2_4_14-trienamide_M+H	6	2	3	7	1	50	1482	C26H37NO3	3	none
NCGC00385236-01!3-(3_4-dihydroxyphenyl)-2-[(E)-3-[2-(3_4-dihydroxyphenyl)-7-hydroxy-3-methoxycarbonyl-2_3-dihydro-1-benzofuran-4-yl]prop-2-enoyl]oxypropanoic_acid_M+H	552.127	3	12	0	10	34	NCGC00385236-01!3-(3_4-dihydroxyphenyl)-2-[(E)-3-[2-(3_4-dihydroxyphenyl)-7-hydroxy-3-methoxycarbonyl-2_3-dihydro-1-benzofuran-4-yl]prop-2-enoyl]oxypropanoic_acid_M+H	6	2	3	3	1	34	1084	C28H24O12	13	Lignans
NCGC00385214-01_C35H54O9_beta-D-Xylopyranoside__1_3_4_6_7_7a_7b_8_9_10_11_13_13a_15_15a-pentadecahydro-13-hydroxy-11-(1-hydroxy-1-methylethyl)-1_1_7a_8_13a-pentamethyl-10_12a-epoxy-2H_5H-cyclopropa[1'_8'a]naphth[2'_1':4_5]indeno[2_1-b]oxepin-2-yl_M+H	618.377	1	13	0	6	71	Glycerol_1_2-dialkanoates_Glycerol_1-octadecanoate_2-(9Z_12Z_15Z-octadecatrienoate)	6	3	3	7	-1	883	883	C35H54O9	10	Terpenoids
NCGC00385176-01!7-[(2E)-3_7-dimethylocta-2_6-dienoxy]-1_3-dihydroxyxanthen-9-one_M+H	380.162	1	6	0	6	36	10-Chloro-1_16-heptadecadiene-4_6-diyne-3_9-diol_Di-Ac	6	1	5	1	-1	1617	1617	C23H24O5	9	Simple_Aromatic_Natural_Products
NCGC00385160-01_C19H26O11_1_5-Anhydro-2-O-(6-O-benzoyl-alpha-D-galactopyranosyl)-D-glucitol_M+H	430.148	2	14	0	10	38	2-Hydroxy-3-(3_4_5-trihydroxyphenyl)propanoic_acid_3'_4'_5'-Tri-Me_ether__2-O-(4-hydroxy-3-methoxy-E-cinnamoyl)	6	3	3	3	1	39	1471	C19H26O11	13	Carbohydrates
NCGC00385142-01![(2S_3R_4R_5R_6S)-2-[5_7-dihydroxy-4-oxo-2-(3_4_5-trihydroxyphenyl)chromen-3-yl]oxy-4_5-dihydroxy-6-methyloxan-3-yl]_3_4_5-trihydroxybenzoate_M+H	616.106	2	18	0	10	46	NCGC00385142-01![(2S_3R_4R_5R_6S)-2-[5_7-dihydroxy-4-oxo-2-(3_4_5-trihydroxyphenyl)chromen-3-yl]oxy-4_5-dihydroxy-6-methyloxan-3-yl]_3_4_5-trihydroxybenzoate_M+H	6	2	3	2	1	46	862	C28H24O16	6	none
NCGC00385109-01_C21H28O7_(10Z)-6-Formyl-10-(hydroxymethyl)-5-methoxy-3-methylene-2-oxo-2_3_3a_4_5_8_9_11a-octahydrocyclodeca[b]furan-4-yl_2-methylbutanoate_M+H	392.184	2	7	0	10	30	Grandiuvarin_C_Grandiuvarin_C	6	2	1	90	0	774	1578	C21H28O7	20	Benzopyranoids
NCGC00385100-01![(2R_3S_4S_5R_6S)-3_4_5-trihydroxy-6-(5-hydroxy-2-methyl-4-oxochromen-7-yl)oxyoxan-2-yl]methyl_(4R)-4-(2-hydroxypropan-2-yl)cyclohexene-1-carboxylate_M+H	520.194	2	13	0	10	63	Peptide_P3A_Peptide_P3A	6	1	4	1	1	23	1172	C26H32O11	17	Benzopyranoids
NCGC00385097-01_C20H22O9_beta-D-Glucopyranoside__4-hydroxy-2-(hydroxymethyl)phenyl__6-benzoate_M+H	406.126	2	11	0	8	29	Methyl_ë±-D-glucopyranoside__8CI__9CI_2_6-Dibenzoyl	6	8	4	4	1	45	1558	C20H22O9	19	Simple_Aromatic_Natural_Products
NCGC00385037-01_C27H34O15__M+H	598.19	2	19	0	14	87	NCGC00384993-01_C28H34O14_Methyl_(1S_4aS_7aS)-1-({6-O-[(2E)-3-(4-hydroxy-3_5-dimethoxyphenyl)-2-propenoyl]-beta-D-glucopyranosyl}oxy)-7-(hydroxymethyl)-1_4a_5_7a-tetrahydrocyclopenta[c]pyran-4-carboxylate_M+H	6	5	3	8	1	40	944	C27H34O15	15	none
NCGC00385012-01_C22H32O8_(1S_4aS_6S_7R_7aS)-6-Acetoxy-4-{[(3-methylbutanoyl)oxy]methyl}-4a_5_6_7a-tetrahydro-1H-spiro[cyclopenta[c]pyran-7_2'-oxiran]-1-yl_3-methylbutanoate_M+H	424.21	4	10	0	10	62	p-Mentha-1_3_5-triene-3_7_8_9_10-pentol_9-Angeloyl__7-O-(2-methylbutanoyl)__10-Ac	6	3	1	197	0	778	1476	C22H32O8	9	Terpenoids
NCGC00385009-01!(1S_3R_4R_5R)-1_3-dihydroxy-4_5-bis[[(E)-3-(4-hydroxy-3-methoxyphenyl)prop-2-enoyl]oxy]cyclohexane-1-carboxylic_acid_M+H	544.158	3	13	0	10	39	3_4-Di-O-caffeoylquinic_acid_3''-Me_ether__Me_ester	6	2	4	2	1	26	1122	C27H28O12	10	Aliphatic_natural_products
NCGC00384993-01_C28H34O14_Methyl_(1S_4aS_7aS)-1-({6-O-[(2E)-3-(4-hydroxy-3_5-dimethoxyphenyl)-2-propenoyl]-beta-D-glucopyranosyl}oxy)-7-(hydroxymethyl)-1_4a_5_7a-tetrahydrocyclopenta[c]pyran-4-carboxylate_M+H	594.195	3	19	0	14	80	Ipolamiide_6ë_-Cinnamoyloxy(E-)__8-Ac	6	6	3	7	1	28	1008	C28H34O14	18	Terpenoids
NCGC00384960-01!5_7-dihydroxy-6-[(2S_3R_4R_6R)-4-hydroxy-6-methyl-5-oxo-3-[(2S_3R_4R_5R_6S)-3_4_5-trihydroxy-6-methyloxan-2-yl]oxyoxan-2-yl]-2-(4-hydroxyphenyl)chromen-4-one_M+H	560.153	1	15	0	6	50	NCGC00384960-01!5_7-dihydroxy-6-[(2S_3R_4R_6R)-4-hydroxy-6-methyl-5-oxo-3-[(2S_3R_4R_5R_6S)-3_4_5-trihydroxy-6-methyloxan-2-yl]oxyoxan-2-yl]-2-(4-hydroxyphenyl)chromen-4-one_M+H	6	2	4	1	-1	1086	1086	C27H28O13	6	Flavonoids
NCGC00384912-01_C38H61NO9_(3beta_9xi_16alpha)-3-[(2-Acetamido-2-deoxy-beta-D-glucopyranosyl)oxy]-16-hydroxyolean-12-en-28-oic_acid_M+H	675.435	2	9	2	10	91	NCGC00384912-01_C38H61NO9_(3beta_9xi_16alpha)-3-[(2-Acetamido-2-deoxy-beta-D-glucopyranosyl)oxy]-16-hydroxyolean-12-en-28-oic_acid_M+H	6	1	3	2	0	458	662	C38H61NO9	3	Terpenoids
NCGC00384882-01!(2R)-2-[(E)-3-[3-[(1R)-1-carboxy-2-(3_4-dihydroxyphenyl)ethoxy]carbonyl-2-(3_4-dihydroxyphenyl)-7-hydroxy-1-benzofuran-5-yl]prop-2-enoyl]oxy-3-(3_4-dihydroxyphenyl)propanoic_acid_M+H	716.138	3	15	0	6	46	NCGC00384882-01!(2R)-2-[(E)-3-[3-[(1R)-1-carboxy-2-(3_4-dihydroxyphenyl)ethoxy]carbonyl-2-(3_4-dihydroxyphenyl)-7-hydroxy-1-benzofuran-5-yl]prop-2-enoyl]oxy-3-(3_4-dihydroxyphenyl)propanoic_acid_M+H	6	1	3	8	1	13	617	C36H28O16	4	Lignans
NCGC00384823-01_C25H32O11__M+H	508.194	2	14	0	10	59	4-O-ë±-D-Galactopyranosyl-L-rhamnose_Benzyl_glycoside__2'-benzyl	6	2	4	1	1	21	1285	C25H32O11	16	Terpenoids
NCGC00384817-01_C20H28O10_2-Phenylethyl_3-O-(4-carboxy-3-hydroxy-3-methylbutanoyl)-beta-D-glucopyranoside_M+H	428.168	2	11	0	10	37	NCGC00380741-01_C20H24O10_6-O-(3_4-Dihydroxy-2-methylenebutanoyl)-1-O-[(2E)-3-phenyl-2-propenoyl]-beta-D-glucopyranose_M+H	6	2	3	5	1	17	1488	C20H28O10	12	Simple_Aromatic_Natural_Products
NCGC00384798-01_C59H94O29_beta-D-Galactopyranosyl-(1->2)-beta-D-glucopyranosyl-(1->6)-[beta-D-glucopyranosyl-(1->3)]-1-O-[(3beta_5xi_9xi)-23-hydroxy-23_28-dioxo-3-(beta-D-xylopyranosyloxy)olean-12-en-28-yl]-beta-D-glucopyranose_M+H	1266.59	2	37	0	18	141	NCGC00384798-01_C59H94O29_beta-D-Galactopyranosyl-(1->2)-beta-D-glucopyranosyl-(1->6)-[beta-D-glucopyranosyl-(1->3)]-1-O-[(3beta_5xi_9xi)-23-hydroxy-23_28-dioxo-3-(beta-D-xylopyranosyloxy)olean-12-en-28-yl]-beta-D-glucopyranose_M+H	6	38	3	22	0	104	134	C59H94O29	9	Terpenoids
NCGC00384797-01_C53H84O25_beta-D-Glucopyranose__O-beta-D-glucopyranosyl-(1->3)-O-[beta-D-glucopyranosyl-(1->6)]-1-O-[(3beta_5xi_9xi_16alpha)-16_23-dihydroxy-23_28-dioxo-3-(beta-D-xylopyranosyloxy)olean-12-en-28-yl]-_M+H	1120.53	2	31	0	14	112	3_16-Dihydroxy-12-oleanene-28_30-dioic_acid_3-O-[ë_-D-Glucopyranosyl-(1‰ Õ2)-ë_-D-glucopyranosyl-(1‰ Õ3)-ë_-D-xylopyranoside]__28-O-ë_-D-galactopyranosyl_ester	6	46	3	13	1	3	213	C53H84O25	6	Terpenoids
NCGC00384685-01_C21H18O6_7-Oxabicyclo[4.1.0]hept-4-ene-2_3-diol__1-[(benzoyloxy)methyl]-__3-benzoate_M+H	366.11	3	7	0	6	60	NCGC00384685-01_C21H18O6_7-Oxabicyclo[4.1.0]hept-4-ene-2_3-diol__1-[(benzoyloxy)methyl]-__3-benzoate_M+H	6	2	4	2	1	41	1607	C21H18O6	9	none
NCGC00384682-01_C48H78O18_1-O-[(3beta)-3-{[3-O-(beta-D-Galactopyranosyl)-beta-D-glucopyranosyl]oxy}-28-oxoolean-12-en-28-yl]-beta-D-glucopyranose_M+H	942.519	2	23	0	10	97	Oleanolic_acid_3-glycosides_3-O-[ë_-D-Glucopyranosyl-(1‰ Õ2)-ë_-D-glucopyranosyl-(1‰ Õ3)-ë_-D-galactopyranoside]	6	6	3	13	0	177	318	C48H78O18	19	Terpenoids
NCGC00384598-01_C30H42O8_(1bS_4aR_7bS_8R_9R_9aS)-4a_7b-Dihydroxy-3-(hydroxymethyl)-1_1_6_8-tetramethyl-9a-[(2-methylbutanoyl)oxy]-5-oxo-1a_1b_4_4a_5_7a_7b_8_9_9a-decahydro-1H-cyclopropa[3_4]benzo[1_2-e]azulen-9-yl_(2E)-2-methyl-2-butenoate_M+H	530.288	3	7	0	10	53	3_4:10_11-Diepoxy-7(14)-bisabolene-1_2_8-triol_1_2_8-Triangeloyl	6	2	1	101	0	666	1169	C30H42O8	19	Terpenoids
NCGC00384555-01_C21H30O13_(1S_4aS_7aR)-4a-[(6-Deoxy-alpha-L-mannopyranosyl)oxy]-7-methyl-5-oxo-1_4a_5_7a-tetrahydrocyclopenta[c]pyran-1-yl_beta-D-glucopyranoside_M+H	490.169	1	17	0	10	43	NCGC00384555-01_C21H30O13_(1S_4aS_7aR)-4a-[(6-Deoxy-alpha-L-mannopyranosyl)oxy]-7-methyl-5-oxo-1_4a_5_7a-tetrahydrocyclopenta[c]pyran-1-yl_beta-D-glucopyranoside_M+H	6	2	2	58	-1	1335	1335	C21H30O13	11	Terpenoids
NCGC00384538-01!3-[(2S_3R_4R_5R_6S)-4_5-dihydroxy-6-methyl-3-[(2S_3R_4S_5S_6R)-3_4_5-trihydroxy-6-(hydroxymethyl)oxan-2-yl]oxyoxan-2-yl]oxy-5_7-dihydroxy-2-(4-hydroxyphenyl)chromen-4-one_M+H	594.158	1	19	0	10	46	NCGC00384538-01!3-[(2S_3R_4R_5R_6S)-4_5-dihydroxy-6-methyl-3-[(2S_3R_4S_5S_6R)-3_4_5-trihydroxy-6-(hydroxymethyl)oxan-2-yl]oxyoxan-2-yl]oxy-5_7-dihydroxy-2-(4-hydroxyphenyl)chromen-4-one_M+H	6	3	2	71	-1	1009	1009	C27H30O15	35	Flavonoids
NCGC00384508-01!2-[2-[(5R_6R_7S_9S_11R_18S_19S)-19-amino-6-(3_4-dicarboxybutanoyloxy)-11_16_18-trihydroxy-5_9-dimethylicosan-7-yl]oxy-2-oxoethyl]butanedioic_acid_M+H	721.388	3	11	1	8	141	NCGC00384508-01!2-[2-[(5R_6R_7S_9S_11R_18S_19S)-19-amino-6-(3_4-dicarboxybutanoyloxy)-11_16_18-trihydroxy-5_9-dimethylicosan-7-yl]oxy-2-oxoethyl]butanedioic_acid_M+H	6	2	2	5	2	1	571	C34H59NO15	2	Aliphatic_natural_products
NCGC00384505-01_C25H36O5_2-Butenoic_acid__2-methyl-__(4R_6R)-3_3_7_9-tetramethyl-6-(3-methyl-1-oxobutoxy)-11-oxotricyclo[5.4.0.0~2_8~]undec-9-en-4-yl_ester__(2Z)-_M+H	416.256	3	4	0	8	41	18-Bromo-8_17_19-tricosatriene-4_6-diynoic_acid_18-Bromo-8_17_19-tricosatriene-4_6-diynoic_acid	6	3	4	2	2	4	1555	C25H36O5	20	Terpenoids
NCGC00381419-01_C28H30N4O7__M+H	534.211	3	4	9	22	111	Benzyl_alcohol__BAN__INN__USAN_O-[5-O-E-Cinnamoyl-ë_-D-apiofuranosyl-(1‰ Õ3)-ë_-D-glucopyranoside]	6	3	2	5	0	691	1197	C28H30N4O7	1	none
NCGC00381406-01!2-heptyl-3_6-dihydroxy-5-(3-methylbut-2-enyl)benzaldehyde_M+H	304.204	1	2	0	2	29	3-Chloro-1-nor-2_15-farnesanedioic_acid_Mono-Me_ester	6	6	2	58	-1	1453	1453	C19H28O3	11	none
NCGC00381382-01_C14H14N2O4_Cyclohepta[b]pyrrole-3-propanoic_acid__alpha-(acetylamino)-1_4-dihydro-4-oxo-_M+H	274.095	2	1	4	8	115	NCGC00381382-01_C14H14N2O4_Cyclohepta[b]pyrrole-3-propanoic_acid__alpha-(acetylamino)-1_4-dihydro-4-oxo-_M+H	6	1	4	2	1	11	1253	C14H14N2O4	5	none
NCGC00381332-01_C28H38N2O7_Spiro[2H-furo[2_3-e]isoindole-2_1'(2'H)-naphthalene]-7(3H)-acetic_acid__alpha-(3-amino-3-oxopropyl)-3'_4'_4'a_5'_6_6'_7'_8_8'_8'a-decahydro-4_6'-dihydroxy-2'_5'_5'_8'a-tetramethyl-6-oxo-_M+H	514.268	1	5	4	8	66	Leukotriene_D4_Me_ester	6	2	3	3	-1	1159	1159	C28H38N2O7	2	none
NCGC00381297-01_C29H42O9_Carda-5_20(22)-dienolide__3-(beta-D-glucopyranosyloxy)-14-hydroxy-__(3beta_9xi)-_M+H	534.283	1	11	0	6	51	Cubensic_acid_Me_ester	6	2	4	2	-1	1193	1193	C29H42O9	16	Steroids
NCGC00381240-01!1_3_4-trihydroxy-5-[(E)-3-[2-(4-hydroxy-3-methoxyphenyl)-3-(hydroxymethyl)-7-methoxy-2_3-dihydro-1-benzofuran-5-yl]prop-2-enoyl]oxycyclohexane-1-carboxylic_acid_M+H	546.174	2	14	0	10	34	Paratunamide_D_3-Ketone	6	1	2	9	1	10	1080	C27H30O12	12	none
NCGC00381234-01_C48H74O19_6-Deoxyhexopyranosyl-(1->4)-[hexopyranosyl-(1->6)]-1-O-[27-hydroxy-3_27_28-trioxolup-20(29)-en-28-yl]hexopyranose_M+H	954.482	2	22	0	14	94	Per(deacyl)orizabin_2A-(3-Hydroxy-2-methylbutanoyl)	6	23	4	6	1	21	311	C48H74O19	12	none
NCGC00381173-01!13-oxo-7-[3_4_5-trihydroxy-6-(methoxymethyl)oxan-2-yl]oxytetradecanoic_acid_M+H	434.252	1	10	0	10	46	NCGC00381173-01!13-oxo-7-[3_4_5-trihydroxy-6-(methoxymethyl)oxan-2-yl]oxytetradecanoic_acid_M+H	6	3	2	10	-1	1492	1492	C21H38O9	2	none
NCGC00381158-01![2-[4-[7-acetyloxy-5-chloro-3-[(1E_3E)-3_5-dimethylhepta-1_3-dienyl]-7-methyl-6_8-dioxoisoquinolin-2-yl]butyl]-5-chloro-3-[(1E_3E)-3_5-dimethylhepta-1_3-dienyl]-7-methyl-6_8-dioxoisoquinolin-7-yl]_acetate_M+H	832.326	3	4	6	8	129	NCGC00381158-01![2-[4-[7-acetyloxy-5-chloro-3-[(1E_3E)-3_5-dimethylhepta-1_3-dienyl]-7-methyl-6_8-dioxoisoquinolin-2-yl]butyl]-5-chloro-3-[(1E_3E)-3_5-dimethylhepta-1_3-dienyl]-7-methyl-6_8-dioxoisoquinolin-7-yl]_acetate_M+H	6	1	3	2	1	7	322	C46Cl2H54N2O8	1	none
NCGC00381147-01_C29H39NO8_2-{(4S_5S_5aS_9aS)-4-Methoxy-6_6_9a-trimethyl-5-[(2E_4E_6E)-2_4_6-octatrienoyloxy]-1-oxo-1_3_4_5_5a_6_7_8_9_9a-decahydro-2H-benzo[e]isoindol-2-yl}pentanedioic_acid_M+H	529.268	2	6	3	14	96	Tyrostatin_Tyrostatin	6	1	3	4	1	6	1140	C29H39NO8	5	none
NCGC00381146-01!2-[5-[2-[2-[5-(2-oxopropyl)oxolan-2-yl]propanoyloxy]butyl]oxolan-2-yl]propanoic_acid_M+H	398.23	2	7	0	6	41	NCGC00381146-01!2-[5-[2-[2-[5-(2-oxopropyl)oxolan-2-yl]propanoyloxy]butyl]oxolan-2-yl]propanoic_acid_M+H	6	2	3	3	1	7	1668	C21H34O7	6	none
NCGC00381131-01_C27H41NO6_(7E)-11-Hydroxy-3-isobutyl-4_5_8_13_13-pentamethyl-3_3a_4_6a_9_10_11_11a_14a_15-decahydro-1H-[1_3]dioxolo[9_10]oxacyclododecino[2_3-d]isoindole-1_16(2H)-dione_M+H	475.293	1	7	2	10	116	Detoxin_C3_Deacetoxy	6	1	2	15	-1	1318	1318	C27H41NO6	4	none
NCGC00381107-01_C42H72O13_beta-D-Glucopyranoside__(3beta_12beta)-12_20-dihydroxydammar-24-en-3-yl_2-O-beta-D-glucopyranosyl-_M+H	784.497	1	17	0	10	81	Glycerol_1_3-dialkanoates_Glycerol_1-(6E_10E-pentacosadienoate)_3-(3E_5E-tricosadienoate)	6	1	2	9	-1	471	471	C42H72O13	5	Terpenoids
NCGC00381078-01!3-[4-hydroxy-5-methoxy-2-[(2S_3R_4S_5S_6R)-3_4_5-trihydroxy-6-(hydroxymethyl)oxan-2-yl]oxyphenyl]-2-(2-oxochromen-7-yl)oxypropanoic_acid_M+H	534.137	1	16	0	14	59	Glucaric_acid__8CI__9CI_2_5-Bis-O-(3_4-dihydroxy-E-cinnamoyl)	6	1	2	30	-1	1208	1208	C25H26O13	16	none
NCGC00381059-01!5-[5-(3_5-dihydroxydecanoyloxy)-3-hydroxydecanoyl]oxy-3-hydroxydecanoic_acid_M+H	576.387	3	9	0	6	38	NCGC00381059-01!5-[5-(3_5-dihydroxydecanoyloxy)-3-hydroxydecanoyl]oxy-3-hydroxydecanoic_acid_M+H	6	1	3	1	3	1	1047	C30H56O10	4	none
NCGC00380994-01_C21H30O12_4-Acetyl-2-methoxyphenyl_6-O-(6-deoxy-alpha-L-mannopyranosyl)-beta-D-glucopyranoside_M+H	474.174	1	16	0	14	45	NCGC00380994-01_C21H30O12_4-Acetyl-2-methoxyphenyl_6-O-(6-deoxy-alpha-L-mannopyranosyl)-beta-D-glucopyranoside_M+H	6	1	3	5	-1	1310	1310	C21H30O12	11	Simple_Aromatic_Natural_Products
NCGC00380985-01_C18H20N2O4__M+H	328.142	2	1	4	8	59	Frutescin_O-De-Me__1'-(3-methylbutanoyloxy)	6	1	3	1	2	1	1657	C18H20N2O4	12	Alcaloids
NCGC00380980-01!methyl_3-(3_4-dihydroxy-2_2-dimethyl-1-oxo-3aH-imidazo[1_2-a]indol-4-yl)-2-(4-oxoquinazolin-3-yl)propanoate_M+H	464.17	2	3	9	20	79	3_3'_4_4'_5_5'_9_9'-Lignanoctol_3_4:3'_4'-Bis(methylene)__5_5'-di-Me_ether__9-Ac	6	1	2	22	0	732	1402	C24H24N4O6	2	none
NCGC00380895-01_C27H36O12_1-Cyclohexene-1-carboxylic_acid__4-[[6-O-[(2E)-3-(4-hydroxy-3_5-dimethoxyphenyl)-1-oxo-2-propen-1-yl]-beta-D-glucopyranosyl]oxy]-2_6_6-trimethyl-_M+H	552.221	2	15	0	14	73	NCGC00380895-01_C27H36O12_1-Cyclohexene-1-carboxylic_acid__4-[[6-O-[(2E)-3-(4-hydroxy-3_5-dimethoxyphenyl)-1-oxo-2-propen-1-yl]-beta-D-glucopyranosyl]oxy]-2_6_6-trimethyl-_M+H	6	1	4	2	1	30	1082	C27H36O12	10	Terpenoids
NCGC00380884-01!(2S_3R_10R_13R_14S)-2_3_14-trihydroxy-10_13-dimethyl-17-[(2R_3R_5R)-2_3_5-trihydroxy-5_6-dimethylheptan-2-yl]-2_3_4_5_9_11_12_15_16_17-decahydro-1H-cyclopenta[a]phenanthren-6-one_M+H	494.324	1	6	0	2	40	17_29-Tritriacontadiene-2_4_6_32-tetrayne-1_8_31-triol_17_29-Tritriacontadiene-2_4_6_32-tetrayne-1_8_31-triol	6	5	1	88	-1	1294	1294	C28H46O7	8	none
NCGC00380865-01_C28H42O10_4H-Cyclopenta[a]cyclopropa[f]cycloundecen-4-one__4a-(acetyloxy)-9-[(hexopyranosyloxy)methyl]-1_1a_4a_5_6_7_7a_10_11_11a-decahydro-7-hydroxy-1_1_3_6-tetramethyl-__(8E)-_M+H	538.278	2	11	0	10	104	NCGC00380865-01_C28H42O10_4H-Cyclopenta[a]cyclopropa[f]cycloundecen-4-one__4a-(acetyloxy)-9-[(hexopyranosyloxy)methyl]-1_1a_4a_5_6_7_7a_10_11_11a-decahydro-7-hydroxy-1_1_3_6-tetramethyl-__(8E)-_M+H	6	2	2	22	0	685	1187	C28H42O10	10	Terpenoids
NCGC00380848-01!(2R_3R_4R_5R_6S)-2-[[(2R_3S_4S_5R_6S)-6-[(2R_3R_4R_5S_6S)-2-[[(1S_3R_4S_4aR_8aR)-4-[(3S)-3-[(2S_3R_4S_5R_6R)-4_5-dihydroxy-6-methyl-3-[(2S_3R_4R_5R_6S)-3_4_5-trihydroxy-6-methyloxan-2-yl]oxyoxan-2-yl]oxy-3-methylpent-4-enyl]-3_4_8_8a-tetramethyl-1_2_3_4a_5_6-hexahydronaphthalen-1-yl]oxy]-3_5-dihydroxy-6-methyloxan-4-yl]oxy-3_4_5-trihydroxyoxan-2-yl]methoxy]-6-methyloxane-3_4_5-tri…	1052.54	1	33	0	18	73	12-Hydroxyheptadecanoic_acid_12-O-[ë_-D-Glucopyranosyl-(1‰ Õ3)-[ë±-L-rhamnopyranosyl]-(1‰ Õ4)-ë±-L-rhamnopyranosyl-(1‰ Õ4)-ë±-L-rhamnopyranosyl-(1‰ Õ2)-ë_-D-glucopyranoside]	6	2	4	2	-1	208	208	C50H84O23	3	Terpenoids
NCGC00380846-01![5-hydroxy-3-(hydroxymethyl)-2-oxo-6-propan-2-ylcyclohex-3-en-1-yl]_3-methylbutanoate_M+H	284.162	2	4	0	6	21	NCGC00380846-01![5-hydroxy-3-(hydroxymethyl)-2-oxo-6-propan-2-ylcyclohex-3-en-1-yl]_3-methylbutanoate_M+H	6	2	1	208	0	535	1372	C15H24O5	10	none
NCGC00380837-01_C18H27NO5__M+H	337.189	2	3	2	6	81	NCGC00380837-01_C18H27NO5__M+H	6	1	2	12	1	11	1604	C18H27NO5	10	none
NCGC00380823-01!2-(14-methylpentadecanoylamino)-3-phenylpropanoic_acid_M+H	403.309	2	1	2	6	34	NCGC00380823-01!2-(14-methylpentadecanoylamino)-3-phenylpropanoic_acid_M+H	6	1	5	1	2	1	1652	C25H41NO3	2	none
NCGC00380734-01_C39H65NO10_2-{6-[5-Hydroxy-3-(2-hydroxy-2-propanyl)-6a_9b-dimethyldodecahydrocyclopenta[f]chromen-7-yl]-4a-methyl-3_4_4a_7_8_8a-hexahydro-2H-chromen-2-yl}-2-propanyl_2-acetamido-2-deoxy-6-O-methylhexopyranoside_M+H	707.461	2	14	2	14	131	Glycerol_1_3-dialkanoates_Glycerol_1-(9Z-tetracosenoate)_3-(9Z-octadecenoate)	6	2	4	3	0	388	610	C39H65NO10	2	none
NCGC00380701-01_C24H32O11_2-Propenoic_acid__2-methyl-__(4S_6R_6aS_9R_10S_10aR)-6_10-bis(acetyloxy)-4_5_6_6a_7_8_9_10-octahydro-6a_9-dihydroxy-3-(methoxymethyl)-6_9-dimethyl-2-oxo-2H-naphtho[8a_1-b]furan-4-yl_ester_M+H	496.194	4	12	0	14	62	Morinin_A_5'-Hexadecanoyloxy	6	5	1	165	0	711	1293	C24H32O11	5	Terpenoids
NCGC00380581-01_C26H38O8_(4a'R_5'S_6'R_6a'S_7'R_10a'R_10b'R)-6'-Acetoxy-4a'_6a'_10b'-trimethyl-5-oxododecahydro-2'H-dispiro[furan-3_3'-benzo[f]chromene-7'_2''-oxiran]-5'-yl_2-methylpropanoate_M+H	478.257	3	10	0	10	61	Schweinfurthin_F_M+H	6	4	1	164	0	698	1307	C26H38O8	8	Terpenoids
NCGC00380573-01_C37H50O10_2-Butenoic_acid__2-methyl-__5-(acetyloxy)-8-(3-furanyl)hexadecahydro-1_1_5a_7a_10b-pentamethyl-7-(2-methyl-1-oxopropoxy)-3-oxooxireno[1'_5']cyclopenta[1'_2':5_6]naphth[2_1-c]oxepin-11-yl_ester__(2E)-_M+H	654.34	4	12	0	14	88	4_18:11_16:15_16-Triepoxy-1_2_3_6_19-clerodanepentol_1-Tigloyl__3-(2-methylbutanoyl)__6_19-di-Ac	6	2	1	90	0	488	800	C37H50O10	7	none
NCGC00380570-01![(2R_3R_4R_5R_6S)-4_5-dihydroxy-6-methyl-2-[[(2R_3S_4S_5R_6S)-3_4_5-trihydroxy-6-[(E)-3-phenylprop-2-enoyl]oxyoxan-2-yl]methoxy]oxan-3-yl]_(E)-3-phenylprop-2-enoate_M+H	586.205	3	15	0	10	52	NCGC00380570-01![(2R_3R_4R_5R_6S)-4_5-dihydroxy-6-methyl-2-[[(2R_3S_4S_5R_6S)-3_4_5-trihydroxy-6-[(E)-3-phenylprop-2-enoyl]oxyoxan-2-yl]methoxy]oxan-3-yl]_(E)-3-phenylprop-2-enoate_M+H	6	1	4	1	1	17	905	C30H34O12	7	none
NCGC00380523-01![3-hydroxy-1-(4-methoxy-7-oxofuro[3_2-g]chromen-9-yl)oxy-3-methylbutan-2-yl]_(E)-2-methylbut-2-enoate_M+H	416.147	2	11	0	14	47	Evolvoid_A_Evolvoid_A	6	1	5	1	1	52	1547	C22H24O8	23	Benzopyranoids
NCGC00380519-01_C25H30O13__M+H	538.169	2	15	0	10	44	NCGC00380892-01_C26H30O12_Cyclopenta[c]pyran-4-carboxylic_acid__1_4a_5_7a-tetrahydro-7-(hydroxymethyl)-1-[[6-O-[(2E)-3-(4-hydroxyphenyl)-1-oxo-2-propen-1-yl]-beta-D-glucopyranosyl]oxy]-__methyl_ester_M+H	6	1	4	1	1	42	1186	C25H30O13	19	Terpenoids
NCGC00380514-01!(2S_3R_4S_5S_6R)-2-[4_6-dihydroxy-2-nonyl-3-[(2S_3R_4S_5S_6R)-3_4_5-trihydroxy-6-(hydroxymethyl)oxan-2-yl]oxyphenoxy]-6-(hydroxymethyl)oxane-3_4_5-triol_M+H	592.273	1	18	0	6	45	NCGC00380514-01!(2S_3R_4S_5S_6R)-2-[4_6-dihydroxy-2-nonyl-3-[(2S_3R_4S_5S_6R)-3_4_5-trihydroxy-6-(hydroxymethyl)oxan-2-yl]oxyphenoxy]-6-(hydroxymethyl)oxane-3_4_5-triol_M+H	6	1	1	115	-1	975	975	C27H44O14	2	Terpenoids
NCGC00380511-01_C26H36O11__M+H	524.226	2	12	0	10	90	NCGC00380511-01_C26H36O11__M+H	6	1	5	1	1	9	1164	C26H36O11	12	none
NCGC00380466-01!_M+H	948.493	1	27	0	14	81	Furost-5-ene-1_3_22_26-tetrol_22-Me_ether__3-O-[ë_-D-glucopyranosyl-(1‰ Õ4)-ë_-D-galactopyranoside]__26-O-ë_-D-glucopyranoside	6	3	2	6	-1	261	261	C46H76O20	4	none
NCGC00380454-01_C17H24O11_2H-Pyran-4-acetic_acid__3-ethenyl-2-(beta-D-glucopyranosyloxy)-3_4-dihydro-5-(methoxycarbonyl)-__(2S_3R_4S)-_M+H	404.132	2	13	0	10	40	Icariol_A_Icariol_A1	6	13	2	50	0	850	1637	C17H24O11	10	Terpenoids
NCGC00380425-01!1-(3_5-dihydroxyphenyl)-12-hydroxytridecan-2-one_M+H	322.214	1	3	0	2	23	2_5-Dihydroxybenzoic_acid__9CI_Dodecyl_ester	6	6	3	9	-1	1530	1530	C19H30O4	14	Polcyclic_Aromatic_Natural_Products
NCGC00380395-01_C29H42N4O6_5-Carbamimidamido-2-(4_6'-dihydroxy-2'_5'_5'_8a'-tetramethyl-6-oxo-3'_4'_4a'_5'_6_6'_7'_8_8'_8a'-decahydro-2'H-spiro[furo[2_3-e]isoindole-2_1'-naphthalen]-7(3H)-yl)pentanoic_acid_M+H	542.31	1	5	6	12	178	NCGC00380395-01_C29H42N4O6_5-Carbamimidamido-2-(4_6'-dihydroxy-2'_5'_5'_8a'-tetramethyl-6-oxo-3'_4'_4a'_5'_6_6'_7'_8_8'_8a'-decahydro-2'H-spiro[furo[2_3-e]isoindole-2_1'-naphthalen]-7(3H)-yl)pentanoic_acid_M+H	6	1	3	2	-1	1126	1126	C29H42N4O6	3	none
NCGC00380381-01_C24H27NO9__M+H	473.169	2	10	2	12	96	NCGC00380381-01_C24H27NO9__M+H	6	2	5	1	1	8	1298	C24H27NO9	4	none
NCGC00380375-01!6-[(4E_6E)-2_3-dihydroxy-4_6-dimethyl-7-(1_2_4-trimethyl-3_6-dioxabicyclo[3.1.0]hexan-4-yl)hepta-4_6-dien-2-yl]-4-methoxy-3_5-dimethylpyran-2-one_M+H	434.23	1	10	0	6	66	Tridachiapyrone_D_Tridachiapyrone_D	6	13	2	52	-1	1487	1487	C24H34O7	12	Oxygen_Heterocycles
NCGC00380372-01!N-[1-(4-methoxy-6-oxopyran-2-yl)-2-methylbutyl]acetamide_M+H	253.131	2	4	2	10	16	NCGC00380372-01!N-[1-(4-methoxy-6-oxopyran-2-yl)-2-methylbutyl]acetamide_M+H	6	1	3	4	1	12	1279	C13H19NO4	11	Oxygen_Heterocycles
NCGC00380363-01!8-(2_3-dihydroxy-3-methylbutyl)-5_7-dimethoxy-2-phenyl-2_3-dihydrochromen-4-one_M+H	386.173	1	8	0	6	55	4-O-ë_-D-Xylopyranosyl-D-xylose__8CI__9CI_Me_glycoside__2'-benzyl	6	6	3	13	-1	1673	1673	C22H26O6	21	none
NCGC00380343-01!3-[4-[6-[[3_4-dihydroxy-4-(hydroxymethyl)oxolan-2-yl]oxymethyl]-3_4_5-trihydroxyoxan-2-yl]oxy-3-methoxyphenyl]-5-hydroxy-7-methoxychromen-4-one_M+H	608.174	1	21	0	14	45	8-C-ë_-D-Glucopyranosyl-4'_5_6_7-tetrahydroxyflavone_6_7-Di-Me_ether__2''-O-ë_-D-apiofuranosyl	6	3	4	2	-1	909	909	C28H32O15	20	Flavonoids
NCGC00380259-01!2-[[4-[4_6-dihydroxy-3-(3-methylbut-2-enyl)-2-[3_4_5-trihydroxy-6-(hydroxymethyl)oxan-2-yl]oxyphenyl]-3-hydroxy-2-(4-hydroxyphenyl)-5-methoxy-3_4-dihydro-2H-chromen-7-yl]oxy]-6-(hydroxymethyl)oxane-3_4_5-triol_M+H	804.284	1	24	0	10	76	Haedoxan_J_9''-O-ë_-D-Glucopyranoside	6	4	2	17	-1	410	410	C39H48O18	1	none
NCGC00380159-01_C33H52O13__M+H	656.341	1	14	0	6	85	NCGC00380159-01_C33H52O13__M+H	6	4	3	10	-1	777	777	C33H52O13	3	none
NCGC00380148-01!6-(2_4-dihydroxy-3_5-dimethylhexyl)-4-hydroxy-3-methylpyran-2-one_M+H	270.147	1	5	0	2	34	NCGC00380148-01!6-(2_4-dihydroxy-3_5-dimethylhexyl)-4-hydroxy-3-methylpyran-2-one_M+H	6	1	2	37	-1	1271	1271	C14H22O5	6	Terpenoids
NCGC00380098-01!(2R_3R_4S_5S_6R)-2-[3-(2-hydroxyethyl)-4-(hydroxymethyl)hex-5-enoxy]-6-(hydroxymethyl)oxane-3_4_5-triol_M+H	336.178	1	10	0	6	13	NCGC00380098-01!(2R_3R_4S_5S_6R)-2-[3-(2-hydroxyethyl)-4-(hydroxymethyl)hex-5-enoxy]-6-(hydroxymethyl)oxane-3_4_5-triol_M+H	6	1	3	4	-1	1596	1596	C15H28O8	4	Aliphatic_natural_products
NCGC00380083-01!(E)-3-[2_4-dihydroxy-5-(2-methylbut-3-en-2-yl)phenyl]-1-(4-methoxyphenyl)prop-2-en-1-one_M+H	338.152	1	4	0	6	56	NCGC00380083-01!(E)-3-[2_4-dihydroxy-5-(2-methylbut-3-en-2-yl)phenyl]-1-(4-methoxyphenyl)prop-2-en-1-one_M+H	6	4	2	31	-1	1622	1622	C21H22O4	11	Lignans
NCGC00347760-02![5-acetyloxy-3-(hydroxymethyl)-2-oxo-6-propan-2-ylcyclohex-3-en-1-yl]_3-methylbutanoate_M+H	326.173	3	5	0	10	31	NCGC00347760-02![5-acetyloxy-3-(hydroxymethyl)-2-oxo-6-propan-2-ylcyclohex-3-en-1-yl]_3-methylbutanoate_M+H	6	4	1	194	0	658	1667	C17H26O6	5	none
NCGC00347683-02_C42H66O16_6-O-beta-D-Glucopyranosyl-1-O-[(3beta_5xi_9xi)-3_19_24-trihydroxy-24_28-dioxours-12-en-28-yl]-beta-D-glucopyranose_M+H	826.435	2	18	0	10	86	Tobiraxanthin_B_Tobiraxanthin_B	6	5	3	2	1	7	408	C42H66O16	9	Terpenoids
NCGC00347677-02_C18H26N2O8_1_5-Dideoxy-3-C-({[2-(gamma-glutamylamino)benzyl]oxy}carbonyl)-L-arabinitol_M+H	398.169	3	6	3	10	128	NCGC00347677-02_C18H26N2O8_1_5-Dideoxy-3-C-({[2-(gamma-glutamylamino)benzyl]oxy}carbonyl)-L-arabinitol_M+H	6	1	2	12	0	868	1683	C18H26N2O8	3	none
NCGC00347636-02![2-[2-(2-methylpropanoyloxy)propan-2-yl]-7-oxo-2_3-dihydrofuro[3_2-g]chromen-3-yl]_2-methylpropanoate_M+H	402.168	3	8	0	6	30	NCGC00347636-02![2-[2-(2-methylpropanoyloxy)propan-2-yl]-7-oxo-2_3-dihydrofuro[3_2-g]chromen-3-yl]_2-methylpropanoate_M+H	6	1	3	1	1	33	1657	C22H26O7	31	none
NCGC00347573-02_C18H25NO3_2-Heptenamide__7-(1_3-benzodioxol-5-yl)-N-(2-methylpropyl)-__(2E)-_M+H	303.183	2	4	2	12	132	NCGC00347573-02_C18H25NO3_2-Heptenamide__7-(1_3-benzodioxol-5-yl)-N-(2-methylpropyl)-__(2E)-_M+H	6	1	3	7	1	29	1457	C18H25NO3	7	Alcaloids
NCGC00347539-02![2-[4-hydroxy-2_5-bis(hydroxymethyl)-3-(3-methylbutanoyloxy)oxolan-2-yl]oxy-6-(hydroxymethyl)-4_5-bis(2-methylpropanoyloxy)oxan-3-yl]_decanoate_M+H	720.393	5	18	0	18	26	NCGC00347539-02![2-[4-hydroxy-2_5-bis(hydroxymethyl)-3-(3-methylbutanoyloxy)oxolan-2-yl]oxy-6-(hydroxymethyl)-4_5-bis(2-methylpropanoyloxy)oxan-3-yl]_decanoate_M+H	6	1	2	2	1	24	554	C35H60O15	3	none
NCGC00180865-02!6-[[4_4_6a_6b_11_11_14b-heptamethyl-8a-[3_4_5-trihydroxy-6-(hydroxymethyl)oxan-2-yl]oxycarbonyl-1_2_3_4a_5_6_7_8_9_10_12_12a_14_14a-tetradecahydropicen-3-yl]oxy]-4-[4_5-dihydroxy-6-methyl-3-[3_4_5-trihydroxy-6-(hydroxymethyl)oxan-2-yl]oxyoxan-2-yl]oxy-3_5-dihydroxyoxane-2-carboxylic_acid_M+H	1102.56	2	29	0	14	55	Oleanolic_acid_3-glycosides_3-O-[ë±-L-Rhamnopyranosyl-(1‰ Õ2)-ë_-D-glucuronopyranosyl-(1‰ Õ2)-ë_-D-glucopyranosyl-(1‰ Õ2)-ë_-D-glucopyranoside]	6	4	2	74	0	163	249	C54H86O23	23	none
NCGC00180737-03_C21H24N2O10_Uridine__2'-acetate_3'-(2_4-dimethoxy-6-methylbenzoate)_M+H	464.143	5	11	5	28	66	NCGC00180737-03_C21H24N2O10_Uridine__2'-acetate_3'-(2_4-dimethoxy-6-methylbenzoate)_M+H	6	1	5	1	1	16	1402	C21H24N2O10	4	Carbohydrates
NCGC00180379-02![(2S_3R_4S_5R_6S)-6-[2-(3_5-dihydroxy-4-methoxyphenyl)-5_7-dihydroxy-4-oxochromen-3-yl]oxy-4_5-dihydroxy-2-methyloxan-3-yl]_acetate_M+H	520.122	2	16	0	14	47	NCGC00180379-02![(2S_3R_4S_5R_6S)-6-[2-(3_5-dihydroxy-4-methoxyphenyl)-5_7-dihydroxy-4-oxochromen-3-yl]oxy-4_5-dihydroxy-2-methyloxan-3-yl]_acetate_M+H	6	1	2	17	0	719	1175	C24H24O13	8	Flavonoids
NCGC00180281-02_C22H33NO5_D-Valine__N-acetyl-__(5aS_9S_9aS)-1_3_4_5_5a_6_7_8_9_9a-decahydro-6_6_9a-trimethyl-3-oxonaphtho[1_2-c]furan-9-yl_ester_M+H	391.236	3	4	2	10	67	Spergualin_15-Deoxy	6	3	4	3	2	1	1602	C22H33NO5	12	Terpenoids
NCGC00180205-02!5-hydroxy-7-[(2S_3R_4R_5R_6S)-3_4_5-trihydroxy-6-methyloxan-2-yl]oxy-3-[4-[(2S_3R_4R_5R_6S)-3_4_5-trihydroxy-6-methyloxan-2-yl]oxyphenyl]chromen-4-one_M+H	562.169	1	17	0	6	40	Apigenin_7-glycosides_7-O-[ë±-L-Rhamnopyranosyl-(1‰ Õ3)-ë±-L-rhamnopyranoside]	6	2	3	13	-1	1094	1094	C27H30O13	25	Flavonoids
NCGC00179906-03_C31H50O10_3-(alpha-L-Arabinofuranosyloxy)pimara-8(14)_15-dien-12-yl_6-deoxy-beta-D-galactopyranoside_M+H	582.34	1	14	0	10	55	Glycerol_1_2-dialkanoates_Glycerol_1-(9Z_12Z_15Z-octadecatrienoate)_2-(7Z_10Z_13Z-hexadecatrienoate)	6	1	2	22	-1	1003	1003	C31H50O10	2	none
NCGC00179585-04_C35H42N2O9_Cinnaloid_M+H	634.289	3	14	5	10	185	Reserpic_acid_O-(2-Acetamido-4_5-dimethoxybenzoyl)__Me_ester	6	2	4	2	3	1	861	C35H42N2O9	3	Alcaloids
NCGC00169958-02![(2R_3R_4S_5R_6S)-3_5-dihydroxy-4-[(E)-3-(1-hydroxy-4-oxocyclohexa-2_5-dien-1-yl)prop-2-enoyl]oxy-6-(4-hydroxyphenoxy)oxan-2-yl]methyl_(E)-3-(1-hydroxy-4-oxocyclohexa-2_5-dien-1-yl)prop-2-enoate_M+H	596.153	3	13	0	10	42	Cosmosiin_6''-O-(3_4-Dihydroxy-E-cinnamoyl)	6	2	4	5	1	27	1012	C30H28O13	12	Simple_Aromatic_Natural_Products
NCGC00169879-02!2-hydroxy-6-[2-hydroxy-6-(hydroxymethyl)-4-methoxyphenoxy]-4-methylbenzoic_acid_M+H	320.09	1	8	0	10	32	Antibiotic_17927D_Antibiotic_17927D	6	1	1	74	-1	1527	1527	C16H16O7	12	Simple_Aromatic_Natural_Products
NCGC00169733-03!(4S_5Z_6S)-4-(2-methoxy-2-oxoethyl)-5-[2-[(E)-3-phenylprop-2-enoyl]oxyethylidene]-6-[(2S_3R_4S_5S_6R)-3_4_5-trihydroxy-6-(hydroxymethyl)oxan-2-yl]oxy-4H-pyran-3-carboxylic_acid_M+H	550.169	3	15	0	14	33	NCGC00169733-03!(4S_5Z_6S)-4-(2-methoxy-2-oxoethyl)-5-[2-[(E)-3-phenylprop-2-enoyl]oxyethylidene]-6-[(2S_3R_4S_5S_6R)-3_4_5-trihydroxy-6-(hydroxymethyl)oxan-2-yl]oxy-4H-pyran-3-carboxylic_acid_M+H	6	2	2	27	1	43	1090	C26H30O13	20	Terpenoids
NCGC00169728-02_C16H22N2O4_N-Acetylphenylalanylvaline_M+H	306.158	3	1	4	10	51	NCGC00169728-02_C16H22N2O4_N-Acetylphenylalanylvaline_M+H	6	2	4	3	3	1	1457	C16H22N2O4	5	none
NCGC00169685-02_C29H44O8_Stigmast-7-ene-6_26-dione__26_28-epoxy-2_3_14_20_22-pentahydroxy-__(2beta_3beta_5beta_9xi_22R_24S_25S_28R)-_M+H	520.304	1	7	0	2	56	AAL_Toxin_AAL_Toxin_TA1	6	2	1	141	-1	1171	1171	C29H44O8	12	none
NCGC00169684-02_C25H30O12_(1S_4aS_6S_7R_7aS)-1-(beta-D-Glucopyranosyloxy)-6-{[(2E)-3-(4-hydroxyphenyl)-2-propenoyl]oxy}-7-methyl-1_4a_5_6_7_7a-hexahydrocyclopenta[c]pyran-4-carboxylic_acid_M+H	522.174	2	14	0	10	49	Acylsucroses_6-O-[3-(4-Hydroxy-3-methoxyphenyl)propanoyl]	6	5	3	19	1	46	1147	C25H30O12	26	Terpenoids
NCGC00169491-02!(4S)-4-hydroxy-3_5_5-trimethyl-4-[(E)-3-[(2R_3R_4S_5S_6R)-3_4_5-trihydroxy-6-(hydroxymethyl)oxan-2-yl]oxybut-1-enyl]cyclohex-2-en-1-one_M+H	386.194	1	9	0	6	34	Plakortolide_F_Plakortolide_F	6	2	3	5	-1	1677	1677	C19H30O8	5	Terpenoids
NCGC00169476-02_C22H28O12_2(3H)-Furanone__4-[2-[[6-O-[(2E)-3-(3_4-dihydroxyphenyl)-1-oxo-2-propen-1-yl]-beta-D-glucopyranosyl]oxy]-1-methylethyl]dihydro-4-hydroxy-_M+H	484.158	2	14	0	10	66	1_2-Dicaffeoylglucose_3'-Deoxy	6	4	3	10	1	39	1270	C22H28O12	6	none
NCGC00169307-02_C27H31NO5_8H-Pyrano[2_3-f]quinolin-8-one__2_7_9_10-tetrahydro-10-hydroxy-9-methoxy-10-(4-methoxyphenyl)-2-methyl-2-(4-methyl-3-penten-1-yl)-__(2S_9R_10R)-_M+H	449.22	1	7	2	8	43	Cadabicine_Me_ether	6	2	2	27	-1	1473	1473	C27H31NO5	8	Alcaloids
NCGC00169259-02![1-(3_5-dihydroxyphenyl)-12-hydroxytridecan-2-yl]_acetate_M+H	366.241	2	5	0	6	27	Piperundecalidine_4_5-Dihydro	6	9	1	213	0	750	1636	C21H34O5	10	Aliphatic_natural_products
NCGC00169156-03_C24H28O9_[(2'R_3R_4a'S_5S_5'R_6'S_8a'S)-6'-Acetoxy-5-(3-furyl)-2'-methyl-2_4'-dioxooctahydrodispiro[furan-3_1'-naphthalene-5'_2''-oxiran]-4a'(2'H)-yl]methyl_acetate_M+H	460.173	3	10	0	6	80	3_3'_4'_7'_9_9'-Hexahydroxy-4_8'-oxyneolign-7-ene_3_3'-Di-Me_ether__9_9'-di-Ac	6	7	1	207	0	752	1402	C24H28O9	16	Terpenoids
NCGC00169102-02!2-[5-[2-[2-[5-[2-[2-[5-[2-[2-[5-(2-hydroxybutyl)oxolan-2-yl]propanoyloxy]propyl]oxolan-2-yl]propanoyloxy]propyl]oxolan-2-yl]propanoyloxy]propyl]oxolan-2-yl]propanoic_acid_M+H	768.466	4	16	0	14	127	NCGC00169102-02!2-[5-[2-[2-[5-[2-[2-[5-[2-[2-[5-(2-hydroxybutyl)oxolan-2-yl]propanoyloxy]propyl]oxolan-2-yl]propanoyloxy]propyl]oxolan-2-yl]propanoyloxy]propyl]oxolan-2-yl]propanoic_acid_M+H	6	3	4	3	2	3	535	C41H68O13	12	none
NCGC00169025-02_C20H22O6_Benzoic_acid__2-hydroxy-6-[2-hydroxy-6-(hydroxymethyl)-4-methylphenoxy]-3-(3-methyl-2-buten-1-yl)-_M+H	358.142	1	6	0	6	44	Penicillide_1'-Deoxy__1'_2'-didehydro	6	3	2	41	-1	1690	1690	C20H22O6	39	Simple_Aromatic_Natural_Products
NCGC00168839-02!(2S_3R_5R_10R_13R_14S_17S)-2_3_14-trihydroxy-10_13-dimethyl-17-[(2R_3R)-2_3_6-trihydroxy-6-methylheptan-2-yl]-2_3_4_5_9_11_12_15_16_17-decahydro-1H-cyclopenta[a]phenanthren-6-one_M+H	480.309	1	6	0	2	40	Empetrifelixin_B_Empetrifelixin_B	6	4	1	99	-1	1293	1293	C27H44O7	5	none
MLS002207022-01!ORLISTAT96829-58-2_M+H	495.392	3	4	2	10	125	4_13_19_30-Tetratriacontatetraene-1_33-diyne-3_32-diol_4_13_19_30-Tetratriacontatetraene-1_33-diyne-3_32-diol	6	6	3	4	1	16	1291	C29H53NO5	3	none
MLS002154149-01!Ranolazine_dihydrochloride95635-55-5_M+H	427.247	2	5	8	26	145	MLS002154149-01!Ranolazine_dihydrochloride95635-55-5_M+H	6	1	3	6	1	17	1465	C24H33N3O4	1	none
MLS002154124-01!Piperacetazine3819-00-9_M+H	410.203	1	1	6	10	145	MLS002154124-01!Piperacetazine3819-00-9_M+H	6	1	3	2	-1	1515	1515	C24H30N2O2S	1	none
MLS002154046-01!50-55-5_M+H	608.273	3	14	3	8	145	NCGC00091250-14_C33H40N2O9_Serpalan_M+H	6	2	3	2	2	6	906	C33H40N2O9	5	none
MLS002153956-01!Karakoline39089-30-0_M+H	377.257	1	5	3	10	145	Aspergillus_sclerotiorum_Toxin_Aspergillus_sclerotiorum_Toxin	6	4	1	99	-1	1582	1582	C22H35NO4	7	Alcaloids
MLS002153844-01!Terconazole67915-31-5_M+H	531.18	1	6	7	26	145	MLS002153844-01!Terconazole67915-31-5_M+H	6	1	2	5	-1	1161	1161	C26Cl2H31N5O3	1	none
MLS002153785-01!Bambuterol_hydrochloride81732-46-9_M+H	367.211	5	5	8	14	128	Antibiotic_KF_77AG6_Antibiotic_KF_77AG6	6	1	1	70	0	760	1661	C18H29N3O5	1	none
MLS002153402-01!SR_2640_M+H	370.132	1	3	2	10	145	Antibiotic_FR_900490_Antibiotic_FR_900490	6	1	6	1	-1	1681	1681	C23H18N2O3	1	none
MLS002153324-01!MRS_1754_M+H	486.202	2	2	4	10	145	MLS002153324-01!MRS_1754_M+H	6	1	3	1	0	715	1250	C26H26N6O4	1	none
MLS001244126-01!4-(2-(6-chloroquinazolin-4-ylamino)ethyl)phenol_M+H	299.083	1	1	2	6	136	MLS001244126-01!4-(2-(6-chloroquinazolin-4-ylamino)ethyl)phenol_M+H	6	1	4	1	-1	1502	1502	C16ClH14N3O	2	none
MLS001165779-01!ARIPIPRAZOLE_M+H	447.148	1	2	8	18	145	MLS001165779-01!ARIPIPRAZOLE_M+H	6	1	4	1	-1	1534	1534	C23Cl2H27N3O2	1	none
MLS001165756-01!fexofenadine_M+H	501.288	1	3	3	6	145	Tyropeptin_B_Tyropeptin_B	6	1	1	100	-1	1218	1218	C32H39NO4	2	none
MLS001160034-01!_M+H	488.231	2	2	4	8	140	Adjuvant_peptide_Adjuvant_peptide	6	1	5	1	2	1	1281	C29H32N2O5	3	none
MLS001159059-01!1-[2-(2-oxo-4-propylchromen-7-yl)oxyacetyl]piperidine-4-carboxamide_M+H	372.169	2	2	4	10	106	Na-[3-(1H-Indol-3-yl)propenoyl]tryptophan_Na-[3-(1H-Indol-3-yl)propenoyl]tryptophan	6	3	4	3	1	20	1666	C20H24N2O5	9	none
MLS001158240-01!N-(2-hydroxy-2-phenylethyl)-2-(2-oxo-4-phenylchromen-7-yl)oxyacetamide_M+H	415.142	2	3	2	10	113	Pyridoxine__BAN__INN_2''-O-[6-O-Malonyl-ë_-D-glucopyranoside]	6	1	5	1	1	7	1541	C25H21NO5	1	none
MLS001148085-01!85-79-0_M+H	343.226	2	2	5	12	145	MLS001148085-01!85-79-0_M+H	6	1	3	2	1	13	1661	C20H29N3O2	2	none
MLS001142926-01!_M+H	422.232	4	0	8	12	140	MLS001142926-01!_M+H	6	1	6	1	5	1	1514	C24H30N4O3	3	none
MLS001142923-01!_M+H	408.216	4	0	8	12	134	MLS001142923-01!_M+H	6	1	6	1	5	1	1480	C23H28N4O3	8	none
MLS001142922-01!_M+H	414.146	4	0	8	12	130	Arginylthreonine_N2-(2_3-Dihydroxybenzoyl)	6	1	5	1	4	1	1518	C21ClH23N4O3	1	none
MLS001142921-01!_M+H	398.175	4	0	8	12	131	NCGC00347677-02_C18H26N2O8_1_5-Dideoxy-3-C-({[2-(gamma-glutamylamino)benzyl]oxy}carbonyl)-L-arabinitol_M+H	6	2	6	1	5	1	1677	C21FH23N4O3	1	none
MLS001142919-01!_M+H	497.21	5	0	10	16	140	Melleumin_A_Melleumin_A	6	1	5	1	4	1	1247	C25H31N5O4S	1	none
MLS001141321-01!(2S)-2-[[2-(4-butyl-2-oxochromen-7-yl)oxyacetyl]amino]-3-phenylpropanoic_acid_M+H	423.168	2	3	2	10	128	MLS001141321-01!(2S)-2-[[2-(4-butyl-2-oxochromen-7-yl)oxyacetyl]amino]-3-phenylpropanoic_acid_M+H	6	1	5	1	1	19	1467	C24H25NO6	6	none
MLS001141057-01!1-[(2S)-2-amino-4-methylsulfanylbutanoyl]-N-[(2S)-1-[(4-fluorophenyl)methylamino]-1-oxopropan-2-yl]piperidine-4-carboxamide_M+H	438.21	4	0	8	14	126	MLS001141057-01!1-[(2S)-2-amino-4-methylsulfanylbutanoyl]-N-[(2S)-1-[(4-fluorophenyl)methylamino]-1-oxopropan-2-yl]piperidine-4-carboxamide_M+H	6	1	4	1	2	1	1454	C21FH31N4O3S	1	none
MLS001141033-01!1-[(2S)-2-amino-4-methylpentanoyl]-N-[(2S)-1-[(4-methoxyphenyl)methylamino]-3-methyl-1-oxobutan-2-yl]piperidine-4-carboxamide_M+H	460.305	4	2	8	18	139	MLS001141033-01!1-[(2S)-2-amino-4-methylpentanoyl]-N-[(2S)-1-[(4-methoxyphenyl)methylamino]-3-methyl-1-oxobutan-2-yl]piperidine-4-carboxamide_M+H	6	1	4	1	3	1	1412	C25H40N4O4	1	none
MLS001141013-01!1-[(2S)-2-amino-3-phenylpropanoyl]-N-[(2S)-1-[(4-methoxyphenyl)methylamino]-1-oxopropan-2-yl]piperidine-4-carboxamide_M+H	466.258	4	2	8	18	124	MLS001141013-01!1-[(2S)-2-amino-3-phenylpropanoyl]-N-[(2S)-1-[(4-methoxyphenyl)methylamino]-1-oxopropan-2-yl]piperidine-4-carboxamide_M+H	6	1	4	1	3	1	1340	C26H34N4O4	2	none
MLS001140957-01!4-[[[2-(4-butyl-2-oxochromen-7-yl)oxyacetyl]amino]methyl]cyclohexane-1-carboxylic_acid_M+H	415.199	2	3	2	10	133	MLS001140957-01!4-[[[2-(4-butyl-2-oxochromen-7-yl)oxyacetyl]amino]methyl]cyclohexane-1-carboxylic_acid_M+H	6	1	5	1	1	29	1548	C23H29NO6	17	none
MLS001140787-01!(2S)-2-[[(2R)-2-[[1-[(2-methylpropan-2-yl)oxycarbonyl]-4-phenylpiperidine-4-carbonyl]amino]propanoyl]amino]-3-phenylpropanoic_acid_M+H	523.268	5	3	7	18	116	MLS001140787-01!(2S)-2-[[(2R)-2-[[1-[(2-methylpropan-2-yl)oxycarbonyl]-4-phenylpiperidine-4-carbonyl]amino]propanoyl]amino]-3-phenylpropanoic_acid_M+H	6	1	3	2	3	1	1146	C29H37N3O6	3	none
MLS001140704-01!_M+H	579.248	4	4	11	26	140	MLS001140704-01!_M+H	6	1	3	1	1	21	1041	C33H33N5O5	1	none
MLS001140573-01!(2S)-3-(1H-indol-3-yl)-2-[[2-(6-oxobenzo[c]chromen-3-yl)oxyacetyl]amino]propanoic_acid_M+H	456.132	2	3	2	10	135	MLS001140573-01!(2S)-3-(1H-indol-3-yl)-2-[[2-(6-oxobenzo[c]chromen-3-yl)oxyacetyl]amino]propanoic_acid_M+H	6	1	4	1	0	742	1376	C26H20N2O6	2	none
MLS001140559-01!1-[2-(4-methyl-2-oxochromen-7-yl)oxyacetyl]piperidine-4-carboxamide_M+H	344.137	2	2	4	10	80	MLS001140559-01!1-[2-(4-methyl-2-oxochromen-7-yl)oxyacetyl]piperidine-4-carboxamide_M+H	6	1	4	1	1	26	1658	C18H20N2O5	5	none
MLS001140513-01!(2R)-2-[[(2R)-2-[[1-[(2-methylpropan-2-yl)oxycarbonyl]-4-phenylpiperidine-4-carbonyl]amino]propanoyl]amino]-2-phenylacetic_acid_M+H	509.253	5	3	7	18	129	Deacylbengazole_C_O10-Tridecanoyl	6	1	4	1	3	1	1255	C28H35N3O6	4	none
MLS001140512-01!(2R)-2-[[(2S)-3-methyl-2-[[1-[(2-methylpropan-2-yl)oxycarbonyl]-4-phenylpiperidine-4-carbonyl]amino]pentanoyl]amino]-2-phenylacetic_acid_M+H	551.3	5	3	7	18	133	MLS001140512-01!(2R)-2-[[(2S)-3-methyl-2-[[1-[(2-methylpropan-2-yl)oxycarbonyl]-4-phenylpiperidine-4-carbonyl]amino]pentanoyl]amino]-2-phenylacetic_acid_M+H	6	1	4	1	3	1	1088	C31H41N3O6	2	none
MLS001077334-01!(TYR0)-MELANOCYTE-STIMULATING_HORMONE-RELEASE_INHIBITING_FACTOR_M+H	447.248	4	1	9	16	99	MLS001077334-01!(TYR0)-MELANOCYTE-STIMULATING_HORMONE-RELEASE_INHIBITING_FACTOR_M+H	6	1	4	1	3	1	1508	C22H33N5O5	1	none
MLS001076858-01!_M+H	379.135	2	0	6	8	78	MLS001076858-01!_M+H	6	1	5	1	2	2	1599	C21H21N3O2S	2	none
MLS001076522-01!REV_5901_M+H	335.189	1	3	0	6	145	Threonylseryllysine_Threonylseryllysine	6	1	4	1	-1	1579	1579	C22H25NO2	5	none
MLS001076079-01!1-[(2-[DIETHYLAMINO]ETHYL)AMINO]-4-[HYDROXYMETHYL]-9H-THIOXANTHEN-9-ONE_M+H	356.156	1	1	5	10	144	MLS001076079-01!1-[(2-[DIETHYLAMINO]ETHYL)AMINO]-4-[HYDROXYMETHYL]-9H-THIOXANTHEN-9-ONE_M+H	6	1	3	1	-1	1699	1699	C20H24N2O2S	1	none
MLS001075310-01!(2R)-3-(1H-indol-3-yl)-2-[[2-(2-oxo-4-phenylchromen-7-yl)oxyacetyl]amino]propanoic_acid_M+H	482.148	2	3	2	10	127	MLS001075310-01!(2R)-3-(1H-indol-3-yl)-2-[[2-(2-oxo-4-phenylchromen-7-yl)oxyacetyl]amino]propanoic_acid_M+H	6	1	4	1	0	719	1303	C28H22N2O6	1	none
MLS001074892-01!PD_173074_M+H	523.327	3	4	9	18	145	MLS001074892-01!PD_173074_M+H	6	1	3	1	2	1	1142	C28H41N7O3	1	none
MLS001066334-01!D-erythro-Dihydrosphingosine764-22-7_M+H	301.298	1	2	1	4	102	MLS001066334-01!D-erythro-Dihydrosphingosine764-22-7_M+H	6	1	1	75	-1	1460	1460	C18H39NO2	5	none
MLS001056778-01!_M+H	356.246	2	2	6	12	145	MLS001056778-01!_M+H	6	1	4	1	0	738	1684	C22H32N2O2	1	none
MLS000876756-01!_M+H	658.153	2	15	0	18	127	MLS000876756-01!_M+H	6	1	2	5	1	11	744	C31H30O16	3	Benzopyranoids
MLS000863294-01!_M+H	418.174	2	7	2	16	106	MLS000863294-01!_M+H	6	1	2	4	1	4	1560	C21H26N2O7	1	none
MLS000862181-01!GR_113808_M+H	393.172	2	2	5	12	145	MLS000862181-01!GR_113808_M+H	6	1	4	1	1	4	1569	C19H27N3O4S	1	none
MLS000028619-01!BUTACAINE149-16-6_M+H	306.231	2	2	4	10	132	MLS000028619-01!BUTACAINE149-16-6_M+H	6	1	4	1	2	1	1462	C18H30N2O2	1	none
Lauryl_diethanolamide_M+H	287.246	2	2	3	6	11	Lauryl_diethanolamide_M+H	6	1	3	4	2	1	1350	C16H33NO3	3	none
Icaridin_M+H	229.168	3	3	3	10	11	4-Hydroxy-2-pyrrolidinecarboxylic_acid_N-Heptyl	6	4	3	1	2	1	1126	C12H23NO3	3	none
Hexazinone_M+H	252.159	3	0	10	22	8	Hexazinone_M+H	6	1	1	12	1	1	1292	C12H20N4O2	1	none
Hexa(methoxymethyl)melamine_M+H	390.223	1	12	12	10	24	4'-O-Geranylsinapyl_alcohol_ëÓ7''-Isomer__6''-ethoxy	6	4	2	34	-1	1603	1603	C15H30N6O6	1	none
Dendroamide_C_M+H	536.097	6	2	9	22	111	Dendroamide_C_M+H	6	1	0	1212	3	1	1212	C21H24N6O5S3	3	aminoacids/peptides
Cyromazine_M+H	166.097	1	0	7	10	10	Cyromazine_M+H	6	1	2	2	-1	767	767	C6H10N6	5	none
Capecitabine_M+H	359.149	3	6	6	18	8	Capecitabine_M+H	6	1	2	3	0	731	1674	C15FH22N3O6	1	none
C17_Sphingosine__M+H	285.267	1	2	1	4	36	C17_Sphingosine__M+H	6	2	1	77	-1	1363	1363	C17H35NO2	2	none
Asterric_acid_120092_M+H	348.085	2	9	0	10	25	Carpetimycin_A_1'_2'-Dihydro	6	2	2	16	0	673	1597	C17H16O8	14	Simple_Aromatic_Natural_Products
7-Hydroxymethotrexat_M+H	470.166	2	2	10	18	18	7-Hydroxymethotrexat_M+H	6	1	4	1	2	1	1287	C20H22N8O6	1	none
2258_Imatinib_M+H	493.259	2	0	13	22	35	2258_Imatinib_M+H	6	1	2	6	1	15	1287	C29H31N7O	1	none
2256_Fluvoxamine_M+H	318.156	1	3	1	8	24	2_6-Diamino-2_6-dideoxyidose_Me_glycoside__2N_3_4-tri-Ac	6	4	2	32	-1	1539	1539	C15F3H21N2O2	1	none
0943_2-Hydroxyatrazine_M+H	197.128	1	0	8	20	7	0943_2-Hydroxyatrazine_M+H	6	1	1	5	-1	994	994	C8H15N5O	2	none
0932_Acetochlor_M+H	269.118	2	2	3	10	19	1_2_3_4-Tetrahydro-5-hydroxy-1-hydroxymethyl-6_7-dimethoxy-2-methylisoquinoline_N-Oxide	6	1	4	1	1	4	1280	C14ClH20NO2	1	none
0432_Metolachlor_ESA_M+H	329.13	2	2	3	10	22	0432_Metolachlor_ESA_M+H	6	1	3	4	0	634	1667	C15H23NO5S	1	none
0431_Metolachlor_OA_M+H	279.147	2	3	3	12	18	4-Amino-1_3-butanediol_N-E-Cinnamoyl_(E)	6	1	2	45	0	516	1361	C15H21NO4	19	none
0156_Fenpropimorph_M+H	303.256	1	2	3	10	13	0156_Fenpropimorph_M+H	6	2	4	2	-1	1458	1458	C20H33NO	8	none
0144_Pethoxamid_M+H	295.134	2	2	3	10	15	0144_Pethoxamid_M+H	6	1	4	1	1	3	1443	C16ClH22NO2	3	none
0091_Prochloraz_M+H	375.031	2	2	4	12	26	Pesticide4_Prochloraz_C15H16Cl3N3O2__M+H	6	2	3	2	0	732	1600	C15Cl3H16N3O2	4	none
S-4-benzyl-3-((S)-3-hydroxy-2_2-dimethyloctanoyl)oxazolidin-2-one_M+H	347.21	3	3	3	14	99	S-4-benzyl-3-((S)-3-hydroxy-2_2-dimethyloctanoyl)oxazolidin-2-one_M+H	6	1	2	2	1	5	1610	C20H29NO4	7	none
MLS001160388-01!(2R)-2-[[(2S)-2-(1_2-dihydroimidazo[1_2-a]benzimidazole-3-carbonylamino)-4-methylsulfanylbutanoyl]amino]-3-phenylpropanoic_acid_M+H	481.178	4	1	8	18	140	MLS001160388-01!(2R)-2-[[(2S)-2-(1_2-dihydroimidazo[1_2-a]benzimidazole-3-carbonylamino)-4-methylsulfanylbutanoyl]amino]-3-phenylpropanoic_acid_M+H	6	1	4	1	3	1	1277	C24H27N5O4S	1	none
MLS001160370-01!1-[2-[(3_4_8_8-tetramethyl-2-oxo-9_10-dihydropyrano[2_3-h]chromen-5-yl)oxy]acetyl]piperidine-4-carboxamide_M+H	442.21	2	4	4	12	124	MLS001160370-01!1-[2-[(3_4_8_8-tetramethyl-2-oxo-9_10-dihydropyrano[2_3-h]chromen-5-yl)oxy]acetyl]piperidine-4-carboxamide_M+H	6	1	4	1	1	13	1457	C24H30N2O6	9	none
MLS001160293-01!N-(3_5-dimethoxyphenyl)-2-[(5-hydroxy-2_2-dimethyl-4-oxo-3H-chromen-7-yl)oxy]acetamide_M+H	401.147	2	9	2	14	135	MLS001160293-01!N-(3_5-dimethoxyphenyl)-2-[(5-hydroxy-2_2-dimethyl-4-oxo-3H-chromen-7-yl)oxy]acetamide_M+H	6	1	5	1	2	1	1657	C21H23NO7	9	none
MLS001160263-01!2-[(5-hydroxy-2_2-dimethyl-4-oxo-3H-chromen-7-yl)oxy]-N-[4-(2-hydroxyethyl)phenyl]acetamide_M+H	385.153	2	6	2	10	123	Amurenamide_A_Amurenamide_A	6	1	4	2	1	15	1709	C21H23NO6	22	none
MLS001160081-01!2-[2-(3-ethyl-4_8-dimethyl-2-oxochromen-7-yl)oxypropanoylamino]-3-(5-hydroxy-1H-indol-3-yl)propanoic_acid_M+H	492.19	2	4	2	10	139	Methionylmethionylisoleucylalanine_N-Formyl	6	1	5	1	0	716	1297	C27H28N2O7	1	none
MLS001159967-01!2-(4_7-dimethyl-2-oxochromen-5-yl)oxy-N-[2-(5-methoxy-1H-indol-3-yl)ethyl]acetamide_M+H	420.169	2	4	2	12	132	MLS001159967-01!2-(4_7-dimethyl-2-oxochromen-5-yl)oxy-N-[2-(5-methoxy-1H-indol-3-yl)ethyl]acetamide_M+H	6	1	3	3	1	10	1551	C24H24N2O5	8	none
MLS001159171-01!(2S)-1-[(2S)-3-methyl-2-[(3-oxo-2_4-dihydroquinoxaline-1-carbonyl)amino]pentanoyl]pyrrolidine-2-carboxylic_acid_M+H	402.19	4	1	10	24	108	MLS001159171-01!(2S)-1-[(2S)-3-methyl-2-[(3-oxo-2_4-dihydroquinoxaline-1-carbonyl)amino]pentanoyl]pyrrolidine-2-carboxylic_acid_M+H	6	1	6	1	4	1	1655	C20H26N4O5	3	none
MLS001159061-01!1-[2-(4_7-dimethyl-2-oxochromen-5-yl)oxyacetyl]-4-phenylpiperidine-4-carboxylic_acid_M+H	435.168	2	3	3	10	129	MLS001159061-01!1-[2-(4_7-dimethyl-2-oxochromen-5-yl)oxyacetyl]-4-phenylpiperidine-4-carboxylic_acid_M+H	6	2	4	1	1	17	1466	C25H25NO6	12	none
MLS001158986-01!(3S)-N-[(2S)-3-(1H-indol-3-yl)-1-[(2-methoxyphenyl)methylamino]-1-oxopropan-2-yl]-1_2_3_4-tetrahydroisoquinoline-3-carboxamide_M+H	482.232	3	2	6	14	140	Heterobactin_A_N2-Deacyl	6	1	4	1	1	6	1295	C29H30N4O3	4	none
MLS001158660-01!(2S)-2-[[(2S)-4-methyl-2-[(3-oxo-2_4-dihydroquinoxaline-1-carbonyl)amino]pentanoyl]amino]-2-phenylacetic_acid_M+H	438.19	4	1	9	24	126	MLS001158660-01!(2S)-2-[[(2S)-4-methyl-2-[(3-oxo-2_4-dihydroquinoxaline-1-carbonyl)amino]pentanoyl]amino]-2-phenylacetic_acid_M+H	6	1	5	1	4	1	1447	C23H26N4O5	3	none
MLS001158584-01!(3S)-N-[(2S)-3-(1H-indol-3-yl)-1-(3-methylanilino)-1-oxopropan-2-yl]-1_2_3_4-tetrahydroisoquinoline-3-carboxamide_M+H	452.221	3	0	6	10	140	Azotomycin__INN__USAN_Azotomycin__INN__USAN	6	1	3	1	1	8	1413	C28H28N4O2	1	none
MLS001158564-01!(3S)-N-[(2S)-3-(1H-indol-3-yl)-1-oxo-1-(4-propan-2-ylanilino)propan-2-yl]-1_2_3_4-tetrahydroisoquinoline-3-carboxamide_M+H	480.253	3	0	6	10	140	MLS001158564-01!(3S)-N-[(2S)-3-(1H-indol-3-yl)-1-oxo-1-(4-propan-2-ylanilino)propan-2-yl]-1_2_3_4-tetrahydroisoquinoline-3-carboxamide_M+H	6	1	3	3	1	7	1293	C30H32N4O2	1	none
MLS001158477-01!(2Z)-2-[(2_4-dimethoxyphenyl)methylidene]-6-[2-[(2S)-2-(hydroxymethyl)pyrrolidin-1-yl]-2-oxoethoxy]-1-benzofuran-3-one_M+H	439.163	2	9	3	14	123	MLS001158477-01!(2Z)-2-[(2_4-dimethoxyphenyl)methylidene]-6-[2-[(2S)-2-(hydroxymethyl)pyrrolidin-1-yl]-2-oxoethoxy]-1-benzofuran-3-one_M+H	6	1	2	21	0	747	1421	C24H25NO7	5	none
MLS001158260-01!N-[2-(3_4-dimethoxyphenyl)ethyl]-2-(3_4_7-trimethyl-2-oxochromen-5-yl)oxyacetamide_M+H	425.184	2	6	2	12	106	MLS001158260-01!N-[2-(3_4-dimethoxyphenyl)ethyl]-2-(3_4_7-trimethyl-2-oxochromen-5-yl)oxyacetamide_M+H	6	1	4	1	1	12	1460	C24H27NO6	7	none
MLS001158166-01!4-[[[2-[(4_8_8-trimethyl-2-oxo-9_10-dihydropyrano[2_3-h]chromen-5-yl)oxy]acetyl]amino]methyl]cyclohexane-1-carboxylic_acid_M+H	457.21	2	5	2	10	136	MLS001158166-01!4-[[[2-[(4_8_8-trimethyl-2-oxo-9_10-dihydropyrano[2_3-h]chromen-5-yl)oxy]acetyl]amino]methyl]cyclohexane-1-carboxylic_acid_M+H	6	1	4	1	1	24	1375	C25H31NO7	4	none
MLS001158165-01!(2S)-1-[2-[(4-butyl-8_8-dimethyl-2-oxo-9_10-dihydropyrano[2_3-h]chromen-5-yl)oxy]acetyl]pyrrolidine-2-carboxylic_acid_M+H	457.21	2	5	3	10	138	MLS001158165-01!(2S)-1-[2-[(4-butyl-8_8-dimethyl-2-oxo-9_10-dihydropyrano[2_3-h]chromen-5-yl)oxy]acetyl]pyrrolidine-2-carboxylic_acid_M+H	6	1	4	1	1	23	1375	C25H31NO7	4	none
MLS001158092-01!(2S)-2-[6-(1_2-dihydroimidazo[1_2-a]benzimidazole-3-carbonylamino)hexanoylamino]-2-phenylacetic_acid_M+H	449.206	4	1	8	18	140	MLS001158092-01!(2S)-2-[6-(1_2-dihydroimidazo[1_2-a]benzimidazole-3-carbonylamino)hexanoylamino]-2-phenylacetic_acid_M+H	6	1	6	1	4	1	1493	C24H27N5O4	3	none
MLS001158081-01!N-(3-morpholin-4-ylpropyl)-3-(2_3_5_9-tetramethyl-7-oxofuro[3_2-g]chromen-6-yl)propanamide_M+H	440.231	2	2	5	14	140	MLS001158081-01!N-(3-morpholin-4-ylpropyl)-3-(2_3_5_9-tetramethyl-7-oxofuro[3_2-g]chromen-6-yl)propanamide_M+H	6	1	4	2	2	5	1448	C25H32N2O5	5	none
MLS001157974-01!(2S)-1-[2-[[(2Z)-3-oxo-2-[(2_3_4-trimethoxyphenyl)methylidene]-1-benzofuran-6-yl]oxy]acetyl]pyrrolidine-2-carboxylic_acid_M+H	483.153	2	11	3	14	131	MLS001157974-01!(2S)-1-[2-[[(2Z)-3-oxo-2-[(2_3_4-trimethoxyphenyl)methylidene]-1-benzofuran-6-yl]oxy]acetyl]pyrrolidine-2-carboxylic_acid_M+H	6	1	3	1	1	27	1276	C25H25NO9	1	none
MLS001157954-01!(2S)-1-[2-[[(2Z)-2-[(3_4-dimethoxyphenyl)methylidene]-3-oxo-1-benzofuran-6-yl]oxy]acetyl]pyrrolidine-2-carboxylic_acid_M+H	453.142	2	9	3	14	125	Azotomycin__INN__USAN_Azotomycin__INN__USAN	6	1	2	6	0	730	1372	C24H23NO8	3	none
MLS001142936-01!7-[2-[(4aS_8aS)-4a-hydroxy-1_3_4_5_6_7_8_8a-octahydroisoquinolin-2-yl]-2-oxoethoxy]-4-ethyl-8-methylchromen-2-one_M+H	399.205	2	3	3	10	131	MLS001142936-01!7-[2-[(4aS_8aS)-4a-hydroxy-1_3_4_5_6_7_8_8a-octahydroisoquinolin-2-yl]-2-oxoethoxy]-4-ethyl-8-methylchromen-2-one_M+H	6	1	4	1	1	10	1647	C23H29NO5	8	none
MLS001142750-01!7-[1-[(4aS_8aS)-4a-hydroxy-1_3_4_5_6_7_8_8a-octahydroisoquinolin-2-yl]-1-oxopropan-2-yl]oxy-4_8-dimethylchromen-2-one_M+H	399.205	2	3	3	10	118	MLS001142750-01!7-[1-[(4aS_8aS)-4a-hydroxy-1_3_4_5_6_7_8_8a-octahydroisoquinolin-2-yl]-1-oxopropan-2-yl]oxy-4_8-dimethylchromen-2-one_M+H	6	1	4	2	1	16	1647	C23H29NO5	8	none
MLS001141257-01!1-[2-[[(2Z)-2-[(2_5-dimethoxyphenyl)methylidene]-3-oxo-1-benzofuran-6-yl]oxy]acetyl]piperidine-4-carboxylic_acid_M+H	467.158	2	9	3	14	124	MLS001141257-01!1-[2-[[(2Z)-2-[(2_5-dimethoxyphenyl)methylidene]-3-oxo-1-benzofuran-6-yl]oxy]acetyl]piperidine-4-carboxylic_acid_M+H	6	1	4	1	0	694	1310	C25H25NO8	2	none
MLS001140708-01!1-[(2S)-2-[[(2S)-2-(2_4-dioxo-1H-quinazolin-3-yl)-3-phenylpropanoyl]amino]propanoyl]piperidine-4-carboxylic_acid_M+H	492.201	3	1	6	12	131	MLS001140708-01!1-[(2S)-2-[[(2S)-2-(2_4-dioxo-1H-quinazolin-3-yl)-3-phenylpropanoyl]amino]propanoyl]piperidine-4-carboxylic_acid_M+H	6	1	5	1	3	1	1293	C26H28N4O6	1	none
MLS001140359-01!1-[2-(4_7-dimethyl-2-oxochromen-5-yl)oxyacetyl]piperidine-4-carboxamide_M+H	358.153	2	2	4	10	94	MLS001140359-01!1-[2-(4_7-dimethyl-2-oxochromen-5-yl)oxyacetyl]piperidine-4-carboxamide_M+H	6	2	4	2	1	22	1694	C19H22N2O5	6	none
MLS001032368-01!(3S)-2-[2-[[(2Z)-2-[(3-methoxyphenyl)methylidene]-3-oxo-1-benzofuran-6-yl]oxy]acetyl]-3_4-dihydro-1H-isoquinoline-3-carboxylic_acid_M+H	485.147	2	7	3	14	131	MLS001032368-01!(3S)-2-[2-[[(2Z)-2-[(3-methoxyphenyl)methylidene]-3-oxo-1-benzofuran-6-yl]oxy]acetyl]-3_4-dihydro-1H-isoquinoline-3-carboxylic_acid_M+H	6	1	3	1	1	18	1251	C28H23NO7	1	none
MLS001032320-01!N-(3-morpholin-4-ylpropyl)-3-(3_5_9-trimethyl-7-oxofuro[3_2-g]chromen-6-yl)propanamide_M+H	426.215	2	2	5	14	140	MLS001032320-01!N-(3-morpholin-4-ylpropyl)-3-(3_5_9-trimethyl-7-oxofuro[3_2-g]chromen-6-yl)propanamide_M+H	6	1	4	1	2	2	1498	C24H30N2O5	13	none
MLS001032303-01!2-[(5-hydroxy-2_2-dimethyl-4-oxo-3H-chromen-7-yl)oxy]-N-[2-(4-methoxyphenyl)ethyl]acetamide_M+H	399.168	2	7	2	14	139	NCGC00381296-01![2-hydroxy-3-[(E)-3-(4-methoxyphenyl)prop-2-enoyl]oxypropyl]_(E)-3-(4-hydroxyphenyl)prop-2-enoate_M+H	6	2	4	2	1	17	1640	C22H25NO6	22	none
2_5-Piperazinedione__3-[[1-(1_1-dimethyl-2-propen-1-yl)-1H-indol-3-yl]methyl]-6-[[2-(1_1-dimethyl-2-propen-1-yl)-1H-indol-3-yl]methyl]-__(3S_6S)_120157_M+H	508.284	2	0	9	9	46	Elastatinal_A_Elastatinal_A	6	2	2	13	0	728	1283	C32H36N4O2	11	aminoacids/peptides
myristoylCoA_M+H	977.314	3	7	11	26	17	myristoylCoA_M+H	5	1	4	1	0	137	214	C35H62N7O17P3S	2	none
_130131_M+H	578.273	2	10	0	4	27	Ilexlignan_A_Ilexlignan_A	5	1	3	1	2	1	1039	C30H42O11	13	none
_130047_M+H	497.241	1	10	2	8	35	Cyclotryprostatin_A_13-Me_ether__N1-(3-methyl-2-butenyl)	5	1	1	78	-1	1251	1251	C28H35NO7	3	none
_130032_M+H	337.189	2	4	1	8	20	Fortimicin_KF_Fortimicin_KF	5	3	1	115	1	6	1604	C18H27NO5	10	none
_130029_M+H	402.204	1	8	0	6	36	Threonylthreonylargininal_N-Ac	5	2	4	1	-1	1655	1655	C23H30O6	27	Oxygen_Heterocycles
_120156_M+H	508.284	2	0	8	5	38	Elastatinal_A_Elastatinal_A	5	2	1	90	0	728	1283	C32H36N4O2	11	aminoacids/peptides
Ziprasidone_M+H	412.112	1	0	8	14	16	Ziprasidone_M+H	5	1	2	2	-1	1486	1486	C21ClH21N4OS	1	none
Verapamil_aka_"Benzeneacetonitrile__Alpha-[3-[[2-(3_4-dimethoxyphenyl)ethyl]methylamino]propyl]-3_4-dimethoxy-Alpha-(1-methylethyl)-__(R)-_[CAS]"_M+H	454.283	1	8	3	8	100	Verapamil_aka_"Benzeneacetonitrile__Alpha-[3-[[2-(3_4-dimethoxyphenyl)ethyl]methylamino]propyl]-3_4-dimethoxy-Alpha-(1-methylethyl)-__(R)-_[CAS]"_M+H	5	1	2	16	-1	1364	1364	C27H38N2O4	5	none
Triadimenol_M+H	295.109	1	3	1	8	11	Triadimenol_M+H	5	1	2	18	-1	1445	1445	C14ClH18N3O2	1	none
Telmisartan_aka_2-[4-[[4-methyl-6-(1-methylbenzimidazol-2-yl)-2-propylbenzimidazol-1-yl]methyl]phenyl]benzoic_acid_M+H	514.237	1	1	2	6	50	Telmisartan_aka_2-[4-[[4-methyl-6-(1-methylbenzimidazol-2-yl)-2-propylbenzimidazol-1-yl]methyl]phenyl]benzoic_acid_M+H	5	2	3	2	-1	1162	1162	C33H30N4O2	4	none
Sinapic_acid_M+H	224.068	1	6	0	6	33	3-(3_4-Dihydroxyphenyl)-2-propenal_3'-Me_ether___Ac	5	5	3	3	-1	1183	1183	C11H12O5	17	Oxygen_Heterocycles
Scytophycin_D_M+H	821.529	2	15	3	10	116	Scytophycin_D_M+H	5	1	2	6	0	263	375	C45H75NO12	4	none
ReSpect:PM018186_p-Coumaroylagmatine_M+H	276.159	2	1	5	10	13	(4-Aminobutyl)guanidine__9CI_N1-(4-Hydroxy-E-cinnamoyl)	5	2	5	2	2	2	1277	C14H20N4O2	3	none
Phytosphingosine_M+H	317.293	1	3	1	4	39	3_6_9_12_15-Tricosapentaene_3_6_9_12_15-Tricosapentaene	5	5	1	52	-1	1535	1535	C18H39NO3	2	none
Phthals?_urebenzbutylester_M+H	312.136	3	4	0	8	8	Phthals?_urebenzbutylester_M+H	5	1	3	1	1	21	1564	C19H20O4	23	Simple_Aromatic_Natural_Products
Pesticide6_Bitertanol_C20H23N3O2_1-(4-Biphenylyloxy)-3_3-dimethyl-1-(1H-1_2_4-triazol-1-yl)-2-butanol_M+H	337.179	1	3	3	10	24	Pesticide6_Bitertanol_C20H23N3O2_1-(4-Biphenylyloxy)-3_3-dimethyl-1-(1H-1_2_4-triazol-1-yl)-2-butanol_M+H	5	1	2	2	-1	1595	1595	C20H23N3O2	6	none
Pesticide5_Prothioconazole_C14H15Cl2N3OS_Redigo_M+H	343.031	1	1	4	10	20	Pesticide5_Prothioconazole_C14H15Cl2N3OS_Redigo_M+H	5	1	3	1	-1	1677	1677	C14Cl2H15N3OS	3	none
Pesticide4_Nitenpyram_C11H15ClN4O2_N'-[(6-Chloro-3-pyridinyl)methyl]-N-ethyl-N-methyl-2-nitro-1_1-ethenediamine_M+H	270.088	1	0	7	12	20	Pesticide4_Nitenpyram_C11H15ClN4O2_N'-[(6-Chloro-3-pyridinyl)methyl]-N-ethyl-N-methyl-2-nitro-1_1-ethenediamine_M+H	5	1	2	6	-1	1284	1284	C11ClH15N4O2	3	none
Pesticide4_Fenpyroximate_C24H27N3O4_tert-Butyl_4-[({[(1E)-(1_3-dimethyl-5-phenoxy-1H-pyrazol-4-yl)methylidene]amino}oxy)methyl]benzoate_M+H	421.2	2	5	2	12	30	Ophthalmic_acid_N-Benzyloxycarbonyl	5	1	3	2	1	10	1511	C24H27N3O4	4	none
Pesticide4_Dimoxystrobin_C19H22N2O3_(2E)-2-{2-[(2_5-Dimethylphenoxy)methyl]phenyl}-2-(methoxyimino)-N-methylacetamide_M+H	326.163	2	3	2	8	24	Pesticide4_Dimoxystrobin_C19H22N2O3_(2E)-2-{2-[(2_5-Dimethylphenoxy)methyl]phenyl}-2-(methoxyimino)-N-methylacetamide_M+H	5	2	2	22	0	655	1664	C19H22N2O3	11	none
Pesticide3_Triflumuron_C15H10ClF3N2O3_Benzamide__2-chloro-N-[[[4-(trifluoromethoxy)phenyl]amino]carbonyl]-_M+H	358.033	4	2	4	12	35	Pesticide3_Triflumuron_C15H10ClF3N2O3_Benzamide__2-chloro-N-[[[4-(trifluoromethoxy)phenyl]amino]carbonyl]-_M+H	5	1	4	1	3	1	1686	C15ClF3H10N2O3	2	none
Pesticide3_Lufenuron_C17H8Cl2F8N2O3_N-[[[2_5-Dichloro-4-(1_1_2_3_3_3-hexafluoropropoxy)phenyl]amino]carbonyl]-2_6-difluorobenzamide_M+H	509.978	4	2	4	12	32	Pesticide3_Lufenuron_C17H8Cl2F8N2O3_N-[[[2_5-Dichloro-4-(1_1_2_3_3_3-hexafluoropropoxy)phenyl]amino]carbonyl]-2_6-difluorobenzamide_M+H	5	1	5	1	4	1	1264	C17Cl2F8H8N2O3	1	none
Pesticide3_Iprovalicarb_Isomer_1*_C18H28N2O3_Isopropyl_[(2S)-3-methyl-1-{[1-(4-methylphenyl)ethyl]amino}-1-oxo-2-butanyl]carbamate_M+H	320.21	4	2	4	12	14	Pesticide3_Iprovalicarb_Isomer_1*_C18H28N2O3_Isopropyl_[(2S)-3-methyl-1-{[1-(4-methylphenyl)ethyl]amino}-1-oxo-2-butanyl]carbamate_M+H	5	1	3	1	1	7	1515	C18H28N2O3	4	none
Pesticide3_Dioxacarb_C11H13NO4_Phenol__2-(1_3-dioxolan-2-yl)-__methylcarbamate_M+H	223.084	3	6	2	16	13	Pesticide3_Dioxacarb_C11H13NO4_Phenol__2-(1_3-dioxolan-2-yl)-__methylcarbamate_M+H	5	1	1	189	1	13	1194	C11H13NO4	28	none
Pesticide3_3-Hydroxycarbofuran_C12H15NO4_3_7-Benzofurandiol__2_3-dihydro-2_2-dimethyl-__7-(methylcarbamate)_M+H	237.1	3	5	2	10	15	Galactaric_acid__8CI__9CI_Di-Me_ester	5	7	4	3	2	2	1189	C12H15NO4	27	none
Pesticide1_Monocrotophos_C7H14NO5P_Dimethyl_(2E)-4-(methylamino)-4-oxo-2-buten-2-yl_phosphate_M+H	223.061	2	3	2	6	12	Pesticide1_Monocrotophos_C7H14NO5P_Dimethyl_(2E)-4-(methylamino)-4-oxo-2-buten-2-yl_phosphate_M+H	5	1	4	1	1	8	1198	C7H14NO5P	3	none
Okaramine_R_120153_M+H	536.242	2	1	10	12	40	Okaramine_R_120153_M+H	5	1	2	6	1	11	1207	C32H32N4O4	4	aminoacids/peptides
NCGC00386093-01_C34H43N3O6__M+H	589.315	2	3	6	8	96	3_7_12-Trihydroxy-11_15_23-trioxolanost-8-en-26-oic_acid_7-Ketone__12-Ac__Me_ester	5	1	2	14	0	566	947	C34H43N3O6	1	none
NCGC00386085-01_C32H44O10__M+H	588.293	3	12	0	6	120	3-Iridene-1_7_8_10_11-pentol_10-O-(3-Acetoxy-3-methylbutanoyl)__1_11-bis-O-(3-methylbutanoyl)__7-Ac	5	7	2	25	0	569	926	C32H44O10	7	Steroids
NCGC00386081-01_C27H37NO6__M+H	471.262	2	5	3	14	56	Tuberine_Tuberine	5	1	4	2	1	7	1292	C27H37NO6	7	none
NCGC00386010-01_C24H36O15_Benzyl_beta-D-glucopyranosyl-(1->2)-[beta-D-xylopyranosyl-(1->6)]-beta-D-glucopyranoside_M+H	564.205	1	21	0	14	56	3-Hydroxy-2-methyl-4H-pyran-4-one__9CI_O-[4-Hydroxy-E-cinnamoyl-(‰ Õ5)-ë_-D-apiofuranosyl-(1‰ Õ6)-ë_-D-glucopyranoside]	5	36	3	8	-1	1103	1103	C24H36O15	4	none
NCGC00386008-01_C29H44O8_Card-20(22)-enolide__3-[(6-deoxy-alpha-L-mannopyranosyl)oxy]-14-hydroxy-__(3beta_9xi)-_M+H	520.304	1	10	0	6	57	AAL_Toxin_AAL_Toxin_TA1	5	3	4	1	-1	1171	1171	C29H44O8	12	none
NCGC00386003-01_C18H22O4_2-(5-Acetyl-2_3-dihydro-1-benzofuran-2-yl)-2-propen-1-yl_3-methylbutanoate_M+H	302.152	2	4	0	6	41	NCGC00386003-01_C18H22O4_2-(5-Acetyl-2_3-dihydro-1-benzofuran-2-yl)-2-propen-1-yl_3-methylbutanoate_M+H	5	1	3	1	1	6	1460	C18H22O4	16	Benzofuranoids
NCGC00385992-01_C21H29NO_1-Methyl-2-[(6Z)-6-undecen-1-yl]-4(1H)-quinolinone_M+H	311.225	1	0	3	4	110	HMDB:HMDB00651-889_Decanoylcarnitine_M+H	5	4	4	2	-1	1561	1561	C21H29NO	5	Alcaloids
NCGC00385799-01_C28H36O10_2-Hydroxy-13_20-dimethoxy-4_7_17_22_22-pentamethyl-11-oxo-5_10_21_23-tetraoxahexacyclo[18.2.1.0~1_17~.0~4_16~.0~6_14~.0~8_12~]tricosa-6(14)_7_12-trien-18-yl_acetate_M+H	532.231	2	15	0	10	82	Bengazole_Z_O2-Hexadecanoyl	5	8	2	62	1	64	1184	C28H36O10	11	none
NCGC00385796-01![(2R_3R_4S_5S_6R)-3_5-diacetyloxy-2-(acetyloxymethyl)-6-[(2S_3R)-2_3_4-trihydroxybutoxy]oxan-4-yl]_dodecanoate_M+H	592.309	5	15	0	14	48	NCGC00385796-01![(2R_3R_4S_5S_6R)-3_5-diacetyloxy-2-(acetyloxymethyl)-6-[(2S_3R)-2_3_4-trihydroxybutoxy]oxan-4-yl]_dodecanoate_M+H	5	1	3	2	1	7	977	C28H48O13	1	none
NCGC00385786-01!5_8-dihydroxy-2-(4-hydroxyphenyl)-7-methoxy-3-[(2S_3R_4R_5R_6S)-3_4_5-trihydroxy-6-methyloxan-2-yl]oxychromen-4-one_M+H	462.116	1	14	0	10	41	NCGC00385786-01!5_8-dihydroxy-2-(4-hydroxyphenyl)-7-methoxy-3-[(2S_3R_4R_5R_6S)-3_4_5-trihydroxy-6-methyloxan-2-yl]oxychromen-4-one_M+H	5	1	2	14	-1	1432	1432	C22H22O11	23	Flavonoids
NCGC00385785-01!(2R_3R_4S_5S_6R)-2-[[2-(3_4-dihydroxyphenyl)-5_7-dihydroxy-3_4-dihydro-2H-chromen-3-yl]oxy]-6-(hydroxymethyl)oxane-3_4_5-triol_M+H	452.132	1	14	0	6	41	1_7-Bis(3_4-dihydroxyphenyl)-5-oxo-3-heptanesulfonic_acid_5'-Hydroxy__3'_3''-di-Me_ether	5	7	3	24	-1	1410	1410	C21H24O11	18	Flavonoids
NCGC00385765-01![(2S_3R_4S_5R_6R)-6-[[(2R_3R_4R_5S_6S)-3_5-dihydroxy-6-methyl-4-[(2S_3R_4S_5S_6R)-3_4_5-trihydroxy-6-(hydroxymethyl)oxan-2-yl]oxyoxan-2-yl]oxymethyl]-2-[2-(3_4-dihydroxyphenyl)-5_7-dihydroxy-4-oxochromen-3-yl]oxy-5-hydroxy-4-[(2S_3R_4S_5S)-3_4_5-trihydroxyoxan-2-yl]oxyoxan-3-yl]_(E)-3-(4-hydroxyphenyl)prop-2-enoate_M+H	1050.29	2	35	0	22	55	Quercetin_3-glycosides_3-O-[ë_-D-Xylopyranosyl-(1‰ Õ3)-[4-hydroxy-E-cinnamoyl-(‰ Õ4)]-ë±-L-rhamnopyranosyl-(1‰ Õ6)-[ë_-D-glucopyranosyl-(1‰ Õ2)]-ë_-D-glucopyranoside]	5	8	4	2	1	14	206	C47H54O27	3	Flavonoids
NCGC00385760-01!(2S_3S_9R_13R_14S_16R)-2_3_16-trihydroxy-17-[(2R)-2-hydroxy-6-methyl-3-oxohept-6-en-2-yl]-4_4_9_13_14-pentamethyl-1_2_3_7_8_10_12_15_16_17-decahydrocyclopenta[a]phenanthren-11-one_M+H	502.329	1	4	0	2	52	19_30-Tetratriacontadiene-2_4_6_17_33-pentayne-1_8_32-triol_19_30-Tetratriacontadiene-2_4_6_17_33-pentayne-1_8_32-triol	5	6	1	112	-1	1264	1264	C30H46O6	11	Terpenoids
NCGC00385727-01_C31H40O8_(1R_5R_6R_13R_14R_16S)-6-(3-Furyl)-16-(2-methoxy-2-oxoethyl)-1_5_15_15-tetramethyl-8_17-dioxo-7-oxatetracyclo[11.3.1.0~2_11~.0~5_10~]heptadec-10-en-14-yl_2-methylpropanoate_M+H	540.272	3	8	0	10	65	Caribaeoside_Aglycone__15-Ac	5	5	3	5	2	1	1136	C31H40O8	10	none
NCGC00385659-01_C20H36O2_1-Naphthalenepentanol__decahydro-6-hydroxy-gamma_5_5_8a-tetramethyl-2-methylene-_M+H	308.272	1	2	0	2	31	4_15-Bifloradien-10-ol_Me_ether	5	4	1	43	-1	1473	1473	C20H36O2	7	none
NCGC00385639-01_C16H24O7__M+H	328.152	2	6	0	6	56	p-Mentha-1_3_5-triene-3_8_9_10-tetrol_3-Me_ether__9-O-(2-methylpropanoyl)__10-Ac	5	11	1	195	0	644	1660	C16H24O7	9	Terpenoids
NCGC00385549-01_C44H64O18_Olean-12-en-29-oic_acid__22-(acetyloxy)-3-[(2-O-hexopyranuronosylhexopyranuronosyl)oxy]-11-oxo-_M+H	880.409	2	18	0	14	97	NCGC00385549-01_C44H64O18_Olean-12-en-29-oic_acid__22-(acetyloxy)-3-[(2-O-hexopyranuronosylhexopyranuronosyl)oxy]-11-oxo-_M+H	5	2	2	3	0	170	275	C44H64O18	2	Terpenoids
NCGC00385532-01!2-(3_5-dihydroxy-4-methoxyphenyl)-5_7-dihydroxy-3-[(2S_3R_4S_5S_6R)-3_4_5-trihydroxy-6-(hydroxymethyl)oxan-2-yl]oxychromen-4-one_M+H	494.106	1	16	0	10	36	NCGC00385532-01!2-(3_5-dihydroxy-4-methoxyphenyl)-5_7-dihydroxy-3-[(2S_3R_4S_5S_6R)-3_4_5-trihydroxy-6-(hydroxymethyl)oxan-2-yl]oxychromen-4-one_M+H	5	1	1	81	-1	1293	1293	C22H22O13	8	Flavonoids
NCGC00385408-01_C17H17N5O2_3-(1H-Imidazol-4-ylmethyl)-6-(1H-indol-3-ylmethyl)-2_5-piperazinedione_M+H	323.138	2	0	9	12	125	Pyroglutamylhistidylglycine_Pyroglutamylhistidylglycine	5	1	2	17	0	613	1562	C17H17N5O2	1	none
NCGC00385400-01_C19H18N2O2_3_3-Di(1H-indol-3-yl)-1_2-propanediol_M+H	306.137	1	2	4	4	40	2-Amino-1-(4-nitrophenyl)-1_3-propanediol_N-Propanoyl__O3-Ac	5	3	2	23	-1	1435	1435	C19H18N2O2	9	Alcaloids
NCGC00385375-01!8-[(2S_3R_4S_5S_6R)-4_5-dihydroxy-6-(hydroxymethyl)-3-[(2S_3R_4S_5R)-3_4_5-trihydroxyoxan-2-yl]oxyoxan-2-yl]-2-(3_4-dihydroxyphenyl)-5_7-dihydroxychromen-4-one_M+H	580.143	1	18	0	6	57	Cephamycin_B_Cephamycin_B	5	13	4	4	-1	1044	1044	C26H28O15	17	Flavonoids
NCGC00385367-01!5_7-dihydroxy-2-(4-hydroxy-3-methoxyphenyl)-6-methoxy-3-[(2S_3R_4S_5S_6R)-3_4_5-trihydroxy-6-[[(2R_3R_4S_5S_6R)-3_4_5-trihydroxy-6-(hydroxymethyl)oxan-2-yl]oxymethyl]oxan-2-yl]oxychromen-4-one_M+H	670.175	1	24	0	14	49	4'_5_7-Trihydroxy-3'_6_8-trimethoxyflavone_4'-O-[4-Carboxy-3-hydroxy-3-methylbutanoyl-(‰ Õ6)-ë_-D-glucopyranoside]	5	5	3	3	-1	703	703	C29H34O18	4	Flavonoids
NCGC00385348-01!7-[3-[(2R_3R_4R)-3_4-dihydroxy-4-(hydroxymethyl)oxolan-2-yl]oxy-4_5-dihydroxy-6-(hydroxymethyl)oxan-2-yl]oxy-3-(4-methoxyphenyl)chromen-4-one_M+H	562.169	1	18	0	14	46	NCGC00385348-01!7-[3-[(2R_3R_4R)-3_4-dihydroxy-4-(hydroxymethyl)oxolan-2-yl]oxy-4_5-dihydroxy-6-(hydroxymethyl)oxan-2-yl]oxy-3-(4-methoxyphenyl)chromen-4-one_M+H	5	2	2	3	-1	1094	1094	C27H30O13	25	Polcyclic_Aromatic_Natural_Products
NCGC00385260-01![(2S_3R_4S_5R_6R)-2-[3-[(2S_3R_4S_5S_6R)-4_5-dihydroxy-6-(hydroxymethyl)-3-[(2S_3R_4R_5R_6S)-3_4_5-trihydroxy-6-methyloxan-2-yl]oxyoxan-2-yl]oxy-5-hydroxy-2-(4-hydroxyphenyl)-4-oxochromen-7-yl]oxy-5-hydroxy-6-(hydroxymethyl)-4-[(2S_3R_4S_5S_6R)-3_4_5-trihydroxy-6-(hydroxymethyl)oxan-2-yl]oxyoxan-3-yl]_(E)-3-(4-hydroxyphenyl)prop-2-enoate_M+H	1064.3	2	35	0	22	67	Kaempferol_3_7-diglycosides_3-O-[ë_-D-Glucopyranosyl-(1‰ Õ2)-[4-hydroxy-E-cinnamoyl-(‰ Õ6)]-ë_-D-glucopyranosyl-(1‰ Õ2)-ë_-D-glucopyranoside]__7-O-ë±-L-rhamnopyranoside	5	10	3	12	1	25	229	C48H56O27	9	Flavonoids
NCGC00385209-01![2-(3_4-dihydroxyphenyl)-5-hydroxy-7-methoxy-4-oxo-3-[(2S_3R_4R_5R_6S)-3_4_5-trihydroxy-6-methyloxan-2-yl]oxychromen-8-yl]_acetate_M+H	520.122	2	16	0	14	49	NCGC00385209-01![2-(3_4-dihydroxyphenyl)-5-hydroxy-7-methoxy-4-oxo-3-[(2S_3R_4R_5R_6S)-3_4_5-trihydroxy-6-methyloxan-2-yl]oxychromen-8-yl]_acetate_M+H	5	1	2	18	0	719	1175	C24H24O13	8	Flavonoids
NCGC00385187-01!(2S_3S_9R_13R_14S_16R)-2_16-dihydroxy-17-[(2R)-2-hydroxy-6-methyl-3-oxohept-6-en-2-yl]-4_4_9_13_14-pentamethyl-3-[(2R_3R_4S_5S_6R)-3_4_5-trihydroxy-6-(hydroxymethyl)oxan-2-yl]oxy-1_2_3_7_8_10_12_15_16_17-decahydrocyclopenta[a]phenanthren-11-one_M+H	664.382	1	11	0	6	57	Glycerol_1_2-dialkanoates_Glycerol_1_2-di(5Z_8Z_11Z_14Z-eicosatetraenoate)	5	5	3	4	-1	747	747	C36H56O11	9	Terpenoids
NCGC00385150-01_C42H44O13_(1S_2R_4S_5R_6S_7S_8R_9R_12R)-7_12-Diacetoxy-6-(acetoxymethyl)-2_10_10-trimethyl-11-oxatricyclo[7.2.1.0~1_6~]dodecane-4_5_8-triyl_tribenzoate_M+H	756.278	7	14	0	10	106	1_2_6_8_9_14-Hexahydroxydihydro-ë_-agarofuran_8-O-(3-Pyridinecarbonyl)__1_9-dibenzoyl__2_6_14-tri-Ac	5	4	2	14	1	34	561	C42H44O13	2	Terpenoids
NCGC00385107-01_C23H32O9_Cyclohexaneacetic_acid__6-[4-(acetyloxy)-3-hydroxy-2-methylene-1-oxobutoxy]-4-ethenyl-2-hydroxy-3-[1-(hydroxymethyl)ethenyl]-4-methyl-alpha-methylene-__methyl_ester_M+H	452.205	4	9	0	14	92	8_9-Dioxo-8_9-seco-15-labdanoic_acid_2-Acetoxy-3-hydroxypropyl_ester	5	2	1	110	0	738	1416	C23H32O9	12	Terpenoids
NCGC00385101-01_C26H40O10_1_6-Bis-O-{[4-(2-hydroxy-2-propanyl)-1-cyclohexen-1-yl]carbonyl}-beta-D-glucopyranose_M+H	512.262	3	11	0	6	46	NCGC00385101-01_C26H40O10_1_6-Bis-O-{[4-(2-hydroxy-2-propanyl)-1-cyclohexen-1-yl]carbonyl}-beta-D-glucopyranose_M+H	5	1	3	3	1	10	1204	C26H40O10	5	Terpenoids
NCGC00385077-01![(2R_3S_4S_5R_6S)-3_4_5-trihydroxy-6-(4-hydroxyphenoxy)oxan-2-yl]methyl_(E)-3-(3_4-dihydroxyphenyl)prop-2-enoate_M+H	434.121	2	12	0	10	30	NCGC00385077-01![(2R_3S_4S_5R_6S)-3_4_5-trihydroxy-6-(4-hydroxyphenoxy)oxan-2-yl]methyl_(E)-3-(3_4-dihydroxyphenyl)prop-2-enoate_M+H	5	2	3	4	1	13	1508	C21H22O10	17	Carbohydrates
NCGC00385055-01_C26H36O7_4H-Cyclopenta[a]cyclopropa[f]cycloundecen-4-one__4a_7_8-tris(acetyloxy)-1_1a_4a_5_6_7_7a_8_9_10_11_11a-dodecahydro-1_1_3_6-tetramethyl-9-methylene-__(1aR_2E_4aR_6S_7S_7aR_8R_11aS)-_M+H	460.246	4	6	0	4	70	Plantagoguanidinic_acid_7'-Hydroxy__N1-[ë±-D-xylopyranosyl-(1‰ Õ4)-2ë__4-dihydroxybutyl]	5	4	1	105	0	756	1403	C26H36O7	11	none
NCGC00385049-01_C24H32O4_2-Propenoic_acid__3-phenyl-__(1R_2R_3S_4R_6E_10S)-2-hydroxy-6_10-dimethyl-3-(1-methylethyl)-11-oxabicyclo[8.1.0]undec-6-en-4-yl_ester__(2E)-_M+H	384.23	2	5	0	6	85	Spergualin_15-Deoxy	5	4	4	6	1	12	1698	C24H32O4	17	Terpenoids
NCGC00385044-01![(E)-3-acetyloxy-6_7-dihydroxy-7-(6-oxo-2_3-dihydropyran-2-yl)hept-4-en-2-yl]_acetate_M+H	342.131	3	8	0	6	20	2-(4-Hydroxyphenyl)ethanol_1-O-(6-O-Acetyl-ë_-D-glucopyranoside)	5	1	1	262	0	683	1693	C16H22O8	11	Oxygen_Heterocycles
NCGC00384990-01!(1S_3R_4R_5R)-3-[(E)-3-(3_4-dihydroxyphenyl)prop-2-enoyl]oxy-1_5-dihydroxy-4-[(E)-3-(4-hydroxy-3_5-dimethoxyphenyl)prop-2-enoyl]oxycyclohexane-1-carboxylic_acid_M+H	560.153	3	14	0	14	33	NCGC00384990-01!(1S_3R_4R_5R)-3-[(E)-3-(3_4-dihydroxyphenyl)prop-2-enoyl]oxy-1_5-dihydroxy-4-[(E)-3-(4-hydroxy-3_5-dimethoxyphenyl)prop-2-enoyl]oxycyclohexane-1-carboxylic_acid_M+H	5	1	4	2	2	1	1086	C27H28O13	6	Aliphatic_natural_products
NCGC00384987-01_C12H15NO4_N-Acetyl-O-methyltyrosine_M+H	237.1	2	3	2	10	54	NCGC00384987-01_C12H15NO4_N-Acetyl-O-methyltyrosine_M+H	5	1	4	2	1	20	1189	C12H15NO4	27	none
NCGC00384964-01_C34H38O8_7_11-Methano-2H-cycloocta[3_4]benzo[1_2-c]pyran-8-acetic_acid__10-(benzoyloxy)-4-(3-furanyl)-1_4_4a_5_6_6a_7_8_9_10_11_12-dodecahydro-4a_7_9_9-tetramethyl-2_13-dioxo-__methyl_ester__(4R_4aR_7R_8S_10R_11R)-_M+H	574.257	3	8	0	10	72	Ilexlignan_A_Ilexlignan_A	5	3	3	2	2	1	1039	C34H38O8	2	none
NCGC00384945-01!_M+H	567.247	4	10	1	6	87	NCGC00384945-01!_M+H	5	1	2	11	1	21	1073	C31H37NO9	2	none
NCGC00384865-01!5-hydroxy-7-[4-hydroxy-2-methoxy-3-(3-methylbut-2-enyl)phenyl]-2_2-dimethyl-7_8-dihydropyrano[3_2-g]chromen-6-one_M+H	436.189	1	8	0	6	70	3-(3_4-Dihydroxyphenyl)-2-propen-1-ol_3'-Me_ether__1-O-(4-acetoxy-3-methoxy-E-cinnamoyl)__4'-Ac	5	5	1	192	-1	1462	1462	C26H28O6	6	Simple_Aromatic_Natural_Products
NCGC00384820-01_C29H36O10_2-Propenoic_acid__3-[5-(acetyloxy)-9-(3-furanyl)dodecahydro-4-hydroxy-3_3_5a_9a-tetramethyl-7-oxofuro[3'_4':5_6]naphth[2_1-c]oxireno[d]pyran-11b(1H)-yl]-__methyl_ester__(2E)-_M+H	544.231	3	13	0	10	65	Oncidinol_Oncidinol	5	15	4	4	2	1	1123	C29H36O10	18	Terpenoids
NCGC00384796-01_C25H30O12_Cyclopenta[c]pyran-4-carboxylic_acid__1_4a_5_6_7_7a-hexahydro-7-hydroxy-1-[[2-O-[(2E)-3-(4-hydroxyphenyl)-1-oxo-2-propen-1-yl]-beta-D-glucopyranosyl]oxy]-7-methyl-__(1S_4aS_7R_7aS)-_M+H	522.174	2	14	0	10	35	1-(3_4-Dihydroxyphenyl)-1_2_3-propanetriol_3'-Me_ether__3-O-[4-hydroxy-E-cinnamoyl-(‰ Õ6)-ë_-D-glucopyranoside]	5	6	4	6	1	23	1147	C25H30O12	26	Terpenoids
NCGC00384745-01_C27H34O14_3-Phenyl-1-{2_4_6-trihydroxy-3_5-bis[(2S_3R_4R_5S_6R)-3_4_5-trihydroxy-6-(hydroxymethyl)tetrahydro-2H-pyran-2-yl]phenyl}-1-propanone_M+H	582.195	1	15	0	2	71	10-Hydroxyoleoside_10-(3_4-Dihydroxycinnamoyl)(E-)__7-Me_ester	5	18	2	43	-1	994	994	C27H34O14	17	Flavonoids
NCGC00384692-01_C32H42O17_beta-D-Glucopyranoside__6-[[6-deoxy-3-O-[(2E)-3-(3_4-dimethoxyphenyl)-1-oxo-2-propen-1-yl]-alpha-L-mannopyranosyl]oxy]-1a_1b_2_5a_6_6a-hexahydro-1a-(hydroxymethyl)oxireno[4_5]cyclopenta[1_2-c]pyran-2-yl_M+H	698.242	2	25	0	18	77	NCGC00384692-01_C32H42O17_beta-D-Glucopyranoside__6-[[6-deoxy-3-O-[(2E)-3-(3_4-dimethoxyphenyl)-1-oxo-2-propen-1-yl]-alpha-L-mannopyranosyl]oxy]-1a_1b_2_5a_6_6a-hexahydro-1a-(hydroxymethyl)oxireno[4_5]cyclopenta[1_2-c]pyran-2-yl_M+H	5	1	4	1	1	19	650	C32H42O17	7	Terpenoids
NCGC00384618-01_C33H50O10_(1beta_3beta_9xi_11alpha_14xi)-1_3_11-Trihydroxyfurosta-5_20(22)_25-trien-27-yl_beta-D-glucopyranoside_M+H	606.34	1	13	0	6	88	Elansolide_B_Elansolide_B1	5	3	3	7	-1	892	892	C33H50O10	6	Steroids
NCGC00384546-01!7-[(2S_3R_4S_5S_6R)-4_5-dihydroxy-3-[(2R_3R_4R_5R_6S)-3_4_5-trihydroxy-6-methyloxan-2-yl]oxy-6-[[(2R_3R_4R_5R_6S)-3_4_5-trihydroxy-6-methyloxan-2-yl]oxymethyl]oxan-2-yl]oxy-6-methoxychromen-2-one_M+H	646.211	1	24	0	14	61	NCGC00384546-01!7-[(2S_3R_4S_5S_6R)-4_5-dihydroxy-3-[(2R_3R_4R_5R_6S)-3_4_5-trihydroxy-6-methyloxan-2-yl]oxy-6-[[(2R_3R_4R_5R_6S)-3_4_5-trihydroxy-6-methyloxan-2-yl]oxymethyl]oxan-2-yl]oxy-6-methoxychromen-2-one_M+H	5	2	3	6	-1	694	694	C28H38O17	3	Benzopyranoids
NCGC00384503-01_C22H24O8_(2E)-2_11-Dimethyl-7-methylene-6_12-dioxo-5_14-dioxatricyclo[9.2.1.0~4_8~]tetradeca-1(13)_2-dien-9-yl_(2E)-4-acetoxy-2-methyl-2-butenoate_M+H	416.147	3	8	0	10	44	1_2-Dicoumaroylglycerol_3'-Methoxy	5	1	3	2	1	11	1547	C22H24O8	23	Terpenoids
NCGC00381443-01_C30H40O8_Androstan-16-one__3_7-bis(acetyloxy)-14_15-epoxy-17-(3-furanyl)-1-hydroxy-4_4_8-trimethyl-_M+H	528.272	3	9	0	6	56	7_8-Didehydro-ì _ìà-carotene_7_8-Didehydro-ì _ìà-carotene	5	7	2	16	1	21	1132	C30H40O8	16	none
NCGC00381368-01_C17H19NO4_{3-[(E)-2-(1_3-Benzodioxol-5-yl)vinyl]-2-oxiranyl}(1-piperidinyl)methanone_M+H	301.131	2	6	3	12	59	NCGC00381368-01_C17H19NO4_{3-[(E)-2-(1_3-Benzodioxol-5-yl)vinyl]-2-oxiranyl}(1-piperidinyl)methanone_M+H	5	1	1	135	1	29	1437	C17H19NO4	31	none
NCGC00381347-01!5-acetamido-4-oxohexanoic_acid_M+H	187.084	2	1	2	6	13	Valine_N-Ac__Et_ester	5	4	3	4	1	11	927	C8H13NO4	10	none
NCGC00381331-01_C16H26O5_Pentanoic_acid__3-methyl-__5-hydroxy-3-(hydroxymethyl)-6-(1-methylethyl)-2-oxo-3-cyclohexen-1-yl_ester_M+H	298.178	2	4	0	6	32	NCGC00381331-01_C16H26O5_Pentanoic_acid__3-methyl-__5-hydroxy-3-(hydroxymethyl)-6-(1-methylethyl)-2-oxo-3-cyclohexen-1-yl_ester_M+H	5	3	1	242	0	576	1506	C16H26O5	6	none
NCGC00381303-01_C61H98O28_(3beta_5xi_9xi_16alpha_18xi)-16-Acetoxy-13_28-epoxyoleanan-3-yl_6-deoxy-2-O-[(2S_3R_4R)-3_4-dihydroxy-4-(hydroxymethyl)tetrahydro-2-furanyl]-alpha-L-mannopyranosyl-(1->2)-D-glycero-hexopyranosyl-(1->3)-[hexopyranosyl-(1->2)]-beta-D-glucopyranosiduronic_acid_M+H	1278.62	2	38	0	26	99	12-Oleanene-3_16_21_22_28-pentol_21-O-(2Z-Hexenoyl)__28-Ac__3-O-[ë±-L-rhamnopyranosyl-(1‰ Õ2)-ë_-D-galactopyranosyl-(1‰ Õ3)-[ë_-D-glucopyranosyl-(1‰ Õ2)]-ë_-D-glucuronopyranoside]	5	15	2	42	0	83	101	C61H98O28	5	none
NCGC00381296-01![2-hydroxy-3-[(E)-3-(4-methoxyphenyl)prop-2-enoyl]oxypropyl]_(E)-3-(4-hydroxyphenyl)prop-2-enoate_M+H	398.137	3	8	0	14	22	NCGC00381296-01![2-hydroxy-3-[(E)-3-(4-methoxyphenyl)prop-2-enoyl]oxypropyl]_(E)-3-(4-hydroxyphenyl)prop-2-enoate_M+H	5	3	5	1	2	1	1669	C22H22O7	19	none
NCGC00381226-01_C20H30O12_Hexopyranoside__3_4-dimethoxyphenyl_6-O-(6-deoxy-alpha-L-mannopyranosyl)-_M+H	462.174	1	18	0	14	36	Siphonazole_A_Siphonazole_A	5	5	3	7	-1	1420	1420	C20H30O12	7	Simple_Aromatic_Natural_Products
NCGC00381206-01_C40H60O10_1-Naphthalenebutanoic_acid__decahydro-beta_6-dihydroxy-alpha-(2-hydroxyethylidene)-5-(hydroxymethyl)-5_8a-dimethyl-2-methylene-__(4E)-4-[2-[(1R_4aS_5R_6R_8aS)-decahydro-6-hydroxy-5-(hydroxymethyl)-5_8a-dimethyl-2-methylene-1-naphthalenyl]ethylidene]tetrahydro-5-oxo-3-furanyl_ester__(alphaE_1R_4aS_5R_6R_8aS)-_M+H	700.419	2	10	0	5	76	Jasminin_O-ë_-D-Glucopyranoside	5	2	2	14	1	7	620	C40H60O10	5	none
NCGC00381190-01_C27H29N5O5__M+H	503.217	1	2	11	14	150	2_4_6_8_10_12_14-Hexadecaheptaenedioic_acid_1-L-Asparagine__16-L-isoleucine_diamide	5	1	2	13	-1	1256	1256	C27H29N5O5	2	none
NCGC00381141-01_C26H28N4O5_1H-Imidazo[1_2-a]indole-9-propanoic_acid__2_3_9_9a-tetrahydro-9-hydroxy-2-(2-methylpropyl)-3-oxo-alpha-(4-oxo-3(4H)-quinazolinyl)-__methyl_ester_M+H	476.206	2	3	9	20	156	2_4_6_8_10_12-Tetradecahexaenedioic_acid_1-L-Aspartic_acid__14-L-isoleucine_diamide	5	1	3	1	0	729	1312	C26H28N4O5	5	none
NCGC00381130-01!methyl_(2E_8E)-9-[3a-hydroxy-6_7-dimethyl-1-(2-methylpropyl)-3-oxo-2_4_7_7a-tetrahydro-1H-isoindol-4-yl]-4_5-dihydroxy-8-methylnona-2_8-dienoate_M+H	449.278	2	5	2	8	66	Heliotropium_europaeum_Alkaloid_Heliotropium_europaeum_Alkaloid	5	5	1	117	0	748	1458	C25H39NO6	8	none
NCGC00381076-01_C17H23NO7_4-[(2-{[(2-Ethyl-2_3-dihydroxybutanoyl)oxy]methyl}phenyl)amino]-4-oxobutanoic_acid_M+H	353.147	3	5	2	10	82	NCGC00381076-01_C17H23NO7_4-[(2-{[(2-Ethyl-2_3-dihydroxybutanoyl)oxy]methyl}phenyl)amino]-4-oxobutanoic_acid_M+H	5	1	3	10	2	1	1680	C17H23NO7	4	none
NCGC00381075-01!3-(2_4-dihydroxypentyl)-6_8-dimethoxyisochromen-1-one_M+H	308.126	1	8	0	6	42	3-[4-Hydroxy-3-(4-hydroxy-3-methyl-2-butenyl)phenyl]-2-propenoic_acid__9CI_4'-Ac__Me_ester	5	12	2	37	-1	1467	1467	C16H20O6	23	Polcyclic_Aromatic_Natural_Products
NCGC00381072-01_C59H92O27_(3beta_5xi_9xi_15alpha_16alpha_21beta_22alpha)-22-Acetoxy-15_16_28-trihydroxy-21-{[(2E)-2-methyl-2-butenoyl]oxy}olean-12-en-3-yl_alpha-L-arabinopyranosyl-(1->3)-alpha-L-arabinopyranosyl-(1->3)-[beta-D-glucopyranosyl-(1->2)]-beta-D-glucopyranosiduronic_acid_M+H	1232.58	3	34	0	26	112	3-Hydroxy-23-oxo-12-oleanen-28-oic_acid_3-O-[ë_-D-Galactopyranosyl-(1‰ Õ2)-ë_-D-glucuronopyranoside]__28-O-[ë_-D-xylopyranosyl-(1‰ Õ4)-ë±-L-rhamnopyranosyl-(1‰ Õ2)-6-deoxy-ë_-D-galactopyranosyl]_ester	5	32	3	20	1	17	146	C59H92O27	6	Terpenoids
NCGC00381047-01_C20H24O7__M+H	376.152	2	7	0	10	33	14-Hydroxy-5-tetradecene-8_10_12-triynoic_acid_4-Hydroxycinnamoyl(E-)	5	5	1	186	0	745	1585	C20H24O7	24	Terpenoids
NCGC00381021-01!8-(2_4-dihydroxy-6-pentylphenoxy)-6-hydroxy-3-pentylisochromen-1-one_M+H	426.204	1	7	0	6	58	Grandiuvarin_C_2_3-Dihydro__(2R*_3S*)-dihydroxy	5	1	3	3	-1	1500	1500	C25H30O6	12	none
NCGC00381013-01!5-hydroxy-2-(3-hydroxy-2-methoxycarbonyl-5-methylphenoxy)-3-methoxybenzoic_acid_M+H	348.085	2	9	0	10	27	Hydroxysulochrin_120241_M+H	5	6	1	86	1	9	1597	C17H16O8	14	Simple_Aromatic_Natural_Products
NCGC00380976-01_C28H42N2O7_(4E_10E)-13_20-Dihydroxy-8_14-dimethoxy-4_10_12_16-tetramethyl-3-oxo-2-azabicyclo[16.3.1]docosa-1(22)_4_10_18_20-pentaen-9-yl_carbamate_M+H	518.299	2	8	3	12	89	Delaminomycin_A_5'-Me_ether	5	3	1	87	0	717	1172	C28H42N2O7	2	none
NCGC00380956-01!(E)-9-hydroxy-6-[3_4_5-trihydroxy-6-(hydroxymethyl)oxan-2-yl]oxydec-4-enoic_acid_M+H	364.173	1	10	0	6	24	NCGC00380956-01!(E)-9-hydroxy-6-[3_4_5-trihydroxy-6-(hydroxymethyl)oxan-2-yl]oxydec-4-enoic_acid_M+H	5	3	1	161	-1	1614	1614	C16H28O9	2	Terpenoids
NCGC00380811-01!3-(3_4-dihydroxy-2_2-dimethyl-1-oxo-3aH-imidazo[1_2-a]indol-4-yl)-2-(4-oxoquinazolin-3-yl)propanoic_acid_M+H	450.154	1	2	9	16	70	4'_5_7-Trihydroxyflavanone_4'_7-Di-Me_ether__5-O-ë±-L-rhamnopyranoside	5	1	2	3	-1	1453	1453	C23H22N4O6	2	none
NCGC00380796-01_C28H39NO_2-Naphthalenol__decahydro-5-(1H-indol-3-ylmethyl)-1_4a-dimethyl-6-methylene-1-(4-methyl-3-penten-1-yl)-__(1S_2S_4aR_5R_8aR)-_M+H	405.303	1	1	2	4	83	Glycerol_1-alkanoates_Glycerol_1-(18-methyleicosanoate)	5	2	3	3	-1	1560	1560	C28H39NO	3	none
NCGC00380770-01_C20H22N2O10_Uridine__2'-acetate_3'-(4-hydroxy-2-methoxy-6-methylbenzoate)_M+H	450.127	5	10	5	28	61	NCGC00380770-01_C20H22N2O10_Uridine__2'-acetate_3'-(4-hydroxy-2-methoxy-6-methylbenzoate)_M+H	5	1	5	1	1	10	1457	C20H22N2O10	3	Carbohydrates
NCGC00380758-01!(2S_3R_10R_13R_14S)-17-[(2R_3R_5S)-2_3-dihydroxy-5_6-dimethylheptan-2-yl]-2_3_14-trihydroxy-10_13-dimethyl-2_3_4_5_9_11_12_15_16_17-decahydro-1H-cyclopenta[a]phenanthren-6-one_M+H	478.329	1	5	0	2	41	17_28-Dotriacontadiene-2_4_6_15_31-pentayne-1_8_30-triol_17_28-Dotriacontadiene-2_4_6_15_31-pentayne-1_8_30-triol	5	2	1	99	-1	1312	1312	C28H46O6	5	none
NCGC00380670-01_C19H36O8_[5-Hydroxy-2-(3-hydroxybutyl)-3_3-dimethylcyclohexyl]methyl_beta-D-glucopyranoside_M+H	392.241	1	10	0	6	60	Granatumol_Granatumol	5	7	3	6	-1	1588	1588	C19H36O8	2	Terpenoids
NCGC00380614-01_C24H23N5O4_2H-Pyrazino[2_1-b]quinazoline-3_6(1H_4H)-dione__1-methyl-4-[[(2S_9S_9aS)-2_3_9_9a-tetrahydro-9-hydroxy-2-methyl-3-oxo-1H-imidazo[1_2-a]indol-9-yl]methyl]-__(1S_4R)-_M+H	445.175	1	1	11	14	158	Pyroglutamylglutaminyltryptophan_Pyroglutamylglutaminyltryptophan	5	3	2	18	-1	1505	1505	C24H23N5O4	1	none
NCGC00380551-01!(5Z)-4-(carboxymethyl)-5-[2-[(E)-3-(4-hydroxyphenyl)prop-2-enoyl]oxyethylidene]-6-[3_4_5-trihydroxy-6-(hydroxymethyl)oxan-2-yl]oxy-4H-pyran-3-carboxylic_acid_M+H	552.148	2	15	0	10	38	NCGC00380551-01!(5Z)-4-(carboxymethyl)-5-[2-[(E)-3-(4-hydroxyphenyl)prop-2-enoyl]oxyethylidene]-6-[3_4_5-trihydroxy-6-(hydroxymethyl)oxan-2-yl]oxy-4H-pyran-3-carboxylic_acid_M+H	5	1	2	20	1	37	1086	C25H28O14	8	none
NCGC00380543-01![(2R_3S_4S_5R_6R)-6-[(5_8-dihydroxy-4-oxo-2_3-dihydro-1H-naphthalen-1-yl)oxy]-3_4_5-trihydroxyoxan-2-yl]methyl_3_4_5-trihydroxybenzoate_M+H	508.122	2	14	0	10	32	1_4_5-Naphthalenetriol__9CI_4-O-[(3_5-Dihydroxy-4-methoxybenzoyl)-(‰ Õ6)-ë_-D-glucopyranoside]	5	5	5	1	1	17	1283	C23H24O13	8	VM6000&nbsp;
NCGC00380506-01_C21H28O10_2-Hydroxycyclohexyl_6-O-[(2E)-3-(3_4-dihydroxyphenyl)-2-propenoyl]-beta-D-glucopyranoside_M+H	440.168	2	12	0	10	69	1_3-Di-p-coumaroylglycerol_3'-Hydroxy__2-Ac	5	5	3	5	1	31	1460	C21H28O10	10	Aliphatic_natural_products
NCGC00380493-01_C17H24O12_4H-Pyran-4-one__2-methyl-3-[[6-O-[(2R_3R_4R)-tetrahydro-3_4-dihydroxy-4-(hydroxymethyl)-2-furanyl]-beta-D-glucopyranosyl]oxy]-_M+H	420.127	1	16	0	10	76	NCGC00380493-01_C17H24O12_4H-Pyran-4-one__2-methyl-3-[[6-O-[(2R_3R_4R)-tetrahydro-3_4-dihydroxy-4-(hydroxymethyl)-2-furanyl]-beta-D-glucopyranosyl]oxy]-_M+H	5	1	4	1	-1	1567	1567	C17H24O12	5	Oxygen_Heterocycles
NCGC00380486-01!7-[(2S_3R_4S_5S_6R)-4_5-dihydroxy-6-(hydroxymethyl)-3-[(2S_3R_4S_5S_6R)-3_4_5-trihydroxy-6-(hydroxymethyl)oxan-2-yl]oxyoxan-2-yl]oxy-9-hydroxy-6-(4-hydroxyphenyl)-[1_3]dioxolo[4_5-g]chromen-8-one_M+H	638.148	1	23	0	16	38	3_4'_5-Trihydroxy-3'_7-dimethoxyflavone_3-O-[4R-Carboxy-3-hydroxy-3-methylbutanoyl-(‰ Õ3)-ë_-D-glucopyranoside]	5	6	3	4	-1	852	852	C28H30O17	11	Flavonoids
NCGC00380483-01!2-[4_5-dihydroxy-2-(hydroxymethyl)-10-oxo-9-[3_4_5-trihydroxy-6-(hydroxymethyl)oxan-2-yl]anthracen-9-yl]-1_8_10-trihydroxy-6-(hydroxymethyl)-10-[3_4_5-trihydroxy-6-(hydroxymethyl)oxan-2-yl]anthracen-9-one_M+H	850.232	1	19	0	2	82	3_4'_5_7-Tetrahydroxy-3'_6-dimethoxyflavone_3-O-[4-Hydroxy-3-methoxycinnamoyl-(‰ Õ2)-ë_-D-glucopyranosyl-(1‰ Õ6)-ë_-D-glucopyranoside]	5	2	3	2	-1	290	290	C42H42O19	2	none
NCGC00380482-01_C15H22O6_Methyl_2-(1_3_5-trihydroxy-4a-methyl-8-oxodecahydro-2-naphthalenyl)acrylate_M+H	298.142	2	5	0	6	46	4-(1_2_3-Trihydroxypropyl)-2(5H)-furanone_3'-Octanoyl	5	13	1	172	0	566	1500	C15H22O6	12	none
NCGC00380469-01![2-(2-acetyloxypropan-2-yl)-7-oxo-2_3-dihydrofuro[3_2-g]chromen-3-yl]_2-methylpropanoate_M+H	374.137	3	8	0	10	31	NCGC00380469-01![2-(2-acetyloxypropan-2-yl)-7-oxo-2_3-dihydrofuro[3_2-g]chromen-3-yl]_2-methylpropanoate_M+H	5	1	3	1	1	20	1610	C20H22O7	28	Benzopyranoids
NCGC00380440-01!2-[[(E)-3-[2-(4-hydroxy-3-methoxyphenyl)-3-(hydroxymethyl)-7-methoxy-2_3-dihydro-1-benzofuran-5-yl]prop-2-enoyl]amino]pentanedioic_acid_M+H	501.163	2	10	2	10	48	NCGC00380440-01!2-[[(E)-3-[2-(4-hydroxy-3-methoxyphenyl)-3-(hydroxymethyl)-7-methoxy-2_3-dihydro-1-benzofuran-5-yl]prop-2-enoyl]amino]pentanedioic_acid_M+H	5	1	1	102	1	16	1200	C25H27NO10	3	none
NCGC00380364-01!_M+H	766.45	1	16	0	10	81	Petrosolic_acid_Petrosolic_acid	5	5	1	49	-1	490	490	C41H66O13	14	Terpenoids
NCGC00380322-01!2-[3_21-dihydroxy-20-[3_4_5-trihydroxy-6-(hydroxymethyl)oxan-2-yl]oxydocosan-2-yl]oxy-6-(hydroxymethyl)oxane-3_4_5-triol_M+H	698.445	1	18	0	6	61	2-Amino-4_8-octadecadiene-1_3-diol_N-(2R-Hydroxypentadecanoyl)__1-O-ë_-D-glucopyranoside	5	13	1	39	-1	655	655	C34H66O14	1	none
NCGC00380307-01_C17H23NO7_5_8-Epoxy-5H-[1_5]dioxecino[3_2-b]pyrrole-3_6_7-triol__decahydro-11-(4-methoxyphenyl)-__(3S_3aS_5R_6R_7R_8R_11R_11aR)-_M+H	353.147	1	11	2	14	142	NCGC00380307-01_C17H23NO7_5_8-Epoxy-5H-[1_5]dioxecino[3_2-b]pyrrole-3_6_7-triol__decahydro-11-(4-methoxyphenyl)-__(3S_3aS_5R_6R_7R_8R_11R_11aR)-_M+H	5	1	1	210	-1	1680	1680	C17H23NO7	4	none
NCGC00380287-01_C28H33NO7_(1E_4S_6R_7E_11aS_14S_14aS_15S_15aR_16aS_16bS)-14-Benzyl-6-hydroxy-4_6_15_15a-tetramethyl-3_13_14_14a_15_15a_16a_16b-octahydro[1_3]dioxacyclotridecino[4_5-d]oxireno[f]isoindole-5_10_12(4H_6H)-trione_M+H	495.226	2	7	2	10	71	Tyropeptin_B_Tyropeptin_B	5	4	1	106	0	690	1274	C28H33NO7	4	none
NCGC00380223-01_C20H24N2O5_3-Pyridinecarboxylic_acid__1_4-dihydro-6-(hydroxyphenylmethyl)-1-[2-[(3-methyl-1-oxobutyl)amino]ethyl]-4-oxo-_M+H	372.169	2	2	5	10	95	NCGC00380223-01_C20H24N2O5_3-Pyridinecarboxylic_acid__1_4-dihydro-6-(hydroxyphenylmethyl)-1-[2-[(3-methyl-1-oxobutyl)amino]ethyl]-4-oxo-_M+H	5	1	2	9	1	52	1666	C20H24N2O5	9	none
NCGC00380162-01_C16H28O12_alpha-D-Glucopyranoside__alpha-D-glucopyranosyl__3-(2-methylpropanoate)_M+H	412.158	2	15	0	10	38	NCGC00380162-01_C16H28O12_alpha-D-Glucopyranoside__alpha-D-glucopyranosyl__3-(2-methylpropanoate)_M+H	5	1	2	11	1	28	1494	C16H28O12	3	Aliphatic_natural_products
NCGC00380157-01_C23H28O6_6-(Hydroxymethyl)-4-methoxy-6_9a-dimethyl-3-oxo-1_3_4_5_5a_6_7_8_9_9a-decahydronaphtho[1_2-c]furan-5-yl_benzoate_M+H	400.189	2	7	0	10	45	Myriocin_Myriocin	5	7	2	25	1	38	1658	C23H28O6	18	none
NCGC00380140-01!2-[2-[5-[4-[4_5-dihydroxy-6-methyl-3-(3_4_5-trihydroxy-6-methyloxan-2-yl)oxyoxan-2-yl]oxy-1_2_4a_5-tetramethyl-2_3_4_7_8_8a-hexahydronaphthalen-1-yl]-3-methylpent-1-en-3-yl]oxy-5-hydroxy-6-methyl-3-(3_4_5-trihydroxy-6-methyloxan-2-yl)oxyoxan-4-yl]oxy-6-methyloxane-3_4_5-triol_M+H	1036.55	1	32	0	14	68	NCGC00380140-01!2-[2-[5-[4-[4_5-dihydroxy-6-methyl-3-(3_4_5-trihydroxy-6-methyloxan-2-yl)oxyoxan-2-yl]oxy-1_2_4a_5-tetramethyl-2_3_4_7_8_8a-hexahydronaphthalen-1-yl]-3-methylpent-1-en-3-yl]oxy-5-hydroxy-6-methyl-3-(3_4_5-trihydroxy-6-methyloxan-2-yl)oxyoxan-4-yl]oxy-6-methyloxane-3_4_5-triol_M+H	5	1	3	2	-1	169	169	C50H84O22	4	none
NCGC00380134-01_C25H30O8_3-Furancarboxylic_acid__(3R_5S_5aS_6S_9aR)-octahydro-9-hydroxy-2_2_5a_9-tetramethyl-2H-3_9a-methano-1-benzoxepin-5_6-diyl_ester_M+H	458.194	3	11	0	6	39	Botcinic_acid_3-Ac__Me_ester	5	2	2	8	1	8	1359	C25H30O8	17	none
NCGC00380124-01_C38H63NO10_Hexopyranoside__1-[6-[dodecahydro-5-hydroxy-3-(1-hydroxy-1-methylethyl)-6a_9b-dimethylindeno[5_4-b]pyran-7-yl]-3_4_4a_7_8_8a-hexahydro-4a-methyl-2H-1-benzopyran-2-yl]-1-methylethyl_2-(acetylamino)-2-deoxy-_M+H	693.445	2	13	2	10	134	Murolic_acid_O-[ë_-D-Glucopyranosyl-(1‰ Õ3)-ë_-D-glucopyranoside]	5	3	2	8	0	430	636	C38H63NO10	3	Terpenoids
NCGC00380118-01!_M+H	642.34	4	12	0	10	55	Trichoverritone_Trichoverritone	5	2	1	113	1	28	767	C36H50O10	5	none
NCGC00380104-01![5-hydroxy-2-(4-hydroxyphenyl)-7-methoxy-4-oxo-3-[(2S_3R_4R_5R_6S)-3_4_5-trihydroxy-6-methyloxan-2-yl]oxychromen-8-yl]_acetate_M+H	504.127	2	15	0	14	39	Antibiotic_PA_32413-I_Antibiotic_PA_32413-I	5	1	2	14	0	744	1276	C24H24O12	11	none
NCGC00380090-01![(2R_3R_4R_5R_6S)-4_5-dihydroxy-6-[5-hydroxy-2-(4-hydroxyphenyl)-4-oxo-7-[(2R_3R_4R_5R_6S)-3_4_5-trihydroxy-6-methyloxan-2-yl]oxychromen-3-yl]oxy-2-[[(2R_3R_4R_5R_6S)-3_4_5-trihydroxy-6-methyloxan-2-yl]oxymethyl]oxan-3-yl]_(E)-3-(4-hydroxyphenyl)prop-2-enoate_M+H	886.253	2	27	0	14	69	NCGC00380090-01![(2R_3R_4R_5R_6S)-4_5-dihydroxy-6-[5-hydroxy-2-(4-hydroxyphenyl)-4-oxo-7-[(2R_3R_4R_5R_6S)-3_4_5-trihydroxy-6-methyloxan-2-yl]oxychromen-3-yl]oxy-2-[[(2R_3R_4R_5R_6S)-3_4_5-trihydroxy-6-methyloxan-2-yl]oxymethyl]oxan-3-yl]_(E)-3-(4-hydroxyphenyl)prop-2-enoate_M+H	5	2	4	3	1	16	321	C42H46O21	3	none
NCGC00380082-01_C23H30O6_2-Formyl-1-hydroxy-5_5_8a-trimethyl-4-[(2E_4E_6E)-2_4_6-octatrienoyloxy]-1_4_4a_5_6_7_8_8a-octahydro-1-naphthalenecarboxylic_acid_M+H	402.204	2	4	0	6	35	Glycerol_1-alkanoates_2-Ac	5	1	2	27	1	12	1655	C23H30O6	27	none
NCGC00347824-02!6-[(2E_6E)-4_5-dihydroxy-4_6-dimethyl-7-(1_2_4-trimethyl-3_6-dioxabicyclo[3.1.0]hexan-4-yl)hepta-2_6-dien-2-yl]-4-methoxy-5-methylpyran-2-one_M+H	420.215	1	10	0	6	73	Myxopyronines_Myxopyronine_A	5	4	2	36	-1	1548	1548	C23H32O7	14	Lignans
NCGC00347810-02![5-formyl-4_8-dihydroxy-3-(3-methoxy-3-oxoprop-1-en-2-yl)-8a-methyl-2_3_4_4a_5_6_7_8-octahydro-1H-naphthalen-2-yl]_3_4-dihydroxy-2-methylidenebutanoate_M+H	426.189	3	8	0	10	31	Glycerol_1-alkanoates_3-Ac	5	7	1	79	0	786	1505	C21H30O9	5	none
NCGC00347791-02!2-[5-[[4-acetyloxy-5-(2_4-dioxopyrimidin-1-yl)-3-(4-hydroxy-2-methoxy-6-methylbenzoyl)oxyoxolan-2-yl]methoxycarbonyl]-2-hydroxyphenoxy]prop-2-enoic_acid_M+H	656.149	6	15	5	36	55	NCGC00347791-02!2-[5-[[4-acetyloxy-5-(2_4-dioxopyrimidin-1-yl)-3-(4-hydroxy-2-methoxy-6-methylbenzoyl)oxyoxolan-2-yl]methoxycarbonyl]-2-hydroxyphenoxy]prop-2-enoic_acid_M+H	5	1	3	1	2	1	781	C30H28N2O15	1	none
NCGC00347753-02_C19H18N4O7_9H-Purin-6-ol__9-[1-(3-carboxyphenyl)-2_3-dideoxyheptodialdo-7_4-furanosyl]-_M+H	414.118	1	6	6	10	77	3_3'_4_4'_7'-Pentahydroxylignan-9_9'-olide_3_4:3'_4'-Bis(methylene)_ether__Ac	5	2	2	7	-1	1514	1514	C19H18N4O7	2	none
NCGC00347635-02![5-acetyloxy-3-(hydroxymethyl)-2-oxo-6-propan-2-ylcyclohex-3-en-1-yl]_3-methylpentanoate_M+H	340.189	3	5	0	10	26	4_7-Dihydroxy-8_4'-oxyneolign-8'-ene_4-Me_ether__7-Ac	5	2	1	212	0	665	1666	C18H28O6	7	none
NCGC00347618-02!3-hydroxy-N-(1-hydroxy-4-methylpentan-2-yl)-5-oxo-6-phenylhexanamide_M+H	321.194	2	2	2	6	58	NCGC00347618-02!3-hydroxy-N-(1-hydroxy-4-methylpentan-2-yl)-5-oxo-6-phenylhexanamide_M+H	5	1	2	12	1	29	1520	C18H27NO4	13	none
NCGC00347615-02!methyl_3_5-dichloro-2-hydroxy-6-(4-hydroxy-2-methoxy-6-methoxycarbonylphenoxy)-4-methylbenzoate_M+H	430.022	3	10	0	10	42	NCGC00347615-02!methyl_3_5-dichloro-2-hydroxy-6-(4-hydroxy-2-methoxy-6-methoxycarbonylphenoxy)-4-methylbenzoate_M+H	5	1	1	9	1	5	1469	C18Cl2H16O8	2	Simple_Aromatic_Natural_Products
NCGC00347603-02!2_4-dihydroxy-6-methyl-3-[(2E_6E)-3_7_11-trimethyldodeca-2_6_10-trienyl]benzaldehyde_M+H	356.235	1	2	0	2	39	1_9-Heptadecadiene-4_6-diyn-3-ol_9R_10S-Epoxide__succinoyl	5	8	2	56	-1	1686	1686	C23H32O3	8	Simple_Aromatic_Natural_Products
NCGC00347591-02_C50H64O14__M+H	888.43	2	16	0	14	139	Nostophycin_Nostophycin	5	1	3	3	1	5	297	C50H64O14	2	none
NCGC00347504-02_C18H20N2O9_Uridine__2'-(4-hydroxy-2-methoxy-6-methylbenzoate)_M+H	408.117	4	9	5	24	42	Egonol_2S-Methylbutanoyl	5	1	4	1	1	16	1482	C18H20N2O9	1	none
NCGC00347391-02_C22H26N2O4_2H-2_7a-Methanoindolo[2_3-a]quinolizine-13-carboxylic_acid__3-ethylidene-1_3_4_6_7_12b-hexahydro-13-(hydroxymethyl)-9-methoxy-__methyl_ester__(2S_3E_7aS)-_M+H	382.189	2	5	4	6	163	Brasiliamide_D_N1-De-Ac	5	3	3	9	1	41	1665	C22H26N2O4	26	Alcaloids
NCGC00347358-02_C38H58O15_Card-20(22)-enolide__1-(acetyloxy)-3-[[(1R)-4-O-(6-deoxy-3-O-methylhexopyranosyl)hexopyranosyl]oxy]-14-hydroxy-__(1beta_3beta_8xi_9xi)-_M+H	754.378	2	20	0	18	73	1_3_14-Trihydroxycard-20(22)-enolide_1-Ac__3-O-[ë_-D-glucopyranosyl-(1‰ Õ4)-6-deoxy-3-O-methyl-ë±-L-talopyranoside]	5	2	2	12	0	354	557	C38H58O15	6	none
NCGC00263645-02_C11H15N5O3S__M+H	297.09	1	4	7	12	105	NCGC00263645-02_C11H15N5O3S__M+H	5	1	2	23	-1	1492	1492	C11H15N5O3S	5	Carbohydrates
NCGC00180855-02_C23H36O4_2-Pentenoic_acid__3-[(acetyloxy)methyl]-5-[(1R_4aR_8aR)-decahydro-5_5_8a-trimethyl-2-methylene-1-naphthalenyl]-__methyl_ester__(2Z)-_M+H	376.261	3	4	0	8	72	Manadoperoxide_E_Manadoperoxide_E	5	12	3	13	2	1	1577	C23H36O4	16	Terpenoids
NCGC00180844-02!(E)-3-[4-methoxy-2-[(2S_3R_4S_5S_6R)-3_4_5-trihydroxy-6-(hydroxymethyl)oxan-2-yl]oxyphenyl]prop-2-enoic_acid_M+H	356.111	1	11	0	10	18	NCGC00180844-02!(E)-3-[4-methoxy-2-[(2S_3R_4S_5S_6R)-3_4_5-trihydroxy-6-(hydroxymethyl)oxan-2-yl]oxyphenyl]prop-2-enoic_acid_M+H	5	6	2	34	-1	1722	1722	C16H20O9	9	Carbohydrates
NCGC00180655-02!5_7-dihydroxy-3-[(2S_3R_4S_5R_6R)-3_4_5-trihydroxy-6-(hydroxymethyl)oxan-2-yl]oxy-2-(3_4_5-trihydroxyphenyl)chromen-4-one_M+H	480.09	1	15	0	6	37	NCGC00180655-02!5_7-dihydroxy-3-[(2S_3R_4S_5R_6R)-3_4_5-trihydroxy-6-(hydroxymethyl)oxan-2-yl]oxy-2-(3_4_5-trihydroxyphenyl)chromen-4-one_M+H	5	2	3	1	-1	1294	1294	C21H20O13	5	Flavonoids
NCGC00180170-02_C32H41N3O7_5H_12H-3_4-Dioxa-5a_11a_15a-triazacyclooct[lm]indeno[5_6-b]fluorene-11_15(2H_13H)-dione__1_10_10a_14_14a_15b-hexahydro-10a-hydroxy-7-methoxy-2_2-dimethyl-10-[(3-methyl-2-buten-1-yl)oxy]-5-(2-methyl-1-propen-1-yl)-__(5R_10S_10aR_14aS_15bS)-_M+H	579.294	2	7	9	18	66	NCGC00180170-02_C32H41N3O7_5H_12H-3_4-Dioxa-5a_11a_15a-triazacyclooct[lm]indeno[5_6-b]fluorene-11_15(2H_13H)-dione__1_10_10a_14_14a_15b-hexahydro-10a-hydroxy-7-methoxy-2_2-dimethyl-10-[(3-methyl-2-buten-1-yl)oxy]-5-(2-methyl-1-propen-1-yl)-__(5R_10S_10aR_14aS_15bS)-_M+H	5	3	2	14	1	49	1038	C32H41N3O7	2	none
NCGC00180154-02![6-[[1a-(hydroxymethyl)-2-[3_4_5-trihydroxy-6-(hydroxymethyl)oxan-2-yl]oxy-2_5a_6_6a-tetrahydro-1bH-oxireno[5_6]cyclopenta[1_3-c]pyran-6-yl]oxy]-4_5-dihydroxy-2-methyloxan-3-yl]_(E)-3-(4-methoxyphenyl)prop-2-enoate_M+H	668.232	2	23	0	18	49	Acylsucroses_6'-O-(4-Hydroxy-3-methoxy-E-cinnamoyl)__1'-O-(4-hydroxy-E-cinnamoyl)	5	3	4	1	1	27	734	C31H40O16	9	Terpenoids
NCGC00180025-03!(2R_3S_4S_5R_6S)-2-[[(2S_3R_4R)-3_4-dihydroxy-4-(hydroxymethyl)oxolan-2-yl]oxymethyl]-6-(3_4_5-trimethoxyphenoxy)oxane-3_4_5-triol_M+H	478.169	1	20	0	14	34	1-(3_4-Dihydroxyphenyl)-1_2_3-propanetriol_3'-Me_ether__3-O-(6-O-benzoyl-ë_-D-glucopyranoside)_(1)	5	26	3	21	-1	1315	1315	C20H30O13	13	Simple_Aromatic_Natural_Products
NCGC00179992-02!3-[3-[4_5-dihydroxy-6-(hydroxymethyl)-3-[3_4_5-trihydroxy-6-(hydroxymethyl)oxan-2-yl]oxyoxan-2-yl]oxy-4_5-dihydroxy-6-(hydroxymethyl)oxan-2-yl]oxy-2-(3_4-dihydroxyphenyl)-5_7-dihydroxychromen-4-one_M+H	788.201	1	28	0	14	45	3_3'_4'_5_5'_7-Hexahydroxyflavylium(1+)_3_3'_7-Tri-O-ë_-D-glucopyranoside	5	9	4	1	-1	466	466	C33H40O22	9	none
NCGC00179942-02![4_5-dihydroxy-6-(hydroxymethyl)-2-[2_4_6-trihydroxy-3-(4-hydroxybenzoyl)phenyl]oxan-3-yl]_3_4_5-trihydroxybenzoate_M+H	560.117	2	14	0	6	50	2_4_4'_6-Tetrahydroxybenzophenone_2-O-[3_4_5-Trihydroxybenzoyl-(‰ Õ6)-ë_-D-glucopyranoside]	5	2	4	2	2	2	1082	C26H24O14	6	none
NCGC00179819-03_C25H30O9_(4R_6aR_9S_9aR_9bR)-9-Methyl-3_6-bis(methylene)-2_8-dioxododecahydroazuleno[4_5-b]furan-4-yl_(2E)-4-hydroxy-2-({[(2E)-4-hydroxy-2-methyl-2-butenoyl]oxy}methyl)-2-butenoate_M+H	474.189	3	8	0	10	54	NCGC00179819-03_C25H30O9_(4R_6aR_9S_9aR_9bR)-9-Methyl-3_6-bis(methylene)-2_8-dioxododecahydroazuleno[4_5-b]furan-4-yl_(2E)-4-hydroxy-2-({[(2E)-4-hydroxy-2-methyl-2-butenoyl]oxy}methyl)-2-butenoate_M+H	5	2	3	3	1	9	1308	C25H30O9	14	Terpenoids
NCGC00178573-02!2-[2-(3_4-dimethoxyphenyl)ethyl]-4-methoxy-2_3-dihydropyran-6-one_M+H	292.131	1	8	0	6	28	3-(3_4-Dihydroxyphenyl)-2-propen-1-ol_4'-O-(3-Methyl-1_3-butadienyl)(Z-)__3'-Me_ether__1-Ac	5	10	1	169	-1	1366	1366	C16H20O5	13	polyketides
NCGC00170025-02!N-(1-hydroxy-3-phenylpropan-2-yl)benzamide_M+H	255.126	2	1	2	6	48	2-Amino-3-hydroxy-4-methylpentanoic_acid_N-Benzoyl	5	1	3	3	1	36	1243	C16H17NO2	13	aminoacids/peptides
NCGC00169928-02_C25H24O13_(6aR_12aR)-6a_12a-Dihydro-6H-[1_3]dioxolo[5_6][1]benzofuro[3_2-c]chromen-3-yl_6-O-(carboxyacetyl)-beta-D-glucopyranoside_M+H	532.122	2	18	0	15	79	2'_3_3'_4_4'-Pentahydroxychalcone_4'-O-(6-O-Malonyl-ë_-D-glucopyranoside)	5	1	3	3	1	37	1181	C25H24O13	10	none
NCGC00169906-03_C30H36O9_2H-Cyclopenta[b]naphtho[2_3-d]furan-10-acetic_acid__5-(acetyloxy)-2-(3-furanyl)-3_3a_4a_5_5a_6_9_9a_10_10a-decahydro-6-(methoxycarbonyl)-1_6_9a_10a-tetramethyl-9-oxo-__methyl_ester__(2R_3aR_4aS_5R_6R_9aR_10S_10aR)-_M+H	540.236	4	10	0	10	73	3_5-Iridadiene-1_7_8_10_11-pentol_7-O-(3-Methylpentanoyl)__1-O-(3-methyl-2-butenoyl)__10-O-(3-methylbutanoyl)__11-Ac	5	10	2	19	1	11	1134	C30H36O9	9	none
NCGC00169827-03!(2E_4E)-12-hydroxy-13-(hydroxymethyl)-3_5_7-trimethyltetradeca-2_4-dienedioic_acid_M+H	342.204	1	4	0	2	44	Gingerdiols_3-Epimer__3-Ac	5	6	1	164	-1	1686	1686	C18H30O6	6	none
NCGC00169797-03![3_4_5-trihydroxy-6-[4-hydroxy-2-[(1_2_3_6-tetrahydroxycyclohexanecarbonyl)oxymethyl]phenoxy]oxan-2-yl]methyl_benzoate_M+H	580.179	3	16	0	14	25	NCGC00169797-03![3_4_5-trihydroxy-6-[4-hydroxy-2-[(1_2_3_6-tetrahydroxycyclohexanecarbonyl)oxymethyl]phenoxy]oxan-2-yl]methyl_benzoate_M+H	5	5	4	6	1	60	1046	C27H32O14	26	none
NCGC00169660-02_C22H30O3_2-Hydroxy-6-[(8Z_11Z)-8_11_14-pentadecatrien-1-yl]benzoic_acid_M+H	342.219	1	2	0	2	37	6-Hydroxy-9_12-octadecadienoic_acid_6-Ac	5	2	2	16	-1	1685	1685	C22H30O3	9	Terpenoids
NCGC00169628-03_C23H36O6_1-Naphthaleneheptanoic_acid__1_2_6_7_8_8a-hexahydro-beta_delta-dihydroxy-2-methyl-8-(2-methyl-1-oxobutoxy)-__(betaR_deltaR_1S_2S_8S_8aR)-_M+H	408.251	2	5	0	6	87	14_20-Tricosadiene-3_5_10_12_22-pentayne-1_2-diol__9CI_1-O-Sulfate	5	6	2	12	0	772	1470	C23H36O6	9	none
NCGC00169578-03_C18H24O5_Propanoic_acid__2-methyl-__5-methyl-2-[2-[(2-methyl-1-oxopropoxy)methyl]oxiranyl]phenyl_ester_M+H	320.162	3	6	0	6	67	p-Mentha-1_3_5-triene-3_8_9_10-tetrol_3-Me_ether__9-O-(2-methylpropanoyl)__10-Ac	5	4	1	106	0	595	1509	C18H24O5	17	Terpenoids
NCGC00169550-02!(E)-3-(4-hydroxy-3-methoxyphenyl)-N-[2-(4-hydroxyphenyl)ethyl]prop-2-enamide_M+H	313.131	2	4	2	10	37	NCGC00169550-02!(E)-3-(4-hydroxy-3-methoxyphenyl)-N-[2-(4-hydroxyphenyl)ethyl]prop-2-enamide_M+H	5	2	3	3	1	18	1542	C18H19NO4	25	Alcaloids
NCGC00169547-02!3-[3-[(2R_3R_4R)-3_4-dihydroxy-4-(hydroxymethyl)oxolan-2-yl]oxy-4_5-dihydroxy-6-(hydroxymethyl)oxan-2-yl]oxy-2-(3_4-dihydroxyphenyl)-5_7-dihydroxychromen-4-one_M+H	596.138	1	20	0	10	46	3'_4'_5_6_7-Pentahydroxyflavone_7-O-[3_4-Dihydroxybenzoyl-(‰ Õ6)-ë_-D-glucopyranoside]	5	3	4	4	-1	1012	1012	C26H28O16	6	Flavonoids
NCGC00169462-02!17-(2_6-dihydroxy-6-methyl-3-oxoheptan-2-yl)-2_16-dihydroxy-4_4_9_13_14-pentamethyl-3-[3_4_5-trihydroxy-6-(hydroxymethyl)oxan-2-yl]oxy-1_2_3_7_8_10_12_15_16_17-decahydrocyclopenta[a]phenanthren-11-one_M+H	682.393	1	12	0	6	56	Mytiloxanthin_19-Butanoyloxy	5	7	2	18	-1	741	741	C36H58O12	4	Terpenoids
NCGC00169378-02!(E)-N-[2-hydroxy-2-(4-methoxyphenyl)ethyl]-3-phenylprop-2-enamide_M+H	297.136	2	3	2	10	66	Citrulline_2-N-Benzoyl__Me_ester	5	4	2	31	1	34	1480	C18H19NO3	20	none
NCGC00169336-02_C24H28O12_2-Propenoic_acid__3-(4-hydroxyphenyl)-__[(1aS_1bS_2S_5aR_6S_6aS)-2-(beta-D-glucopyranosyloxy)-1b_5a_6_6a-tetrahydro-6-hydroxyoxireno[4_5]cyclopenta[1_2-c]pyran-1a(2H)-yl]methyl_ester__(2E)-_M+H	508.158	2	16	0	10	67	2-Hydroxy-2-(4-hydroxybenzyl)butanedioic_acid_4-(4-ë_-D-Glucopyranosyloxybenzyl)_ester	5	7	4	7	1	23	1285	C24H28O12	15	Terpenoids
NCGC00169323-02!(2R_3R)-3_5-dihydroxy-2-(4-hydroxyphenyl)-8-(3-methylbut-2-enyl)-7-[(2S_3R_4S_5S_6R)-3_4_5-trihydroxy-6-(hydroxymethyl)oxan-2-yl]oxy-2_3-dihydrochromen-4-one_M+H	518.179	1	13	0	6	36	NCGC00169323-02!(2R_3R)-3_5-dihydroxy-2-(4-hydroxyphenyl)-8-(3-methylbut-2-enyl)-7-[(2S_3R_4S_5S_6R)-3_4_5-trihydroxy-6-(hydroxymethyl)oxan-2-yl]oxy-2_3-dihydrochromen-4-one_M+H	5	1	2	16	-1	1163	1163	C26H30O11	11	Flavonoids
NCGC00169169-02![3_4_5-trihydroxy-6-(hydroxymethyl)oxan-2-yl]_3_4_5-trimethoxybenzoate_M+H	374.121	2	14	0	10	18	3-(3_4_5-Trihydroxyphenyl)-1-propanol_3'-Me_ether__1-O-(4-hydroxy-3-methoxy-E-cinnamoyl)	5	7	3	14	1	11	1626	C16H22O10	6	Terpenoids
NCGC00169094-03_C30H38O15_beta-D-Glucopyranoside__(1aS_1bS_2S_5aR_6S_6aS)-6-[[6-deoxy-3-O-[(2E)-1-oxo-3-phenyl-2-propen-1-yl]-alpha-L-mannopyranosyl]oxy]-1a_1b_2_5a_6_6a-hexahydro-1a-(hydroxymethyl)oxireno[4_5]cyclopenta[1_2-c]pyran-2-yl_M+H	638.221	2	21	0	14	49	NCGC00169094-03_C30H38O15_beta-D-Glucopyranoside__(1aS_1bS_2S_5aR_6S_6aS)-6-[[6-deoxy-3-O-[(2E)-1-oxo-3-phenyl-2-propen-1-yl]-alpha-L-mannopyranosyl]oxy]-1a_1b_2_5a_6_6a-hexahydro-1a-(hydroxymethyl)oxireno[4_5]cyclopenta[1_2-c]pyran-2-yl_M+H	5	1	3	3	1	68	851	C30H38O15	15	Terpenoids
NCGC00169064-02!N-[2-(4-hydroxyphenyl)ethyl]acetamide_M+H	179.095	2	1	2	6	10	NCGC00169064-02!N-[2-(4-hydroxyphenyl)ethyl]acetamide_M+H	5	2	3	2	1	7	861	C10H13NO2	41	Alcaloids
NCGC00169057-02_C17H26O11_Methyl_(1S_4aS_5R_7S_7aS)-1-(beta-D-glucopyranosyloxy)-5_7-dihydroxy-7-methyl-1_4a_5_6_7_7a-hexahydrocyclopenta[c]pyran-4-carboxylate_M+H	406.148	2	14	0	10	31	3-[2_3-Dihydro-2-(hydroxymethyl)-3-(3_4_5-trihydroxyphenyl)-1_4-benzodioxin-6-yl]-2-propen-1-ol_9-Aldehyde__3'_5_5'-tri-Me_ether	5	17	2	56	0	795	1549	C17H26O11	5	Simple_Aromatic_Natural_Products
NCGC00169033-03_C26H36O10_2-Butenoic_acid__2-methyl-__(3R_3aS_4R_6R_8S_9bR)-6-(acetyloxy)-2_3_3a_4_5_6_6a_7_8_9b-decahydro-3_3a-dihydroxy-3_6_9-trimethyl-2-oxo-4-(1-oxobutoxy)azuleno[4_5-b]furan-8-yl_ester__(2E)-_M+H	508.231	4	10	0	14	43	DKxanthenes_DKxanthene_504	5	1	2	10	1	32	1291	C26H36O10	13	Terpenoids
NCGC00169021-02!(2S_3S_4S_5R_6S)-6-[5_7-dihydroxy-2-(4-hydroxyphenyl)-4-oxochromen-3-yl]oxy-3_4_5-trihydroxyoxane-2-carboxylic_acid_M+H	462.08	1	13	0	6	39	NCGC00169021-02!(2S_3S_4S_5R_6S)-6-[5_7-dihydroxy-2-(4-hydroxyphenyl)-4-oxochromen-3-yl]oxy-3_4_5-trihydroxyoxane-2-carboxylic_acid_M+H	5	1	2	7	-1	1428	1428	C21H18O12	6	Flavonoids
NCGC00168898-03!4-hydroxy-7-methyl-2-[2-[3_4_5-trihydroxy-6-(hydroxymethyl)oxan-2-yl]oxypropan-2-yl]-2_3-dihydrofuro[3_2-g]chromen-5-one_M+H	438.153	1	13	0	6	48	10_14-Epoxy-2_8_9-trihydroxy-3_11(13)-guaiadien-12_6-olide_8-(2-Acetoxymethyl-2E-butenoyl)	5	4	3	3	-1	1459	1459	C21H26O10	10	Benzopyranoids
NCGC00168879-02_C10H15NO3_3-Acetyl-5-sec-butyl-4-hydroxy-1_5-dihydro-2H-pyrrol-2-one_M+H	197.105	1	1	2	4	33	NCGC00168879-02_C10H15NO3_3-Acetyl-5-sec-butyl-4-hydroxy-1_5-dihydro-2H-pyrrol-2-one_M+H	5	1	2	16	-1	986	986	C10H15NO3	9	Alcaloids
NCGC00168848-03_C32H46O11_Carda-4_20(22)-dienolide__6-(acetyloxy)-3-[(6-deoxy-3-O-methyl-beta-D-galactopyranosyl)oxy]-8_14-dihydroxy-__(3beta_8xi_9xi)-_M+H	606.304	2	14	0	14	56	Exochelin_MS_Exochelin_MS	5	3	2	22	0	513	891	C32H46O11	7	none
NCGC00160320-01!4-(Cytisin-12-amido)-benzoic_acid_M+H	353.138	3	1	8	10	95	NCGC00160320-01!4-(Cytisin-12-amido)-benzoic_acid_M+H	5	1	2	16	1	12	1656	C19H19N3O4	4	none
NCGC00160255-01!CONVOLICINE_M+H	333.158	3	6	3	12	96	NCGC00160255-01!CONVOLICINE_M+H	5	1	4	1	1	11	1597	C18H23NO5	14	Alcaloids
NCGC00160200-01!FOLIOSIDINE_ACETONIDE_M+H	347.173	1	8	3	18	140	Arginine__INN__USAN_N2-[3-Carboxy-2-(carboxymethyl)-2-hydroxypropanoyl]	5	4	2	13	-1	1594	1594	C19H25NO5	16	Alcaloids
NCGC00160140-01!LOBARIC_ACID_M+H	456.178	1	8	0	12	122	Azotomycin__INN__USAN_Azotomycin__INN__USAN	5	5	1	103	-1	1374	1374	C25H28O8	18	Simple_Aromatic_Natural_Products
NCGC00092360-03_C10H13N5O3_3'-Deoxyadenosine_M+H	251.102	1	4	7	12	40	NCGC00092360-03_C10H13N5O3_3'-Deoxyadenosine_M+H	5	1	2	6	-1	1293	1293	C10H13N5O3	4	none
NCGC00091250-14_C33H40N2O9_Serpalan_M+H	608.273	3	14	5	10	179	NCGC00091250-14_C33H40N2O9_Serpalan_M+H	5	1	3	6	2	2	906	C33H40N2O9	5	none
N-Acetyl_Mesalazine_M+H	195.053	2	2	2	6	10	N-Acetyl_Mesalazine_M+H	5	1	3	3	1	13	1032	C9H9NO4	29	none
Mycophenolic_acid_methyl_ester_130118_M+H	334.142	2	7	0	6	31	9_10-Epoxy-p-mentha-1_3_5-triene-2_5_8-triol_2-Me_ether__5-tigloyl__8-Ac	5	21	3	26	1	40	1583	C18H22O6	18	Simple_Aromatic_Natural_Products
Mono-isobutyl_phthalate_M+H	222.089	2	3	0	6	8	2_4-Dihydroxybenzaldehyde__9CI_Di-Ac	5	6	4	1	1	19	1183	C12H14O4	30	none
Microsphaerone_C_120103_M+H	320.174	1	1	3	4	20	Microsphaerone_C_120103_M+H	5	2	1	94	-1	1517	1517	C17H24N2O4	3	Alcaloids
MLS002207244-01!Thiophanate_M23564-05-8_M+H	342.046	5	4	8	12	82	MLS002207244-01!Thiophanate_M23564-05-8_M+H	5	1	1	16	0	685	1693	C12H14N4O4S2	5	none
MLS002153865-01!Thiocolchicoside602-41-5_M+H	563.183	2	12	2	14	119	Ipecosidic_acid_6-Deoxy__8-hydroxy__3_4-didehydro__Me_ester	5	1	3	1	1	8	1108	C27H33NO10S	1	none
MLS002153514-01!MRS_1523_M+H	399.187	2	2	0	4	145	JBIR_56_JBIR_56	5	2	3	2	1	61	1666	C23H29NO3S	1	none
MLS002153451-01!N-Oleoyldopamine105955-11-1_M+H	417.324	2	2	2	6	143	MLS002153451-01!N-Oleoyldopamine105955-11-1_M+H	5	1	4	2	2	1	1575	C26H43NO3	2	none
MLS002153330-01!SNC80156727-74-1_M+H	449.304	2	2	9	18	145	Tyrosine__8CI__9CI_N-(11Z-Octadecenoyl)	5	1	1	97	0	748	1456	C28H39N3O2	1	none
MLS002153199-01!Actinonin13434-13-4_M+H	385.258	3	1	6	12	49	MLS002153199-01!Actinonin13434-13-4_M+H	5	1	3	1	2	2	1699	C19H35N3O5	2	none
MLS001401409-01!Amlodipine_M+H	408.145	2	7	2	16	132	MLS001401409-01!Amlodipine_M+H	5	1	1	56	1	7	1480	C20ClH25N2O5	1	none
MLS001332643-01!Benoxinate_hydrochloride5987-82-6_M+H	308.21	2	4	4	14	142	MLS001332643-01!Benoxinate_hydrochloride5987-82-6_M+H	5	1	3	1	1	12	1475	C17H28N2O3	1	none
MLS001306442-01!_M+H	284.152	2	1	3	8	120	Palythine_3-N-(1Z-Propenyl)	5	1	4	1	1	11	1372	C17H20N2O2	4	none
MLS001304971-01!N-(4-ethoxyphenyl)acetamide62-44-2_M+H	179.095	2	2	2	8	71	MLS001304971-01!N-(4-ethoxyphenyl)acetamide62-44-2_M+H	5	1	2	11	1	15	861	C10H13NO2	41	none
MLS001304016-01!_M+H	441.14	2	3	5	12	80	HMDB:HMDB00121-176_Folic_acid_M+H	5	2	4	2	2	2	1424	C19H19N7O6	4	none
MLS001201836-01!Terazosin_M+H	387.191	2	6	7	20	145	Glycerol_1-alkanoates_Glycerol_1-(3R-acetoxyhexadecanoate)	5	2	1	107	1	9	1643	C19H25N5O4	2	none
MLS001165780-01!Fluconazole86386-73-4_M+H	306.104	1	1	2	4	117	MLS001165780-01!Fluconazole86386-73-4_M+H	5	2	1	91	-1	1444	1444	C13F2H12N6O	2	none
MLS001158712-01!N-(3-imidazol-1-ylpropyl)-2-(2-oxo-4-phenylchromen-7-yl)oxypropanamide_M+H	417.169	2	2	3	10	140	1_2-Dicoumaroylglycerol_3'-Methoxy	5	1	3	1	1	20	1565	C24H23N3O4	3	none
MLS001158680-01!1-[2-(3-benzyl-4-methyl-2-oxochromen-7-yl)oxyacetyl]piperidine-4-carboxylic_acid_M+H	435.168	2	3	3	10	136	Ambelline_6ë±-Hydroxy__di-Ac	5	1	4	1	1	12	1466	C25H25NO6	12	none
MLS001158243-01!N-(2-hydroxy-2-phenylethyl)-2-[4-(4-methoxyphenyl)-2-oxochromen-7-yl]oxyacetamide_M+H	445.153	2	5	2	14	139	2-O-Coumaroylglycerol_3-Ac__1-O-ë_-D-glucopyranoside	5	1	4	1	1	1	1502	C26H23NO6	3	none
MLS001158060-01!_M+H	429.158	2	3	2	10	128	MLS001158241-01!N-(2-hydroxy-2-phenylethyl)-2-(8-methyl-2-oxo-4-phenylchromen-7-yl)oxyacetamide_M+H	5	1	3	1	0	771	1488	C26H23NO5	2	none
MLS001158027-01!3-(5-hydroxy-1H-indol-3-yl)-2-[2-[4-(4-methoxyphenyl)-2-oxochromen-7-yl]oxypropanoylamino]propanoic_acid_M+H	542.169	2	6	2	14	136	MLS001158027-01!3-(5-hydroxy-1H-indol-3-yl)-2-[2-[4-(4-methoxyphenyl)-2-oxochromen-7-yl]oxypropanoylamino]propanoic_acid_M+H	5	1	4	1	0	669	1130	C30H26N2O8	1	none
MLS001148158-01!HALOPERIDOL_METABOLITE_II_M+H	377.156	1	2	3	6	145	N-ë_-Glutamylvaline_N-Benzyloxycarbonyl	5	1	1	97	-1	1573	1573	C21ClFH25NO2	1	none
MLS001146928-01!HYDROCORTISONE_HEMISUCCINATE_M+H	462.225	2	5	0	6	115	3_5_7-Trioxooctacosanoic_acid_3_5_7-Trioxooctacosanoic_acid	5	2	3	6	1	15	1406	C25H34O8	17	none
MLS001146623-01!_M+H	413.096	2	0	6	8	113	MLS001146623-01!_M+H	5	1	4	1	2	1	1500	C21ClH20N3O2S	1	none
MLS001142788-01!(2S)-2-[[1-[(2S)-2-[(4-methylphenyl)sulfonylamino]-4-methylsulfanylbutanoyl]piperidine-4-carbonyl]amino]-2-phenylacetic_acid_M+H	547.181	3	1	6	12	117	MLS001142788-01!(2S)-2-[[1-[(2S)-2-[(4-methylphenyl)sulfonylamino]-4-methylsulfanylbutanoyl]piperidine-4-carbonyl]amino]-2-phenylacetic_acid_M+H	5	1	4	1	2	1	1089	C26H33N3O6S2	1	none
MLS001142776-01!(2S)-3-methyl-2-[[1-[(2S)-4-methyl-2-[(4-methylphenyl)sulfonylamino]pentanoyl]piperidine-4-carbonyl]amino]butanoic_acid_M+H	495.24	3	1	6	12	126	MLS001142776-01!(2S)-3-methyl-2-[[1-[(2S)-4-methyl-2-[(4-methylphenyl)sulfonylamino]pentanoyl]piperidine-4-carbonyl]amino]butanoic_acid_M+H	5	1	3	1	2	1	1273	C24H37N3O6S	1	none
MLS001142759-01!(2S)-2-[[1-[(2S)-3-methyl-2-[(4-methylphenyl)sulfonylamino]butanoyl]piperidine-4-carbonyl]amino]butanedioic_acid_M+H	497.183	3	2	6	12	85	MLS001142759-01!(2S)-2-[[1-[(2S)-3-methyl-2-[(4-methylphenyl)sulfonylamino]butanoyl]piperidine-4-carbonyl]amino]butanedioic_acid_M+H	5	1	2	3	2	1	1247	C22H31N3O8S	1	none
MLS001142758-01!methyl_1-[1-[(2S)-3-methyl-2-[(4-methylphenyl)sulfonylamino]butanoyl]piperidine-4-carbonyl]piperidine-4-carboxylate_M+H	507.24	4	2	7	14	132	DKxanthenes_DKxanthene_504	5	1	3	1	3	1	1268	C25H37N3O6S	1	none
MLS001142600-01!2-[[1-[(2S)-3-methyl-2-[(4-methylphenyl)sulfonylamino]butanoyl]piperidine-4-carbonyl]amino]heptanoic_acid_M+H	509.256	3	1	6	12	135	MLS001142600-01!2-[[1-[(2S)-3-methyl-2-[(4-methylphenyl)sulfonylamino]butanoyl]piperidine-4-carbonyl]amino]heptanoic_acid_M+H	5	1	4	1	3	1	1254	C25H39N3O6S	1	none
MLS001142435-01!_M+H	520.232	4	6	8	16	140	2-Amino-3_4_5-trihydroxypentanoic_acid_5-Carbamoyl__3_4-benzyl__N-benzyloxycarbonyl	5	1	2	12	3	1	1172	C28H32N4O6	5	none
MLS001141319-01!_M+H	520.247	2	4	5	12	139	Peptide_P3A_Peptide_P3A	5	1	4	1	1	3	1172	C32H32N4O3	6	none
MLS001141043-01!1-[(2S)-2-amino-3-phenylpropanoyl]-N-[(2S)-1-(4-ethylanilino)-1-oxopropan-2-yl]piperidine-4-carboxamide_M+H	450.263	4	0	8	14	120	Sclerotiotide_C_Sclerotiotide_C	5	1	3	1	3	1	1456	C26H34N4O3	1	none
MLS001140967-01!4-[[[2-(4-butyl-8-methyl-2-oxochromen-7-yl)oxyacetyl]amino]methyl]cyclohexane-1-carboxylic_acid_M+H	429.215	2	3	2	10	137	MLS001140967-01!4-[[[2-(4-butyl-8-methyl-2-oxochromen-7-yl)oxyacetyl]amino]methyl]cyclohexane-1-carboxylic_acid_M+H	5	1	3	2	1	14	1473	C24H31NO6	10	none
MLS001140938-01!4-[[[2-[4-(4-methoxyphenyl)-8-methyl-2-oxochromen-7-yl]oxyacetyl]amino]methyl]cyclohexane-1-carboxylic_acid_M+H	479.194	2	5	2	14	140	MLS001140938-01!4-[[[2-[4-(4-methoxyphenyl)-8-methyl-2-oxochromen-7-yl]oxyacetyl]amino]methyl]cyclohexane-1-carboxylic_acid_M+H	5	1	4	1	1	27	1286	C27H29NO7	6	none
MLS001140927-01!4-[[[2-(4-ethyl-2-oxochromen-7-yl)oxyacetyl]amino]methyl]cyclohexane-1-carboxylic_acid_M+H	387.168	2	3	2	10	116	Tuliposide_D_3'S-Hydroxy	5	1	5	1	1	21	1656	C21H25NO6	16	none
MLS001140886-01!2-[[2-(6-chloro-2-oxo-4-propylchromen-7-yl)oxyacetyl]amino]-3-(5-hydroxy-1H-indol-3-yl)propanoic_acid_M+H	498.119	2	4	2	10	122	MLS001140886-01!2-[[2-(6-chloro-2-oxo-4-propylchromen-7-yl)oxyacetyl]amino]-3-(5-hydroxy-1H-indol-3-yl)propanoic_acid_M+H	5	1	3	1	0	693	1245	C25ClH23N2O7	1	none
MLS001140885-01!3-(5-hydroxy-1H-indol-3-yl)-2-[2-(2-oxochromen-7-yl)oxypropanoylamino]propanoic_acid_M+H	436.127	2	4	2	10	86	MLS001140885-01!3-(5-hydroxy-1H-indol-3-yl)-2-[2-(2-oxochromen-7-yl)oxypropanoylamino]propanoic_acid_M+H	5	1	4	1	0	755	1458	C23H20N2O7	1	none
MLS001140881-01!_M+H	593.264	4	4	11	26	140	Penstemide_7_8ë±-Dihydro__2'-O-(4-hydroxy-E-cinnamoyl)	5	1	3	2	1	14	1012	C34H35N5O5	1	none
MLS001140850-01!4-[[2-(4-butyl-2-oxochromen-7-yl)oxypropanoylamino]methyl]cyclohexane-1-carboxylic_acid_M+H	429.215	2	3	2	10	134	MLS001140850-01!4-[[2-(4-butyl-2-oxochromen-7-yl)oxypropanoylamino]methyl]cyclohexane-1-carboxylic_acid_M+H	5	1	4	1	1	16	1473	C24H31NO6	10	none
MLS001140663-01!_M+H	577.269	4	2	11	22	140	MLS001140663-01!_M+H	5	1	3	1	1	7	1048	C34H35N5O4	2	none
MLS001140563-01!1-[2-(3-benzyl-4-methyl-2-oxochromen-7-yl)oxyacetyl]piperidine-4-carboxamide_M+H	434.184	2	2	4	10	114	MLS001140563-01!1-[2-(3-benzyl-4-methyl-2-oxochromen-7-yl)oxyacetyl]piperidine-4-carboxamide_M+H	5	1	4	1	1	14	1491	C25H26N2O5	7	none
MLS001140521-01!1-[(2S)-2-aminopropanoyl]-N-[(2S)-1-(4-fluoroanilino)-1-oxo-3-phenylpropan-2-yl]piperidine-4-carboxamide_M+H	440.222	4	0	8	14	118	MLS001141057-01!1-[(2S)-2-amino-4-methylsulfanylbutanoyl]-N-[(2S)-1-[(4-fluorophenyl)methylamino]-1-oxopropan-2-yl]piperidine-4-carboxamide_M+H	5	1	2	8	2	1	1449	C24FH29N4O3	1	none
MLS001140389-01!1-[2-(4-butyl-7-methyl-2-oxochromen-5-yl)oxyacetyl]piperidine-4-carboxamide_M+H	400.2	2	2	4	10	127	MLS001140389-01!1-[2-(4-butyl-7-methyl-2-oxochromen-5-yl)oxyacetyl]piperidine-4-carboxamide_M+H	5	2	2	14	1	21	1657	C22H28N2O5	13	none
MLS001076861-01!_M+H	457.046	2	0	6	8	69	MLS001076861-01!_M+H	5	1	4	1	2	1	1366	BrC21H20N3O2S	2	none
MLS001076859-01!_M+H	397.126	2	0	6	8	138	MLS001160043-01!N-[2-(5-methoxy-1H-indol-3-yl)ethyl]-2-(2-oxochromen-7-yl)oxyacetamide_M+H	5	2	4	2	2	2	1637	C21FH20N3O2S	1	none
MLS001076856-01!_M+H	411.162	2	2	6	12	115	MLS001076856-01!_M+H	5	1	4	1	1	15	1505	C22H25N3O3S	2	none
MLS001076814-01!(2S)-2-[[2-(3-hexyl-4-methyl-2-oxochromen-7-yl)oxyacetyl]amino]-3-phenylpropanoic_acid_M+H	465.215	2	3	2	10	139	NCGC00380283-01!4-[5-[[4-[5-[acetyl(hydroxy)amino]pentylamino]-4-oxobutanoyl]-hydroxyamino]pentylamino]-4-oxobutanoic_acid_M+H	5	2	5	1	1	15	1351	C27H31NO6	6	none
MLS001076321-01!_M+H	395.201	1	0	8	18	145	MLS001076321-01!_M+H	5	1	2	4	-1	1597	1597	C23FH26N3O2	1	none
MLS001075553-01!_M+H	423.216	3	2	6	12	137	MLS001075553-01!_M+H	5	1	5	1	3	1	1474	C24H29N3O4	2	none
MLS001075540-01!_M+H	409.2	3	2	6	12	137	Estatin_A_p-Hydroxybenzyl_analogue	5	2	5	1	3	1	1469	C23H27N3O4	3	none
MLS001075524-01!_M+H	439.211	3	4	6	12	140	MLS001075524-01!_M+H	5	1	4	1	3	1	1420	C24H29N3O5	3	none
MLS001075464-01!_M+H	393.205	3	0	6	8	140	MLS001075464-01!_M+H	5	1	4	1	3	1	1571	C23H27N3O3	5	none
MLS001074921-01!_M+H	867.498	1	21	3	14	140	MLS001074921-01!_M+H	5	1	4	1	-1	317	317	C45H73NO15	9	none
MLS001074061-01!DIRITHROMYCIN_M+H	834.545	1	22	5	30	118	MLS001074061-01!DIRITHROMYCIN_M+H	5	1	3	2	-1	308	308	C42H78N2O14	1	none
MLS001056783-01!Calcimycin_A23187_M+H	523.268	2	5	2	6	145	NCGC00386071-01![3-methyl-1-[3-methyl-1-oxo-1-(2_3_4_5_6-pentahydroxyhexoxy)pentan-2-yl]oxy-1-oxopentan-2-yl]_2-hydroxy-3-methylpentanoate_M+H	5	3	1	140	0	695	1146	C29H37N3O6	3	none
MLS000859964-01!N6-2-(4-Aminophenyl)ethyladenosine_M+H	386.17	1	5	4	10	119	MLS000859964-01!N6-2-(4-Aminophenyl)ethyladenosine_M+H	5	1	3	1	-1	1675	1675	C18H22N6O4	2	none
MLS000728669-01!_M+H	467.288	1	11	3	10	140	Columbamide_A_M+H	5	8	1	70	-1	1305	1305	C25H41NO7	3	Alcaloids
Losartan_M+H	422.162	1	1	5	10	30	Losartan_M+H	5	1	3	2	-1	1525	1525	C22ClH23N6O	1	none
Irbesartan_M+H	428.232	1	0	5	8	19	Irbesartan_M+H	5	1	2	10	-1	1495	1495	C25H28N6O	1	none
Goyazensolide_M+H	360.121	2	7	0	6	16	Goyazensolide_M+H	5	2	3	5	1	20	1650	C19H20O7	28	Terpenoids
Fenoxycarb_M+H	301.131	3	6	2	16	17	Fenoxycarb_M+H	5	2	3	2	1	9	1437	C17H19NO4	31	none
Etoposide_aka_"(5S_5aR_8aR_9R)-5-[[(2R_4aR_6R_7R_8R_8aS)-7_8-dihydroxy-2-methyl-4_4a_6_7_8_8a-hexahydropyrano[3_2-d][1_3]dioxin-6-yl]oxy]-9-(4-hydroxy-3_5-dimethoxyphenyl)-5a_6_8a_9-tetrahydro-5H-[2]benzofuro[6_5-f][1_3]benzodioxol-8-one"_M+H	588.184	1	21	0	22	54	Karanjabiflavone_Karanjabiflavone	5	2	2	8	-1	931	931	C29H32O13	6	none
Ergosterol_Peroxide_120246_M+H	428.329	1	3	0	4	30	Litophytolide_A_Litophytolide_A	5	4	3	3	-1	1499	1499	C28H44O3	7	none
Epicoccolide_B_130095_M+H	358.069	1	7	0	2	25	2-(2_4-Dihydroxyphenyl)-5_6-dihydroxy-3-benzofurancarboxaldehyde_5_6-Methylene__2'-Me_ether__Ac	5	5	2	30	-1	1693	1693	C18H14O8	15	none
Doxylamine__M+H	270.173	1	2	3	8	88	2-[2-Formyl-5-(hydroxymethyl)-1H-pyrrol-1-yl]butanedioic_acid_Me_ether__4'-amide__1'-Me_ester	5	1	3	1	-1	1283	1283	C17H22N2O	9	none
Dicyclohexyl_phthalate_M+H	330.183	3	4	0	4	11	Dicyclohexyl_phthalate_M+H	5	1	3	2	1	19	1666	C20H26O4	15	none
Desferrioxamine_B_M+H	560.353	3	0	11	22	100	Desferrioxamine_B_M+H	5	1	5	1	2	1	1090	C25H48N6O8	4	none
Chlorfenvinphos_M+H	357.97	1	3	0	4	14	Chlorfenvinphos_M+H	5	1	3	1	-1	1688	1688	C12Cl3H14O4P	1	none
Bendiocarb_M+H	223.084	3	6	2	16	11	Bendiocarb_M+H	5	1	2	12	1	9	1194	C11H13NO4	28	none
Apicidin_B_120250_M+H	609.353	4	1	11	36	45	Apicidin_B_120250_M+H	5	1	0	933	4	1	933	C33H47N5O6	4	aminoacids/peptides
2541_Thiacloprid_amide_M+H	270.034	1	0	6	8	18	2541_Thiacloprid_amide_M+H	5	1	3	1	-1	1285	1285	C10ClH11N4OS	1	none
2532_Fenpropidin_M+H	273.246	1	0	3	4	13	13-Octadecene-9_11-diynoic_acid_(Z)-form	5	4	3	6	-1	1240	1240	C19H31N	1	none
2372_Tetraglyme_M+H	222.147	1	10	0	10	7	Tetraethylene_glycol__8CI_Mono-Et_ether	5	4	3	7	-1	1187	1187	C10H22O5	3	none
2329_Benalaxyl_M+H	325.168	3	2	3	10	15	2329_Benalaxyl_M+H	5	1	3	2	2	1	1641	C20H23NO3	14	none
1-desoxymethylsphinganine_M+H	271.288	1	1	1	4	44	1-desoxymethylsphinganine_M+H	5	3	1	170	-1	1264	1264	C17H37NO	1	none
0371_Triglyme_M+H	178.121	1	8	0	8	7	0371_Triglyme_M+H	5	5	3	15	-1	884	884	C8H18O4	3	Aliphatic_natural_products
0230_Irgarol_M+H	253.136	1	0	7	14	13	0230_Irgarol_M+H	5	1	1	37	-1	1276	1276	C11H19N5S	1	none
0203_terbutryn_M+H	241.136	1	0	7	14	11	0203_terbutryn_M+H	5	1	1	12	-1	1198	1198	C10H19N5S	5	none
0092_Dimethenamid_M+H	275.075	2	2	3	10	17	0092_Dimethenamid_M+H	5	1	4	1	1	7	1264	C12ClH18NO2S	1	none
0063_Diflufenican_M+H	394.074	2	2	2	8	27	0063_Diflufenican_M+H	5	1	2	4	1	5	1591	C19F5H11N2O2	1	none
(E)-methyl_11-(5-carbamoyl-4-oxo-4H-pyran-2-yl)undec-10-enoate_120105_M+H	335.173	2	4	1	8	20	(E)-methyl_11-(5-carbamoyl-4-oxo-4H-pyran-2-yl)undec-10-enoate_120105_M+H	5	2	2	29	1	21	1572	C18H25NO5	13	none
MLS002473215-01!(2E_4E_12E)-13-(1_3-benzodioxol-5-yl)-N-(2-methylpropyl)trideca-2_4_12-trienamide_M+H	383.246	2	4	2	12	140	NCGC00386076-01_C19H33N3O5_2_8-Diisobutyl-5-methyl-1-oxa-4_7_10-triazacyclotetradecane-3_6_9_14-tetrone_M+H	5	5	3	3	1	27	1702	C24H33NO3	12	none
MLS002172463-01!N-Acetyl-L-trytophan_3_5-bis(trifluoromethyl)benzyl_ester148451-96-1_M+H	472.122	3	2	2	8	145	MLS002172463-01!N-Acetyl-L-trytophan_3_5-bis(trifluoromethyl)benzyl_ester148451-96-1_M+H	5	1	3	2	0	712	1285	C22F6H18N2O3	1	none
MLS001162645-01!2-[(8_8-dimethyl-2-oxo-4-propyl-9_10-dihydropyrano[2_3-h]chromen-5-yl)oxy]-N-(2-morpholin-4-ylethyl)acetamide_M+H	458.242	2	6	5	18	140	MLS001162645-01!2-[(8_8-dimethyl-2-oxo-4-propyl-9_10-dihydropyrano[2_3-h]chromen-5-yl)oxy]-N-(2-morpholin-4-ylethyl)acetamide_M+H	5	1	3	2	0	725	1356	C25H34N2O6	7	none
MLS001160488-01!2-[(8_8-dimethyl-2-oxo-4-propyl-9_10-dihydropyrano[2_3-h]chromen-5-yl)oxy]-N-(pyridin-2-ylmethyl)acetamide_M+H	436.2	2	4	2	10	140	Methionylphenylalanylleucine_N-Formyl	5	1	4	1	2	1	1458	C25H28N2O5	3	none
MLS001160283-01!2-[(5-hydroxy-2_2-dimethyl-4-oxo-3H-chromen-7-yl)oxy]-N-(3-methoxyphenyl)acetamide_M+H	371.137	2	7	2	14	131	Malonomicin_Malonomicin	5	2	5	1	1	14	1697	C20H21NO6	21	none
MLS001159167-01!(2S)-3-(1H-indol-3-yl)-2-[[(2S)-3-methyl-2-[(3-oxo-2_4-dihydroquinoxaline-1-carbonyl)amino]pentanoyl]amino]propanoic_acid_M+H	491.217	4	1	9	24	107	MLS001159167-01!(2S)-3-(1H-indol-3-yl)-2-[[(2S)-3-methyl-2-[(3-oxo-2_4-dihydroquinoxaline-1-carbonyl)amino]pentanoyl]amino]propanoic_acid_M+H	5	1	4	1	2	1	1320	C26H29N5O5	4	none
MLS001159163-01!(2S)-2-[[(2S)-3-methyl-2-[(3-oxo-2_4-dihydroquinoxaline-1-carbonyl)amino]butanoyl]amino]-3-phenylpropanoic_acid_M+H	438.19	4	1	9	22	128	Glutamine__9CI__INN__USAN_N2-(15_16-Dihydroxy-9Z_12Z-octadecadienoyl)	5	1	4	1	3	2	1447	C23H26N4O5	3	none
MLS001159056-01!1-[2-[(7-methyl-4-oxo-2_3-dihydro-1H-cyclopenta[c]chromen-9-yl)oxy]acetyl]piperidine-4-carboxylic_acid_M+H	385.153	2	3	3	10	131	MLS001159056-01!1-[2-[(7-methyl-4-oxo-2_3-dihydro-1H-cyclopenta[c]chromen-9-yl)oxy]acetyl]piperidine-4-carboxylic_acid_M+H	5	1	4	1	1	16	1709	C21H23NO6	22	none
MLS001159055-01!1-[2-[(3-methyl-6-oxo-7_8_9_10-tetrahydrobenzo[c]chromen-1-yl)oxy]acetyl]piperidine-4-carboxylic_acid_M+H	399.168	2	3	3	10	120	Synargentolide_E_Synargentolide_E	5	1	4	1	1	17	1640	C22H25NO6	22	none
MLS001159033-01!2-[(4-ethyl-8_8-dimethyl-2-oxo-9_10-dihydropyrano[2_3-h]chromen-5-yl)oxy]-N-(2-morpholin-4-ylethyl)acetamide_M+H	444.226	2	6	5	18	140	MLS001159033-01!2-[(4-ethyl-8_8-dimethyl-2-oxo-9_10-dihydropyrano[2_3-h]chromen-5-yl)oxy]-N-(2-morpholin-4-ylethyl)acetamide_M+H	5	1	4	1	1	30	1481	C24H32N2O6	6	none
MLS001158643-01!2-(4_7-dimethyl-2-oxochromen-5-yl)oxy-N-[2-(1H-indol-3-yl)ethyl]acetamide_M+H	390.158	2	2	2	8	129	MLS001158643-01!2-(4_7-dimethyl-2-oxochromen-5-yl)oxy-N-[2-(1H-indol-3-yl)ethyl]acetamide_M+H	5	1	5	1	1	12	1607	C23H22N2O4	4	none
MLS001158534-01!3-(3_5-dimethyl-7-oxofuro[3_2-g]chromen-6-yl)-N-(3-morpholin-4-ylpropyl)propanamide_M+H	412.2	2	2	5	14	140	MLS001158534-01!3-(3_5-dimethyl-7-oxofuro[3_2-g]chromen-6-yl)-N-(3-morpholin-4-ylpropyl)propanamide_M+H	5	1	3	3	1	12	1496	C23H28N2O5	24	none
MLS001157984-01!(2S)-4-hydroxy-1-[2-[[(2Z)-3-oxo-2-[(2_3_4-trimethoxyphenyl)methylidene]-1-benzofuran-6-yl]oxy]acetyl]pyrrolidine-2-carboxylic_acid_M+H	499.148	2	12	3	14	122	Glutathionylkynurenine_Glutathionylkynurenine	5	2	2	15	1	37	1223	C25H25NO10	1	none
MLS001157730-01!N-[4-(2-hydroxyethyl)phenyl]-2-[(4_8_8-trimethyl-2-oxo-9_10-dihydropyrano[2_3-h]chromen-5-yl)oxy]acetamide_M+H	437.184	2	5	2	10	138	Microsphaerone_B_N-(3S-Carboxybutanoyl)	5	1	4	1	1	9	1441	C25H27NO6	7	none
MLS001157727-01!N-[(3_4-dimethoxyphenyl)methyl]-2-[(4_8_8-trimethyl-2-oxo-9_10-dihydropyrano[2_3-h]chromen-5-yl)oxy]acetamide_M+H	467.194	2	8	2	14	137	Glutathione__BAN_S-(4-Hydroxy-3-methoxy-E-cinnamoyl)	5	1	4	1	1	8	1301	C26H29NO7	2	none
MLS001146464-01!(2S)-2-[[2-[(6-methyl-4-oxo-2_3-dihydro-1H-cyclopenta[c]chromen-7-yl)oxy]acetyl]amino]-3-phenylpropanoic_acid_M+H	421.153	2	3	2	10	136	MLS001146464-01!(2S)-2-[[2-[(6-methyl-4-oxo-2_3-dihydro-1H-cyclopenta[c]chromen-7-yl)oxy]acetyl]amino]-3-phenylpropanoic_acid_M+H	5	1	4	1	1	20	1508	C24H23NO6	9	none
MLS001146232-01!2-imino-1-[(4-methoxyphenyl)methyl]-5-oxo-N-(oxolan-2-ylmethyl)dipyrido[1_2-d:3'_4'-f]pyrimidine-3-carboxamide_M+H	459.191	2	4	3	12	139	MLS001146232-01!2-imino-1-[(4-methoxyphenyl)methyl]-5-oxo-N-(oxolan-2-ylmethyl)dipyrido[1_2-d:3'_4'-f]pyrimidine-3-carboxamide_M+H	5	1	3	1	1	6	1379	C25H25N5O4	1	none
MLS001142947-01!7-[2-[(4aS_8aS)-4a-hydroxy-1_3_4_5_6_7_8_8a-octahydroisoquinolin-2-yl]-2-oxoethoxy]-4-methylchromen-2-one_M+H	371.173	2	3	3	10	119	MLS001142947-01!7-[2-[(4aS_8aS)-4a-hydroxy-1_3_4_5_6_7_8_8a-octahydroisoquinolin-2-yl]-2-oxoethoxy]-4-methylchromen-2-one_M+H	5	1	3	2	1	10	1675	C21H25NO5	24	none
MLS001142945-01!7-[1-[(4aS_8aS)-4a-hydroxy-1_3_4_5_6_7_8_8a-octahydroisoquinolin-2-yl]-1-oxopropan-2-yl]oxy-4-ethyl-8-methylchromen-2-one_M+H	413.22	2	3	3	10	140	MLS001142945-01!7-[1-[(4aS_8aS)-4a-hydroxy-1_3_4_5_6_7_8_8a-octahydroisoquinolin-2-yl]-1-oxopropan-2-yl]oxy-4-ethyl-8-methylchromen-2-one_M+H	5	1	3	5	1	18	1482	C24H31NO5	5	none
MLS001142813-01!7-[2-[(4aS_8aS)-4a-hydroxy-1_3_4_5_6_7_8_8a-octahydroisoquinolin-2-yl]-2-oxoethoxy]-3_4-dimethylchromen-2-one_M+H	385.189	2	3	3	10	131	MLS001142813-01!7-[2-[(4aS_8aS)-4a-hydroxy-1_3_4_5_6_7_8_8a-octahydroisoquinolin-2-yl]-2-oxoethoxy]-3_4-dimethylchromen-2-one_M+H	5	1	3	3	1	7	1695	C22H27NO5	16	none
MLS001142720-01!7-[2-[(4aS_8aS)-4a-hydroxy-1_3_4_5_6_7_8_8a-octahydroisoquinolin-2-yl]-2-oxoethoxy]chromen-2-one_M+H	357.158	2	3	3	10	110	MLS001142720-01!7-[2-[(4aS_8aS)-4a-hydroxy-1_3_4_5_6_7_8_8a-octahydroisoquinolin-2-yl]-2-oxoethoxy]chromen-2-one_M+H	5	1	3	2	1	16	1679	C20H23NO5	20	none
MLS001141399-01!1-[2-(3_4-dimethyl-2-oxochromen-7-yl)oxyacetyl]piperidine-4-carboxylic_acid_M+H	359.137	2	3	3	10	96	MLS001141399-01!1-[2-(3_4-dimethyl-2-oxochromen-7-yl)oxyacetyl]piperidine-4-carboxylic_acid_M+H	5	1	4	1	1	18	1673	C19H21NO6	20	none
MLS001141224-01!N-(2-hydroxy-2-phenylethyl)-2-[(3_4_8_8-tetramethyl-2-oxo-9_10-dihydropyrano[2_3-h]chromen-5-yl)oxy]acetamide_M+H	451.199	2	5	2	10	139	Supprescin_A_Supprescin_A	5	1	3	1	1	23	1412	C26H29NO6	4	none
MLS001140997-01!4-[[[2-(3-benzyl-4_8-dimethyl-2-oxochromen-7-yl)oxyacetyl]amino]methyl]cyclohexane-1-carboxylic_acid_M+H	477.215	2	3	2	10	140	Debenzoylaralionine_A_Debenzoylaralionine_A	5	1	5	1	1	21	1308	C28H31NO6	8	none
MLS001140851-01!4-[[[(2S)-2-amino-4-methylsulfanylbutanoyl]amino]methyl]-N-(1_3-benzodioxol-5-yl)cyclohexane-1-carboxamide_M+H	407.188	3	4	5	18	105	MLS001140851-01!4-[[[(2S)-2-amino-4-methylsulfanylbutanoyl]amino]methyl]-N-(1_3-benzodioxol-5-yl)cyclohexane-1-carboxamide_M+H	5	1	3	1	2	1	1483	C20H29N3O4S	1	none
MLS001140785-01!(2S)-1-[(2S)-5-amino-2-[[(2S)-2-(2_4-dioxo-1H-quinazolin-3-yl)-3-phenylpropanoyl]amino]-5-oxopentanoyl]pyrrolidine-2-carboxylic_acid_M+H	535.207	3	1	7	14	99	MLS001140785-01!(2S)-1-[(2S)-5-amino-2-[[(2S)-2-(2_4-dioxo-1H-quinazolin-3-yl)-3-phenylpropanoyl]amino]-5-oxopentanoyl]pyrrolidine-2-carboxylic_acid_M+H	5	1	5	1	2	2	1216	C27H29N5O7	1	none
MLS001140568-01!1-[2-[(3-methyl-6-oxo-7_8_9_10-tetrahydrobenzo[c]chromen-1-yl)oxy]acetyl]piperidine-4-carboxamide_M+H	398.184	2	2	4	10	129	Bengamide_K_Bengamide_K	5	2	4	1	1	10	1669	C22H26N2O5	13	none
MLS001139310-01!(2S)-2-[[2-[(6-oxo-7_8_9_10-tetrahydrobenzo[c]chromen-3-yl)oxy]acetyl]amino]-2-phenylacetic_acid_M+H	407.137	2	3	2	10	131	Pipoxide_2-Ac	5	1	5	1	1	27	1497	C23H21NO6	7	none
MLS001076292-01!11BETA_17ALPHA_21-TRIHYDROXY-4-PREGNENE-3_20-DIONE_21-CAPRYLATE_M+H	488.314	2	4	0	6	144	Glidobactamine_NThr-(2E_4E-Decadienoyl)	5	4	3	4	1	18	1287	C29H44O6	8	none
MLS001075933-01!2-[[(Z)-2-benzamido-3-(3_4_5-trimethoxyphenyl)prop-2-enoyl]amino]-2-phenylacetic_acid_M+H	490.174	3	7	4	14	129	MLS001075865-01!N-[2-[7-methoxy-6-[(Z)-(2_4_6-trioxo-1-prop-2-enyl-1_3-diazinan-5-ylidene)methyl]-1_3-benzodioxol-5-yl]ethyl]-N-methylbenzamide_M+H	5	2	4	1	3	1	1334	C27H26N2O7	1	none
MLS001075929-01!N-[2-[7-methoxy-6-[(2_4_6-trioxo-1_3-diazinan-5-ylidene)methyl]-1_3-benzodioxol-5-yl]ethyl]-N-methylbenzamide_M+H	451.138	5	6	7	24	105	MLS001075929-01!N-[2-[7-methoxy-6-[(2_4_6-trioxo-1_3-diazinan-5-ylidene)methyl]-1_3-benzodioxol-5-yl]ethyl]-N-methylbenzamide_M+H	5	1	2	7	1	59	1428	C23H21N3O7	2	none
MLS001032306-01!2-[(5-hydroxy-2_2-dimethyl-4-oxo-3H-chromen-7-yl)oxy]-N-[(3-methoxyphenyl)methyl]acetamide_M+H	385.153	2	7	2	14	116	MLS001032306-01!2-[(5-hydroxy-2_2-dimethyl-4-oxo-3H-chromen-7-yl)oxy]-N-[(3-methoxyphenyl)methyl]acetamide_M+H	5	1	5	1	1	30	1709	C21H23NO6	22	none
MLS001032155-01!N-[2-[2-(1H-indol-3-yl)ethylamino]-2-oxoethyl]-3-oxo-2_4-dihydroquinoxaline-1-carboxamide_M+H	391.164	4	0	9	22	103	MLS001032155-01!N-[2-[2-(1H-indol-3-yl)ethylamino]-2-oxoethyl]-3-oxo-2_4-dihydroquinoxaline-1-carboxamide_M+H	5	1	5	1	3	1	1595	C21H21N5O3	1	none
MLS000859974-01!LY-165_163_M+H	349.177	1	0	7	14	122	MLS000859974-01!LY-165_163_M+H	5	2	2	14	-1	1573	1573	C19F3H22N3	1	none
1-Naphthaleneheptanoic_acid__1_2_6_7_8_8a-hexahydro-?_?-dihydroxy-2-methyl-8-(2-methyl-1-oxobutoxy)-__methyl_ester_120185_M+H	422.267	3	6	0	10	23	1-Naphthaleneheptanoic_acid__1_2_6_7_8_8a-hexahydro-?_?-dihydroxy-2-methyl-8-(2-methyl-1-oxobutoxy)-__methyl_ester_120185_M+H	5	7	1	69	0	793	1508	C24H38O6	8	none
1-(3-carboxypropyl)-3_7-dimethylxanthine_M+H	266.102	3	1	10	22	19	Galactitol_1_6-Di-Ac	5	2	3	2	1	10	1303	C11H14N4O4	7	none
(E)-methyl_11-(5-carbamoyl-4-oxo-1_4-dihydropyridin-2-yl)undec-10-enoate_120104_M+H	334.189	2	2	3	6	20	2-Amino-6-oxodecanoic_acid_N-(L-Glutamyl)	5	4	2	18	1	13	1595	C18H26N2O4	4	none
_130146_M+H	590.142	2	9	0	6	45	Achromobactin_Achromobactin	4	1	1	47	0	558	940	C31H26O12	4	polyketides
_130051_M+H	338.209	2	5	0	6	20	14_20-Tricosadiene-3_5_10_12_22-pentayne-1_2-diol__9CI_14_15-Dihydro	4	9	1	49	0	646	1622	C19H30O5	11	none
_130036_M+H	373.189	1	3	2	4	25	_130036_M+H	4	6	1	135	-1	1621	1621	C21H27NO5	13	none
Yaequinolone_B_120182_M+H	383.137	1	6	2	8	27	Yaequinolone_B_120182_M+H	4	1	1	113	-1	1670	1670	C21H21NO6	12	Alcaloids
Xanthoepocin_130120_M+H	606.101	1	16	0	6	33	Xanthoepocin_130120_M+H	4	1	1	31	-1	879	879	C30H22O14	4	none
Tris(2-chloroethyl)phosphate_M+H	283.954	1	3	0	2	12	Tris(2-chloroethyl)phosphate_M+H	4	1	2	1	-1	1399	1399	C6Cl3H12O4P	1	none
Tri-isobutyl_phosphate_M+H	266.165	1	3	0	2	8	Tri-isobutyl_phosphate_M+H	4	1	2	3	-1	1299	1299	C12H27O4P	1	none
Teraspiridole_C_130091_M+H	564.32	2	6	5	12	59	Beauverolide_F_Beauverolide_F	4	6	1	109	0	613	1102	C33H44N2O6	2	Alcaloids
Teraspiridole_B_130089_M+H	574.304	2	6	5	12	50	2_3-Epoxy-7(14)-bisabolene-1_4_5_8_10_11-hexol_5_8_10-Tris(2-methylpropanoyl)__4-Ac	4	5	1	98	0	619	1043	C34H42N2O6	3	Alcaloids
Teraspiridole_A_130090_M+H	562.304	2	6	5	12	50	Glycylalanylprolylmethionylphenylalanylvalinamide_4-L-Alanine_analogue	4	10	1	82	0	597	1083	C33H42N2O6	2	Alcaloids
SAHA_M+H	264.147	2	0	3	6	14	Norchalciporol_Propanoyl	4	3	3	5	2	7	1276	C14H20N2O3	6	none
Raloxifene_M+H	473.166	1	4	3	10	21	Raloxifene_M+H	4	1	3	2	-1	1296	1296	C28H27NO4S	1	none
Propentofylline_M+H	306.169	3	0	10	24	9	Propentofylline_M+H	4	1	1	16	1	3	1449	C15H22N4O3	3	none
Procaine_(Novocaine)_aka_2-(diethylamino)ethyl_4-aminobenzoate_M+H	236.152	2	2	4	10	97	Procaine_(Novocaine)_aka_2-(diethylamino)ethyl_4-aminobenzoate_M+H	4	1	4	1	2	1	1196	C13H20N2O2	6	none
Pesticide9_Pencycuron_(Monceren)__C19H21ClN2O__M+H	328.134	3	0	5	10	13	Pesticide9_Pencycuron_(Monceren)__C19H21ClN2O__M+H	4	1	4	1	2	1	1668	C19ClH21N2O	3	none
Pesticide6_Tetraconazole_C13H11Cl2F4N3O_1-[2-(2_4-Dichlorophenyl)-3-(1_1_2_2-tetrafluoroethoxy)propyl]-1H-1_2_4-triazole_M+H	371.022	1	2	3	8	17	Pesticide6_Tetraconazole_C13H11Cl2F4N3O_1-[2-(2_4-Dichlorophenyl)-3-(1_1_2_2-tetrafluoroethoxy)propyl]-1H-1_2_4-triazole_M+H	4	1	3	1	-1	1691	1691	C13Cl2F4H11N3O	3	none
Pesticide6_Nuarimol_C17H12ClFN2O_(2-Chlorophenyl)(4-fluorophenyl)5-pyrimidinylmethanol_M+H	314.062	1	1	2	4	25	Pesticide6_Nuarimol_C17H12ClFN2O_(2-Chlorophenyl)(4-fluorophenyl)5-pyrimidinylmethanol_M+H	4	1	2	2	-1	1564	1564	C17ClFH12N2O	3	none
Pesticide6_Fluquinconazole_C16H8Cl2FN5O_4(3H)-Quinazolinone__3-(2_4-dichlorophenyl)-6-fluoro-2-(1H-1_2_4-triazol-1-yl)-_M+H	375.009	1	0	7	12	26	Pesticide6_Fluquinconazole_C16H8Cl2FN5O_4(3H)-Quinazolinone__3-(2_4-dichlorophenyl)-6-fluoro-2-(1H-1_2_4-triazol-1-yl)-_M+H	4	1	2	1	-1	1599	1599	C16Cl2FH8N5O	2	none
Pesticide6_Fenarimol_C17H12Cl2N2O_(2-Chlorophenyl)(4-chlorophenyl)5-pyrimidinylmethanol_M+H	330.033	1	1	2	4	25	Pesticide6_Fenarimol_C17H12Cl2N2O_(2-Chlorophenyl)(4-chlorophenyl)5-pyrimidinylmethanol_M+H	4	1	2	1	-1	1679	1679	C17Cl2H12N2O	3	none
Pesticide5_Buprofezin_C16H23N3OS_(2Z)-2-(tert-Butylimino)-3-(1-methylethyl)-5-phenyl-1_3_5-thiadiazinan-4-one_M+H	305.156	2	0	7	18	16	Pesticide5_Buprofezin_C16H23N3OS_(2Z)-2-(tert-Butylimino)-3-(1-methylethyl)-5-phenyl-1_3_5-thiadiazinan-4-one_M+H	4	1	2	3	0	584	1457	C16H23N3OS	3	none
Pesticide4_Fenazaquin_C20H22N2O_4-{2-[4-(2-Methyl-2-propanyl)phenyl]ethoxy}quinazoline_M+H	306.173	1	2	2	6	23	3_12-Dihydroxyhexadecanoic_acid_Me_ester	4	4	3	3	-1	1449	1449	C20H22N2O	8	none
Pesticide4_Chlorantraniliprole_C18H14BrCl2N5O2_3-Bromo-N-[4-chloro-2-methyl-6-(methylcarbamoyl)phenyl]-1-(3-chloropyridin-2-yl)-1H-pyrazole-5-carboxamide_M+H	480.971	3	0	7	10	40	Pesticide4_Chlorantraniliprole_C18H14BrCl2N5O2_3-Bromo-N-[4-chloro-2-methyl-6-(methylcarbamoyl)phenyl]-1-(3-chloropyridin-2-yl)-1H-pyrazole-5-carboxamide_M+H	4	1	3	1	2	1	1297	BrC18Cl2H14N5O2	2	none
Pesticide4_Azoxystrobin_C22H17N3O5_Methyl_(2E)-2-(2-{[6-(2-cyanophenoxy)pyrimidin-4-yl]oxy}phenyl)-3-methoxyprop-2-enoate_M+H	403.117	2	8	2	14	35	0155_Azoxystrobin_M+H	4	2	2	8	1	12	1660	C22H17N3O5	5	none
Pesticide3_Novaluron_C17H9ClF8N2O4_N-({3-Chloro-4-[1_1_2-trifluoro-2-(trifluoromethoxy)ethoxy]phenyl}carbamoyl)-2_6-difluorobenzamide_M+H	492.012	4	4	4	16	23	Pesticide3_Novaluron_C17H9ClF8N2O4_N-({3-Chloro-4-[1_1_2-trifluoro-2-(trifluoromethoxy)ethoxy]phenyl}carbamoyl)-2_6-difluorobenzamide_M+H	4	2	4	2	3	1	1299	C17ClF8H9N2O4	1	none
Pesticide3_Isoprocarb_C11H15NO2_2-Isopropylphenyl_methylcarbamate_M+H	193.11	3	2	2	8	10	Pesticide3_Isoprocarb_C11H15NO2_2-Isopropylphenyl_methylcarbamate_M+H	4	1	2	26	1	14	1027	C11H15NO2	32	none
Pesticide3_Fenobucarb_C12H17NO2_Bassa_M+H	207.126	3	2	2	8	10	Pesticide3_Fenobucarb_C12H17NO2_Bassa_M+H	4	1	2	15	1	4	1100	C12H17NO2	24	none
Pesticide2_Thidiazuron_C9H8N4OS_1-Phenyl-3-(1_2_3-thiadiazol-5-yl)urea_M+H	220.042	3	0	5	8	13	Pesticide2_Thidiazuron_C9H8N4OS_1-Phenyl-3-(1_2_3-thiadiazol-5-yl)urea_M+H	4	1	4	1	4	1	1138	C9H8N4OS	4	none
Pesticide2_Furathiocarb_C18H26N2O5S_Butyl_2_3-dihydro-2_2-dimethylbenzofuran-7-yl-N_N'-dimethyl-N_N'-thiodicarbamate_M+H	382.156	3	6	4	16	27	Pesticide2_Furathiocarb_C18H26N2O5S_Butyl_2_3-dihydro-2_2-dimethylbenzofuran-7-yl-N_N'-dimethyl-N_N'-thiodicarbamate_M+H	4	1	2	5	1	26	1660	C18H26N2O5S	4	none
Okaramine_H_120150_M+H	520.247	2	1	10	6	46	Oleuropein_3''-Deoxy	4	3	2	7	1	15	1172	C32H32N4O3	6	aminoacids/peptides
Norgenamide_D_130072_M+H	465.226	2	4	8	6	35	Norgenamide_D_130072_M+H	4	3	2	6	0	698	1353	C26H31N3O5	6	aminoacids/peptides
NCGC00386074-01_C18H19NO4__M+H	313.131	2	3	3	10	68	Tyrosine__8CI__9CI_N-Benzoyl__Et_ester	4	8	3	7	1	37	1542	C18H19NO4	25	none
NCGC00385999-01_C29H44O10_Card-20(22)-enolide__3-(beta-D-glucopyranosyloxy)-5_14-dihydroxy-__(3alpha_5beta_8xi_9xi)-_M+H	552.293	1	12	0	6	56	Picconioside_II_Picconioside_II	4	2	3	2	-1	1084	1084	C29H44O10	7	none
NCGC00385959-01_C15H16N2O4_(2E_11aS)-2-Ethylidene-8-hydroxy-7-methoxy-2_3-dihydro-1H-pyrrolo[2_1-c][1_4]benzodiazepine-5_11(10H_11aH)-dione_M+H	288.111	2	3	5	12	60	Uric_acid__8CI_3-Ph__1_7_9-tri-Me	4	1	1	126	1	7	1341	C15H16N2O4	7	none
NCGC00385937-01_C16H23NO7_2H-[1_6]Dioxacycloundecino[2_3_4-gh]pyrrolizine-2_6(3H)-dione__4_5_8_10_12_13_13a_13b-octahydro-3_4-dihydroxy-3_4_5-trimethyl-__11-oxide_M+H	341.147	2	6	3	8	61	Europine_N-Oxide	4	3	1	140	1	23	1708	C16H23NO7	6	Alcaloids
NCGC00385923-01_C15H22O4_2-[(1E_3E)-1_3-Hexadien-1-yl]-5-(3-hydroxy-2-methoxypropyl)-2-methyl-3(2H)-furanone_M+H	266.152	1	5	0	6	48	4_5-Dihydroxyhexanal__9CI_Di-Me_acetal__di-Ac	4	34	2	108	-1	1296	1296	C15H22O4	26	Aliphatic_natural_products
NCGC00385879-01!4-(3_4-dihydroxyphenyl)-6_7-dihydroxynaphthalene-2-carboxylic_acid_M+H	312.063	1	5	0	2	27	N-Glycylthreonine_N-(3_4-Dihydroxybenzoyl)	4	2	2	7	-1	1564	1564	C17H12O6	7	Simple_Aromatic_Natural_Products
NCGC00385794-01_C30H46O9_(3beta_5beta)-3-[(2_6-Dideoxy-3-O-methyl-beta-D-ribo-hexopyranosyl)oxy]-5_14_19-trihydroxycard-20(22)-enolide_M+H	550.314	1	12	0	10	51	NCGC00385794-01_C30H46O9_(3beta_5beta)-3-[(2_6-Dideoxy-3-O-methyl-beta-D-ribo-hexopyranosyl)oxy]-5_14_19-trihydroxycard-20(22)-enolide_M+H	4	3	2	16	-1	1085	1085	C30H46O9	7	none
NCGC00385791-01!_M+H	580.252	1	15	0	6	53	Chanoclavine_I_O-[ë_-D-Fructofuranosyl-(2‰ Õ1)-ë_-D-fructofuranoside]	4	14	3	14	-1	1049	1049	C29H40O12	4	none
NCGC00385770-01!2-(3_4-dihydroxyphenyl)-5-hydroxy-7-[(2S_3R_4S_5S_6R)-3_4_5-trihydroxy-6-[(3_4_5-trihydroxyoxan-2-yl)oxymethyl]oxan-2-yl]oxychromen-4-one_M+H	580.143	1	19	0	10	49	3'_4'_5_7-Tetrahydroxyflavone_7-O-[ë_-D-Glucopyranosyl-(1‰ Õ4)-ë±-L-arabinopyranoside]	4	8	3	6	-1	1044	1044	C26H28O15	17	none
NCGC00385763-01!(9-hydroxy-8_8-dimethyl-2-oxo-9_10-dihydropyrano[2_3-f]chromen-10-yl)_acetate_M+H	304.095	2	7	0	6	31	NCGC00385475-01!3-hydroxy-6-(2-methyl-4-oxochromen-5-yl)-5-oxohexanoic_acid_M+H	4	6	3	3	1	49	1445	C16H16O6	18	Benzopyranoids
NCGC00385705-01_C43H68O14_(3beta_5xi_9xi_16beta_18xi_21beta_22alpha)-28-Acetoxy-16_22_23-trihydroxy-21-[(2-methylbutanoyl)oxy]olean-12-en-3-yl_beta-D-glucopyranosiduronic_acid_M+H	808.461	3	15	0	14	137	Thalassospiramide_C_3''_4''-Dihydro	4	9	1	70	0	278	421	C43H68O14	11	Terpenoids
NCGC00385675-01_C40H62O15__M+H	782.409	1	20	0	10	74	Fumonisin_A_10-Deoxy__N-de(acetylamino)__N-(3-hydroxy-1-pyridinyl)	4	3	3	4	-1	480	480	C40H62O15	7	none
NCGC00385642-01!1_4-dihydroxyheptadec-16-en-2-yl_acetate_M+H	328.261	2	4	0	6	22	Glycerol_1-alkyl_ethers_Glycerol_1-(13-methylhexadecyl)_ether	4	8	1	189	0	638	1652	C19H36O4	11	none
NCGC00385621-01!2-(hydroxymethyl)-1-methoxy-3-[(2S_3R_4S_5S_6R)-3_4_5-trihydroxy-6-[[(2S_3R_4S_5R)-3_4_5-trihydroxyoxan-2-yl]oxymethyl]oxan-2-yl]oxyanthracene-9_10-dione_M+H	578.164	1	17	0	14	44	NCGC00385621-01!2-(hydroxymethyl)-1-methoxy-3-[(2S_3R_4S_5S_6R)-3_4_5-trihydroxy-6-[[(2S_3R_4S_5R)-3_4_5-trihydroxyoxan-2-yl]oxymethyl]oxan-2-yl]oxyanthracene-9_10-dione_M+H	4	5	2	10	-1	1041	1041	C27H30O14	31	Flavonoids
NCGC00385580-01!2-(2_4-dihydroxyphenyl)-5_7-dihydroxy-8-(2-hydroxy-3-methylbut-3-enyl)-3-(3-methylbut-2-enyl)chromen-4-one_M+H	438.168	1	7	0	2	51	1_3-Di-p-coumaroylglycerol_3'-Hydroxy__2-Ac	4	6	1	179	-1	1458	1458	C25H26O7	11	Flavonoids
NCGC00385542-01!3-oxo-3-[[(2R_3S_4S_5R_6S)-3_4_5-trihydroxy-6-[5-hydroxy-3-(4-hydroxyphenyl)-4-oxochromen-7-yl]oxyoxan-2-yl]methoxy]propanoic_acid_M+H	518.106	2	14	0	10	41	NCGC00385542-01!3-oxo-3-[[(2R_3S_4S_5R_6S)-3_4_5-trihydroxy-6-[5-hydroxy-3-(4-hydroxyphenyl)-4-oxochromen-7-yl]oxyoxan-2-yl]methoxy]propanoic_acid_M+H	4	2	4	1	1	13	1163	C24H22O13	8	none
NCGC00385507-01_C14H17NO9_(2S)-7-Hydroxy-3-oxo-3_4-dihydro-2H-1_4-benzoxazin-2-yl_beta-D-glucopyranoside_M+H	343.09	1	11	2	16	28	NCGC00169633-02!9-phenyl-1-(2_4_6-trihydroxyphenyl)nonan-1-one_M+H	4	1	2	6	-1	1677	1677	C14H17NO9	5	Alcaloids
NCGC00385506-01!5_7-dihydroxy-2-[3-hydroxy-4-[(2S_3R_4S_5S_6R)-3_4_5-trihydroxy-6-(hydroxymethyl)oxan-2-yl]oxyphenyl]-3-[(2S_3R_4S_5S_6R)-3_4_5-trihydroxy-6-(hydroxymethyl)oxan-2-yl]oxychromen-4-one_M+H	626.148	1	21	0	6	44	Quercetin_3-glycosides_3-O-[3_4_5-Trihydroxybenzoyl-(‰ Õ2)-ë_-D-glucuronopyranoside]	4	9	1	78	-1	915	915	C27H30O17	9	Flavonoids
NCGC00385505-01_C19H20O10_(4-Methoxy-5-oxo-5H-furo[3_2-g]chromen-7-yl)methyl_beta-D-glucopyranoside_M+H	408.106	1	14	0	10	78	Glycero-3-phosphoglycerol_2'-O-ë_-D-Glucopyranoside	4	5	2	7	-1	1484	1484	C19H20O10	9	Benzopyranoids
NCGC00385487-01_C15H21NO5__M+H	295.142	1	6	2	12	57	N-(3-Amino-2-hydroxy-1-oxo-4-phenylbutyl)valine__9CI_N-(3-Amino-2-hydroxy-1-oxo-4-phenylbutyl)valine__9CI	4	19	3	9	-1	1451	1451	C15H21NO5	11	none
NCGC00385486-01_C25H34O5_2-Butenoic_acid__2-methyl-__(2R_3R_5R)-2_6_6_9-tetramethyl-11-oxotricyclo[5.4.0.0~2_8~]undec-9-ene-3_5-diyl_ester__(2Z_2'Z)-_M+H	414.241	3	4	0	4	32	Alternarolide_III_Deoxy	4	6	2	9	1	36	1520	C25H34O5	13	Terpenoids
NCGC00385485-01_C27H28N4O2_(3S_6S)-3-(1H-Indol-3-ylmethyl)-6-{[2-(2-methyl-3-buten-2-yl)-1H-indol-3-yl]methyl}-2_5-piperazinedione_M+H	440.221	2	0	8	8	90	Pyroglutamyllysyltryptophan_Pyroglutamyllysyltryptophan	4	3	4	2	0	761	1448	C27H28N4O2	3	aminoacids/peptides
NCGC00385443-01!(2S)-3-(3_4-dihydroxyphenyl)-2-[[(E)-3-(3_4-dihydroxyphenyl)prop-2-enoyl]amino]propanoic_acid_M+H	359.101	2	5	2	6	22	2-Amino-3-(3_4-dihydroxyphenyl)propanoic_acid_3'-O-ë_-D-Glucopyranoside	4	5	3	2	2	1	1694	C18H17NO7	4	aminoacids/peptides
NCGC00385411-01_C24H28O10_Spiro[furan-3(2H)_1'(4'H)-naphthalene]-4'a_5'(5'H)-dicarboxylic_acid__6'-(acetyloxy)-5-(3-furanyl)-4_5_6'_7'_8'_8'a-hexahydro-5'-hydroxy-2'-methyl-2-oxo-__dimethyl_ester_M+H	476.168	4	11	0	10	89	Salicin_2'-O-(4-Hydroxy-E-cinnamoyl)__6'-Ac	4	18	2	28	1	20	1314	C24H28O10	19	none
NCGC00385255-01!4-[4-(1_3-benzodioxol-5-yl)-2_3-dimethylbutyl]-2-methoxyphenol_M+H	328.167	1	7	0	12	27	Hyptolide_5'-Epimer__3'-O-de-Ac	4	7	3	6	-1	1657	1657	C20H24O4	29	Lignans
NCGC00385192-01_C29H36O6_(2E_4aR_6R_7S_8E_10R)-10-Acetoxy-4a-hydroxy-1_1_3_6_9-pentamethyl-4-oxo-1a_4_4a_5_6_7_7a_10_11_11a-decahydro-1H-cyclopenta[a]cyclopropa[f][11]annulen-7-yl_benzoate_M+H	480.251	3	5	0	10	95	8-Daucene-2_4_6-triol_8ë±_9ë±-Epoxide__6-O-(3_4-dimethoxybenzoyl)__2-Ac	4	3	1	99	0	708	1293	C29H36O6	10	Terpenoids
NCGC00385185-01_C18H21N3O2_(1Z)-4-Isopropyl-1-(2-methylpropylidene)-2H-pyrazino[2_1-b]quinazoline-3_6(1H_4H)-dione_M+H	311.163	1	0	6	8	40	Justiciamide_Justiciamide	4	1	1	76	-1	1546	1546	C18H21N3O2	4	Alcaloids
NCGC00385175-01!7-hydroxy-3-(2-oxochromen-7-yl)oxy-8-[2-oxo-7-[(2S_3R_4R_5R_6S)-3_4_5-trihydroxy-6-methyloxan-2-yl]oxychromen-8-yl]chromen-2-one_M+H	628.122	1	16	0	10	47	NCGC00385175-01!7-hydroxy-3-(2-oxochromen-7-yl)oxy-8-[2-oxo-7-[(2S_3R_4R_5R_6S)-3_4_5-trihydroxy-6-methyloxan-2-yl]oxychromen-8-yl]chromen-2-one_M+H	4	2	3	1	-1	886	886	C33H24O13	2	Benzopyranoids
NCGC00385079-01_C19H34O7_4-(4-Hydroxy-2_6_6-trimethyl-1-cyclohexen-1-yl)-2-butanyl_beta-D-glucopyranoside_M+H	374.23	1	9	0	6	53	Andavadoic_acid_Andavadoic_acid	4	14	2	17	-1	1596	1596	C19H34O7	3	Terpenoids
NCGC00385073-01!5-hydroxy-3-(4-methoxyphenyl)-7-[3_4_5-trihydroxy-6-[(3_4_5-trihydroxy-6-methyloxan-2-yl)oxymethyl]oxan-2-yl]oxychromen-4-one_M+H	592.179	1	19	0	14	47	6-C-ë_-D-Glucopyranosyl-4'_5_7-trihydroxy-8-C-ë±-L-rhamnopyranosylflavone_4'-Me_ether	4	3	2	11	-1	967	967	C28H32O14	19	Flavonoids
NCGC00385071-01_C18H23NO4_Furo[2_3-b]quinolin-7-ol__5_6_7_8-tetrahydro-4_8-dimethoxy-8-(3-methyl-2-buten-1-yl)-_M+H	317.163	1	7	1	6	125	NCGC00385071-01_C18H23NO4_Furo[2_3-b]quinolin-7-ol__5_6_7_8-tetrahydro-4_8-dimethoxy-8-(3-methyl-2-buten-1-yl)-_M+H	4	2	1	151	-1	1510	1510	C18H23NO4	17	none
NCGC00385061-01_C36H54O12_Estr-5-ene-3_11-dione__17-[(1R_3E)-1_5-dihydroxy-1_5-dimethyl-2-oxo-3-hexen-1-yl]-2-(beta-D-glucopyranosyloxy)-16-hydroxy-4_4_9_14-tetramethyl-__(2beta_9beta_10alpha_16alpha_17beta)-_M+H	678.362	1	11	0	6	76	7_11-Dihydroxy-4_6_8_10_12_14-hexamethyl-4_8_12-hexadecatrien-3-one_Di-O-ë_-D-mannopyranoside	4	8	2	20	-1	714	714	C36H54O12	14	Terpenoids
NCGC00385002-01_C22H32O7_Butanoic_acid__3-methyl-__(3alpha_8alpha_12xi)-15-(acetyloxy)-12_13-epoxy-3-hydroxytrichothec-9-en-8-yl_ester_M+H	408.215	3	9	0	10	42	6_15-Dihydroxy-1(10)_4_11(13)-germacratrien-12_8-olide_6-O-(2_3-Dihydroxy-2-methylpropanoyl)__15-Ac	4	8	1	163	0	779	1480	C22H32O7	12	Terpenoids
NCGC00384983-01!3-[(2S_4S_6R)-6-[[(2R_3R_4R_5S_6S)-3_5-dihydroxy-6-methyl-4-[(2S_3R_4S_5S_6R)-3_4_5-trihydroxy-6-(hydroxymethyl)oxan-2-yl]oxyoxan-2-yl]oxymethyl]-3_4_5-trihydroxyoxan-2-yl]oxy-5_7-dihydroxy-2-(4-hydroxyphenyl)chromen-4-one_M+H	756.211	1	26	0	14	41	4'_5_7-Trihydroxy-3'-methoxyflavone__8CI_7-O-[3_4-Dihydroxy-E-cinnamoyl-(‰ Õ5)-ë_-D-apiofuranosyl-(1‰ Õ2)-ë_-D-glucopyranoside]	4	27	3	6	-1	559	559	C33H40O20	37	Flavonoids
NCGC00384979-01_C47H62O27_3-O-[(2E)-3-(4-Hydroxyphenyl)-2-propenoyl]-beta-D-fructofuranosyl_6-deoxy-4-O-[(2S_3R_4R)-3_4-dihydroxy-4-(hydroxymethyl)tetrahydro-2-furanyl]-alpha-L-mannopyranosyl-(1->4)-6-deoxy-alpha-L-mannopyranosyl-(1->3)-4-O-[(2E)-3-(4-hydroxyphenyl)-2-propenoyl]-alpha-D-glucopyranoside_M+H	1058.35	3	36	0	22	72	NCGC00384979-01_C47H62O27_3-O-[(2E)-3-(4-Hydroxyphenyl)-2-propenoyl]-beta-D-fructofuranosyl_6-deoxy-4-O-[(2S_3R_4R)-3_4-dihydroxy-4-(hydroxymethyl)tetrahydro-2-furanyl]-alpha-L-mannopyranosyl-(1->4)-6-deoxy-alpha-L-mannopyranosyl-(1->3)-4-O-[(2E)-3-(4-hydroxyphenyl)-2-propenoyl]-alpha-D-glucopyranoside_M+H	4	4	4	1	1	8	238	C47H62O27	1	none
NCGC00384957-01!8-[3_5-dihydroxy-6-(hydroxymethyl)-4-(3_4_5-trihydroxyoxan-2-yl)oxyoxan-2-yl]-5_7-dihydroxy-3-(4-hydroxyphenyl)chromen-4-one_M+H	564.148	1	17	0	6	49	NCGC00169653-02!7-[3-[3_4-dihydroxy-4-(hydroxymethyl)oxolan-2-yl]oxy-4_5-dihydroxy-6-(hydroxymethyl)oxan-2-yl]oxy-5-hydroxy-2-(4-hydroxyphenyl)chromen-4-one_M+H	4	9	3	6	-1	1100	1100	C26H28O14	28	Flavonoids
NCGC00384928-01_C22H32O5_(2E)-3-(Acetoxymethyl)-5-[(1R_4aR_8aS)-2_5_5_8a-tetramethyl-4-oxo-1_4_4a_5_6_7_8_8a-octahydro-1-naphthalenyl]-2-pentenoic_acid_M+H	376.225	2	3	0	6	91	5_6-Dihydroxyhexadecanoic_acid_Di-Ac	4	24	3	6	1	16	1584	C22H32O5	17	Terpenoids
NCGC00384898-01!1_3_6_8-tetrahydroxy-2-(1-hydroxyhexyl)anthracene-9_10-dione_M+H	372.121	1	5	0	2	41	NCGC00384898-01!1_3_6_8-tetrahydroxy-2-(1-hydroxyhexyl)anthracene-9_10-dione_M+H	4	2	3	2	-1	1668	1668	C20H20O7	25	none
NCGC00384842-01_C28H36O9_(1R_2R_4S_16R_17R_20S)-13_20-Dimethoxy-4_7_17_22_22-pentamethyl-11-oxo-5_10_21_23-tetraoxahexacyclo[18.2.1.0~1_17~.0~4_16~.0~6_14~.0~8_12~]tricosa-6(14)_7_12-trien-2-yl_acetate_M+H	516.236	2	14	0	10	90	Aspergillipeptide_A_Aspergillipeptide_A	4	19	2	32	1	53	1152	C28H36O9	11	none
NCGC00384831-01_C20H16N4O2_4-(1H-Indol-3-ylmethyl)-2H-pyrazino[2_1-b]quinazoline-3_6(1H_4H)-dione_M+H	344.127	1	0	8	8	106	2'-C-Methyluridine_2'_3'-Di-Ac	4	1	1	122	-1	1655	1655	C20H16N4O2	3	Alcaloids
NCGC00384782-01_C36H56O11_2_23-Dihydroxy-29-methoxy-29-oxo-3-(pentopyranosyloxy)olean-12-en-28-oic_acid_M+H	664.382	2	12	0	10	67	3-(16_19-Epoxydotriacontyl)-5-methyl-2(5H)-furanone_5S_15R_17R_22S-Tetrahydroxy__17-Ac	4	10	2	11	0	478	747	C36H56O11	9	Terpenoids
NCGC00384770-01_C19H28O13_5-Hydroxy-2_3-dimethoxyphenyl_4-O-[(2S_3R_4R)-3_4-dihydroxy-4-(hydroxymethyl)tetrahydro-2-furanyl]-beta-D-glucopyranoside_M+H	464.153	1	19	0	14	44	1_3-Di-p-coumaroylglycerol_3'_3''-Dimethoxy__5'-hydroxy	4	27	2	52	-1	1403	1403	C19H28O13	11	Simple_Aromatic_Natural_Products
NCGC00384769-01!6_8-dihydroxy-2_2_4_4-tetramethyl-5-(2-methylpropanoyl)-9-propan-2-yl-9H-xanthene-1_3-dione_M+H	414.204	1	4	0	2	40	2_4-Dihydroxy-6-(2-phenylethyl)-3-prenylbenzoic_acid_4-O-(2-Methylbutanoyl)	4	11	1	216	-1	1518	1518	C24H30O6	20	none
NCGC00384763-01_C54H86O24_1-O-(3-{[Hexopyranosyl-(1->3)-[hexopyranosyl-(1->4)]hexopyranuronosyl]oxy}-28-oxoolean-12-en-28-yl)hexopyranose_M+H	1118.55	2	30	0	10	107	12-Oleanene-3_16_28-triol_28-Aldehyde__3-O-[ë_-D-glucopyranosyl-(1‰ Õ2)-ë_-D-galactopyranosyl-(1‰ Õ3)-[ë_-D-galactopyranosyl-(1‰ Õ2)]-ë_-D-glucuronopyranoside]	4	25	2	50	0	168	220	C54H86O24	27	Terpenoids
NCGC00384755-01!(3R)-4-[6-[(2S_4aS_5aR_9R_9aR_10aR)-2_9-dimethyl-3-oxo-4_4a_5a_6_7_9_9a_10a-octahydrodipyrano[4_2-a:4'_3'-e][1_4]dioxin-7-yl]-1_5-dihydroxy-9_10-dioxoanthracen-2-yl]-3-hydroxy-3-methylbutanoic_acid_M+H	596.189	1	12	0	8	57	4-O-ë_-D-Glucopyranosyl-L-rhamnose_1_2-Methylorthoacetate__penta-Ac	4	6	1	205	-1	1010	1010	C31H32O12	4	none
NCGC00384740-01_C21H34O9_2(1H)-Azulenone__6-(beta-D-glucopyranosyloxy)-4_5_6_7_8_8a-hexahydro-5-hydroxy-5-(1-hydroxy-1-methylethyl)-3_8-dimethyl-_M+H	430.22	1	10	0	6	48	Glycerol_1-alkanoates_Glycerol_1-(22-hydroxydocosanoate)	4	7	2	18	-1	1474	1474	C21H34O9	6	Terpenoids
NCGC00384716-01!3-oxo-3-[[(2R_3S_4S_5R_6S)-3_4_5-trihydroxy-6-[3-(4-methoxyphenyl)-4-oxochromen-7-yl]oxyoxan-2-yl]methoxy]propanoic_acid_M+H	516.127	2	14	0	14	48	NCGC00384716-01!3-oxo-3-[[(2R_3S_4S_5R_6S)-3_4_5-trihydroxy-6-[3-(4-methoxyphenyl)-4-oxochromen-7-yl]oxyoxan-2-yl]methoxy]propanoic_acid_M+H	4	2	2	13	0	680	1158	C25H24O12	16	Flavonoids
NCGC00384705-01_C89H138O45_Hexopyranose__O-pentopyranosyl-(1->3)-O-pentopyranosyl-(1->4)-O-pentopyranosyl-(1->2)-1-O-[3-[[O--2_6-di-O-acetylhexopyranosyl-(1->2)-O--4-O-acetylpentopyranosyl-(1->6)-O-[pentopyranosyl-(1->2)]hexopyranosyl]oxy]-15_16-dihydroxy-28-oxoolean-12-en-28-yl]-3-O-[(2E)-6-hydroxy-2_6-dimethyl-1-oxo-2_7-octadien-1-yl]-_M+H	1926.85	6	60	0	36	190	NCGC00384705-01_C89H138O45_Hexopyranose__O-pentopyranosyl-(1->3)-O-pentopyranosyl-(1->4)-O-pentopyranosyl-(1->2)-1-O-[3-[[O--2_6-di-O-acetylhexopyranosyl-(1->2)-O--4-O-acetylpentopyranosyl-(1->6)-O-[pentopyranosyl-(1->2)]hexopyranosyl]oxy]-15_16-dihydroxy-28-oxoolean-12-en-28-yl]-3-O-[(2E)-6-hydroxy-2_6-dimethyl-1-oxo-2_7-octadien-1-yl]-_M+H	4	1	2	1	0	3	4	C89H138O45	1	none
NCGC00384671-01!2-[4-[3-[3_4-dihydroxy-4-(hydroxymethyl)oxolan-2-yl]oxy-4_5-dihydroxy-6-(hydroxymethyl)oxan-2-yl]oxyphenyl]-7-hydroxy-2_3-dihydrochromen-4-one_M+H	550.169	1	17	0	10	41	2-Hydroxybenzoic_acid__9CI_Benzyl_ester__O-[ë_-D-glucopyranosyl-(1‰ Õ2)-ë_-D-glucopyranoside]	4	5	3	2	-1	1090	1090	C26H30O13	20	Benzopyranoids
NCGC00384665-01!2-(3_4-dihydroxyphenyl)-5-hydroxy-3_7-bis[[(2S_3R_4R_5R_6S)-3_4_5-trihydroxy-6-methyloxan-2-yl]oxy]chromen-4-one_M+H	594.158	1	19	0	6	44	NCGC00384751-01!5-hydroxy-2-(4-hydroxyphenyl)-3-[(2S_3R_4S_5S_6R)-3_4_5-trihydroxy-6-(hydroxymethyl)oxan-2-yl]oxy-7-[(2S_3R_4R_5R_6S)-3_4_5-trihydroxy-6-methyloxan-2-yl]oxychromen-4-one_M+H	4	14	2	35	-1	1009	1009	C27H30O15	35	Flavonoids
NCGC00384649-01!3-[(2S_3R_4S_5S_6R)-4_5-dihydroxy-6-(hydroxymethyl)-3-[(2S_3R_4S_5R_6R)-3_4_5-trihydroxy-6-(hydroxymethyl)oxan-2-yl]oxyoxan-2-yl]oxy-5-hydroxy-2-(4-hydroxyphenyl)-7-methoxychromen-4-one_M+H	624.169	1	21	0	14	58	3_3'_4'_5_7-Pentahydroxyflavanone_4'-Me_ether__3-O-[ë±-L-rhamnopyranosyl-(1‰ Õ6)-ë_-D-glucopyranoside]	4	20	3	7	-1	930	930	C28H32O16	18	Flavonoids
NCGC00384610-01_C48H76O18_Olean-12-en-28-oic_acid__3-[[O-6-deoxy-alpha-L-mannopyranosyl-(1->3)-O-[beta-D-glucopyranosyl-(1->2)]-beta-D-glucopyranuronosyl]oxy]-__(3beta_5xi_9xi_18xi)-_M+H	940.503	1	22	0	14	65	NCGC00384610-01_C48H76O18_Olean-12-en-28-oic_acid__3-[[O-6-deoxy-alpha-L-mannopyranosyl-(1->3)-O-[beta-D-glucopyranosyl-(1->2)]-beta-D-glucopyranuronosyl]oxy]-__(3beta_5xi_9xi_18xi)-_M+H	4	14	2	33	-1	325	325	C48H76O18	19	Terpenoids
NCGC00384554-01![(2R_3R_4R_5R_6R)-6-[2-(3_4-dihydroxyphenyl)ethoxy]-5-hydroxy-4-[(2S_3R_4R_5R_6S)-3_4_5-trihydroxy-6-methyloxan-2-yl]oxy-2-[[(2S_3R_4S_5S)-3_4_5-trihydroxyoxan-2-yl]oxymethyl]oxan-3-yl]_(E)-3-(3_4-dihydroxyphenyl)prop-2-enoate_M+H	756.248	2	25	0	18	47	Hydroxytyrosol_1-glycosides_1-O-[ë_-D-Apiofuranosyl-(1‰ Õ2)-ë±-L-rhamnopyranosyl-(1‰ Õ3)-[3_4-dihydroxy-E-cinnamoyl-(‰ Õ4)]-ë_-D-glucopyranoside]	4	14	2	22	1	36	559	C34H44O19	11	Simple_Aromatic_Natural_Products
NCGC00384523-01_C29H44O9_Card-20(22)-enolide__3-(beta-D-glucopyranosyloxy)-14-hydroxy-__(3beta_9xi)-_M+H	536.299	1	11	0	6	56	Leptomycin_B_Leptomycin_B	4	6	3	3	-1	1202	1202	C29H44O9	9	none
NCGC00381437-01_C22H24O7_6-Hydroxy-7-methyl-8-oxo-3-[(1E)-1-propen-1-yl]-5_6_7_8-tetrahydro-1H-isochromen-7-yl_4-hydroxy-2-methoxy-6-methylbenzoate_M+H	400.152	2	8	0	10	126	N-Alanyltyrosine__9CI_N-Benzyloxycarbonyl__Me_ester	4	9	4	2	2	1	1659	C22H24O7	29	Benzopyranoids
NCGC00381432-01_C58H103N3O18_Propanedioic_acid__mono[(10E_20E)-5_7_9_19_23_25_27_31_33_34_35-undecahydroxy-15-[(3Z)-9-[[imino(methylamino)methyl]amino]-1_3-dimethyl-3-nonen-1-yl]-8_10_14_18_22_26_30-heptamethyl-17-oxo-16_37-dioxabicyclo[31.3.1]heptatriaconta-10_20-dien-3-yl]_ester_M+H	1129.72	2	18	4	14	190	NCGC00381432-01_C58H103N3O18_Propanedioic_acid__mono[(10E_20E)-5_7_9_19_23_25_27_31_33_34_35-undecahydroxy-15-[(3Z)-9-[[imino(methylamino)methyl]amino]-1_3-dimethyl-3-nonen-1-yl]-8_10_14_18_22_26_30-heptamethyl-17-oxo-16_37-dioxabicyclo[31.3.1]heptatriaconta-10_20-dien-3-yl]_ester_M+H	4	1	2	2	0	105	132	C58H103N3O18	1	none
NCGC00381398-01_C17H26O4_6-[(2E_4E)-4_6-Dimethyl-2_4-octadienoyl]-2_3-dihydroxy-2-methylcyclohexanone_M+H	294.183	1	2	0	2	54	12-Hydroxy-6_9_11-dodecatrienoic_acid_1_3-Hexadienyl_ether(Z_Z-)	4	11	1	294	-1	1442	1442	C17H26O4	10	none
NCGC00381393-01_C17H22O4_3_8a-Dimethyl-5-methylene-2-oxo-2_4_4a_5_6_7_8_8a_9_9a-decahydronaphtho[2_3-b]furan-8-yl_acetate_M+H	290.152	2	4	0	6	82	arabino-2-Hexulosonic_acid__8CI__9CI_3_4:5_6-Di-O-isopropylidene__Me_ester	4	11	2	28	1	10	1338	C17H22O4	14	Terpenoids
NCGC00381346-01!3-(2_4-dihydroxypentyl)-8-hydroxy-6-methoxyisochromen-1-one_M+H	294.11	1	7	0	6	23	Malic_acid__8CI_O-[3-(Ethoxycarbonyl)propanoyl]__di-Me_ester	4	9	2	37	-1	1429	1429	C15H18O6	22	Benzopyranoids
NCGC00381326-01_C21H22O7_Benzoic_acid__2_4-dihydroxy-6-methyl-__6_7_8_8a-tetrahydro-7-hydroxy-7-methyl-6-oxo-3-[(1E)-1-propen-1-yl]-1H-2-benzopyran-8-yl_ester_M+H	386.137	2	7	0	6	60	Neoenactin_Neoenactin_B1	4	6	3	4	2	1	1689	C21H22O7	27	Benzopyranoids
NCGC00381316-01_C24H32O5_2-Propenoic_acid__3-phenyl-__10-hydroxy-1_6-dimethyl-9-(1-methylethyl)-5_12-dioxatricyclo[9.1.0.0~4_6~]dodec-8-yl_ester__(2E)-_M+H	400.225	2	7	0	6	44	4-Octylphenol__9CI_3_5-Dinitrobenzoyl	4	13	3	8	1	20	1659	C24H32O5	24	Terpenoids
NCGC00381293-01_C55H92O24_Hexopyranoside__(3beta_9xi_11alpha_12beta_14beta_20S)-8_11_12_14_20-pentahydroxypregn-5-en-3-yl_O-hexopyranosyl-(1->4)-O--6-deoxy-3-O-methylhexopyranosyl-(1->4)-O--2_6-dideoxy-3-O-methylhexopyranosyl-(1->4)-O--2_6-dideoxy-3-O-methylhexopyranosyl-(1->4)-2_6-dideoxy-3-O-methyl-_M+H	1136.6	1	38	0	26	102	Clavariopsin_A_N25-De-Me	4	6	2	20	-1	154	154	C55H92O24	6	Steroids
NCGC00381271-01_C18H24O4_7-Butyl-6_8-dihydroxy-3-[(3E)-3-penten-1-yl]-3_4-dihydro-1H-isochromen-1-one_M+H	304.167	1	4	0	2	42	1_9-Heptadecadiene-4_6-diyne-3_8-diol__9CI_3-Ketone__8-Ac	4	18	1	217	-1	1446	1446	C18H24O4	17	Benzopyranoids
NCGC00381261-01_C22H28O4_Benzene__1_2_3-trimethoxy-5-[2-[4-[(3-methyl-2-buten-1-yl)oxy]phenyl]ethyl]-_M+H	356.199	1	8	0	8	81	MLS002637628-01!_M+H	4	36	1	211	-1	1681	1681	C22H28O4	12	none
NCGC00381258-01!_M+H	284.199	1	6	0	2	31	Raspailynes_Raspailyne_B1	4	18	1	120	-1	1374	1374	C16H28O4	9	none
NCGC00381245-01_C22H30O8_2-[6-{[(2Z)-4-Acetoxy-2-methyl-2-butenoyl]oxy}-2-hydroxy-3-(3-hydroxy-1-propen-2-yl)-4-methyl-4-vinylcyclohexyl]acrylic_acid_M+H	422.194	3	7	0	10	89	Antibiotic_CRP_2504-1_Antibiotic_CRP_2504-1	4	4	2	16	0	798	1518	C22H30O8	17	none
NCGC00381225-01_C21H30O14_2_3_4_5_6-Pentahydroxycyclohexyl_4-O-(4-hydroxy-2-methoxy-6-methylbenzoyl)hexopyranoside_M+H	506.164	2	17	0	14	52	3-(3_4-Dihydroxyphenyl)propanoic_acid_4-O-[3_4-Dihydroxy-E-cinnamoyl-(‰ Õ6)-ë_-D-glucopyranoside]	4	5	3	3	1	17	1273	C21H30O14	13	Simple_Aromatic_Natural_Products
NCGC00381183-01_C26H31N3O4__M+H	449.231	2	2	7	8	85	NCGC00381183-01_C26H31N3O4__M+H	4	2	2	12	0	757	1470	C26H31N3O4	6	aminoacids/peptides
NCGC00381157-01_C19H27NO8_2-(4_5-Dihydroxy-7_7a-dimethyl-2-oxo-4_5_6_7_7a_7b-hexahydronaphtho[1_2-b]oxiren-1a(2H)-yl)-2-propen-1-yl_4-amino-2_3-dihydroxybutanoate_M+H	397.174	2	8	1	8	53	Belactosin_B_Belactosin_B	4	8	3	6	1	15	1660	C19H27NO8	4	none
NCGC00381118-01_C20H31NO6_Glutamic_acid__1-[5'-hydroxy-2_6'-dimethyl-5-(1-methylethenyl)spiro[cyclopentane-1_3'-[7]oxabicyclo[4.1.0]heptan]-2'-yl]_ester_M+H	381.215	2	6	1	8	90	Glycerol_2-alkanoates_Glycerol_2-(5Z_11Z_14Z-eicosatrienoate)	4	5	3	3	1	15	1635	C20H31NO6	4	none
NCGC00381114-01!3-(1_3-benzodioxol-5-yl)-7-[6-[[3_4-dihydroxy-4-(hydroxymethyl)oxolan-2-yl]oxymethyl]-5-[6-[[3_4-dihydroxy-4-(hydroxymethyl)oxolan-2-yl]oxymethyl]-3_4_5-trihydroxyoxan-2-yl]oxy-3_4-dihydroxyoxan-2-yl]oxy-5_6-dimethoxychromen-4-one_M+H	930.264	1	37	0	24	64	NCGC00381114-01!3-(1_3-benzodioxol-5-yl)-7-[6-[[3_4-dihydroxy-4-(hydroxymethyl)oxolan-2-yl]oxymethyl]-5-[6-[[3_4-dihydroxy-4-(hydroxymethyl)oxolan-2-yl]oxymethyl]-3_4_5-trihydroxyoxan-2-yl]oxy-3_4-dihydroxyoxan-2-yl]oxy-5_6-dimethoxychromen-4-one_M+H	4	1	2	3	-1	350	350	C40H50O25	1	none
NCGC00381053-01_C31H44O12_beta-D-Glucopyranoside__5-(4-hydroxyphenyl)-1-[2-(4-hydroxyphenyl)ethyl]pentyl_6-O-(6-deoxy-alpha-L-mannopyranosyl)-_M+H	608.283	1	16	0	10	54	NCGC00381053-01_C31H44O12_beta-D-Glucopyranoside__5-(4-hydroxyphenyl)-1-[2-(4-hydroxyphenyl)ethyl]pentyl_6-O-(6-deoxy-alpha-L-mannopyranosyl)-_M+H	4	14	3	6	-1	907	907	C31H44O12	9	none
NCGC00381049-01_C10H11NO4__M+H	209.069	1	3	2	12	21	NCGC00381049-01_C10H11NO4__M+H	4	15	0	1101	-1	1101	1101	C10H11NO4	22	none
NCGC00381043-01_C21H28O13_Hexopyranose__2-O-hexopyranosyl-6-O-[(2E)-3-(4-hydroxyphenyl)-1-oxo-2-propen-1-yl]-_M+H	488.153	2	16	0	10	35	1_2-Dicaffeoylglucose_3'-Deoxy	4	4	3	4	1	25	1285	C21H28O13	8	Carbohydrates
NCGC00381038-01_C28H35NO8_2-[1-Hydroxy-1_4-dimethyl-4-(4-methyl-3-penten-1-yl)-7-oxo-2_3_3a_4_7_9_10a_10b-octahydro-5_10-dioxa-8-azadicyclopenta[b_def]phenanthren-8(1H)-yl]pentanedioic_acid_M+H	513.236	1	7	3	6	66	Antho-KA_amide_Antho-KA_amide	4	8	2	14	-1	1184	1184	C28H35NO8	4	none
NCGC00380954-01_C16H22N2O3_4_6_8-Decatrienamide__3-hydroxy-2_2_4-trimethyl-10-(5-oxazolyl)-__(3R_4Z_6Z_8E)-_M+H	290.163	1	3	2	8	49	3-Prenyltyrosine_N-Ac	4	7	1	153	-1	1347	1347	C16H22N2O3	2	none
NCGC00380952-01_C26H34O9_(1R_2R_4S_7S_8R_9R_10S_11R_12S_13S_14R_17R_18R_19R)-8-Acetoxy-10_19-dihydroxy-1_9_18-trimethyl-15-oxo-16_20-dioxahexacyclo[15.3.2.0~2_13~.0~4_12~.0~7_11~.0~14_19~]docos-5-ene-5-carboxylic_acid_M+H	490.22	2	9	0	6	75	7_9-Dihydroxy-3_3'_4_4'-tetramethoxy-(8‰ Õ9')-neolign-7'-ene_9-O-(2-Hydroxymethyl-2Z-butenoyl)	4	11	2	31	0	749	1331	C26H34O9	15	none
NCGC00380937-01_C31H40O10_(1S_2R_4S_9R_10R_14S_15S_17S)-9-(3-Furyl)-1-hydroxy-15-(2-methoxy-2-oxoethyl)-10_14_16_16-tetramethyl-7_18-dioxo-3_8-dioxapentacyclo[12.3.1.0~2_4~.0~4_13~.0~5_10~]octadec-17-yl_2-methylpropanoate_M+H	572.262	3	11	0	10	60	Pactamycin_2'-Me_ether	4	24	2	65	0	631	1037	C31H40O10	13	Terpenoids
NCGC00380916-01_C16H27NO10__M+H	393.163	1	14	0	10	35	4-Aminobutanoic_acid__9CI_N-tert-Butyloxycarbonyl__anhydride	4	8	2	19	-1	1569	1569	C16H27NO10	2	Carbohydrates
NCGC00380913-01_C20H28O5_2(3H)-Furanone__5-[4-[1-(acetyloxy)-4-oxo-5-[(2Z)-2-penten-1-yl]-2-cyclopenten-1-yl]butyl]dihydro-_M+H	348.194	2	4	0	6	93	Glycerol_1-alkanoates_Glycerol_1-(6Z_9Z_12Z_15Z-octadecatetraenoate)	4	5	2	19	1	8	1592	C20H28O5	18	none
NCGC00380900-01_C20H29NO12_2-{[6-O-(beta-D-Glucopyranosyl)-beta-D-glucopyranosyl]oxy}-2-phenylacetamide_M+H	475.169	1	15	1	12	66	NCGC00380900-01_C20H29NO12_2-{[6-O-(beta-D-Glucopyranosyl)-beta-D-glucopyranosyl]oxy}-2-phenylacetamide_M+H	4	2	4	1	-1	1323	1323	C20H29NO12	2	none
NCGC00380891-01_C24H30O5_2_4-Octadienoic_acid__6-methyl-__(1R_2S_7R_8aR)-7-(1-formylethenyl)-1_2_6_7_8_8a-hexahydro-7-hydroxy-1_8a-dimethyl-6-oxo-2-naphthalenyl_ester__(2E_4E_6R)-_M+H	398.209	2	3	0	6	58	Bulgarsenine_O-Ac__N-oxide	4	4	2	13	0	860	1667	C24H30O5	14	Terpenoids
NCGC00380875-01_C21H32O11_4-(4-Hydroxyphenyl)-2-butanyl_6-O-[(4xi)-alpha-L-threo-pentofuranosyl]-beta-D-glucopyranoside_M+H	460.194	1	15	0	10	34	Glycerol_1-alkanoates_3-Ac	4	17	3	7	-1	1409	1409	C21H32O11	11	Simple_Aromatic_Natural_Products
NCGC00380866-01!(2S)-5_7-dihydroxy-2-(4-hydroxyphenyl)-6-[(2S_3R_4R_5S_6R)-3_4_5-trihydroxy-6-[[(2R_3R_4R_5R_6S)-3_4_5-trihydroxy-6-methyloxan-2-yl]oxymethyl]oxan-2-yl]-2_3-dihydrochromen-4-one_M+H	580.179	1	17	0	6	52	Lithospermic_acid_A_9-Et_ether__9''-Me_ester	4	18	3	11	-1	1046	1046	C27H32O14	26	Flavonoids
NCGC00380827-01!1-[(Z)-but-2-en-2-yl]-3_9-dihydroxy-4_7-dimethyl-6-oxobenzo[b][1_4]benzodioxepine-2-carboxylic_acid_M+H	370.105	1	7	0	8	25	Cytosporone_A_2ë__3-Dihydroxypropyl_ester	4	2	1	117	-1	1687	1687	C20H18O7	25	Simple_Aromatic_Natural_Products
NCGC00380792-01![(5aS_6S)-2-methyl-1_3_4-trioxo-5a_6-dihydrooxepino[1_2]pyrrolo[4_5-c]pyrazin-6-yl]_3-(5-formyl-2-hydroxyphenoxy)-4-methoxybenzoate_M+H	532.112	4	9	6	20	42	NCGC00380792-01![(5aS_6S)-2-methyl-1_3_4-trioxo-5a_6-dihydrooxepino[1_2]pyrrolo[4_5-c]pyrazin-6-yl]_3-(5-formyl-2-hydroxyphenoxy)-4-methoxybenzoate_M+H	4	1	3	1	1	45	1182	C27H20N2O10	2	none
NCGC00380786-01!3-methoxy-4-(3-methylbut-2-enyl)-5-[(E)-2-phenylethenyl]phenol_M+H	294.162	1	3	0	6	29	3-(4-Hydroxyphenyl)-2-propenoic_acid__9CI_O-(3-Phenylpropanoyl)	4	4	2	29	-1	1451	1451	C20H22O2	5	Simple_Aromatic_Natural_Products
NCGC00380774-01_C22H27ClO7__M+H	438.145	2	7	0	10	115	Melithiazole_G_Melithiazole_G	4	4	2	8	1	8	1458	C22ClH27O7	1	none
NCGC00380767-01!1_2_3-trimethoxy-5-[2-(2-methoxy-4-prop-2-enylphenoxy)propyl]benzene_M+H	372.194	1	10	0	8	20	Malabaricone_A_3'_4'-(Methylenedioxy)	4	21	2	47	-1	1665	1665	C22H28O5	24	none
NCGC00380759-01_C23H34O6__M+H	406.236	3	6	0	10	101	Glycerol_1-alkanoates_3-Ac	4	15	1	93	0	800	1547	C23H34O6	16	none
NCGC00380733-01_C15H20O6_6-(2_3-Dihydroxy-3-methylbutoxy)-4-methoxy-5-methyl-2-benzofuran-1(3H)-one_M+H	296.126	1	8	0	10	22	3-(4-Hydroxy-3-methoxyphenyl)-2-propenoic_acid__9CI_4-Methyl-3-oxopentyl_ester	4	18	3	16	-1	1487	1487	C15H20O6	17	Benzofuranoids
NCGC00380727-01_C23H32O6_(4R_4aS_8aS)-1-Hydroxy-2-(hydroxymethyl)-5_5_8a-trimethyl-4-[(2E_4E_6E)-2_4_6-octatrienoyloxy]-1_4_4a_5_6_7_8_8a-octahydro-1-naphthalenecarboxylic_acid_M+H	404.22	2	5	0	6	41	2_4-Dihydroxy-6-pentylbenzoic_acid__9CI_4-Me_ether__3-hydroxy-5-pentylphenyl_ester	4	7	2	25	0	843	1622	C23H32O6	28	none
NCGC00380726-01_C25H33NO6_(2'R_6'S_8a'S)-4_7'-Dihydroxy-2'_5'_5'_8a'-tetramethyl-6-oxo-3_3'_4'_4a'_5'_6_6'_7_7'_8_8'_8a'-dodecahydro-2'H-spiro[furo[2_3-e]isoindole-2_1'-naphthalen]-6'-yl_acetate_M+H	443.231	2	6	2	8	89	Leukotriene_E4_Leukotriene_E4	4	10	3	10	1	8	1472	C25H33NO6	9	none
NCGC00380709-01_C32H36N2O5_(3S_3aR_4S_6S_6aR_7E_10S_11Z_13R_15E_17aR)-6_13-Dihydroxy-3-(1H-indol-3-ylmethyl)-4_10_12-trimethyl-5-methylene-2_3_3a_4_5_6_6a_9_10_13-decahydro-1H-cyclotrideca[d]isoindole-1_14_17-trione_M+H	528.262	1	2	4	4	79	Crocacin_A_Parent_acid	4	2	3	4	-1	1132	1132	C32H36N2O5	3	none
NCGC00380688-01_C13H16O4_1-[3-Hydroxy-2-(2-hydroxy-2-propanyl)-2_3-dihydro-1-benzofuran-5-yl]ethanone_M+H	236.105	1	4	0	2	65	2-Acetoxybenzoic_acid_Butyl_ester	4	11	2	31	-1	1172	1172	C13H16O4	18	none
NCGC00380682-01_C13H18O8__M+H	302.1	1	11	0	10	35	1_9-Heptadecadiene-4_6-diyne-3_8-diol__9CI_3-Ketone__8-Ac	4	9	2	17	-1	1478	1478	C13H18O8	6	Simple_Aromatic_Natural_Products
NCGC00380675-01![(2R_3S_4S_5R_6R)-6-[1_7-bis(3_4-dihydroxyphenyl)-5-oxoheptan-3-yl]oxy-3_4_5-trihydroxyoxan-2-yl]methyl_(E)-3-(3_4-dimethoxyphenyl)prop-2-enoate_M+H	698.257	2	17	0	14	50	Safghanoside_A_Safghanoside_A	4	2	3	2	1	5	651	C36H42O14	4	none
NCGC00380664-01!4-[(E)-3-hydroxy-8_10-dimethyl-2-(methylamino)dodec-6-enyl]phenol_M+H	333.267	1	2	2	6	109	Cannabigerol_Mono-Me_ether	4	5	1	130	-1	1597	1597	C21H35NO2	6	Aliphatic_natural_products
NCGC00380652-01_C25H34O7_7-Formyl-4_6'-dihydroxy-6-(hydroxymethyl)-2'_5'_5'_8a'-tetramethyl-3'_4'_4a'_5'_6'_7'_8'_8a'-octahydro-2'H_3H-spiro[1-benzofuran-2_1'-naphthalen]-7'-yl_acetate_M+H	446.23	2	7	0	6	120	8-Daucene-2_4_6_10-tetrol_6-O-(4-Methoxybenzoyl)__2-Ac	4	17	2	90	0	798	1513	C25H34O7	21	none
NCGC00380647-01_C17H30O12_alpha-D-Glucopyranoside__alpha-D-glucopyranosyl__3-(2-methylbutanoate)_M+H	426.174	2	15	0	10	46	Brevipolide_C_3'-Deoxy__6-Ac	4	2	1	86	0	782	1500	C17H30O12	2	Aliphatic_natural_products
NCGC00380634-01!2_3_4_9_10-pentamethoxy-6a_11a-dihydro-6H-[1]benzofuro[3_2-c]chromen-8-ol_M+H	390.131	1	15	0	6	58	3_3'_4'_7'_9_9'-Hexahydroxy-4_8'-oxyneolign-7-ene_9-Carboxylic_acid__3_3'-di-Me_ether	4	33	1	264	-1	1618	1618	C20H22O8	25	none
NCGC00380627-01_C22H26O7_6-Hydroxy-7-methyl-8-oxo-3-propyl-5_6_7_8-tetrahydro-1H-isochromen-7-yl_2-hydroxy-4-methoxy-6-methylbenzoate_M+H	402.168	2	8	0	10	105	Glycerol_1-alkanoates_Glycerol_1-(4_7_10_13_16_19-docosahexaenoate)_(all-Z)	4	10	3	5	2	2	1657	C22H26O7	31	Benzopyranoids
NCGC00380621-01!4-oxo-4-(3-oxodecan-2-ylamino)butanoic_acid_M+H	271.178	2	1	2	6	33	NCGC00380621-01!4-oxo-4-(3-oxodecan-2-ylamino)butanoic_acid_M+H	4	2	4	1	2	1	1264	C14H25NO4	3	none
NCGC00380619-01_C27H37NO7_Spiro[2H-furo[2_3-e]isoindole-2_1'(2'H)-naphthalene]-7(3H)-butanoic_acid__3'_4'_4'a_5'_6_6'_7'_8_8'_8'a-decahydro-4_6'_7'-trihydroxy-2'_5'_5'_8'a-tetramethyl-6-oxo-__(2R_2'R_6'S_7'R_8'aS)-_M+H	487.257	1	6	3	6	106	Marinolic_acid_A_8'-Amide	4	5	1	83	-1	1285	1285	C27H37NO7	8	Terpenoids
NCGC00380617-01_C16H26O4_1-Oxaspiro[2.5]octan-6-ol__5-methoxy-4-[(2R_3R)-2-methyl-3-(3-methyl-2-buten-1-yl)oxiranyl]-__(3R_4S_5S_6R)-_M+H	282.183	1	7	0	6	62	3-(1_3_5_7_9-Tetradecapentaenyloxy)-1_2-propanediol__9CI_3-(1_3_5_7_9-Tetradecapentaenyloxy)-1_2-propanediol__9CI	4	25	2	98	-1	1415	1415	C16H26O4	9	Terpenoids
NCGC00380601-01!N-[1-(4-methoxy-6-oxopyran-2-yl)-2-methylpropyl]acetamide_M+H	239.116	2	4	2	10	17	NCGC00380601-01!N-[1-(4-methoxy-6-oxopyran-2-yl)-2-methylpropyl]acetamide_M+H	4	1	3	1	1	7	1215	C12H17NO4	9	Alcaloids
NCGC00380599-01_C22H24O8_Benzoic_acid__3_6-dihydroxy-4-methoxy-2-methyl-__(6R_7R)-5_6_7_8-tetrahydro-7-hydroxy-7-methyl-8-oxo-3-[(1E)-1-propen-1-yl]-1H-2-benzopyran-6-yl_ester_M+H	416.147	2	9	0	10	89	1-(3_4-Dihydroxyphenyl)-5_6-dihydroxy-3-hexanone_3'-Me_ether__4'-O-ë_-D-glucopyranoside	4	4	3	1	2	1	1547	C22H24O8	23	Benzopyranoids
NCGC00380588-01!1-hydroxy-10_12-dimethoxy-8-methyl-4-(3_4_5-trihydroxy-4_6-dimethyloxan-2-yl)naphtho[1_2-c]isochromen-6-one_M+H	496.173	1	12	0	6	42	D-glycero-D-talo-2-Octulosonic_acid_Me_glycoside__penta-Ac__Me_ester	4	5	2	12	-1	1293	1293	C27H28O9	4	none
NCGC00380585-01!(E)-3-[1-[(E)-but-2-en-2-yl]-9-hydroxy-10-(hydroxymethyl)-3-methoxy-4-methyl-6-oxobenzo[b][1_4]benzodioxepin-7-yl]but-2-enoic_acid_M+H	440.147	1	9	0	12	44	NCGC00380585-01!(E)-3-[1-[(E)-but-2-en-2-yl]-9-hydroxy-10-(hydroxymethyl)-3-methoxy-4-methyl-6-oxobenzo[b][1_4]benzodioxepin-7-yl]but-2-enoic_acid_M+H	4	3	1	113	-1	1455	1455	C24H24O8	16	Simple_Aromatic_Natural_Products
NCGC00380530-01!3-(1_3-benzodioxol-5-yl)-7-[6-[[3_4-dihydroxy-4-(hydroxymethyl)oxolan-2-yl]oxymethyl]-3_4_5-trihydroxyoxan-2-yl]oxy-5_6-dimethoxychromen-4-one_M+H	636.169	1	24	0	20	51	NCGC00380530-01!3-(1_3-benzodioxol-5-yl)-7-[6-[[3_4-dihydroxy-4-(hydroxymethyl)oxolan-2-yl]oxymethyl]-3_4_5-trihydroxyoxan-2-yl]oxy-5_6-dimethoxychromen-4-one_M+H	4	2	2	2	-1	861	861	C29H32O16	18	Flavonoids
NCGC00380513-01_C47H74O17__M+H	910.493	1	21	0	14	84	Fucoxanthinol_3-Eicosanoyl	4	8	3	5	-1	318	318	C47H74O17	20	Terpenoids
NCGC00380505-01_C23H30O12_3_4-Dihydroxy-5-[(6-O-{[4-(2-hydroxy-2-propanyl)-1-cyclohexen-1-yl]carbonyl}-beta-D-glucopyranosyl)oxy]benzoic_acid_M+H	498.174	2	13	0	10	53	Punaglandin_5_17_18-Dihydro	4	2	2	36	1	8	1247	C23H30O12	11	VM6000&nbsp;
NCGC00380490-01!(E)-3-[4-[1-(3_4-dimethoxyphenyl)propan-2-yloxy]-3-methoxyphenyl]prop-2-enal_M+H	356.162	1	8	0	8	44	Glucitol__8CI__9CI_1-O-(4-Hydroxy-3-methoxy-E-cinnamoyl)	4	15	1	246	-1	1694	1694	C21H24O5	22	none
NCGC00380480-01![(2R_3S_4S_5R_6R)-6-[1_7-bis(4-hydroxyphenyl)-5-oxoheptan-3-yl]oxy-3_4_5-trihydroxyoxan-2-yl]methyl_(E)-3-(3_4-dimethoxyphenyl)prop-2-enoate_M+H	666.268	2	15	0	14	64	2-(3-Hydroxy-4-methoxyphenyl)ethanol_1-O-[ë_-D-Glucopyranosyl-(1‰ Õ3)-[3-hydroxy-4-methoxy-E-cinnamoyl-(‰ Õ6)]-ë_-D-glucopyranoside]	4	9	3	2	1	4	759	C36H42O12	4	none
NCGC00380459-01!6-hydroxy-3-[3-hydroxy-4-[3_4_5-trihydroxy-6-[[3_4_5-trihydroxy-6-(hydroxymethyl)oxan-2-yl]oxymethyl]oxan-2-yl]oxyphenyl]-5_7-dimethoxychromen-4-one_M+H	654.18	1	23	0	14	50	Mannitol_3_4-Ditosyl__1_2_5_6-tetra-Ac	4	4	2	8	-1	793	793	C29H34O17	9	Flavonoids
NCGC00380446-01_C16H19N3O5_11-Hydroxy-11-isopropyl-4-methoxy-8-methyl-10_11-dihydro-6H-oxepino[2_3-d]pyrazino[1_2-a]pyrimidine-6_9(8H)-dione_M+H	333.132	1	5	6	14	57	5_6-Dihydro-5-azathymidine_3'_5'-Di-O-Ac	4	3	1	152	-1	1590	1590	C16H19N3O5	4	none
NCGC00380443-01!3-(1-hydroxy-2-oxobutylidene)-6-[(E)-prop-1-enyl]pyran-2_4-dione_M+H	236.068	1	3	0	2	15	10-Hydroxy-2_8-decadiene-4_6-diynoic_acid_Ac__Me_ester	4	3	2	21	-1	1168	1168	C12H12O5	15	none
NCGC00380408-01!(5E_7E)-3-acetamidoundeca-5_7-dienoic_acid_M+H	239.152	2	1	2	6	19	2_3-Butanediol__9CI_2ë_-Hydroxy-3-phenylpropanoyl	4	2	2	82	1	2	1216	C13H21NO3	7	none
NCGC00380402-01_C26H36O8__M+H	476.241	2	10	0	6	97	Fumagiringillin_Fumagiringillin	4	25	1	182	0	728	1308	C26H36O8	11	none
NCGC00380389-01!8-acetamido-2-methyl-7-oxononanoic_acid_M+H	243.147	2	1	2	6	54	Plantagoguanidinic_acid_5'_6'-Dihydro__6'-hydroxy	4	5	2	18	1	6	1203	C12H21NO4	3	none
NCGC00380296-01_C33H38N6O10_15-(2-Amino-2-oxoethyl)-10_11_23-trihydroxy-18-[(3-methyl-2-oxopentanoyl)amino]-9_14_17-trioxo-N-[(1Z)-1-propen-1-yl]-8_13_16-triazatetracyclo[18.3.1.0~2_7~.0~6_10~]tetracosa-1(24)_2_4_6_20_22-hexaene-12-carboxamide_M+H	678.265	4	3	11	18	99	NCGC00380296-01_C33H38N6O10_15-(2-Amino-2-oxoethyl)-10_11_23-trihydroxy-18-[(3-methyl-2-oxopentanoyl)amino]-9_14_17-trioxo-N-[(1Z)-1-propen-1-yl]-8_13_16-triazatetracyclo[18.3.1.0~2_7~.0~6_10~]tetracosa-1(24)_2_4_6_20_22-hexaene-12-carboxamide_M+H	4	1	2	7	2	2	711	C33H38N6O10	2	none
NCGC00380289-01_C32H50O9_beta-D-Xylopyranoside__3_17-dihydroxyspirost-5-en-1-yl_M+H	578.345	1	13	0	6	63	2-(4-Hydroxy-3-methoxyphenyl)ethanol_1-Octacosanoyl	4	12	2	42	-1	1040	1040	C32H50O9	7	none
NCGC00380277-01!3-[(2S_3R_4S_5S_6R)-4_5-dihydroxy-3-[(2R_3R_4R_5R_6S)-3_4_5-trihydroxy-6-methyloxan-2-yl]oxy-6-[[(2R_3R_4R_5R_6S)-3_4_5-trihydroxy-6-methyloxan-2-yl]oxymethyl]oxan-2-yl]oxy-5_7-dihydroxy-2-(4-hydroxyphenyl)-6-methoxychromen-4-one_M+H	770.227	1	27	0	14	56	Isorhamnetin_3-glycosides_3-O-[4-Hydroxy-E-cinnamoyl-(‰ Õ6)-ë_-D-glucopyranosyl-(1‰ Õ2)-ë±-L-rhamnopyranoside]	4	30	2	79	-1	512	512	C34H42O20	13	Flavonoids
NCGC00380271-01_C24H40O11_2-Cyclohexen-1-one__3_5_5-trimethyl-4-[3-[(6-O-beta-D-xylopyranosyl-beta-D-glucopyranosyl)oxy]butyl]-_M+H	504.257	1	14	0	10	103	2'-Apo-ë_-carotenal__8CI_2'-Apo-ë_-carotenal__8CI	4	1	4	1	-1	1279	1279	C24H40O11	2	Terpenoids
NCGC00380242-01_C30H42O9_Card-20(22)-enolide__1_3-bis(acetyloxy)-14_15-epoxy-7_21-dihydroxy-4_4_8-trimethyl-__(1alpha_3alpha_7alpha_9xi_13alpha_15beta_17alpha)-_M+H	546.283	3	10	0	6	70	Pseudotrienoic_acid_A_Pseudotrienoic_acid_A	4	11	1	81	0	637	1085	C30H42O9	13	Steroids
NCGC00380235-01_C32H48O9_beta-D-Xylopyranoside__3_17-dihydroxyspirosta-5_25(27)-dien-1-yl_M+H	576.33	1	13	0	6	69	NCGC00381059-01!5-[5-(3_5-dihydroxydecanoyloxy)-3-hydroxydecanoyl]oxy-3-hydroxydecanoic_acid_M+H	4	12	1	137	-1	1043	1043	C32H48O9	9	Terpenoids
NCGC00380213-01_C19H32O8_2-Butanone__4-[3-(beta-D-glucopyranosyloxy)-4-hydroxy-2_6_6-trimethyl-1-cyclohexen-1-yl]-_M+H	388.21	1	9	0	6	48	5-Heptyl-1_3-benzenediol_O-(4-O-Methyl-ë_-D-glucopyranoside)	4	7	2	20	-1	1641	1641	C19H32O8	5	Terpenoids
NCGC00380196-01!2-[5-chloro-7-(3_5-dihydroxyhexanoyloxy)-3-[(1E_3E_5E)-hepta-1_3_5-trienyl]-7-methyl-6_8-dioxoisoquinolin-2-yl]acetic_acid_M+H	505.15	2	5	3	10	59	NCGC00380196-01!2-[5-chloro-7-(3_5-dihydroxyhexanoyloxy)-3-[(1E_3E_5E)-hepta-1_3_5-trienyl]-7-methyl-6_8-dioxoisoquinolin-2-yl]acetic_acid_M+H	4	1	2	44	1	31	1281	C25ClH28NO8	1	none
NCGC00380142-01!(E)-5-(1_3-benzodioxol-5-yl)-N-(2-methylpropyl)pent-4-enamide_M+H	275.152	2	4	2	12	51	2-Benzyl-2-hydroxybutanedioic_acid_Di-Et_ester	4	4	2	48	1	26	1284	C16H21NO3	20	Alcaloids
NCGC00380115-01_C15H14O5_2-Hydroxy-4-(3-hydroxy-5-methylphenoxy)-6-methylbenzoic_acid_M+H	274.084	1	5	0	6	26	2'-Deoxyuridine__9CI_5'-Ac	4	7	3	5	-1	1239	1239	C15H14O5	26	none
NCGC00347874-02!5-hydroxy-2_2_6_6-tetramethyl-4-[2-methyl-1-[2_4_6-trihydroxy-3-(2-methylpropanoyl)phenyl]propyl]cyclohex-4-ene-1_3-dione_M+H	432.215	1	4	0	2	71	Aspidinols_Dibenzoyl	4	20	2	83	-1	1481	1481	C24H32O7	21	none
NCGC00347846-02_C30H38N2O5_(1E)-6-Hydroxy-12-(1H-indol-3-ylmethyl)-7-methoxy-4_13_13a-trimethyl-5_6_7_8_12_12a_13_13a_14a_14b-decahydro-3H-cycloundeca[d]oxireno[f]isoindole-9_10(4H_11H)-dione_M+H	506.278	1	5	4	8	74	Probestin_Probestin	4	3	2	15	-1	1271	1271	C30H38N2O5	3	Alcaloids
NCGC00347836-02_C22H32O7_Phenanthro[3_2-b]furan-9(1H)-one__5-(acetyloxy)-2_3_4_4a_5_6_6a_7_10a_11_11a_11b-dodecahydro-6_10a-dihydroxy-4-(hydroxymethyl)-4_7_11b-trimethyl-_M+H	408.215	2	7	0	6	44	Alternaric_acid_Alternaric_acid	4	21	2	26	0	779	1480	C22H32O7	12	none
NCGC00347832-02_C19H22N2O9_Uridine__2'-(2_4-dimethoxy-6-methylbenzoate)_M+H	422.133	4	10	5	24	41	NCGC00347832-02_C19H22N2O9_Uridine__2'-(2_4-dimethoxy-6-methylbenzoate)_M+H	4	3	4	3	1	17	1529	C19H22N2O9	4	Carbohydrates
NCGC00347729-02!methyl_2-(2_6-dihydroxy-4-methylbenzoyl)-3_5-dimethoxybenzoate_M+H	346.105	2	8	0	6	30	2-Amino-3-hydroxy-8-(hydroxymethyl)-10H-phenoxazine_O3-(Hydroxyacetyl)__N2-Ac	4	1	1	171	1	22	1618	C18H18O7	19	Flavonoids
NCGC00347705-02![2-(2-acetyloxypropan-2-yl)-7-oxo-2_3-dihydrofuro[3_2-g]chromen-3-yl]_3-methylbutanoate_M+H	388.152	3	8	0	10	33	2-O-Acetyl-1-O-(3-methylbutanoyl)-6-O-tigloyl-ë_-D-glucopyranose_2-O-Acetyl-1-O-(3-methylbutanoyl)-6-O-tigloyl-ë_-D-glucopyranose	4	2	2	9	0	791	1633	C21H24O7	35	Benzopyranoids
NCGC00347693-02![5-ethenyl-3-hydroxy-4-(3-hydroxyprop-1-en-2-yl)-2-(3-methoxy-3-oxoprop-1-en-2-yl)-5-methylcyclohexyl]_3_4-dihydroxy-2-methylidenebutanoate_M+H	410.194	3	8	0	10	38	Nhatrangin_A_Nhatrangin_A	4	5	1	92	0	785	1507	C21H30O8	14	Terpenoids
NCGC00347672-02!N-[4_5-dihydroxy-2-[[4-[hydroxy(phenyl)methyl]-5-oxo-3-phenyl-2H-furan-2-yl]oxy]-6-(methoxymethyl)oxan-3-yl]acetamide_M+H	499.184	2	11	2	14	78	NCGC00347672-02!N-[4_5-dihydroxy-2-[[4-[hydroxy(phenyl)methyl]-5-oxo-3-phenyl-2H-furan-2-yl]oxy]-6-(methoxymethyl)oxan-3-yl]acetamide_M+H	4	7	2	7	0	695	1225	C26H29NO9	6	Oxygen_Heterocycles
NCGC00347632-02_C22H34O5_7-Oxabicyclo[4.1.0]heptane-2_3_5-triol__4-methylene-1-[[1_4_4a_5_6_7_8_8a-octahydro-5-(hydroxymethyl)-2_5_8a-trimethyl-1-naphthalenyl]methyl]-_M+H	378.241	1	6	0	2	40	Lehualide_D_Lehualide_D	4	10	2	25	-1	1588	1588	C22H34O5	18	none
NCGC00347575-02_C25H39NO5_(7E)-11_12-Dihydroxy-3-isobutyl-13-methoxy-4_5_8-trimethyl-3_3a_4_6a_9_10_11_12_13_14-decahydro-1H-cycloundeca[d]isoindole-1_15(2H)-dione_M+H	433.283	1	4	2	8	86	Piericidin_Piericidin_A2	4	5	1	109	-1	1501	1501	C25H39NO5	7	none
NCGC00347532-02_C26H32O14_Naphtho[2_3-c]furan-1(3H)-one__4-[(6-O-beta-D-glucopyranosyl-beta-D-glucopyranosyl)oxy]-5-methoxy-3-methyl-_M+H	568.179	1	19	0	14	67	NCGC00347532-02_C26H32O14_Naphtho[2_3-c]furan-1(3H)-one__4-[(6-O-beta-D-glucopyranosyl-beta-D-glucopyranosyl)oxy]-5-methoxy-3-methyl-_M+H	4	2	3	3	-1	1056	1056	C26H32O14	20	none
NCGC00347508-02!4-[2-[[2_3-dihydroxy-2-(1-hydroxyethyl)butanoyl]oxymethyl]anilino]-4-oxobutanoic_acid_M+H	369.142	3	6	2	10	33	Iotrochamide_B_Iotrochamide_B	4	6	2	23	1	16	1685	C17H23NO8	3	none
NCGC00347410-03_C40H62O14_Ergosta-5_24-dien-26-one__22_26-epoxy-3-[(6-O-hexopyranosylhexopyranosyl)oxy]-1-hydroxy-_M+H	766.414	1	18	0	10	95	Petrosolic_acid_Petrosolic_acid	4	3	3	2	-1	486	486	C40H62O14	11	Steroids
NCGC00347401-02!(E)-1-[2_4-dihydroxy-3-[(2-hydroxyphenyl)methyl]-6-methoxyphenyl]-3-phenylprop-2-en-1-one_M+H	376.131	1	5	0	6	55	11-Tridecene-3_5_7_9-tetrayne-1_2_13-triol_1-O-ë_-D-Glucopyranoside	4	1	3	2	-1	1597	1597	C23H20O5	6	Flavonoids
NCGC00347390-02!(2R_3S)-7-[(2S_3R_4R_5S)-3_4-dihydroxy-5-(hydroxymethyl)oxolan-2-yl]oxy-2-(3_4-dihydroxyphenyl)-3_4-dihydro-2H-chromene-3_5-diol_M+H	422.121	1	13	0	6	29	ë±_2'_3_4_4'-Pentahydroxy-3'-C-ë_-D-xylopyranosyldihydrochalcone_ë±_2'_3_4_4'-Pentahydroxy-3'-C-ë_-D-xylopyranosyldihydrochalcone	4	7	2	36	-1	1533	1533	C20H22O10	16	Flavonoids
NCGC00347375-02_C48H76O19_beta-D-Glucopyranose__O-6-deoxy-alpha-L-mannopyranosyl-(1->3)-O-[beta-D-glucopyranosyl-(1->6)]-1-O-[3_27-dihydroxy-27_28-dioxolup-20(29)-en-28-yl]-_M+H	956.498	2	23	0	14	83	3-Hydroxy-12-oleanene-27_28-dioic_acid_3-O-[ë_-D-Glucopyranosyl-(1‰ Õ2)-ë±-L-rhamnopyranosyl-(1‰ Õ4)-ë_-D-glucopyranoside]	4	35	3	8	1	23	328	C48H76O19	37	Terpenoids
NCGC00180849-02!methyl_2-[[4-hydroxy-3-(3-methylbut-2-enyl)phenyl]methyl]-3-(4-hydroxyphenyl)-4-methoxy-5-oxofuran-2-carboxylate_M+H	438.168	2	8	0	6	69	1_3-Di-p-coumaroylglycerol_3'-Hydroxy__2-Ac	4	5	1	131	1	9	1458	C25H26O7	11	Simple_Aromatic_Natural_Products
NCGC00180820-03_C25H38O4_(5xi_9xi)-Beyer-15-en-18-yl_methyl_succinate_M+H	402.277	3	4	0	8	43	Glycerol_1-alkyl_ethers_Di-Ac	4	9	3	5	1	12	1666	C25H38O4	15	none
NCGC00180806-02!9-[[3-methyl-3-[(4-methyl-5-oxo-2H-furan-2-yl)methyl]oxiran-2-yl]methoxy]furo[3_2-g]chromen-7-one_M+H	382.105	1	10	0	6	59	Gluconic_acid__8CI__9CI_2_3_4_6-Tetra-Ac__Me_ester	4	4	2	27	-1	1651	1651	C21H18O7	12	Benzopyranoids
NCGC00180744-03_C19H24O6_Naphtho[2_3-b]furan-9(4H)-one__4_8-bis(acetyloxy)-4a_5_6_7_8_8a-hexahydro-3_4a_5-trimethyl-__(4S_4aR_5S_8S_8aS)-_M+H	348.157	3	6	0	6	94	9-Octadecene-5_7-diynoic_acid_(1S-Carboxyethyl)_ester	4	6	2	50	1	19	1583	C19H24O6	25	Terpenoids
NCGC00180733-02!(E)-9-(1_3-benzodioxol-5-yl)-1-piperidin-1-ylnon-8-en-1-one_M+H	343.215	2	4	3	12	46	NCGC00347382-02!(2E_8E)-9-(1_3-benzodioxol-5-yl)-1-piperidin-1-ylnona-2_8-dien-1-one_M+H	4	9	3	9	2	4	1662	C21H29NO3	13	Alcaloids
NCGC00180690-03!2-[5_7-dihydroxy-3-oxo-6-[(2E_6E)-3_7_11-trimethyldodeca-2_6_10-trienyl]-1H-isoindol-2-yl]pentanedioic_acid_M+H	499.257	1	4	3	6	62	Jaspiferal_A_13E-Isomer__3-Ac__Me_ester	4	4	3	5	-1	1225	1225	C28H37NO7	6	none
NCGC00180574-02!5_7-dihydroxy-2-(4-hydroxy-3-methoxyphenyl)-3-[3_4_5-trihydroxy-6-(hydroxymethyl)oxan-2-yl]oxychromen-4-one_M+H	478.111	1	15	0	10	38	Quercetin_3-glycosides_3-O-(4-O-Methyl-ë_-D-glucopyranoside)	4	7	2	34	-1	1324	1324	C22H22O12	18	Flavonoids
NCGC00180572-02_C15H20O6_Trichothec-9-en-8-one__12_13-epoxy-3_7_15-trihydroxy-__(2xi_3alpha_7alpha_11xi)-_M+H	296.126	1	7	0	2	32	4-(1_2_3-Trihydroxypropyl)-2(5H)-furanone_3'-Octanoyl	4	23	1	202	-1	1487	1487	C15H20O6	17	none
NCGC00180491-02_C11H14N4O4S_6H-Purin-6-one__1_9-dihydro-9-(5-S-methyl-5-thiopentofuranosyl)-_M+H	298.074	1	4	7	14	43	2_3_4-Trihydroxybutanoic_acid__9CI_4-O-(3_4-Dihydroxy-E-cinnamoyl)	4	2	2	8	-1	1504	1504	C11H14N4O4S	2	none
NCGC00180408-03_C30H38O16_(1aS_1bS_2S_5aR_6S_6aS)-6-({6-Deoxy-2-O-[(2E)-3-(4-hydroxyphenyl)-2-propenoyl]-alpha-L-mannopyranosyl}oxy)-1a-(hydroxymethyl)-1a_1b_2_5a_6_6a-hexahydrooxireno[4_5]cyclopenta[1_2-c]pyran-2-yl_beta-D-glucopyranoside_M+H	654.216	2	22	0	14	59	NCGC00180408-03_C30H38O16_(1aS_1bS_2S_5aR_6S_6aS)-6-({6-Deoxy-2-O-[(2E)-3-(4-hydroxyphenyl)-2-propenoyl]-alpha-L-mannopyranosyl}oxy)-1a-(hydroxymethyl)-1a_1b_2_5a_6_6a-hexahydrooxireno[4_5]cyclopenta[1_2-c]pyran-2-yl_beta-D-glucopyranoside_M+H	4	4	3	5	1	42	793	C30H38O16	15	Terpenoids
NCGC00180206-02!5-hydroxy-7-[3_4_5-trihydroxy-6-(hydroxymethyl)oxan-2-yl]oxy-2-[4-(3_4_5-trihydroxy-6-methyloxan-2-yl)oxyphenyl]chromen-4-one_M+H	578.164	1	18	0	10	39	NCGC00169526-02!8-[(2S_3R_4S_5S_6R)-4_5-dihydroxy-6-(hydroxymethyl)-3-[(2S_3R_4R_5R_6S)-3_4_5-trihydroxy-6-methyloxan-2-yl]oxyoxan-2-yl]-5_7-dihydroxy-2-(4-hydroxyphenyl)chromen-4-one_M+H	4	4	2	27	-1	1041	1041	C27H30O14	31	none
NCGC00180132-02!(E)-N-[2-hydroxy-2-(4-hydroxyphenyl)ethyl]-3-(4-hydroxyphenyl)prop-2-enamide_M+H	299.116	2	3	2	6	32	NCGC00180132-02!(E)-N-[2-hydroxy-2-(4-hydroxyphenyl)ethyl]-3-(4-hydroxyphenyl)prop-2-enamide_M+H	4	1	2	7	1	14	1484	C17H17NO4	20	Alcaloids
NCGC00179845-03!5-chloro-3-[(E)-3_4-dihydroxy-3_5-dimethylhept-1-enyl]-7_8-dihydroxy-7-methyl-8_8a-dihydro-1H-isochromen-6-one_M+H	386.15	1	6	0	2	45	2-Methyl-2-butene-1_4-diol_1-O-[4-Hydroxybenzoyl-(‰ Õ6)-ë_-D-glucopyranoside]	4	1	2	12	-1	1687	1687	C19ClH27O6	2	Benzopyranoids
NCGC00179816-02!3-(3-methylbut-2-enyl)purin-6-amine_M+H	203.117	1	0	7	10	17	NCGC00179816-02!3-(3-methylbut-2-enyl)purin-6-amine_M+H	4	3	1	24	-1	1032	1032	C10H13N5	3	Alcaloids
NCGC00179135-03![(2R_3R)-2-(3_4-dihydroxyphenyl)-5_7-dihydroxy-3_4-dihydro-2H-chromen-3-yl]_3_4_5-trihydroxybenzoate_M+H	442.09	2	11	0	6	29	Mitorubrin_3'-Acetoxy	4	6	4	1	2	2	1444	C22H18O10	5	Flavonoids
NCGC00170014-03!(E)-N-(4-acetamidobutyl)-3-(4-hydroxy-3-methoxyphenyl)prop-2-enamide_M+H	306.158	3	3	4	14	54	Aspartic_acid__INN__USAN_N-(4-Hydroxy-3-methoxycinnamoyl)	4	3	3	2	2	1	1457	C16H22N2O4	5	none
NCGC00170012-03!5-hydroxy-3-[(2S_3R_4S_5S)-4-hydroxy-5-(hydroxymethyl)-3-[(2S_3R_4R_5R_6S)-3_4_5-trihydroxy-6-methyloxan-2-yl]oxyoxolan-2-yl]oxy-2-(4-hydroxyphenyl)-7-methoxychromen-4-one_M+H	578.164	1	19	0	14	52	3_4-Di-O-caffeoylquinic_acid_5''-Methoxy__3''-Me_ether__Me_ester	4	10	3	3	-1	1041	1041	C27H30O14	31	Flavonoids
NCGC00169992-03!methyl_2-(2_6-dihydroxy-4-methylbenzoyl)-3_5-dihydroxybenzoate_M+H	318.074	2	6	0	6	42	NCGC00169992-03!methyl_2-(2_6-dihydroxy-4-methylbenzoyl)-3_5-dihydroxybenzoate_M+H	4	2	1	181	0	594	1528	C16H14O7	13	none
NCGC00169980-03_C22H22O10_beta-D-Glucopyranoside__(6aR_12aR)-6a_12a-dihydro-6H-[1_3]dioxolo[5_6]benzofuro[3_2-c][1]benzopyran-3-yl_M+H	446.121	1	16	0	12	56	Piscidic_acid_3-O-(3_4-Dimethoxy-E-cinnamoyl)	4	10	3	17	-1	1519	1519	C22H22O10	21	none
NCGC00169902-02_C20H28O9_2-Propenoic_acid__3-(4-hydroxyphenyl)-__3-(beta-D-glucopyranosyloxy)-1-methylbutyl_ester__(2E)-_M+H	412.173	2	11	0	10	66	Grayanic_acid_Grayanic_acid	4	4	4	2	1	18	1496	C20H28O9	5	Aliphatic_natural_products
NCGC00169653-02!7-[3-[3_4-dihydroxy-4-(hydroxymethyl)oxolan-2-yl]oxy-4_5-dihydroxy-6-(hydroxymethyl)oxan-2-yl]oxy-5-hydroxy-2-(4-hydroxyphenyl)chromen-4-one_M+H	564.148	1	18	0	10	39	NCGC00169653-02!7-[3-[3_4-dihydroxy-4-(hydroxymethyl)oxolan-2-yl]oxy-4_5-dihydroxy-6-(hydroxymethyl)oxan-2-yl]oxy-5-hydroxy-2-(4-hydroxyphenyl)chromen-4-one_M+H	4	6	3	5	-1	1100	1100	C26H28O14	28	none
NCGC00169635-03!3_5-dichloro-2-hydroxy-6-(4-hydroxy-2-methoxy-6-methoxycarbonylphenoxy)-4-methylbenzoic_acid_M+H	416.007	2	9	0	10	35	NCGC00380630-01!3_5-dichloro-2-(2_4-dihydroxy-6-methoxycarbonylphenoxy)-6-methoxy-4-methylbenzoic_acid_M+H	4	4	2	4	0	809	1549	C17Cl2H14O8	2	none
NCGC00169633-02!9-phenyl-1-(2_4_6-trihydroxyphenyl)nonan-1-one_M+H	342.183	1	3	0	2	51	Tyrosine__8CI__9CI_N-(3_4-Dihydroxy-E-cinnamoyl)	4	9	2	54	-1	1695	1695	C21H26O4	13	none
NCGC00169618-04!6-[(6_8-dihydroxy-7-methoxy-3-methyl-1-oxo-3_4-dihydroisochromen-4-yl)oxy]-4_8-dihydroxy-7-methoxy-3-methyl-3_4-dihydroisochromen-1-one_M+H	462.116	1	14	0	8	64	1_3-Di-p-coumaroylglycerol_3'_3''-Dihydroxy__2-Ac	4	17	3	6	-1	1432	1432	C22H22O11	23	none
NCGC00169584-03_C28H38O7_Methyl_(3beta_5beta_8alpha_9beta_10alpha_13alpha)-3-acetoxy-4_4_8_12_16-pentamethyl-15_17_19-trioxoandrost-11-ene-14-carboxylate_M+H	486.262	3	4	0	8	105	Liganolide_Liganolide	4	6	2	21	1	14	1259	C28H38O7	13	none
NCGC00169526-02!8-[(2S_3R_4S_5S_6R)-4_5-dihydroxy-6-(hydroxymethyl)-3-[(2S_3R_4R_5R_6S)-3_4_5-trihydroxy-6-methyloxan-2-yl]oxyoxan-2-yl]-5_7-dihydroxy-2-(4-hydroxyphenyl)chromen-4-one_M+H	578.164	1	17	0	6	47	8-C-ë_-D-Glucopyranosyl-4'_5_7-trihydroxyflavone_2''-O-(4-Hydroxy-3-methoxybenzoyl)	4	15	3	12	-1	1041	1041	C27H30O14	31	Flavonoids
NCGC00169503-02_C23H28O11_1-Cyclohexene-1-carboxylic_acid__3_4-dihydroxy-5-[[2-O-[(2E)-1-oxo-3-phenyl-2-propen-1-yl]-beta-D-glucopyranosyl]oxy]-__methyl_ester__(3R_4R_5R)-_M+H	480.163	3	13	0	14	45	6_7-Dihydroxy-2H-1-benzopyran-2-one__9CI_6-O-[3-Hydroxy-3-methylglutaroyl-(‰ Õ6)-ë_-D-glucopyranoside]	4	3	3	4	1	18	1298	C23H28O11	18	none
NCGC00169436-02_C17H17NO3_Phenylalanine__N-benzoyl-__methyl_ester_M+H	283.121	3	2	2	8	127	Tyrosine__8CI__9CI_N-Benzoyl__amide	4	18	3	6	2	3	1416	C17H17NO3	19	none
NCGC00169348-03!(3Z)-3-[[5-(2-methylbut-3-en-2-yl)-1H-imidazol-4-yl]methylidene]-6-propan-2-ylpiperazine-2_5-dione_M+H	302.174	2	0	7	12	98	NCGC00169348-03!(3Z)-3-[[5-(2-methylbut-3-en-2-yl)-1H-imidazol-4-yl]methylidene]-6-propan-2-ylpiperazine-2_5-dione_M+H	4	3	2	11	1	12	1455	C16H22N4O2	7	aminoacids/peptides
NCGC00169318-02!(E)-7-(4-methoxy-5-methyl-6-oxopyran-2-yl)-5-methyloct-6-enoic_acid_M+H	294.147	1	5	0	6	37	1-(2-Hydroxyethyl)-1_4-cyclohexanediol_2'-O-(4-Hydroxyphenylacetyl)	4	16	2	42	-1	1439	1439	C16H22O5	13	none
NCGC00169310-03!3-[(E)-3_4-dihydroxy-3_5-dimethylhept-1-enyl]-7_8-dihydroxy-7-methyl-8_8a-dihydro-1H-isochromen-6-one_M+H	352.189	1	6	0	2	53	1_8_9-Trihydroxy-10-heptadecene-4_6-diyn-3-one_1-Me_ether__8-Ac	4	38	2	67	-1	1632	1632	C19H28O6	13	Oxygen_Heterocycles
NCGC00169288-03_C21H26O9_(1aS_3R_4R_5S_5aS_8aR_10R_10aS)-4-Acetoxy-3-hydroxy-3_10-dimethyl-6-methylene-2_7-dioxododecahydrooxireno[7_8]cyclodeca[1_2-b]furan-5-yl_methacrylate_M+H	422.158	3	9	0	10	37	Juniperin_8-O-Deangeloyl__8-Ac	4	16	2	30	1	22	1524	C21H26O9	14	Terpenoids
NCGC00169275-02!5-chloro-3-[(E)-3_4-dihydroxy-3_5-dimethylhept-1-enyl]-7_8-dihydroxy-7-methyl-8H-isochromen-6-one_M+H	384.134	1	6	0	2	38	Karnamicin_A2_1''-Deoxy	4	6	2	19	-1	1701	1701	C19ClH25O6	3	none
[truncated: 4,108 more rows]
