# Supplementary material for: Dereplication of microbial metabolites through database search of mass spectra
Source: Nat Commun. 2018 Oct 2;9:4035. doi: 10.1038/s41467-018-06082-8 (PMC6168521; doi:10.1038/s41467-018-06082-8)
Supplement: Supplementary file 10 — Supplementary Data 7 [file 41467_2018_6082_MOESM10_ESM.xlsx]

## Sheet: Dataset_7
Title	MSMS_count	precursormz	precursortype	Rank1	Score1	Formula1	SMILES1	Rank2	Score2	Formula2	SMILES2	Rank3	Score3	Formula3	SMILES3	Rank4	Score4	Formula4	SMILES4	Rank5	Score5	Formula5	SMILES5	Rank6	Score6	Formula6	SMILES6	Rank7	Score7	Formula7	SMILES7	Rank8	Score8	Formula8	SMILES8	Rank9	Score9	Formula9	SMILES9	Rank10	Score10	Formula10	SMILES10
Carmaphycin_B_M+H	43	532.305	[M+H]+	Carmaphycin_A_S-Oxide	5.3391	C25H45N3O7S	Carmaphycin_B_M+H	5.3345	C25H45N3O7S	O=C(NC(C(=O)NC(C(=O)NC(C(=O)C1(OC1)(C))CC(C)C)CCS(=O)(=O)C)C(C)C)CCCCC	Carmaphycin_B_M+H	5.3345	C25H45N3O7S	O=C(NC(C(=O)NC(C(=O)NC(C(=O)C1(OC1)(C))CC(C)C)CCS(=O)(=O)C)C(C)C)CCCCC
Gallic_acid_M+H	8	171.029	[M+H]+	2,4-Furandicarboxylic_acid_4-Me_ester	8.2046	C7H6O5	2,3,4,5-Tetrahydroxybenzaldehyde_2,3,4,5-Tetrahydroxybenzaldehyde	8.2022	C7H6O5	O=CC1=CC(O)=C(O)C(O)=C1(O)	2,3,4,6-Tetrahydroxybenzaldehyde_2,3,4,6-Tetrahydroxybenzaldehyde	8.2022	C7H6O5	O=CC=1C(O)=CC(O)=C(O)C=1(O)	2,6-Dihydroxy-4-pyrimidinecarboxylic_acid_N3-Me	8.1214	C6H6N2O4	O=C(O)C1=CC(=O)NC(=O)N1C	2,6-Dihydroxy-4-pyrimidinecarboxylic_acid_N1-Me	8.1214	C6H6N2O4	O=C(O)C1=CC(=O)N(C(=O)N1)C	Patulin_7,7a-Epoxide	8.1143	C7H6O5	O=C1OC23(OC3(COC(O)C2(=C1)))	3,4,5-Trihydroxybenzoic_acid,_CAS_3,4,5-Trihydroxybenzoic_acid,_CAS	8.0676	C7H6O5	O=C(O)C1=CC(O)=C(O)C(O)=C1	2,3,4-Trihydroxybenzoic_acid,_9CI_2,3,4-Trihydroxybenzoic_acid,_9CI	8.0676	C7H6O5	O=C(O)C=1C=CC(O)=C(O)C=1(O)	2,4,5-Trihydroxybenzoic_acid,_9CI_2,4,5-Trihydroxybenzoic_acid,_9CI	8.0676	C7H6O5	O=C(O)C1=CC(O)=C(O)C=C1(O)	2,3,6-Trihydroxybenzoic_acid,_9CI_2,3,6-Trihydroxybenzoic_acid,_9CI	8.0676	C7H6O5	O=C(O)C1=C(O)C=CC(O)=C1(O)
MLS001049077-01!_M+H	84	269.117	[M+H]+	3-Tridecene-5,7,9,11-tetrayne-1,2-diol_1-(2-Methylpropanoyl)	6.4175	C17H16O3	6-(4-Hydroxyphenyl)-2,2-dimethyl-2H-1-benzopyran-8-ol_6-(4-Hydroxyphenyl)-2,2-dimethyl-2H-1-benzopyran-8-ol	6.395	C17H16O3	OC1=CC=C(C=C1)C2=CC(O)=C3OC(C=CC3(=C2))(C)C	2-Methoxy-4-(1-propenyl)phenol,_9CI_Benzoyl	6.3944	C17H16O3	O=C(OC=1C=CC(C=CC)=CC=1(OC))C2=CC=CC=C2	2-Methoxy-4-(1-propenyl)phenol,_9CI_Benzoyl	6.3944	C17H16O3	O=C(OC=1C=CC(C=CC)=CC=1(OC))C2=CC=CC=C2	2,2-Dimethyl-7-phenyl-2H-1-benzopyran-5-ol,_9CI_4'-Hydroxy	6.382	C17H16O3	OC1=CC=C(C=C1)C2=CC(O)=C3C=CC(OC3(=C2))(C)C	2-Methoxy-4-(2-propenyl)phenol,_9CI_Benzoyl	6.3816	C17H16O3	O=C(OC=1C=CC(=CC=1(OC))CC=C)C2=CC=CC=C2	2-Methoxy-5-(2-propenyl)phenol,_9CI_Benzoyl	6.3816	C17H16O3	O=C(OC=1C=C(C=CC=1(OC))CC=C)C2=CC=CC=C2	MLS001049077-01!_M+H	6.3816	C17H16O3	O=C(OC=1C=CC(=CC=1(OC))CC=C)C=2C=CC=CC=2	Pentostatin,_BAN,_INN,_USAN_Pentostatin,_BAN,_INN,_USAN	6.378	C11H16N4O4	OCC3OC(N2C=NC1=C2(NC=NCC1(O)))CC3(O)	7-Hydroxy-6,8-dimethylflavanone_7-Hydroxy-6,8-dimethylflavanone	6.321	C17H16O3	O=C2C=3C=C(C(O)=C(C=3(OC(C1=CC=CC=C1)C2))C)C
Lychnopholic_acid_M+H	50	251.164	[M+H]+	2-Hydroxy-5,11(13)-eudesmadien-12-oic_acid_(2Œ±,4Œ≤)-form	8.0525	C15H22O3	2-Hydroxy-5,11(13)-eudesmadien-12-oic_acid_2-Hydroxy-5,11(13)-eudesmadien-12-oic_acid	8.0525	C15H22O3	O=C(O)C(=C)C2C=C1C(C)CC(O)CC1(C)CC2	2-Hydroxy-5,11(13)-eudesmadien-12-oic_acid_(2Œ≤,4Œ≤)-form	8.0525	C15H22O3	O=C(O)C(=C)C2C=C1C(C)CC(O)CC1(C)CC2	1-Hydroxy-5,11(13)-eudesmadien-12-oic_acid_1-Hydroxy-5,11(13)-eudesmadien-12-oic_acid	8.0469	C15H22O3	O=C(O)C(=C)C2C=C1C(C)CCC(O)C1(C)CC2	1-Hydroxy-5,11(13)-eudesmadien-12-oic_acid_(1Œ≤,4Œ≤)-form	8.0469	C15H22O3	O=C(O)C(=C)C2C=C1C(C)CCC(O)C1(C)CC2	3-Hydroxy-5,11(13)-eudesmadien-12-oic_acid_3-Hydroxy-5,11(13)-eudesmadien-12-oic_acid	8.0361	C15H22O3	O=C(O)C(=C)C2C=C1C(C)C(O)CCC1(C)CC2	3-Hydroxy-5,11(13)-eudesmadien-12-oic_acid_(3Œ≤,4Œ≤)-form	8.0361	C15H22O3	O=C(O)C(=C)C2C=C1C(C)C(O)CCC1(C)CC2	3-Hydroxy-7-drimen-12,11-olide_3-Hydroxy-7-drimen-12,11-olide	8.0119	C15H22O3	O=C3OCC1C3(=CCC2C(C)(C)C(O)CCC12(C))	3-Hydroxy-7-drimen-12,11-olide_3Œ≤-form	8.0119	C15H22O3	O=C3OCC1C3(=CCC2C(C)(C)C(O)CCC12(C))	9-Hydroxy-5,11(13)-eudesmadien-12-oic_acid_9-Hydroxy-5,11(13)-eudesmadien-12-oic_acid	8.0086	C15H22O3	O=C(O)C(=C)C2C=C1C(C)CCCC1(C)C(O)C2
trans-p-Hydroxycinnamic_acid_M+H	5	165.054	[M+H]+	3-(4-Hydroxyphenyl)-2-propenoic_acid,_9CI_(Œæ)-form	9.3385	C9H8O3	3-(3-Hydroxyphenyl)-2-propenoic_acid,_9CI_(Z)-form	9.3385	C9H8O3	O=C(O)C=CC=1C=CC=C(O)C=1	3-(2-Hydroxyphenyl)-2-propenoic_acid,_9CI_(E)-form	9.3385	C9H8O3	O=C(O)C=CC1=CC=CC=C1(O)	3-(3-Hydroxyphenyl)-2-propenoic_acid,_9CI_3-(3-Hydroxyphenyl)-2-propenoic_acid,_9CI	9.3385	C9H8O3	O=C(O)C=CC=1C=CC=C(O)C=1	3-(3-Hydroxyphenyl)-2-propenoic_acid,_9CI_(E)-form	9.3385	C9H8O3	O=C(O)C=CC=1C=CC=C(O)C=1	3-(4-Hydroxyphenyl)-2-propenoic_acid,_9CI_(Z)-form	9.3385	C9H8O3	O=C(O)C=CC1=CC=C(O)C=C1	3-(4-Hydroxyphenyl)-2-propenoic_acid,_9CI_3-(4-Hydroxyphenyl)-2-propenoic_acid,_9CI	9.3385	C9H8O3	O=C(O)C=CC1=CC=C(O)C=C1	3-(4-Hydroxyphenyl)-2-propenoic_acid,_9CI_(E)-form	9.3385	C9H8O3	O=C(O)C=CC1=CC=C(O)C=C1	3-(2-Hydroxyphenyl)-2-propenoic_acid,_9CI_3-(2-Hydroxyphenyl)-2-propenoic_acid,_9CI	9.3385	C9H8O3	O=C(O)C=CC1=CC=CC=C1(O)	3-(2-Hydroxyphenyl)-2-propenoic_acid,_9CI_(Z)-form	9.3385	C9H8O3	O=C(O)C=CC1=CC=CC=C1(O)
Rosmarinic_acid_M+H	12	361.092	[M+H]+	3',4',5,5',6,7-Hexahydroxyisoflavone_3',5,7-Tri-Me_ether	8.0006	C18H16O8	3,3',4',5,5',7-Hexahydroxy-6,8-dimethylflavone_4'-Me_ether	7.9897	C18H16O8	O=C1C(O)=C(OC=2C1=C(O)C(=C(O)C=2C)C)C=3C=C(O)C(OC)=C(O)C=3	3',4',5,6,7,8-Hexahydroxyflavone_6,7,8-Tri-Me_ether	7.9843	C18H16O8	O=C1C=C(OC2=C(OC)C(OC)=C(OC)C(O)=C12)C=3C=CC(O)=C(O)C=3	2',5,5',6,7,8-Hexahydroxyflavone_6,7,8-Tri-Me_ether	7.9837	C18H16O8	O=C1C=C(OC2=C(OC)C(OC)=C(OC)C(O)=C12)C=3C=C(O)C=CC=3(O)	2',5,6,6',7,8-Hexahydroxyflavone,_8CI_6,7,8-Tri-Me_ether	7.9837	C18H16O8	O=C1C=C(OC2=C(OC)C(OC)=C(OC)C(O)=C12)C=3C(O)=CC=CC=3(O)	2',4',5,6,7,8-Hexahydroxyflavone_6,7,8-Tri-Me_ether	7.9837	C18H16O8	O=C1C=C(OC2=C(OC)C(OC)=C(OC)C(O)=C12)C=3C=CC(O)=CC=3(O)	"MLS001049145-01!2-(2,6-dihydroxyphenyl)-5-hydroxy-6,7,8-trimethoxychromen-4-one"_M+H	7.9837	C18H16O8	O=C1C=C(OC=2C(OC)=C(OC)C(OC)=C(O)C1=2)C3=C(O)C=CC=C3(O)	3',4',5',6,7,8-Hexahydroxyisoflavone_3',4',6-Tri-Me_ether	7.9579	C18H16O8	O=C1C(=COC2=C(O)C(O)=C(OC)C=C12)C3=CC(O)=C(OC)C(OC)=C3	2',3',5,5',6,7-Hexahydroxyisoflavone_2',5',6-Tri-Me_ether	7.9566	C18H16O8	O=C1C(=COC=2C=C(O)C(OC)=C(O)C1=2)C=3C=C(OC)C=C(O)C=3(OC)	3',4',5,5',6,7-Hexahydroxyisoflavone_3',5',6-Tri-Me_ether	7.9566	C18H16O8	O=C1C(=COC=2C=C(O)C(OC)=C(O)C1=2)C3=CC(OC)=C(O)C(OC)=C3
Salicylic_acid_M+H	3	139.039	[M+H]+	Hydroxymethyl-1,4-benzoquinone,_8CI_Hydroxymethyl-1,4-benzoquinone,_8CI	7.1939	C7H6O3	2,3-Dihydroxybenzaldehyde,_8CI,_9CI_2,3-Dihydroxybenzaldehyde,_8CI,_9CI	7.1257	C7H6O3	O=CC=1C=CC=C(O)C=1(O)	3,4-Dihydroxybenzaldehyde_3,4-Dihydroxybenzaldehyde	7.1257	C7H6O3	O=CC=1C=CC(O)=C(O)C=1	2-Hydroxy-3-methyl-1,4-benzoquinone_2-Hydroxy-3-methyl-1,4-benzoquinone	7.0658	C7H6O3	O=C1C=CC(=O)C(=C1(O))C	2-Hydroxy-6-methyl-1,4-benzoquinone_2-Hydroxy-6-methyl-1,4-benzoquinone	7.0658	C7H6O3	O=C1C=C(O)C(=O)C(=C1)C	2-Hydroxy-5-methyl-1,4-benzoquinone_2-Hydroxy-5-methyl-1,4-benzoquinone	7.0658	C7H6O3	O=C1C=C(C(=O)C=C1(O))C	3-Hydroxybenzoic_acid,_9CI_3-Hydroxybenzoic_acid,_9CI	7.0583	C7H6O3	O=C(O)C=1C=CC=C(O)C=1	4-Hydroxybenzoic_acid,_8CI,_9CI_4-Hydroxybenzoic_acid,_8CI,_9CI	7.0583	C7H6O3	O=C(O)C1=CC=C(O)C=C1	2-Hydroxybenzoic_acid,_9CI_2-Hydroxybenzoic_acid,_9CI	7.0583	C7H6O3	O=C(O)C1=CC=CC=C1(O)	Salicylic_acid_M+H	7.0583	C7H6O3	O=C(O)C1=CC=CC=C1(O)
MLS001066408-01!_M+H	44	176.07	[M+H]+	HMDB:HMDB03157-2208_Guanidinosuccinic_acid_M+H	6.183	C5H9N3O4	HMDB:HMDB03157-2206_Guanidinosuccinic_acid_M+H	6.183	C5H9N3O4	O=C(O)CC(NC(=N)N)C(=O)O	HMDB:HMDB03157-2207_Guanidinosuccinic_acid_M+H	6.183	C5H9N3O4	O=C(O)CC(NC(=N)N)C(=O)O	5-Hydroxy-6-methyl-1H-indole-3-carboxaldehyde_5-Hydroxy-6-methyl-1H-indole-3-carboxaldehyde	6.1021	C10H9NO2	O=CC1=CNC2=CC(=C(O)C=C12)C	Gentianine_Gentianine	6.0626	C10H9NO2	O=C1OCCC2=C(C=NC=C12)C=C	2,4-Quinolinediol_N-Me	6.0509	C10H9NO2	O=C2C=C(O)C1=CC=CC=C1N2C	1H-Indole-3-acetic_acid,_9CI_1H-Indole-3-acetic_acid,_9CI	6.0363	C10H9NO2	O=C(O)CC2=CNC1=CC=CC=C12	MLS001066408-01!_M+H	6.0363	C10H9NO2	O=C(O)CC2=CNC=1C=CC=CC=12	HMDB:HMDB00197-319_Indoleacetic_acid_M+H	6.0363	C10H9NO2	O=C(O)CC2=CNC=1C=CC=CC=12	HMDB:HMDB00197-321_Indoleacetic_acid_M+H	6.0363	C10H9NO2	O=C(O)CC2=CNC=1C=CC=CC=12
Sinapinic_acid_M+H	50	225.075	[M+H]+	3,4-Dihydro-4,8-dihydroxy-3-methyl-1H-2-benzopyran-1-one,_9CI_6-Methoxy	8.0051	C11H12O5	NCGC00380609-02!4,8-dihydroxy-6-methoxy-3-methyl-3,4-dihydroisochromen-1-one_M+H	8.0051	C11H12O5	O=C1OC(C)C(O)C2=CC(OC)=CC(O)=C12	NCGC00380609-01!4,8-dihydroxy-6-methoxy-3-methyl-3,4-dihydroisochromen-1-one_M+H	8.0051	C11H12O5	O=C1OC(C)C(O)C2=CC(OC)=CC(O)=C12	3,4-Dihydro-8-hydroxy-7-(hydroxymethyl)-6-methoxy-1H-2-benzopyran-1-one_3,4-Dihydro-8-hydroxy-7-(hydroxymethyl)-6-methoxy-1H-2-benzopyran-1-one	7.9728	C11H12O5	O=C1OCCC2=CC(OC)=C(C(O)=C12)CO	NCGC00385040-01!6,8-dihydroxy-7-methoxy-3-methyl-3,4-dihydroisochromen-1-one_M+H	7.9585	C11H12O5	O=C1OC(C)CC=2C=C(O)C(OC)=C(O)C1=2	3,4-Dihydro-5,6,8-trihydroxy-3-methyl-1H-2-benzopyran-1-one_6-Me_ether	7.9345	C11H12O5	O=C1OC(C)CC=2C(O)=C(OC)C=C(O)C1=2	3-(3,4,5-Trihydroxyphenyl)-2-propenoic_acid_3-Me_ether,_Me_ester	7.9009	C11H12O5	O=C(OC)C=CC1=CC(O)=C(O)C(OC)=C1	2-(3,4-Dihydroxyphenyl)-2-hydroxyacetic_acid_Methylene_ether,_Et_ester	7.898	C11H12O5	O=C(OCC)C(O)C=1C=CC=2OCOC=2(C=1)	5,7-Dihydroxy-3-(1-hydroxyethyl)-1(3H)-isobenzofuranone_7-Me_ether	7.8923	C11H12O5	O=C1OC(C=2C=C(O)C=C(OC)C1=2)C(O)C	3-(2,3,4-Trihydroxyphenyl)-2-propenoic_acid,_9CI_3,4-Di-Me_ether	7.8831	C11H12O5	O=C(O)C=CC=1C=CC(OC)=C(OC)C=1(O)
Baicalin_M+H	50	447.092	[M+H]+	5,7,8-Trihydroxyflavone_7-O-Œ≤-D-Glucuronopyranoside	7.9048	C21H18O11	5,7,8-Trihydroxyflavone_8-O-Œ≤-D-Glucuronopyranoside	7.9048	C21H18O11	O=C(O)C4OC(OC1=C(O)C=C(O)C=2C(=O)C=C(OC1=2)C3=CC=CC=C3)C(O)C(O)C4(O)	5,7,8-Trihydroxyflavone_7-O-Œ≤-D-Galacturonopyranoside	7.9048	C21H18O11	O=C(O)C4OC(OC=1C=C(O)C=2C(=O)C=C(OC=2(C=1(O)))C3=CC=CC=C3)C(O)C(O)C4(O)	5,6,7-Trihydroxyflavone_6-O-Œ≤-D-Glucuronopyranoside	7.904	C21H18O11	O=C(O)C4OC(OC=1C(O)=CC=2OC(=CC(=O)C=2(C=1(O)))C3=CC=CC=C3)C(O)C(O)C4(O)	5,6,7-Trihydroxyflavone_7-O-Œ≤-D-Glucuronopyranoside	7.904	C21H18O11	O=C(O)C4OC(OC=1C=C2OC(=CC(=O)C2(=C(O)C=1(O)))C3=CC=CC=C3)C(O)C(O)C4(O)	Baicalin_M+H	7.904	C21H18O11	O=C(O)C4OC(OC=1C=C2OC(=CC(=O)C2(=C(O)C=1(O)))C3=CC=CC=C3)C(O)C(O)C4(O)	NCGC00386028-01!(2S,3S,4S,5R,6S)-6-(5,6-dihydroxy-4-oxo-2-phenylchromen-7-yl)oxy-3,4,5-trihydroxyoxane-2-carboxylic_acid_M+H	7.8469	C21H18O11	O=C(O)C4OC(OC=1C=C2OC(=CC(=O)C2(=C(O)C=1(O)))C3=CC=CC=C3)C(O)C(O)C4(O)	Paederosidic_acid_Œ≥-Lactone	7.7114	C18H22O11S	O=C1OC2C=C(COC(=O)SC)C3C(OC=C1C23)OC4OC(CO)C(O)C(O)C4(O)	Apigenin_7-glycosides_7-O-Œ≤-D-Galacturonopyranoside	7.7026	C21H18O11	O=C(O)C4OC(OC1=CC(O)=C2C(=O)C=C(OC2(=C1))C3=CC=C(O)C=C3)C(O)C(O)C4(O)	2',5,7-Trihydroxyflavone_7-O-Œ≤-D-Glucuronopyranoside	7.7026	C21H18O11	O=C(O)C4OC(OC1=CC(O)=C2C(=O)C=C(OC2(=C1))C3=CC=CC=C3(O))C(O)C(O)C4(O)
MLS001074742-01!_M+H	45	220.119	[M+H]+	3-Amino-3-deoxyxylose_Me_glycoside,_N-Me,_N-Ac	6.2044	C9H17NO5	2-Amino-2-deoxyglucose_Allyl_glycoside	6.2036	C9H17NO5	OCC1OC(OCC=C)C(N)C(O)C1(O)	2-Amino-2-deoxyglucose_Allyl_glycoside	6.1946	C9H17NO5	OCC(O)C1OC(OCC=C)C(N)C1(O)	3-Deoxy-3-(methylamino)arabinose_Me_glycoside,_N-Ac	6.1918	C9H17NO5	O=C(N(C)C1C(O)C(OC)OC1(CO))C	2-Amino-2,3-dideoxy-ribo-hexose_Me_glycoside,_N-Ac	6.1796	C9H17NO5	O=C(NC1CC(O)C(OC1(OC))CO)C	Zeatin_Zeatin	6.1794	C10H13N5O	OCC(=CCNC=2N=CNC1=NC=NC1=2)C	Zeatin_(E)-form	6.1794	C10H13N5O	OCC(=CCNC=2N=CNC1=NC=NC1=2)C	Zeatin_(Z)-form	6.1794	C10H13N5O	OCC(=CCNC=2N=CNC1=NC=NC1=2)C	MLS001074742-01!_M+H	6.1761	C10H13N5O	OCC(=CCNC=2NCN=C1N=CNC1=2)C	4-Amino-4,6-dideoxymannose_Me_glycoside,_N-Ac	6.1711	C9H17NO5	O=C(NC1C(O)C(O)C(OC)OC1(C))C
Caffeine_M+H	19	195.087	[M+H]+	Nakienone_B_Nakienone_B	8.2648	C11H14O3	5-Hydroxy-3-(3-methyl-3-butenyl)-7-oxabicyclo[4.1.0]hept-3-en-2-one,_9CI_5-Hydroxy-3-(3-methyl-3-butenyl)-7-oxabicyclo[4.1.0]hept-3-en-2-one,_9CI	8.1929	C11H14O3	O=C1C(=CC(O)C2OC12)CCC(=C)C	Pestalafuranone_A_3''Œæ-Alcohol,_1'',2''-didehydro(E-)	8.1906	C11H14O3	O=C1OCC(C=CC(O)C)=C1(C=CC)	Nakienone_A_Nakienone_A	8.1823	C11H14O3	O=C1C(C(=CC=C)CO)=C(CO)CC1	Makaluvic_acid_A_N1-Me,_N5-de-Me	8.1668	C9H10N2O3	O=C(O)C1=C2C(=O)NCCC2(=CN1C)	Pestalafuranone_D_Pestalafuranone_D	8.1665	C11H14O3	O=C1OCC(=C1(C=CC))CC2OC2(C)	Makaluvic_acid_A_Makaluvic_acid_A	8.1654	C9H10N2O3	O=C(O)C=2NC=C1C=2(C(=O)N(C)CC1)	Pestalafuranone_A_Pestalafuranone_A	8.1643	C11H14O3	O=C1OCC(=C1(C=CC))CCC(=O)C	Auxofuran_Auxofuran	8.1505	C11H14O3	O=C2C1=C(OC=C1CCC)C(O)CC2	Auxofuran_(S)-form	8.1505	C11H14O3	O=C2C1=C(OC=C1CCC)C(O)CC2
Daidzein_M+H	50	255.065	[M+H]+	7,8-Dihydroxyflavone_7,8-Dihydroxyflavone	7.5113	C15H10O4	5,8-Dihydroxyflavone,_8CI_5,8-Dihydroxyflavone,_8CI	7.5095	C15H10O4	O=C1C=C(OC2=C(O)C=CC(O)=C12)C3=CC=CC=C3	5,6-Dihydroxyflavone,_8CI_5,6-Dihydroxyflavone,_8CI	7.5087	C15H10O4	O=C1C=C(OC=2C=CC(O)=C(O)C1=2)C3=CC=CC=C3	6,7-Dihydroxyflavone,_8CI_6,7-Dihydroxyflavone,_8CI	7.5087	C15H10O4	O=C1C=C(OC=2C=C(O)C(O)=CC1=2)C3=CC=CC=C3	5,7-Dihydroxyflavone_5,7-Dihydroxyflavone	7.5016	C15H10O4	O=C1C=C(OC2=CC(O)=CC(O)=C12)C3=CC=CC=C3	Chrysin_M+H	7.5016	C15H10O4	O=C1C=C(OC2=CC(O)=CC(O)=C12)C3=CC=CC=C3	NCGC00016456-13!5,7-dihydroxy-2-phenylchromen-4-one_M+H	7.5016	C15H10O4	O=C1C=C(OC=2C=C(O)C=C(O)C1=2)C3=CC=CC=C3	2-Isopropenylnaphtho[2,3-b]furan-4,9-dione_5-Hydroxy	7.4789	C15H10O4	O=C1C=3OC(=CC=3(C(=O)C=2C(O)=CC=CC1=2))C(=C)C	2-Isopropenylnaphtho[2,3-b]furan-4,9-dione_8-Hydroxy	7.4789	C15H10O4	O=C1C=3OC(=CC=3(C(=O)C=2C=CC=C(O)C1=2))C(=C)C	5,7-Dihydroxy-4-phenyl-2H-1-benzopyran-2-one,_9CI_5,7-Dihydroxy-4-phenyl-2H-1-benzopyran-2-one,_9CI	7.4745	C15H10O4	O=C2OC1=CC(O)=CC(O)=C1C(=C2)C3=CC=CC=C3
Glaucolide_B_M+H	43	439.16	[M+H]+	4-Cyclohexene-1,2,3-triol,_9CI_1-O-[4-Hydroxy-E-cinnamoyl-(‚Üí2)-Œ≤-D-glucopyranoside]	8.1679	C21H26O10	4-Cyclohexene-1,2,3-triol,_9CI_1-O-[4-Hydroxy-Z-cinnamoyl-(‚Üí2)-Œ≤-D-glucopyranoside]	8.1679	C21H26O10	O=C(OC1C(OC(CO)C(O)C1(O))OC2CC=CC(O)C2(O))C=CC3=CC=C(O)C=C3	Cnidimol_E_1''-Deoxy,_2'-O-Œ≤-D-glucopyranoside	8.1659	C21H26O10	O=C1C=C(OC=2C=C(O)C(=C(O)C1=2)CC(OC3OC(CO)C(O)C(O)C3(O))C(=C)C)C	Hamaudol_3-O-Œ≤-D-Glucopyranoside	8.1584	C21H26O10	O=C2C=C(OC=3C=C4OC(C)(C)C(OC1OC(CO)C(O)C(O)C1(O))CC4(=C(O)C2=3))C	NCGC00168898-03!4-hydroxy-7-methyl-2-[2-[3,4,5-trihydroxy-6-(hydroxymethyl)oxan-2-yl]oxypropan-2-yl]-2,3-dihydrofuro[3,2-g]chromen-5-one_M+H	8.135	C21H26O10	O=C1C=C(OC=2C=C3OC(CC3(=C(O)C1=2))C(OC4OC(CO)C(O)C(O)C4(O))(C)C)C	Murrangatin_2'-O-Œ≤-D-Glucopyranoside	8.1319	C21H26O10	O=C1OC2=C(C=C1)C=CC(OC)=C2C(O)C(OC3OC(CO)C(O)C(O)C3(O))C(=C)C	Peucenin_4'-Œ≤-D-(Glucopyranosyloxy)	8.1105	C21H26O10	O=C1C=C(OC=2C=C(O)C(=C(O)C1=2)CC=C(C)COC3OC(CO)C(O)C(O)C3(O))C	Citrubuntin_1',2'-Dihydro,_1',2'-dihydroxy,_1'-O-Œ≤-D-glucopyranoside	8.1088	C21H26O10	O=C1OC2=CC(OC)=C(C=C2(C=C1))C(OC3OC(CO)C(O)C(O)C3(O))C(O)C(=C)C	6,14-Epoxy-10,13-dihydroxy-4(15),7(11),8-guaiatrien-12,6-olide_13-O-Œ≤-D-Glucopyranoside	8.089	C21H26O10	O=C1OC35(OCC(O)(C=CC3(=C1COC2OC(CO)C(O)C(O)C2(O)))C4CCC(=C)C45)	8,15-Dihydroxy-2-oxo-1(10),3,11(13)-guaiatrien-12,6-olide_15-O-Œ≤-D-Glucopyranoside	8.0719	C21H26O10	O=C3OC4C2C(C(=O)C=C2(COC1OC(CO)C(O)C(O)C1(O)))=C(C)CC(O)C4(C3(=C))
Grandisin_M+H	50	433.222	[M+H]+	Platensimide_A_Platensimide_A	7.5835	C23H32N2O6	Voacalgine_E_Voacalgine_E	7.563	C26H28N2O4	O=C(C=1OC=CC=1)CC6(OCC5C4N(C)C(C3=C(C2=CC=CC=C2N3C)C4)CC56)(C(=O)C)	Atranone_A_13-Hydroxy	7.5495	C24H32O7	O=C3OC4(C)(CCC(=C1OC(=O)C2C1C(OC2(O)(C))C(=CCC4(C(=C3(O))C(C)C))C)C)	6,10,14-Trihydroxy-3,7,11,15(17)-cembratetraen-16,2-olide_6,10-Di-Ac	7.5396	C24H32O7	O=C1OC2C=C(C)CC(OC(=O)C)C=C(C)CC(OC(=O)C)C=C(C)CC(O)C2(C1(=C))	6,10,14-Trihydroxy-3,7,11,15(17)-cembratetraen-16,2-olide_10,14-Di-Ac	7.5371	C24H32O7	O=C1OC2C=C(C)CC(O)C=C(C)CC(OC(=O)C)C=C(C)CC(OC(=O)C)C2(C1(=C))	6,11,14-Trihydroxy-3,7,12(20),15(17)-cembratetraen-16,2-olide_Di-Ac	7.5222	C24H32O7	O=C1OC2C=C(C)CC(OC(=O)C)C=C(C)CCC(O)C(=C)CC(OC(=O)C)C2(C1(=C))	6-Protoilludene-1,5,8,14-tetrol_5-O-(2-Hydroxy-4-methoxy-6-methylbenzoyl)	7.5	C24H32O7	O=C(OC3C2=C(CO)C(O)C1CC(C)(C)C(O)C1C2(C)C3)C4=C(O)C=C(OC)C=C4C	1,2,6-Trihydroxyfuranoeremophilan-9-one_1-(3-Methyl-2-butenoyl),_6-(methylpropanoyl)	7.4873	C24H32O7	O=C(OC2C(O)CC(C)C3(C)(C(OC(=O)C(C)C)C1=C(OC=C1C)C(=O)C23))C=C(C)C	10,14-Dihydroxy-3,7,11,15(17)-cembratetraen-16,2-olide_3S,4S-Epoxide,_di-Ac	7.4831	C24H32O7	O=C1OC2C3OC3(C)(CCC=C(C)CC(OC(=O)C)C=C(C)CC(OC(=O)C)C2(C1(=C)))	Atranone_F_Atranone_F	7.4812	C24H32O7	O=C2OC3(C)(CCC(=C1OC(=O)CC1(O)C(OC(=O)C)C(=CCC3(C(=C2)C(C)C))C)C)
Lychnopholide_M+H	50	359.149	[M+H]+	Pterolinus_Ha_Pterolinus_Ha	8.0898	C20H22O6	Pterolinus_Ha_4-Epimer	8.0898	C20H22O6	O=C1C=C(OC)C(O)(C=C1C(C=C)C=2C=CC(OC)=C(O)C=2)CC(=O)C	3,6:7,8-Diepoxy-13-hydroxy-18-oxo-3,5,11,15-cembratetraen-20,10-olide_(1R,7R,8R,10S,13R)-form	7.9846	C20H22O6	O=CC=1C=C3OC=1CC(C(=C)C)CC(O)C2=CC(OC2(=O))CC4(OC34)(C)	12,20:15,16-Diepoxy-7,20-dihydroxy-3,13(16),14-clerodatrien-18,19-olide_7-Ketone	7.9831	C20H22O6	O=C5OCC14(C5(=CCCC1C2(CC(OC2(O))C3=COC=C3)C(C(=O)C4)C))	3,6:7,8-Diepoxy-13-hydroxy-18-oxo-3,5,11,15-cembratetraen-20,10-olide_3,6:7,8-Diepoxy-13-hydroxy-18-oxo-3,5,11,15-cembratetraen-20,10-olide	7.9824	C20H22O6	O=CC=1C=C3OC=1CC(C(=C)C)CC(O)C2=CC(OC2(=O))CC4(OC34)(C)	3,6:7,8-Diepoxy-13-hydroxy-18-oxo-3,5,11,15-cembratetraen-20,10-olide_(1R,7S,8S,10S,13R)-form	7.9824	C20H22O6	O=CC=1C=C3OC=1CC(C(=C)C)CC(O)C2=CC(OC2(=O))CC4(OC34)(C)	Hamaudol_3-Angeloyl	7.9586	C20H22O6	O=C(OC1CC2=C(O)C=3C(=O)C=C(OC=3(C=C2(OC1(C)(C))))C)C(=CC)C	Hamaudol_3-O-(3-Methyl-2-butenoyl)	7.9555	C20H22O6	O=C(OC1CC2=C(O)C=3C(=O)C=C(OC=3(C=C2(OC1(C)(C))))C)C=C(C)C	8,9-Dihydroxy-2-oxo-3,10(14),11(13)-guaiatrien-12,6-olide_8-Tigloyl	7.944	C20H22O6	O=C1OC2C(C1(=C))C(OC(=O)C(=CC)C)C(O)C(=C)C3C(=O)C=C(C)C23	Angelicain_1''-Deoxy,_1'-angeloyl	7.9433	C20H22O6	O=C(OC(C)(C)C2OC1=CC=3OC(=CC(=O)C=3(C(O)=C1C2))C)C(=CC)C
Maytenin_M+H	45	421.273	[M+H]+	Russulaflavidin_Russulaflavidin	7.9618	C28H36O3	Iguesterin_16Œ≤-Hydroxy	7.9121	C28H36O3	O=C5C=C1C(=CC=C2C1(C)CCC3(C)(C4CC(=CCC4(C)(C(O)CC23(C)))C))C(=C5(O))C	3,28-Dihydroxy-24,30-dinor-1(10),3,5,7,20(29)-friedelapentaen-2-one_3,28-Dihydroxy-24,30-dinor-1(10),3,5,7,20(29)-friedelapentaen-2-one	7.8962	C28H36O3	O=C5C=C1C(=CC=C2C1(C)CCC3(C)(C4CC(=C)CCC4(CO)(CCC23(C))))C(=C5(O))C	Tingenin_A_Tingenin_A	7.8815	C28H36O3	O=C5C=C1C(=CC=C2C1(C)CCC3(C)(C4CC(C(=O)CC4(C)(CCC23(C)))C))C(=C5(O))C	Maytenin_M+H	7.8815	C28H36O3	O=C5C=C1C(=CC=C2C1(C)CCC3(C)(C4CC(C(=O)CC4(C)(CCC23(C)))C))C(=C5(O))C	Balaenol_Balaenol	7.8766	C28H36O3	O=C5C=C2C(=CC=C3C1=C(C)CC4(C)(CC(O)C(C)CC4(C1(C)CCC23C)))C(=C5(O))C	Isotingenone_III_Isotingenone_III	7.8595	C28H36O3	O=C2CC3(C)(CCC4(C)(C5(C=CC=1C(=CC(O)=C(O)C=1C)C5(=CCC4(C)(C3(CC2C))))C))	Iguesterin_7,8-Dihydro,_7-oxo	7.6621	C28H36O3	O=C5C=C1C(=CC(=O)C2C1(C)CCC3(C)(C4CC(=CCC4(C)(CCC23(C)))C))C(=C5(O))C	3-Hydroxy-24,30-dinor-1(10),3,5,20(29)-friedelatetraene-2,7-dione_3-Hydroxy-24,30-dinor-1(10),3,5,20(29)-friedelatetraene-2,7-dione	7.6486	C28H36O3	O=C5C=C1C(=CC(=O)C2C1(C)CCC3(C)(C4CC(=C)CCC4(C)(CCC23(C))))C(=C5(O))C	Monacolin_J_1-O-(3Œæ-Hydroxy-2S-methylbutanoyl)	7.6056	C24H36O6	O=C3OC(CCC2C(C=CC1=CC(C)CC(OC(=O)C(C)C(O)C)C12)C)CC(O)C3
MLS002694822-01!2-oxo-1H-quinoline-4-carboxylic_acid_M+H	41	276.134	[M+H]+	2-Piperidinecarboxylic_acid,_9CI_N-(4-Hydroxycinnamoyl)(E-)	6.549	C15H17NO4	2-Amino-2-deoxygalactose,_8CI,_9CI_Me_glycoside,_5,6-isopropylidene,_N-Ac	6.5245	C12H21NO6	O=C(NC1C(OC)OC(C1(O))C2OC(OC2)(C)C)C	Obscurolide_B3_7'-Aldehyde	6.4811	C15H17NO4	O=CC1=CC=C(C=C1)NC2CC(=O)OC2(C(O)C=CC)	Obscurolide_B3_5-Epimer,_7'-aldehyde	6.4811	C15H17NO4	O=CC1=CC=C(C=C1)NC2CC(=O)OC2(C(O)C=CC)	Flindersine_1',2'-Dihydro,_1'R*,2'S*-dihydroxy,_N-Me	6.3767	C15H17NO4	O=C3C1=C(OC(C)(C)C(O)C1(O))C2=CC=CC=C2N3C	Millettonine_Millettonine	6.3632	C14H17N3O3	O=C1OC3=C(C2=NC(=N)NC(=C12)C)CC(O)CC3(C)C	Isoplatydesmine_2'-Hydroxy	6.3196	C15H17NO4	O=C2C1=CC=CC=C1N(C=3OC(CC2=3)C(O)(C)CO)C	Obscurolide_A3_1''-Aldehyde	6.3138	C15H17NO4	O=CC1=CC=C(C=C1)NC2CC(=O)OC2(C=CC(O)C)	NCGC00244969-01!4-[[2-[(E)-3-hydroxybut-1-enyl]-5-oxooxolan-3-yl]amino]benzaldehyde_M+H	6.3138	C15H17NO4	O=CC1=CC=C(C=C1)NC2CC(=O)OC2(C=CC(O)C)	MLS000876766-01!4-[[2-[(E)-3-hydroxybut-1-enyl]-5-oxooxolan-3-yl]amino]benzaldehyde_M+H	6.3138	C15H17NO4	O=CC=1C=CC(=CC=1)NC2CC(=O)OC2(C=CC(O)C)
Mangiferin_M+H	16	423.092	[M+H]+	Chrysograyanone_Chrysograyanone	7.9149	C19H18O11	1,3,5,8-Tetrahydroxyxanthone_1-O-Œ≤-D-Glucopyranoside	7.7426	C19H18O11	O=C2C4=C(O)C=CC(O)=C4(OC=3C=C(O)C=C(OC1OC(CO)C(O)C(O)C1(O))C2=3)	NCGC00380766-01!1,5,8-trihydroxy-3-[(2S,3R,4S,5S,6R)-3,4,5-trihydroxy-6-(hydroxymethyl)oxan-2-yl]oxyxanthen-9-one_M+H	7.7426	C19H18O11	O=C2C=4C(O)=CC(OC1OC(CO)C(O)C(O)C1(O))=CC=4(OC3=C(O)C=CC(O)=C23)	1,3,6,7-Tetrahydroxyxanthone_6-O-Œ≤-D-Glucopyranoside	7.7421	C19H18O11	O=C2C4=CC(O)=C(OC1OC(CO)C(O)C(O)C1(O))C=C4(OC3=CC(O)=CC(O)=C23)	1,3,5,8-Tetrahydroxyxanthone_8-O-Œ≤-D-Glucopyranoside	7.7421	C19H18O11	O=C2C4=C(O)C=C(O)C=C4(OC3=C(O)C=CC(OC1OC(CO)C(O)C(O)C1(O))=C23)	1,2,6,8-Tetrahydroxyxanthone_1-O-Œ≤-D-Glucopyranoside	7.7421	C19H18O11	O=C2C4=C(O)C=C(O)C=C4(OC=3C=CC(O)=C(OC1OC(CO)C(O)C(O)C1(O))C2=3)	1,2,6,8-Tetrahydroxyxanthone_8-O-Œ≤-D-Glucopyranoside	7.7421	C19H18O11	O=C2C=4C(O)=C(O)C=CC=4(OC=3C=C(O)C=C(OC1OC(CO)C(O)C(O)C1(O))C2=3)	1,3,5,6-Tetrahydroxyxanthone_3-O-Œ≤-D-Glucopyranoside	7.7288	C19H18O11	O=C2C=4C=CC(O)=C(O)C=4(OC3=CC(OC1OC(CO)C(O)C(O)C1(O))=CC(O)=C23)	1,3,5,8-Tetrahydroxyxanthone_5-O-Œ≤-D-Glucopyranoside	7.7282	C19H18O11	O=C2C4=C(O)C=C(O)C=C4(OC3=C(OC1OC(CO)C(O)C(O)C1(O))C=CC(O)=C23)	2-Glucosyl-1,3,5,6-tetrahydroxyxanthone_2-Glucosyl-1,3,5,6-tetrahydroxyxanthone	7.7107	C19H18O11	O=C1C=4C=CC(O)=C(O)C=4(OC=2C=C(O)C(=C(O)C1=2)C3OC(CO)C(O)C(O)C3(O))
MLS002637643-01!_M+H	80	224.07	[M+H]+	2-(2-Hydroxyphenyl)-5-methyl-4-thiazolemethanol_4R*,5R*-Dihydro	6.4396	C11H13NO2S	2-(2-Hydroxyphenyl)-5-methyl-4-thiazolemethanol_4R*,5S*-Dihydro	6.4396	C11H13NO2S	OC1=CC=CC=C1C2=NC(CO)C(C)S2	Erinacean_Erinacean	6.2509	C8H9N5O3	O=C(O)CCNC=2N=CN=C1NC(=O)NC1=2	Echinosporin_Echinosporin	6.2263	C10H9NO5	O=C1OC3OC(=CC2C3(C=CC12(O)))C(=N)O	Asperopterin_B_Asperopterin_B	6.1713	C8H9N5O3	O=C2NC(=N)NC1=C2(N=C(C(=O)N1C)CO)	Cysteine,_INN_S-(3-Carboxy-3-hydroxypropyl)	6.1457	C7H13NO5S	O=C(O)C(O)CCSCC(N)C(=O)O	2,3-Dihydro-3,7-dihydroxy-2-oxo-1H-indole-3-acetic_acid_2,3-Dihydro-3,7-dihydroxy-2-oxo-1H-indole-3-acetic_acid	6.1325	C10H9NO5	O=C(O)CC2(O)(C(=O)NC=1C(O)=CC=CC=12)	2,3-Dihydro-3,7-dihydroxy-2-oxo-1H-indole-3-acetic_acid_(R)-form	6.1325	C10H9NO5	O=C(O)CC2(O)(C(=O)NC=1C(O)=CC=CC=12)	2,3-Dihydro-3,7-dihydroxy-2-oxo-1H-indole-3-acetic_acid_(S)-form	6.1325	C10H9NO5	O=C(O)CC2(O)(C(=O)NC=1C(O)=CC=CC=12)	2,3-Dihydro-3,5-dihydroxy-2-oxo-1H-indole-3-acetic_acid_2,3-Dihydro-3,5-dihydroxy-2-oxo-1H-indole-3-acetic_acid	6.122	C10H9NO5	O=C(O)CC2(O)(C(=O)NC=1C=CC(O)=CC=12)
Piplartine_M+H	49	318.133	[M+H]+	Lycorenine_7-Ketone_(lactone),_O9-de-Me,_Œ±-N-oxide	8.0248	C17H19NO5	Cliviahaksine_Cliviahaksine	7.9798	C17H19NO5	O=C(O)C1=CC=4OCOC=4(C=C1C3CC(O)C=C2CCN(C)C23)	Pteleprenine_Œî3',4'-Isomer,_2'Œæ-hydroxy	7.968	C17H19NO5	O=C3C(=C(OC)C=2C=CC=1OCOC=1C=2N3C)CC(O)C(=C)C	1-Piperoylpiperidine_2,3,4,5-Tetrahydro,_2,5-dioxo	7.9634	C17H19NO5	O=C(C(=O)CCC(=O)C=1C=CC=2OCOC=2(C=1))N3CCCCC3	5-Hydroxyhomolycorine_O10-De-Me	7.9365	C17H19NO5	O=C2OC4C(O)C=C1CCN(C)C1C4(C3=CC(O)=C(OC)C=C23)	2-Amino-4-pentynoic_acid,_9CI_N-Phthaloyl,_tert-butyl_ester	7.9109	C17H19NO5	O=C(O)C1=CC=CC=C1(C(=O)NC(C(=O)OC(C)(C)C)CC#C)	Clivonine_5,5a-Diepimer	7.833	C17H19NO5	O=C1OC4C(O)CC5CCN(C)C5(C4(C2=CC=3OCOC=3(C=C12)))	Clivonine_3a,5a-Diepimer	7.833	C17H19NO5	O=C1OC4C(O)CC5CCN(C)C5(C4(C2=CC=3OCOC=3(C=C12)))	Clivonine_5a-Epimer	7.833	C17H19NO5	O=C1OC4C(O)CC5CCN(C)C5(C4(C2=CC=3OCOC=3(C=C12)))	Clivonine_Clivonine	7.833	C17H19NO5	O=C1OC4C(O)CC5CCN(C)C5(C4(C2=CC=3OCOC=3(C=C12)))
MLS002667916-01!_M+H	11	151.061	[M+H]+	6-Purinol_3-Me	7.4781	C6H6N4O	MLS002667916-01!_M+H	7.4713	C6H6N4O	OC1=C2NC=NC2(=NCN1C)	6-Purinol_Me_ether	7.4666	C6H6N4O	N=1C=NC=2NC=NC=2(C=1OC)	4-Vinyl-1,2-benzenediol_1-Me_ether	7.3643	C9H10O2	OC=1C=C(C=C)C=CC=1(OC)	4-Vinyl-1,2-benzenediol_2-Me_ether	7.3643	C9H10O2	OC=1C=CC(C=C)=CC=1(OC)	1,7-Dihydro-2-methyl-6H-purin-6-one,_CAS_1,7-Dihydro-2-methyl-6H-purin-6-one,_CAS	7.3637	C6H6N4O	O=C1NC(=NC=2NC=NC1=2)C	6-Purinol_7-Me	7.3423	C6H6N4O	O=C2NC=NC=1N=CN(C=12)C	6-Purinol_3-Me	7.3423	C6H6N4O	O=C1N=CN(C=2NC=NC1=2)C	6-Purinol_9-Me	7.3423	C6H6N4O	O=C2NC=NC1=C2(N=CN1C)	6-Purinol_1-Me	7.3408	C6H6N4O	O=C1C=2N=CNC=2(N=CN1C)
Quercetin_3-O-alpha-rhamnopy_ranoside_M+H	16	449.108	[M+H]+	Quercetin_3-glycosides_3-O-Œ±-L-Fucopyranoside	7.9091	C21H20O11	Quercetin_3-glycosides_3-O-Œ±-L-Rhamnopyranoside	7.9091	C21H20O11	O=C2C(OC1OC(C)C(O)C(O)C1(O))=C(OC3=CC(O)=CC(O)=C23)C=4C=CC(O)=C(O)C=4	Quercetin_3-O-alpha-rhamnopy_ranoside_M+H	7.9091	C21H20O11	O=C2C(OC1OC(C)C(O)C(O)C1(O))=C(OC3=CC(O)=CC(O)=C23)C=4C=CC(O)=C(O)C=4	NCGC00180799-02!2-(3,4-dihydroxyphenyl)-5,7-dihydroxy-3-[(2S,3R,4R,5R,6S)-3,4,5-trihydroxy-6-methyloxan-2-yl]oxychromen-4-one_M+H	7.9091	C21H20O11	O=C2C(OC1OC(C)C(O)C(O)C1(O))=C(OC=3C=C(O)C=C(O)C2=3)C=4C=CC(O)=C(O)C=4	3,4',5,7,8-Pentahydroxyflavone_4'-O-Œ±-L-Rhamnopyranoside	7.9054	C21H20O11	O=C1C(O)=C(OC=2C(O)=C(O)C=C(O)C1=2)C4=CC=C(OC3OC(C)C(O)C(O)C3(O))C=C4	Quercetin_7-glycosides_7-O-Œ±-L-Rhamnopyranoside	7.9018	C21H20O11	O=C2C(O)=C(OC3=CC(OC1OC(C)C(O)C(O)C1(O))=CC(O)=C23)C=4C=CC(O)=C(O)C=4	3,4',5,7,8-Pentahydroxyflavone_7-O-Œ±-L-Rhamnopyranoside	7.9018	C21H20O11	O=C2C(O)=C(OC=3C(O)=C(OC1OC(C)C(O)C(O)C1(O))C=C(O)C2=3)C4=CC=C(O)C=C4	3,4',5,7,8-Pentahydroxyflavone_8-O-Œ±-L-Rhamnopyranoside	7.9018	C21H20O11	O=C2C(O)=C(OC=3C(OC1OC(C)C(O)C(O)C1(O))=C(O)C=C(O)C2=3)C4=CC=C(O)C=C4	Quercetin_3-glycosides_3-O-Œ±-L-Rhamnofuranoside	7.8799	C21H20O11	O=C2C(OC1OC(C(O)C)C(O)C1(O))=C(OC3=CC(O)=CC(O)=C23)C=4C=CC(O)=C(O)C=4	3,3',4',7-Tetrahydroxyflavone_3-O-Œ≤-D-Glucopyranoside	7.878	C21H20O11	O=C2C(OC1OC(CO)C(O)C(O)C1(O))=C(OC=3C=C(O)C=CC2=3)C=4C=CC(O)=C(O)C=4
MLS001048921-01!6-ethoxypyridine-3-carboxylic_acid_M+H	64	168.065	[M+H]+	3-Amino-5-hydroxy-5-vinyl-2-cyclopenten-1-one_N-Formyl	6.264	C8H9NO3	1-Hydroxy-4-oxo-2,5-cyclohexadiene-1-acetic_acid_Amide	6.1198	C8H9NO3	O=C1C=CC(O)(C=C1)CC(=N)O	4-(4-Oxazolyl)-3-(hydroxymethyl)-3-buten-2-ol_1'-Aldehyde	6.0691	C8H9NO3	O=CC(=CC=1N=COC=1)C(O)C	Melanoxadin_3'-Ketone	6.0582	C8H9NO3	O=C(C=CC=1N=COC=1)C(O)C	3,4-Dihydroxy-6-oxo-1-cyclohexene-1-acetic_acid_Nitrile	6.0519	C8H9NO3	N#CCC1=CC(O)C(O)CC1(=O)	3-(1-Aminoethylidene)-6-methyl-2H-pyran-2,4(3H)-dione_3-(1-Aminoethylidene)-6-methyl-2H-pyran-2,4(3H)-dione	6.0436	C8H9NO3	O=C1OC(=CC(=O)C1=C(N)C)C	4,5,6-Trihydroxy-2-cyclohexen-1-ylideneacetonitrile,_9CI_(1Z,4S,5S,6S)-form	5.9627	C8H9NO3	N#CC=C1C=CC(O)C(O)C1(O)	4,5,6-Trihydroxy-2-cyclohexen-1-ylideneacetonitrile,_9CI_(1E,4R,5R,6R)-form	5.9627	C8H9NO3	N#CC=C1C=CC(O)C(O)C1(O)	4,5,6-Trihydroxy-2-cyclohexen-1-ylideneacetonitrile,_9CI_(1E,4R,5S,6S)-form	5.9627	C8H9NO3	N#CC=C1C=CC(O)C(O)C1(O)	4,5,6-Trihydroxy-2-cyclohexen-1-ylideneacetonitrile,_9CI_4,5,6-Trihydroxy-2-cyclohexen-1-ylideneacetonitrile,_9CI	5.9627	C8H9NO3	N#CC=C1C=CC(O)C(O)C1(O)
Taxifolin_M+H	42	305.065	[M+H]+	Fulvic_acid_3-Deoxy,_3,4-didehydro,_8-Me_ether	8.2672	C15H12O7	Fulvic_acid_3-Deoxy,_3,4-didehydro,_7-Me_ether	8.2672	C15H12O7	O=C(O)C=2C(O)=C(OC)C=C1OC=3C=C(OCC=3(C(=O)C1=2))C	NCGC00381172-01!8-hydroxy-7-methoxy-3-methyl-10-oxo-1H-pyrano[4,3-b]chromene-9-carboxylic_acid_M+H	8.2672	C15H12O7	O=C(O)C=2C(O)=C(OC)C=C1OC=3C=C(OCC=3(C(=O)C1=2))C	Phelligridin_B_Phelligridin_B	8.1524	C15H12O7	O=C2OC(C=CC=1C=CC(O)=C(O)C=1)=CC(O)=C2C(=O)OC	2,4,6-Trihydroxyphenylacetic_acid_2-O-(4-Hydroxybenzoyl)	8.1467	C15H12O7	O=C(O)CC2=C(O)C=C(O)C=C2(OC(=O)C1=CC=C(O)C=C1)	Citromycetin_9-Me_ether	8.1448	C15H12O7	O=C(O)C2=C(OC)C(O)=CC=1OCC=3C(=O)C=C(OC=3(C=12))C	Globosuxanthone_A_Globosuxanthone_A	8.0972	C15H12O7	O=C(OC)C1(O)(C=2C(=O)C3=C(O)C=CC=C3(OC=2(C=CC1(O))))	Haemoventosin_Haemoventosin	8.0614	C15H12O7	O=C1OC(C)CC2=C(O)C=3C(=O)C(OC)=CC(=O)C=3(C(O)=C12)	3,4',5,7,8-Pentahydroxyflavanone_3,4',5,7,8-Pentahydroxyflavanone	8.0535	C15H12O7	O=C2C=3C(O)=CC(O)=C(O)C=3(OC(C1=CC=C(O)C=C1)C2(O))	3,4',5,7,8-Pentahydroxyflavanone_(2R,3R)-form	8.0535	C15H12O7	O=C2C=3C(O)=CC(O)=C(O)C=3(OC(C1=CC=C(O)C=C1)C2(O))
"MLS001048861-01!3-amino-1H-quinazoline-2,4-dione"_M+H	34	178.061	[M+H]+	Cycloalliin_Cycloalliin	7.1222	C6H11NO3S	Tartaric_acid_Methylamide-Me_ester	7.0594	C6H11NO5	O=C(OC)C(O)C(O)C(=O)NC	Tartaric_acid_Dimethylamide	6.9862	C6H11NO5	O=C(O)C(O)C(O)C(=O)N(C)C	Methionine,_9CI,_INN_N-Formyl	6.9851	C6H11NO3S	O=CNC(C(=O)O)CCSC	Methionine,_9CI,_INN_N-Formyl	6.9851	C6H11NO3S	O=CNC(C(=O)O)CCSC	Methionine,_9CI,_INN_N-Formyl	6.9851	C6H11NO3S	O=CNC(C(=O)O)CCSC	HMDB:HMDB01015-1387_N-Formyl-L-methionine_M+H	6.9851	C6H11NO3S	O=CNC(C(=O)O)CCSC	HMDB:HMDB01015-1389_N-Formyl-L-methionine_M+H	6.9851	C6H11NO3S	O=CNC(C(=O)O)CCSC	HMDB:HMDB01015-1388_N-Formyl-L-methionine_M+H	6.9851	C6H11NO3S	O=CNC(C(=O)O)CCSC	S-(1-Propenyl)cysteine,_9CI_S-Oxide	6.9758	C6H11NO3S	O=C(O)C(N)CS(=O)C=CC
2-O-rhamnosyl-swertisin_M+H	29	593.186	[M+H]+	6-C-Œ≤-D-Glucopyranosyl-4',5-dihydroxy-7-methoxyflavone_6''-O-Œ±-L-Rhamnopyranosyl	8.3406	C28H32O14	8-C-Œ≤-D-Glucopyranosyl-4',5,7-trihydroxyflavone_7-Me_ether,_6''-O-Œ±-L-rhamnopyranosyl	8.3306	C28H32O14	O=C1C=C(OC2=C1C(O)=CC(OC)=C2C4OC(COC3OC(C)C(O)C(O)C3(O))C(O)C(O)C4(O))C5=CC=C(O)C=C5	Swertiamarin_4'-O-(4-Hydroxy-3-methoxy-E-cinnamoyl),_2'-Ac	8.3253	C28H32O14	O=C(OC3C(O)C(OC(=O)C)C(OC2OC=C1C(=O)OCCC1(O)C2(C=C))OC3(CO))C=CC=4C=CC(O)=C(OC)C=4	Swertiamarin_4'-O-(4-Hydroxy-3-methoxy-Z-cinnamoyl),_2'-Ac	8.3253	C28H32O14	O=C(OC3C(O)C(OC(=O)C)C(OC2OC=C1C(=O)OCCC1(O)C2(C=C))OC3(CO))C=CC=4C=CC(O)=C(OC)C=4	6-C-Œ≤-D-Glucopyranosyl-4',5-dihydroxy-7-methoxyflavone_2''-O-Œ±-L-Rhamnopyranosyl	8.323	C28H32O14	O=C1C=C(OC=2C=C(OC)C(=C(O)C1=2)C4OC(CO)C(O)C(O)C4(OC3OC(C)C(O)C(O)C3(O)))C5=CC=C(O)C=C5	2-O-rhamnosyl-swertisin_M+H	8.323	C28H32O14	O=C1C=C(OC2=CC(OC)=C(C(O)=C12)C4OC(CO)C(O)C(O)C4(OC3OC(C)C(O)C(O)C3(O)))C5=CC=C(O)C=C5	5,7-Dihydroxy-6-methoxyflavone_7-O-[Œ≤-D-Glucopyranosyl-(1‚Üí3)-Œ±-L-rhamnopyranoside]	8.3183	C28H32O14	O=C3C=C(OC4=CC(OC2OC(C)C(O)C(OC1OC(CO)C(O)C(O)C1(O))C2(O))=C(OC)C(O)=C34)C5=CC=CC=C5	6-C-Œ≤-D-Glucopyranosyl-5,7-dihydroxy-4'-methoxyflavone_2''-O-Œ±-L-Rhamnopyranosyl	8.3159	C28H32O14	O=C1C=C(OC=2C=C(O)C(=C(O)C1=2)C4OC(CO)C(O)C(O)C4(OC3OC(C)C(O)C(O)C3(O)))C5=CC=C(OC)C=C5	6-C-Œ≤-D-Glucopyranosyl-4',5-dihydroxy-7-methoxyflavone_4'-Me_ether,_2''-O-Œ±-L-arabinopyranosyl	8.3145	C28H32O14	O=C1C=C(OC=2C=C(OC)C(=C(O)C1=2)C4OC(CO)C(O)C(O)C4(OC3OCC(O)C(O)C3(O)))C5=CC=C(OC)C=C5	5,7-Dihydroxy-4'-methoxyflavone,_8CI_7-O-[Œ±-L-Rhamnopyranosyl-(1‚Üí2)-Œ≤-D-glucopyranoside]	8.3142	C28H32O14	O=C3C=C(OC4=CC(OC2OC(CO)C(O)C(O)C2(OC1OC(C)C(O)C(O)C1(O)))=CC(O)=C34)C5=CC=C(OC)C=C5
MLS002639247-01!_M+H	34	326.16	[M+H]+	Monocrotaline_Monocrotaline	6.2871	C16H23NO6	MLS002639247-01!_M+H	6.2871	C16H23NO6	O=C1OC3CCN2CC=C(COC(=O)C(O)(C)C(O)(C)C1C)C23	MLS002153902-01!Monocrotaline315-22-0_M+H	6.2867	C16H23NO6	O=C1OC3CCN2CC=C(COC(=O)C(O)(C)C(O)(C)C1C)C23	NCGC00347407-02_C16H23NO6_2H-[1,6]Dioxacycloundecino[2,3,4-gh]pyrrolizine-2,6(3H)-dione,_4,5,8,10,12,13,13a,13b-octahydro-3,4-dihydroxy-3,4,5-trimethyl-_M+H	6.2787	C16H23NO6	O=C1OCC2=CCN3CCC(OC(=O)C(O)(C)C(O)(C)C1C)C23	Fulvine_N-Oxide	6.1529	C16H23NO6	O=C1OCC2=CCN3(=O)(CCC(OC(=O)C(C)C(O)(C)C1C)C23)	Kasarin_Kasarin	6.0864	C15H23N3O5	O=C1C(=NC(OC(=O)CC(=N)O)=C(N1(OC))C(C)CC)C(C)C	Parsonine_1''-Hydroxy,_3'-Me_ether	6.0672	C16H23NO6	O=C(OCC=2C=CN1C=2(C(=O)CC1))C(O)(C(OC)C)C(O)(C)C	Zanthosimuline_Œî2'-Isomer,_4'-hydroxy	5.9702	C20H23NO3	O=C3C=1C=CC(OC=1C2=CC=CC=C2N3C)(C)CC=CC(O)(C)C	Fontonamide_Dechloro,_6Œ≤-hydroxy	5.9537	C20H23NO3	O=CNC3=CC=CC2=C3(C(=O)C1=CC(C=C)(C)C(O)CC1C2(C)C)	Zanthosimuline_3',4'-Dihydro,_3'-oxo	5.9384	C20H23NO3	O=C3C=1C=CC(OC=1C2=CC=CC=C2N3C)(C)CCC(=O)C(C)C
3-O-methylquercetin_M+H	50	317.065	[M+H]+	1,2-Epoxy-8-hydroxy-6-(hydroxymethyl)-1-methoxycarbonylxanthone_1,2-Epoxy-8-hydroxy-6-(hydroxymethyl)-1-methoxycarbonylxanthone	7.8946	C16H12O7	7-Hydroxy-9-methyl-6-oxo-6H-oxepino[2,3-d][1]benzopyran-5-carboxylic_acid_12-Hydroxy,_Me_ester	7.8903	C16H12O7	O=C(OC)C2=COC=CC=1OC3=CC(=CC(O)=C3(C(=O)C=12))CO	Fusidienol_Fusidienol	7.886	C16H12O7	O=C(OC)C2=CC(=COC=1OC3=CC=CC(O)=C3(C(=O)C=12))CO	Hyperxanthone_F_Hyperxanthone_F	7.6364	C16H12O7	O=C2C4=C(O)C=C(O)C=C4(OC3=CC(O)=C1OC(OC)CC1=C23)	3,4',5,7,8-Pentahydroxy-6-methylflavone_3,4',5,7,8-Pentahydroxy-6-methylflavone	7.5731	C16H12O7	O=C1C(O)=C(OC=2C(O)=C(O)C(=C(O)C1=2)C)C3=CC=C(O)C=C3	3,4',5,6,7-Pentahydroxy-8-methylflavone_3,4',5,6,7-Pentahydroxy-8-methylflavone	7.5716	C16H12O7	O=C1C(O)=C(OC=2C1=C(O)C(O)=C(O)C=2C)C3=CC=C(O)C=C3	5,7,10-Trihydroxy-3-methyl-1H-naphtho[2,3-c]pyran-1,6,9-trione_5,7-Di-Me_ether	7.5556	C16H12O7	O=C1OC(=CC2=C(OC)C=3C(=O)C(OC)=CC(=O)C=3(C(O)=C12))C	3,4',6,7-Tetrahydroxy-5-methoxyflavone_3,4',6,7-Tetrahydroxy-5-methoxyflavone	7.5542	C16H12O7	O=C1C(O)=C(OC=2C=C(O)C(O)=C(OC)C1=2)C3=CC=C(O)C=C3	3,4',5,7-Tetrahydroxy-8-methoxyflavone_3,4',5,7-Tetrahydroxy-8-methoxyflavone	7.5532	C16H12O7	O=C1C(O)=C(OC=2C(OC)=C(O)C=C(O)C1=2)C3=CC=C(O)C=C3	3,4',5,7,8-Pentahydroxyflavone_7-Me_ether	7.5532	C16H12O7	O=C1C(O)=C(OC=2C(O)=C(OC)C=C(O)C1=2)C3=CC=C(O)C=C3
Apigenin_M+H	40	271.06	[M+H]+	Rauianin_Rauianin	7.967	C15H10O5	6-Hydroxy-2-(2,4,5-trihydroxyphenyl)benzofuran_2',5'-Quinone,_4'-Me_ether	7.9083	C15H10O5	O=C1C=C(C(=O)C=C1(OC))C=2OC=3C=C(O)C=CC=3(C=2)	5,7,8-Trihydroxyflavone_5,7,8-Trihydroxyflavone	7.8953	C15H10O5	O=C1C=C(OC=2C(O)=C(O)C=C(O)C1=2)C3=CC=CC=C3	NCGC00385188-01!5,7,8-trihydroxy-2-phenylchromen-4-one_M+H	7.8953	C15H10O5	O=C1C=C(OC2=C(O)C(O)=CC(O)=C12)C3=CC=CC=C3	4',7,8-Trihydroxyflavone_4',7,8-Trihydroxyflavone	7.894	C15H10O5	O=C1C=C(OC=2C(O)=C(O)C=CC1=2)C3=CC=C(O)C=C3	3',5,6-Trihydroxyflavone_3',5,6-Trihydroxyflavone	7.8935	C15H10O5	O=C1C=C(OC=2C=CC(O)=C(O)C1=2)C=3C=CC=C(O)C=3	2',5,6-Trihydroxyflavone_2',5,6-Trihydroxyflavone	7.8935	C15H10O5	O=C1C=C(OC=2C=CC(O)=C(O)C1=2)C3=CC=CC=C3(O)	4',6,7-Trihydroxyflavone_4',6,7-Trihydroxyflavone	7.8935	C15H10O5	O=C1C=C(OC=2C=C(O)C(O)=CC1=2)C3=CC=C(O)C=C3	5,6,7-Trihydroxyflavone_5,6,7-Trihydroxyflavone	7.8917	C15H10O5	O=C1C=C(OC=2C=C(O)C(O)=C(O)C1=2)C3=CC=CC=C3	Baicalein_M+H	7.8917	C15H10O5	O=C1C=C(OC2=CC(O)=C(O)C(O)=C12)C3=CC=CC=C3
MLS001075336-01!_M+H	51	382.176	[M+H]+	Austamide_12Œæ-Hydroxy,_12,13-dihydro	6.8421	C21H23N3O4	Zeatin_Deoxy,_2-hydroxy,_9-Œ≤-D-glucopyranosyl	6.7933	C16H23N5O6	O=C3N=C1C(N=CN1C2OC(CO)C(O)C(O)C2(O))=C(N3)NCC=C(C)C	Zeatin_7-Œ≤-D-Glucopyranosyl	6.7924	C16H23N5O6	OCC(=CCNC=2N=CN=C1N=CN(C1=2)C3OC(CO)C(O)C(O)C3(O))C	Zeatin_9-Œ≤-D-Glucopyranosyl	6.7924	C16H23N5O6	OCC(=CCNC=3N=CN=C1C=3(N=CN1C2OC(CO)C(O)C(O)C2(O)))C	Sinefungin,_INN,_USAN_Sinefungin,_INN,_USAN	6.7879	C15H23N7O5	O=C(O)C(N)CCC(N)CC3OC(N2C=NC1=C(N=CN=C12)N)C(O)C3(O)	Zeatin_O-Œ≤-D-Glucopyranoside	6.7591	C16H23N5O6	OCC3OC(OCC(=CCNC=2N=CNC1=NC=NC1=2)C)C(O)C(O)C3(O)	6-Amino-2-hydroxypurine_N3-(3-Methyl-2-butenyl),_7-Œ≤-D-glucopyranosyl	6.7411	C16H23N5O6	O=C3NC(=N)C1=C(N=CN1C2OC(CO)C(O)C(O)C2(O))N3CC=C(C)C	Pantothenic_acid,_BAN_2'-O-Œ≤-D-Glucopyranoside	6.7334	C15H27NO10	O=C(O)CCNC(=O)C(OC1OC(CO)C(O)C(O)C1(O))C(C)(C)CO	Cyclotryprostatin_A_Demethoxy,_12-epimer	6.7324	C21H23N3O4	O=C3N5C(C=C(C)C)C=2NC1=CC=CC=C1C=2C(O)C5(O)(C(=O)N4CCCC34)	Pantothenic_acid,_BAN_4'-O-Œ≤-D-Glucopyranoside	6.7219	C15H27NO10	O=C(O)CCNC(=O)C(O)C(C)(C)COC1OC(CO)C(O)C(O)C1(O)
Carmaphycin_A_M+H	83	516.31	[M+H]+	Ciliatocholic_acid_Ciliatocholic_acid	5.8866	C26H46NO7P	Carmaphycin_B_enone_analogue_M+H	5.8626	C25H45N3O6S	O=C(NC(C(=O)NC(C(=O)NC(C(=O)C(=C)C)CC(C)C)CCS(=O)(=O)C)C(C)C)CCCCC	CarmaphycinB_enone_M+H	5.8626	C25H45N3O6S	O=C(NC(C(=O)NC(C(=O)NC(C(=O)C(=C)C)CC(C)C)CCS(=O)(=O)C)C(C)C)CCCCC	Carmaphycin_A_Carmaphycin_A	5.8084	C25H45N3O6S	O=C(NC(C(=O)NC(C(=O)NC(C(=O)C1(OC1)(C))CC(C)C)CCSOC)C(C)C)CCCCC	Carmaphycin_A_M+H	5.804	C25H45N3O6S	O=C(NC(C(=O)NC(C(=O)NC(C(=O)C1(OC1)(C))CC(C)C)CCS(=O)C)C(C)C)CCCCC	Carmaphycin_A_M+H	5.804	C25H45N3O6S	O=C(NC(C(=O)NC(C(=O)NC(C(=O)C1(OC1)(C))CC(C)C)CCS(=O)C)C(C)C)CCCCC	3,5,7-Trihydroxycholan-24-oic_acid_Taurine_amide	5.7705	C26H45NO7S	O=C(NCCS(=O)(=O)O)CCC(C)C1CCC2C3C(O)CC4(O)(CC(O)CCC4(C)(C3(CCC12(C))))	3,7,12-Trihydroxycholan-24-oic_acid_N-(2-Sulfoethyl)amide	5.7655	C26H45NO7S	O=C(NCCS(=O)(=O)O)CCC(C)C2CCC3C4C(O)CC1CC(O)CCC1(C)C4(CC(O)C23(C))	Taurocholic_acid_Taurocholic_acid	5.7655	C26H45NO7S	O=C(NCCS(=O)(=O)O)CCC(C)C2CCC3C4C(O)CC1CC(O)CCC1(C)C4(CC(O)C23(C))	HMDB:HMDB00036-61_Taurocholic_acid_M+H	5.7655	C26H45NO7S	O=C(NCCS(=O)(=O)O)CCC(C)C2CCC3C4C(O)CC1CC(O)CCC1(C)C4(CC(O)C23(C))
Apigetrin_M+H	8	433.113	[M+H]+	3-C-Œ≤-D-Glucopyranosyl-4',5,7-trihydroxyflavone_3-C-Œ≤-D-Glucopyranosyl-4',5,7-trihydroxyflavone	8.2693	C21H20O10	3-C-Œ≤-D-Glucopyranosyl-4',6,7-trihydroxyflavone_3-C-Œ≤-D-Glucopyranosyl-4',6,7-trihydroxyflavone	8.2693	C21H20O10	O=C2C=4C=C(O)C(O)=CC=4(OC(C1=CC=C(O)C=C1)=C2C3OC(CO)C(O)C(O)C3(O))	5,6-Dihydroxy-3-(4-hydroxybenzylidene)-2(3H)-benzofuranone_4'-O-Œ≤-D-Glucopyranoside	8.2525	C21H20O10	O=C4OC=1C=C(O)C(O)=CC=1C4(=CC3=CC=C(OC2OC(CO)C(O)C(O)C2(O))C=C3)	4',5,7-Trihydroxyisoflavone_4'-O-Œ≤-D-Glucopyranoside	8.2465	C21H20O10	O=C1C(=COC2=CC(O)=CC(O)=C12)C4=CC=C(OC3OC(CO)C(O)C(O)C3(O))C=C4	4',6,7-Trihydroxyisoflavone_4'-O-Œ≤-D-Glucopyranoside	8.2465	C21H20O10	O=C1C(=COC=2C=C(O)C(O)=CC1=2)C4=CC=C(OC3OC(CO)C(O)C(O)C3(O))C=C4	4',5,7-Trihydroxyflavone_4'-O-Œ≤-D-Glucopyranoside	8.2407	C21H20O10	O=C1C=C(OC2=CC(O)=CC(O)=C12)C4=CC=C(OC3OC(CO)C(O)C(O)C3(O))C=C4	2',5,7-Trihydroxyflavone_2'-O-Œ≤-D-Glucopyranoside	8.2407	C21H20O10	O=C1C=C(OC2=CC(O)=CC(O)=C12)C4=CC=CC=C4(OC3OC(CO)C(O)C(O)C3(O))	NCGC00180619-02!5,7-dihydroxy-2-[4-[(2S,3R,4S,5S,6R)-3,4,5-trihydroxy-6-(hydroxymethyl)oxan-2-yl]oxyphenyl]chromen-4-one_M+H	8.2407	C21H20O10	O=C1C=C(OC=2C=C(O)C=C(O)C1=2)C4=CC=C(OC3OC(CO)C(O)C(O)C3(O))C=C4	4',5,7-Trihydroxyflavone_4'-O-Œ±-D-Glucopyranoside	8.2407	C21H20O10	O=C1C=C(OC2=CC(O)=CC(O)=C12)C4=CC=C(OC3OC(CO)C(O)C(O)C3(O))C=C4	3',4',5,7-Tetrahydroxyisoflavone_3'-O-Œ±-L-Rhamnopyranoside	8.2291	C21H20O10	O=C1C(=COC2=CC(O)=CC(O)=C12)C=4C=CC(O)=C(OC3OC(C)C(O)C(O)C3(O))C=4
Avicularin_M+H	6	435.092	[M+H]+	Quercetin_3-glycosides_3-O-Œ≤-L-Arabinopyranoside	7.7777	C20H18O11	Quercetin_3-glycosides_3-O-Xyloside	7.7777	C20H18O11	O=C2C(OC1OCC(O)C(O)C1(O))=C(OC3=CC(O)=CC(O)=C23)C=4C=CC(O)=C(O)C=4	Quercetin_3-glycosides_3-O-Arabinopyranoside	7.7777	C20H18O11	O=C2C(OC1OCC(O)C(O)C1(O))=C(OC3=CC(O)=CC(O)=C23)C=4C=CC(O)=C(O)C=4	Quercetin_3-glycosides_3-O-Œ±-L-Arabinopyranoside	7.7777	C20H18O11	O=C2C(OC1OCC(O)C(O)C1(O))=C(OC3=CC(O)=CC(O)=C23)C=4C=CC(O)=C(O)C=4	NCGC00168963-02!2-(3,4-dihydroxyphenyl)-5,7-dihydroxy-3-[(2S,3R,4S,5S)-3,4,5-trihydroxyoxan-2-yl]oxychromen-4-one_M+H	7.7777	C20H18O11	O=C2C(OC1OCC(O)C(O)C1(O))=C(OC=3C=C(O)C=C(O)C2=3)C=4C=CC(O)=C(O)C=4	Reynoutrin_M+H	7.7777	C20H18O11	O=C2C(OC1OCC(O)C(O)C1(O))=C(OC3=CC(O)=CC(O)=C23)C=4C=CC(O)=C(O)C=4	2',3,4',5,7-Pentahydroxyflavone_3-O-Œ±-L-Lyxopyranoside	7.7768	C20H18O11	O=C2C(OC1OCC(O)C(O)C1(O))=C(OC3=CC(O)=CC(O)=C23)C=4C=CC(O)=CC=4(O)	2',3,4',5,7-Pentahydroxyflavone_3-O-Œ±-L-Arabinopyranoside	7.7768	C20H18O11	O=C2C(OC1OCC(O)C(O)C1(O))=C(OC3=CC(O)=CC(O)=C23)C=4C=CC(O)=CC=4(O)	Quercetin_3-glycosides_3-O-Œ±-L-Arabinofuranoside	7.7703	C20H18O11	O=C2C(OC1OC(CO)C(O)C1(O))=C(OC3=CC(O)=CC(O)=C23)C=4C=CC(O)=C(O)C=4	Quercetin_3-glycosides_3-O-Œ≤-L-Arabinofuranoside	7.7703	C20H18O11	O=C2C(OC1OC(CO)C(O)C1(O))=C(OC3=CC(O)=CC(O)=C23)C=4C=CC(O)=C(O)C=4
Baicalein_M+H	31	271.06	[M+H]+	6-Hydroxy-2-(2,4,5-trihydroxyphenyl)benzofuran_2',5'-Quinone,_4'-Me_ether	7.7742	C15H10O5	Rauianin_Rauianin	7.7686	C15H10O5	O=C1OC3=C(C=C1)C=CC=2OCC4OC(=O)C(=C4(C=23))C	5,12-Epoxy-2.3-dioxo-1(6),4,7,9,11-cadinapentaen-14-al_Carboxylic_acid	7.7311	C15H10O5	O=C(O)C=3C=CC=1C(=COC=2C=1C=3(C(=O)C(=O)C=2C))C	6-Hydroxy-2-oxo-2H-naphtho[1,2-b]pyran-5-carboxylic_acid_Me_ester	7.7183	C15H10O5	O=C1OC=2C3=CC=CC=C3(C(O)=C(C(=O)OC)C=2(C=C1))	4',7,8-Trihydroxyflavone_4',7,8-Trihydroxyflavone	7.6914	C15H10O5	O=C1C=C(OC=2C(O)=C(O)C=CC1=2)C3=CC=C(O)C=C3	2',5,8-Trihydroxyflavone_2',5,8-Trihydroxyflavone	7.6909	C15H10O5	O=C1C=C(OC2=C(O)C=CC(O)=C12)C3=CC=CC=C3(O)	4',6,8-Trihydroxyflavone_4',6,8-Trihydroxyflavone	7.6909	C15H10O5	O=C1C=C(OC=2C(O)=CC(O)=CC1=2)C3=CC=C(O)C=C3	3',5,6-Trihydroxyflavone_3',5,6-Trihydroxyflavone	7.6891	C15H10O5	O=C1C=C(OC=2C=CC(O)=C(O)C1=2)C=3C=CC=C(O)C=3	2',5,6-Trihydroxyflavone_2',5,6-Trihydroxyflavone	7.6891	C15H10O5	O=C1C=C(OC=2C=CC(O)=C(O)C1=2)C3=CC=CC=C3(O)	4',6,7-Trihydroxyflavone_4',6,7-Trihydroxyflavone	7.6891	C15H10O5	O=C1C=C(OC=2C=C(O)C(O)=CC1=2)C3=CC=C(O)C=C3
Chrysin_M+H	36	255.065	[M+H]+	14(5‚Üí6)-Abeo-9,13-dihydroxy-1,3,5,9-furanoeremophilatetraen-14-al_13-Aldehyde	7.542	C15H10O4	Islandic_acid_II_1''-Aldehyde	7.4958	C11H10O7	O=CC1=C(OC(=O)C(=C1(OC))CO)C=CC(=O)O	7,8-Dihydroxyflavone_7,8-Dihydroxyflavone	7.4803	C15H10O4	O=C1C=C(OC=2C(O)=C(O)C=CC1=2)C3=CC=CC=C3	5,6-Dihydroxyflavone,_8CI_5,6-Dihydroxyflavone,_8CI	7.4791	C15H10O4	O=C1C=C(OC=2C=CC(O)=C(O)C1=2)C3=CC=CC=C3	6,7-Dihydroxyflavone,_8CI_6,7-Dihydroxyflavone,_8CI	7.4791	C15H10O4	O=C1C=C(OC=2C=C(O)C(O)=CC1=2)C3=CC=CC=C3	5,8-Dihydroxyflavone,_8CI_5,8-Dihydroxyflavone,_8CI	7.4782	C15H10O4	O=C1C=C(OC2=C(O)C=CC(O)=C12)C3=CC=CC=C3	5,7-Dihydroxyflavone_5,7-Dihydroxyflavone	7.4699	C15H10O4	O=C1C=C(OC2=CC(O)=CC(O)=C12)C3=CC=CC=C3	Chrysin_M+H	7.4699	C15H10O4	O=C1C=C(OC2=CC(O)=CC(O)=C12)C3=CC=CC=C3	NCGC00016456-13!5,7-dihydroxy-2-phenylchromen-4-one_M+H	7.4699	C15H10O4	O=C1C=C(OC=2C=C(O)C=C(O)C1=2)C3=CC=CC=C3	6,7-Dihydroxy-4-phenyl-2H-1-benzopyran-2-one,_9CI_6,7-Dihydroxy-4-phenyl-2H-1-benzopyran-2-one,_9CI	7.4378	C15H10O4	O=C2OC=1C=C(O)C(O)=CC=1C(=C2)C3=CC=CC=C3
Galangin_M+H	50	271.06	[M+H]+	Rauianin_Rauianin	7.6866	C15H10O5	6-Hydroxy-2-oxo-2H-naphtho[1,2-b]pyran-5-carboxylic_acid_Me_ester	7.6215	C15H10O5	O=C1OC=2C3=CC=CC=C3(C(O)=C(C(=O)OC)C=2(C=C1))	6-Hydroxy-2-(2,4,5-trihydroxyphenyl)benzofuran_2',5'-Quinone,_4'-Me_ether	7.6196	C15H10O5	O=C1C=C(C(=O)C=C1(OC))C=2OC=3C=C(O)C=CC=3(C=2)	5,12-Epoxy-2.3-dioxo-1(6),4,7,9,11-cadinapentaen-14-al_Carboxylic_acid	7.5532	C15H10O5	O=C(O)C=3C=CC=1C(=COC=2C=1C=3(C(=O)C(=O)C=2C))C	1,3-Dihydroxyxanthone_3-Ac	7.4812	C15H10O5	O=C(OC1=CC(O)=C2C(=O)C3=CC=CC=C3(OC2(=C1)))C	NCGC00017236-14!5,6,7-trihydroxy-2-phenylchromen-4-one_M+H	7.4808	C15H10O5	O=C1C=C(OC=2C=C(O)C(O)=C(O)C1=2)C3=CC=CC=C3	NCGC00385188-01!5,7,8-trihydroxy-2-phenylchromen-4-one_M+H	7.4685	C15H10O5	O=C1C=C(OC2=C(O)C(O)=CC(O)=C12)C3=CC=CC=C3	5,7,8-Trihydroxyflavone_5,7,8-Trihydroxyflavone	7.4622	C15H10O5	O=C1C=C(OC=2C(O)=C(O)C=C(O)C1=2)C3=CC=CC=C3	5,6,7-Trihydroxyflavone_5,6,7-Trihydroxyflavone	7.4593	C15H10O5	O=C1C=C(OC=2C=C(O)C(O)=C(O)C1=2)C3=CC=CC=C3	Baicalein_M+H	7.4593	C15H10O5	O=C1C=C(OC2=CC(O)=C(O)C(O)=C12)C3=CC=CC=C3
"MLS001049025-01!2-amino-1-(4-nitrophenyl)propane-1,3-diol"_M+H	69	213.087	[M+H]+	"MLS001049025-01!2-amino-1-(4-nitrophenyl)propane-1,3-diol"_M+H	6.365	C9H12N2O4	1-(3,4-Dihydroxyphenyl)-1,2,3-propanetriol_3',4'-Methylene_ether	6.3451	C10H12O5	OCC(O)C(O)C=1C=CC=2OCOC=2(C=1)	2-Amino-1-(4-nitrophenyl)-1,3-propanediol_2-Amino-1-(4-nitrophenyl)-1,3-propanediol	6.3239	C9H12N2O4	O=N(=O)C1=CC=C(C=C1)C(O)C(N)CO	2-Amino-1-(4-nitrophenyl)-1,3-propanediol_(1R,2R)-form	6.3239	C9H12N2O4	O=N(=O)C1=CC=C(C=C1)C(O)C(N)CO	2-Amino-1-(4-nitrophenyl)-1,3-propanediol_(1S,2S)-form	6.3239	C9H12N2O4	O=N(=O)C1=CC=C(C=C1)C(O)C(N)CO	"MLS001049086-01!butyl_2,4-dioxo-1H-pyrimidine-6-carboxylate"_M+H	6.2206	C9H12N2O4	O=C(OCCCC)C=1N=C(O)N=C(O)C=1	3-(2,4,5-Trihydroxyphenyl)propanoic_acid_5-Me_ether	6.1845	C10H12O5	O=C(O)CCC1=CC(OC)=C(O)C=C1(O)	8,10-Epoxy-3,5-iridadiene-1,7,11-triol_(1Œ≤,7Œ≤,8Œ±)-form	6.1697	C10H12O5	OCC3=COC(O)C2C3(=CC(O)C12(OC1))	8,10-Epoxy-3,5-iridadiene-1,7,11-triol_8,10-Epoxy-3,5-iridadiene-1,7,11-triol	6.1697	C10H12O5	OCC3=COC(O)C2C3(=CC(O)C12(OC1))	3-(3,4-Dihydroxyphenyl)-2-hydroxypropanoic_acid_3'-Me_ether	6.1559	C10H12O5	O=C(O)C(O)CC=1C=CC(O)=C(OC)C=1
Hesperetin_M+H	37	303.086	[M+H]+	4',5,7,8-Tetrahydroxyflavanone_8-Me_ether	8.2655	C16H14O6	2',5,7,8-Tetrahydroxyflavanone_7-Me_ether	8.2655	C16H14O6	O=C2C=3C(O)=CC(OC)=C(O)C=3(OC(C1=CC=CC=C1(O))C2)	2',5,7,8-Tetrahydroxyflavanone_8-Me_ether	8.2655	C16H14O6	O=C2C=3C(O)=CC(O)=C(OC)C=3(OC(C1=CC=CC=C1(O))C2)	NCGC00347394-02!(2R)-5,8-dihydroxy-2-(2-hydroxyphenyl)-7-methoxy-2,3-dihydrochromen-4-one_M+H	8.2655	C16H14O6	O=C2C3=C(O)C=C(OC)C(O)=C3(OC(C1=CC=CC=C1(O))C2)	2',3,4,4',6'-Pentahydroxychalcone_3-Me_ether	8.2498	C16H14O6	O=C(C=CC=1C=CC(O)=C(OC)C=1)C2=C(O)C=C(O)C=C2(O)	2',3,3',4,4'-Pentahydroxychalcone_3'-Me_ether	8.2437	C16H14O6	O=C(C=CC=1C=CC(O)=C(O)C=1)C=2C=CC(O)=C(OC)C=2(O)	4',5,7-Trihydroxyflavan-6-carboxylic_acid_(Œæ)-form	8.2404	C16H14O6	O=C(O)C=2C(O)=CC=3OC(C1=CC=C(O)C=C1)CCC=3(C=2(O))	4',5,7-Trihydroxyflavan-8-carboxylic_acid_4',5,7-Trihydroxyflavan-8-carboxylic_acid	8.2404	C16H14O6	O=C(O)C3=C(O)C=C(O)C2=C3(OC(C1=CC=C(O)C=C1)CC2)	4',5,7-Trihydroxyflavan-6-carboxylic_acid_4',5,7-Trihydroxyflavan-6-carboxylic_acid	8.2404	C16H14O6	O=C(O)C=2C(O)=CC=3OC(C1=CC=C(O)C=C1)CCC=3(C=2(O))	4',5,7-Trihydroxyflavan-8-carboxylic_acid_(Œæ)-form	8.2404	C16H14O6	O=C(O)C3=C(O)C=C(O)C2=C3(OC(C1=CC=C(O)C=C1)CC2)
"MLS001049086-01!butyl_2,4-dioxo-1H-pyrimidine-6-carboxylate"_M+H	40	213.087	[M+H]+	"MLS001049086-01!butyl_2,4-dioxo-1H-pyrimidine-6-carboxylate"_M+H	6.3399	C9H12N2O4	Pyrenolide_D_Pyrenolide_D	6.3244	C10H12O5	O=C3OC1(OC2C(O)C(OC2(C1))C)(C=C3)	Gentiolactone_(¬±)-form	6.3092	C10H12O5	O=C1OCCC2=C1COC(=O)C2(O)CC	Gentiolactone_Gentiolactone	6.3092	C10H12O5	O=C1OCCC2=C1COC(=O)C2(O)CC	Thiolactomycin_Œ¥_Thiolactomycin_Œ¥	6.2612	C11H16O2S	O=C1C(=C(O)C(C)C(C(=CC)C)S1)C	GEIR_1_GEIR_1	6.1903	C10H12O5	O=C3OC2C1OC4OCC(O)(C1(C))C2C34	Asperlin,_USAN_Asperlin,_USAN	6.1695	C10H12O5	O=C1OC(C(OC(=O)C)C=C1)C2OC2(C)	Asperlin,_USAN_5-Epimer	6.1695	C10H12O5	O=C1OC(C(OC(=O)C)C=C1)C2OC2(C)	1,8-Dihydroxy-3,5-iridadien-11-oic_acid_1,8-Dihydroxy-3,5-iridadien-11-oic_acid	6.1458	C10H12O5	O=C(O)C2=COC(O)C1C2(=CCC1(O)(C))	1,8-Dihydroxy-3,5-iridadien-11-oic_acid_(1Œ≤,8Œ±)-form	6.1458	C10H12O5	O=C(O)C2=COC(O)C1C2(=CCC1(O)(C))
Isoquercitrin_M+H	4	465.102	[M+H]+	6-C-Œ≤-D-Glucopyranosyl-3,3',4',5,7-pentahydroxyflavone_6-C-Œ≤-D-Glucopyranosyl-3,3',4',5,7-pentahydroxyflavone	8.6749	C21H20O12	6-Œ≤-D-Glucopyranosyl-3,3',4',5,7-pentahydroxyflavone_6-Œ≤-D-Glucopyranosyl-3,3',4',5,7-pentahydroxyflavone	8.6749	C21H20O12	O=C1C(O)=C(OC=2C=C(O)C(=C(O)C1=2)C3OC(CO)C(O)C(O)C3(O))C=4C=CC(O)=C(O)C=4	8-C-Œ≤-D-Glucopyranosyl-3,3',4',5,7-pentahydroxyflavone_8-C-Œ≤-D-Glucopyranosyl-3,3',4',5,7-pentahydroxyflavone	8.6725	C21H20O12	O=C3C(O)=C(OC1=C3(C(O)=CC(O)=C1C2OC(CO)C(O)C(O)C2(O)))C=4C=CC(O)=C(O)C=4	Quercetin_3-glycosides_3-O-Œ≤-D-Allopyranoside	8.6683	C21H20O12	O=C2C(OC1OC(CO)C(O)C(O)C1(O))=C(OC3=CC(O)=CC(O)=C23)C=4C=CC(O)=C(O)C=4	Quercetin_3-glycosides_3-O-Œ≤-D-Glucopyranoside	8.6683	C21H20O12	O=C2C(OC1OC(CO)C(O)C(O)C1(O))=C(OC3=CC(O)=CC(O)=C23)C=4C=CC(O)=C(O)C=4	Quercetin_3-glycosides_3-O-Œ±-D-Galactopyranoside	8.6683	C21H20O12	O=C2C(OC1OC(CO)C(O)C(O)C1(O))=C(OC3=CC(O)=CC(O)=C23)C=4C=CC(O)=C(O)C=4	3,4',5,7,8-Pentahydroxyflavone_3-O-Œ≤-D-Glucopyranoside	8.6683	C21H20O12	O=C2C(OC1OC(CO)C(O)C(O)C1(O))=C(OC=3C(O)=C(O)C=C(O)C2=3)C4=CC=C(O)C=C4	3,4',5,6,7-Pentahydroxyflavone_3-O-Œ≤-D-Glucopyranoside	8.6683	C21H20O12	O=C2C(OC1OC(CO)C(O)C(O)C1(O))=C(OC=3C=C(O)C(O)=C(O)C2=3)C4=CC=C(O)C=C4	Quercetin_3-glycosides_3-O-Œ≤-D-Galactopyranoside	8.6683	C21H20O12	O=C2C(OC1OC(CO)C(O)C(O)C1(O))=C(OC3=CC(O)=CC(O)=C23)C=4C=CC(O)=C(O)C=4	NCGC00179797-03!2-(3,4-dihydroxyphenyl)-5,7-dihydroxy-3-[(2S,3R,4S,5S,6R)-3,4,5-trihydroxy-6-(hydroxymethyl)oxan-2-yl]oxychromen-4-one_M+H	8.6683	C21H20O12	O=C2C(OC1OC(CO)C(O)C(O)C1(O))=C(OC=3C=C(O)C=C(O)C2=3)C=4C=CC(O)=C(O)C=4
Kaempferol_M+H	50	287.055	[M+H]+	7-Hydroxy-9-methyl-6-oxo-6H-oxepino[2,3-d][1]benzopyran-5-carboxylic_acid_7-Hydroxy-9-methyl-6-oxo-6H-oxepino[2,3-d][1]benzopyran-5-carboxylic_acid	7.9437	C15H10O6	7-Hydroxy-9-methyl-6-oxo-6H-oxepino[2,3-b][1]benzopyran-5-carboxylic_acid,_9CI_7-Hydroxy-9-methyl-6-oxo-6H-oxepino[2,3-b][1]benzopyran-5-carboxylic_acid,_9CI	7.923	C15H10O6	O=C(O)C2=CC=COC=1OC3=CC(=CC(O)=C3(C(=O)C=12))C	8-Hydroxy-1-hydroxymethylnaphtho[2,3-c]furan-4,9-dione_1'-Ac	7.6783	C15H10O6	O=C(OCC=2OC=C1C(=O)C=3C=CC=C(O)C=3(C(=O)C1=2))C	Protoapigenin_4'-Ketone	7.6524	C15H10O6	O=C1C=CC(O)(C=C1)C=2OC3=CC(O)=CC(O)=C3(C(=O)C=2)	3,5,7,8-Tetrahydroxyflavone_3,5,7,8-Tetrahydroxyflavone	7.6376	C15H10O6	O=C1C(O)=C(OC=2C(O)=C(O)C=C(O)C1=2)C3=CC=CC=C3	3,5,6,7-Tetrahydroxyflavone_3,5,6,7-Tetrahydroxyflavone	7.6347	C15H10O6	O=C1C(O)=C(OC=2C=C(O)C(O)=C(O)C1=2)C3=CC=CC=C3	4',5,7,8-Tetrahydroxyflavone_4',5,7,8-Tetrahydroxyflavone	7.6066	C15H10O6	O=C1C=C(OC=2C(O)=C(O)C=C(O)C1=2)C3=CC=C(O)C=C3	4',6,7,8-Tetrahydroxyflavone_4',6,7,8-Tetrahydroxyflavone	7.6066	C15H10O6	O=C1C=C(OC2=C(O)C(O)=C(O)C=C12)C3=CC=C(O)C=C3	2',5,7,8-Tetrahydroxyflavone_2',5,7,8-Tetrahydroxyflavone	7.6066	C15H10O6	O=C1C=C(OC=2C(O)=C(O)C=C(O)C1=2)C3=CC=CC=C3(O)	2',6,7,8-Tetrahydroxyflavone_2',6,7,8-Tetrahydroxyflavone	7.6066	C15H10O6	O=C1C=C(OC2=C(O)C(O)=C(O)C=C12)C3=CC=CC=C3(O)
MLS001049016-01![2-(1H-indol-3-yl)-2-oxoethyl]_acetate_M+H	57	218.081	[M+H]+	Captopril_M+H	6.3459	C9H15NO3S	Acidomycin_Acidomycin	6.3377	C9H15NO3S	O=C(O)CCCCCC1NC(=O)CS1	Acidomycin_(-)-form	6.3377	C9H15NO3S	O=C(O)CCCCCC1NC(=O)CS1	Acidomycin_(¬±)-form	6.3377	C9H15NO3S	O=C(O)CCCCCC1NC(=O)CS1	Coixspirolactam_B_Coixspirolactam_B	6.2013	C12H11NO3	O=C3OC(C)C2(C(=O)NC1=CC=CC=C12)C3	Coixspirolactam_B_11-Epimer	6.2013	C12H11NO3	O=C3OC(C)C2(C(=O)NC1=CC=CC=C12)C3	Vermelhotin_Vermelhotin	6.1398	C12H11NO3	O=C1NCC(=O)C1=C2OC(=CC=C2)C=CC	Dihydro-3H-1,2,4-triazol-3-one,_9CI_4-N-Œ≤-D-Ribofuranoside	6.1198	C7H11N3O5	OC1=NN=CN1C2OC(CO)C(O)C2(O)	2-Oxohexanedioic_acid,_9CI_Semicarbazone	6.1049	C7H11N3O5	O=C(O)C(=NNC(=N)O)CCCC(=O)O	3-(Hydroxyacetyl)-1H-indole_O-Ac	6.0319	C12H11NO3	O=C(OCC(=O)C2=CNC1=CC=CC=C12)C
Luteolin_M+H	50	287.055	[M+H]+	7-Hydroxy-9-methyl-6-oxo-6H-oxepino[2,3-b][1]benzopyran-5-carboxylic_acid,_9CI_7-Hydroxy-9-methyl-6-oxo-6H-oxepino[2,3-b][1]benzopyran-5-carboxylic_acid,_9CI	7.919	C15H10O6	7-Hydroxy-9-methyl-6-oxo-6H-oxepino[2,3-d][1]benzopyran-5-carboxylic_acid_7-Hydroxy-9-methyl-6-oxo-6H-oxepino[2,3-d][1]benzopyran-5-carboxylic_acid	7.8918	C15H10O6	O=C(O)C2=COC=CC=1OC3=CC(=CC(O)=C3(C(=O)C=12))C	Protoapigenin_4'-Ketone	7.7133	C15H10O6	O=C1C=CC(O)(C=C1)C=2OC3=CC(O)=CC(O)=C3(C(=O)C=2)	4',5,7,8-Tetrahydroxyflavone_4',5,7,8-Tetrahydroxyflavone	7.6911	C15H10O6	O=C1C=C(OC=2C(O)=C(O)C=C(O)C1=2)C3=CC=C(O)C=C3	4',6,7,8-Tetrahydroxyflavone_4',6,7,8-Tetrahydroxyflavone	7.6911	C15H10O6	O=C1C=C(OC2=C(O)C(O)=C(O)C=C12)C3=CC=C(O)C=C3	2',6,7,8-Tetrahydroxyflavone_2',6,7,8-Tetrahydroxyflavone	7.6911	C15H10O6	O=C1C=C(OC2=C(O)C(O)=C(O)C=C12)C3=CC=CC=C3(O)	2',5,7,8-Tetrahydroxyflavone_2',5,7,8-Tetrahydroxyflavone	7.6911	C15H10O6	O=C1C=C(OC=2C(O)=C(O)C=C(O)C1=2)C3=CC=CC=C3(O)	2',5,6,7-Tetrahydroxyflavone_2',5,6,7-Tetrahydroxyflavone	7.6891	C15H10O6	O=C1C=C(OC=2C=C(O)C(O)=C(O)C1=2)C3=CC=CC=C3(O)	4',5,6,7-Tetrahydroxyflavone_4',5,6,7-Tetrahydroxyflavone	7.6891	C15H10O6	O=C1C=C(OC=2C=C(O)C(O)=C(O)C1=2)C3=CC=C(O)C=C3	3',5,6,7-Tetrahydroxyflavone_3',5,6,7-Tetrahydroxyflavone	7.6891	C15H10O6	O=C1C=C(OC=2C=C(O)C(O)=C(O)C1=2)C=3C=CC=C(O)C=3
MLS002666834-01!_M+H	39	391.096	[M+H]+	MLS002666834-01!_M+H	5.7199	C18H18N2O6S	Marticin_Me_ester	5.715	C19H18O9	O=C1C=C(OC)C(=O)C=2C(O)=C4C(=C(O)C1=2)C3OC(OC(C(=O)OC)C3)(C)C4	3-Glucosyl-1,7-dihydroxyxanthone_3-Glucosyl-1,7-dihydroxyxanthone	5.6837	C19H18O9	O=C1C=4C=C(O)C=CC=4(OC2=CC(=CC(O)=C12)C3OC(CO)C(O)C(O)C3(O))	4-Glucosyl-1,7-dihydroxyxanthone_4-Glucosyl-1,7-dihydroxyxanthone	5.6837	C19H18O9	O=C1C=4C=C(O)C=CC=4(OC2=C(C=CC(O)=C12)C3OC(CO)C(O)C(O)C3(O))	3,3',4',5,5',7,8-Heptahydroxyflavone,_8CI_3,4',5',8-Tetra-Me_ether	5.6775	C19H18O9	O=C1C(OC)=C(OC=2C(OC)=C(O)C=C(O)C1=2)C3=CC(O)=C(OC)C(OC)=C3	2',3,4',5,5',6,7-Heptahydroxyflavone_2',3,4',7-Tetra-Me_ether	5.6771	C19H18O9	O=C1C(OC)=C(OC2=CC(OC)=C(O)C(O)=C12)C3=CC(O)=C(OC)C=C3(OC)	3,3',4',5,5',6,7-Heptahydroxyflavone_3,3',4',6-Tetra-Me_ether	5.6771	C19H18O9	O=C1C(OC)=C(OC=2C=C(O)C(OC)=C(O)C1=2)C3=CC(O)=C(OC)C(OC)=C3	2',3,4',5,5',6,7-Heptahydroxyflavone_2',3,4',6-Tetra-Me_ether	5.6771	C19H18O9	O=C1C(OC)=C(OC=2C=C(O)C(OC)=C(O)C1=2)C3=CC(O)=C(OC)C=C3(OC)	3,3',4',5,5',6,7-Heptahydroxyflavone_3,3',5',6-Tetra-Me_ether	5.6771	C19H18O9	O=C1C(OC)=C(OC=2C=C(O)C(OC)=C(O)C1=2)C3=CC(OC)=C(O)C(OC)=C3	3,3',4',5,5',6,7-Heptahydroxyflavone_3,3',4',7-Tetra-Me_ether	5.6771	C19H18O9	O=C1C(OC)=C(OC2=CC(OC)=C(O)C(O)=C12)C3=CC(O)=C(OC)C(OC)=C3
Morin_M+H	50	303.05	[M+H]+	3-(2-Carboxyvinyl)-5-(4-hydroxyphenyl)-4-oxo-4H-pyran-2-carboxylic_acid_3-(2-Carboxyvinyl)-5-(4-hydroxyphenyl)-4-oxo-4H-pyran-2-carboxylic_acid	7.9671	C15H10O7	3-(2-Carboxyvinyl)-5-(4-hydroxyphenyl)-4-oxo-4H-pyran-2-carboxylic_acid_(E)-form	7.9671	C15H10O7	O=C(O)C=CC=1C(=O)C(=COC=1(C(=O)O))C2=CC=C(O)C=C2	5,8-Dihydroxy-1-hydroxymethylnaphtho[2,3-c]furan-4,9-dione_1'-Ac	7.8776	C15H10O7	O=C(OCC=2OC=C1C(=O)C3=C(O)C=CC(O)=C3(C(=O)C1=2))C	Ventilone_A_5-Me_ether	7.8435	C15H10O7	O=C2C4=COC(=C4(C(=O)C=3C(O)=C1OCOC1=C(OC)C2=3))C	5,7,10-Trihydroxy-3-methyl-1H-naphtho[2,3-c]pyran-1,6,9-trione_7-Me_ether	7.8399	C15H10O7	O=C1OC(=CC2=C(O)C=3C(=O)C(OC)=CC(=O)C=3(C(O)=C12))C	"MLS000736839-01!5,6,7,8-tetrahydroxy-2-(4-hydroxyphenyl)chromen-4-one"_M+H	7.7293	C15H10O7	O=C1C=C(OC2C(O)=C(O)C(O)=C(O)C12)C=3C=CC(O)=CC=3	4',5,6,7,8-Pentahydroxyflavone_4',5,6,7,8-Pentahydroxyflavone	7.7293	C15H10O7	O=C1C=C(OC2=C(O)C(O)=C(O)C(O)=C12)C3=CC=C(O)C=C3	3,4',5,6,8-Pentahydroxyflavone_3,4',5,6,8-Pentahydroxyflavone	7.7189	C15H10O7	O=C1C(O)=C(OC2=C(O)C=C(O)C(O)=C12)C3=CC=C(O)C=C3	3,4',5,7,8-Pentahydroxyflavone_3,4',5,7,8-Pentahydroxyflavone	7.7189	C15H10O7	O=C1C(O)=C(OC=2C(O)=C(O)C=C(O)C1=2)C3=CC=C(O)C=C3	2',3,5,7,8-Pentahydroxyflavone_2',3,5,7,8-Pentahydroxyflavone	7.7189	C15H10O7	O=C1C(O)=C(OC=2C(O)=C(O)C=C(O)C1=2)C3=CC=CC=C3(O)
Carmaphycin_B_M+H	81	532.305	[M+H]+	Carmaphycin_A_S-Oxide	5.4618	C25H45N3O7S	Carmaphycin_B_M+H	5.4598	C25H45N3O7S	O=C(NC(C(=O)NC(C(=O)NC(C(=O)C1(OC1)(C))CC(C)C)CCS(=O)(=O)C)C(C)C)CCCCC	Carmaphycin_B_M+H	5.4598	C25H45N3O7S	O=C(NC(C(=O)NC(C(=O)NC(C(=O)C1(OC1)(C))CC(C)C)CCS(=O)(=O)C)C(C)C)CCCCC
Rutin_M+H	5	611.16	[M+H]+	Quercetin_3-glycosides_3-O-[Œ≤-L-Rhamnopyranosyl-(1‚Üí6)-Œ≤-D-glucopyranoside]	8.1049	C27H30O16	3,4',5,6,7-Pentahydroxyflavone_3-O-[Œ±-L-Rhamnopyranosyl-(1‚Üí6)-Œ≤-D-glucopyranoside]	8.1049	C27H30O16	O=C3C(OC2OC(COC1OC(C)C(O)C(O)C1(O))C(O)C(O)C2(O))=C(OC=4C=C(O)C(O)=C(O)C3=4)C5=CC=C(O)C=C5	Quercetin_3-glycosides_3-O-[Œ±-L-Rhamnopyranosyl-(1‚Üí6)-Œ≤-D-galactopyranoside]	8.1049	C27H30O16	O=C3C(OC2OC(COC1OC(C)C(O)C(O)C1(O))C(O)C(O)C2(O))=C(OC4=CC(O)=CC(O)=C34)C=5C=CC(O)=C(O)C=5	Rutin_M+H	8.1049	C27H30O16	O=C3C(OC2OC(COC1OC(C)C(O)C(O)C1(O))C(O)C(O)C2(O))=C(OC4=CC(O)=CC(O)=C34)C5=CC=C(O)C(O)=C5	Rutin,_JAN_Rutin,_JAN	8.1049	C27H30O16	O=C3C(OC2OC(COC1OC(C)C(O)C(O)C1(O))C(O)C(O)C2(O))=C(OC4=CC(O)=CC(O)=C34)C=5C=CC(O)=C(O)C=5	HMDB:HMDB03249-2223_Rutin_M+H	8.1049	C27H30O16	O=C3C(OC2OC(COC1OC(C)C(O)C(O)C1(O))C(O)C(O)C2(O))=C(OC4=CC(O)=CC(O)=C34)C=5C=CC(O)=C(O)C=5	HMDB:HMDB03249-2222_Rutin_M+H	8.1049	C27H30O16	O=C3C(OC2OC(COC1OC(C)C(O)C(O)C1(O))C(O)C(O)C2(O))=C(OC4=CC(O)=CC(O)=C34)C=5C=CC(O)=C(O)C=5	NCGC00160628-06!2-(3,4-dihydroxyphenyl)-5,7-dihydroxy-3-[(2S,3R,4S,5S,6R)-3,4,5-trihydroxy-6-[[(2R,3R,4R,5R,6S)-3,4,5-trihydroxy-6-methyloxan-2-yl]oxymethyl]oxan-2-yl]oxychromen-4-one_M+H	8.1049	C27H30O16	O=C3C(OC2OC(COC1OC(C)C(O)C(O)C1(O))C(O)C(O)C2(O))=C(OC4=CC(O)=CC(O)=C34)C5=CC=C(O)C(O)=C5	HMDB:HMDB03249-2221_Rutin_M+H	8.1049	C27H30O16	O=C3C(OC2OC(COC1OC(C)C(O)C(O)C1(O))C(O)C(O)C2(O))=C(OC4=CC(O)=CC(O)=C34)C=5C=CC(O)=C(O)C=5	Quercetin_3-glycosides_3-O-[Œ±-L-Rhamnopyranosyl-(1‚Üí2)-Œ≤-D-galactopyranoside]	8.1015	C27H30O16	O=C3C(OC2OC(CO)C(O)C(O)C2(OC1OC(C)C(O)C(O)C1(O)))=C(OC4=CC(O)=CC(O)=C34)C=5C=CC(O)=C(O)C=5
Swertisin_M+H	24	447.128	[M+H]+	3',4',5,7-Tetrahydroxy-3-C-methylflavone_5-O-Œ±-L-Rhamnoside	8.0964	C22H22O10	Griseusin_B_(+)-form	8.0441	C22H22O10	O=C(O)CC3OC1(OC(C)CC(OC(=O)C)C1(O))(C=2C(=O)C=4C(O)=CC=CC=4(C(=O)C=2C3))	Griseusin_B_Griseusin_B	8.0377	C22H22O10	O=C(O)CC3OC1(OC(C)CC(OC(=O)C)C1(O))(C=2C(=O)C=4C(O)=CC=CC=4(C(=O)C=2C3))	Griseusin_B_(-)-form	8.0028	C22H22O10	O=C(O)CC3OC1(OC(C)CC(OC(=O)C)C1(O))(C=2C(=O)C=4C(O)=CC=CC=4(C(=O)C=2C3))	3',4',6,7-Tetrahydroxyflavone_6-Me_ether,_7-O-Œ±-L-rhamnopyranoside	7.9659	C22H22O10	O=C2C=C(OC3=CC(OC1OC(C)C(O)C(O)C1(O))=C(OC)C=C23)C=4C=CC(O)=C(O)C=4	Piscidic_acid_3-O-(3,4-Dimethoxy-E-cinnamoyl)	7.942	C22H22O10	O=C(OC(C(=O)O)C(O)(C(=O)O)CC1=CC=C(O)C=C1)C=CC=2C=CC(OC)=C(OC)C=2	4',5,7-Trihydroxy-6-methoxyflavone,_8CI_7-O-Œ±-L-Rhamnopyranoside	7.9418	C22H22O10	O=C2C=C(OC3=CC(OC1OC(C)C(O)C(O)C1(O))=C(OC)C(O)=C23)C4=CC=C(O)C=C4	3,7,8-Trihydroxyflavone_8-Me_ether,_7-O-Œ≤-D-galactopyranoside	7.925	C22H22O10	O=C2C(O)=C(OC=3C(OC)=C(OC1OC(CO)C(O)C(O)C1(O))C=CC2=3)C4=CC=CC=C4	4',5,7-Trihydroxy-3-methoxyflavone_7-O-Œ±-L-Rhamnopyranoside	7.9201	C22H22O10	O=C2C(OC)=C(OC3=CC(OC1OC(C)C(O)C(O)C1(O))=CC(O)=C23)C4=CC=C(O)C=C4	Piscidic_acid_3-O-(3-Hydroxy-4-methoxy-E-cinnamoyl),_4-Me_ester	7.9183	C22H22O10	O=C(OC(C(=O)OC)C(O)(C(=O)O)CC1=CC=C(O)C=C1)C=CC=2C=CC(OC)=C(O)C=2
Tiliroside_M+H	9	595.144	[M+H]+	Kaempferol_7-glycosides_7-O-[4-Hydroxy-E-cinnamoyl-(‚Üí6)-Œ≤-D-glucopyranoside]	8.6753	C30H26O13	3,4',5,7-Tetrahydroxyflavone_5-O-[4-Hydroxy-E-cinnamoyl-(‚Üí6)-Œ≤-D-glucopyranoside]	8.6753	C30H26O13	O=C(OCC4OC(OC2=CC(O)=CC=1OC(=C(O)C(=O)C=12)C3=CC=C(O)C=C3)C(O)C(O)C4(O))C=CC5=CC=C(O)C=C5	6-C-Œ≤-D-Glucopyranosyl-3',4',5,7-tetrahydroxyflavone_2''-O-(4-Hydroxycinnamoyl)	8.6666	C30H26O13	O=C(OC4C(O)C(O)C(OC4(C=1C(O)=CC=2OC(=CC(=O)C=2(C=1(O)))C=3C=CC(O)=C(O)C=3))CO)C=CC5=CC=C(O)C=C5	Astragalin_3''-O-(4-Hydroxycinnamoyl)	8.6656	C30H26O13	O=C(OC4C(O)C(OC=2C(=O)C3=C(O)C=C(O)C=C3(OC=2(C1=CC=C(O)C=C1)))OC(CO)C4(O))C=CC5=CC=C(O)C=C5	Astragalin_2''-O-(4-Hydroxy-E-cinnamoyl)	8.6656	C30H26O13	O=C(OC4C(OC=2C(=O)C3=C(O)C=C(O)C=C3(OC=2(C1=CC=C(O)C=C1)))OC(CO)C(O)C4(O))C=CC5=CC=C(O)C=C5	Astragalin_6''-O-(4-Hydroxy-Z-cinnamoyl)	8.6656	C30H26O13	O=C(OCC4OC(OC=2C(=O)C3=C(O)C=C(O)C=C3(OC=2(C1=CC=C(O)C=C1)))C(O)C(O)C4(O))C=CC5=CC=C(O)C=C5	Tiliroside_M+H	8.6656	C30H26O13	O=C(OCC4OC(OC=2C(=O)C3=C(O)C=C(O)C=C3(OC=2(C1=CC=C(O)C=C1)))C(O)C(O)C4(O))C=CC5=CC=C(O)C=C5	Astragalin_2''-O-(4-Hydroxy-Z-cinnamoyl)	8.6656	C30H26O13	O=C(OC4C(OC=2C(=O)C3=C(O)C=C(O)C=C3(OC=2(C1=CC=C(O)C=C1)))OC(CO)C(O)C4(O))C=CC5=CC=C(O)C=C5	Astragalin_4''-O-(4-Hydroxy-E-cinnamoyl)	8.6656	C30H26O13	O=C(OC4C(O)C(O)C(OC=2C(=O)C3=C(O)C=C(O)C=C3(OC=2(C1=CC=C(O)C=C1)))OC4(CO))C=CC5=CC=C(O)C=C5	Kaempferol_3-glycosides_3-O-[4-Hydroxycinnamoyl-(‚Üí6)-Œ≤-D-galactopyranoside]	8.6656	C30H26O13	O=C(OCC4OC(OC=2C(=O)C3=C(O)C=C(O)C=C3(OC=2(C1=CC=C(O)C=C1)))C(O)C(O)C4(O))C=CC5=CC=C(O)C=C5
8-Oxoerythraline_M+H	15	312.123	[M+H]+	2'-Deoxycytidine,_8CI,_9CI_3',4N-Di-Ac	8.5847	C13H17N3O6	Acronydine_Acronydine	8.5577	C18H17NO4	N2=C1OC=CC1=C(OC)C=4C2=CC(OC)=C3OC(C=CC3=4)(C)C	Pukateine_Œ≤-N-Oxide	8.546	C18H17NO4	O=N5(C)(CCC3=CC=1OCOC=1C=4C=2C(O)=CC=CC=2CC5(C3=4))	Pukateine_Œ±-N-Oxide	8.546	C18H17NO4	O=N5(C)(CCC3=CC=1OCOC=1C=4C=2C(O)=CC=CC=2CC5(C3=4))	Norushinsunine_N-Me,_N-oxide(Œ≤-)	8.54	C18H17NO4	O=N5(C)(CCC3=CC=1OCOC=1C=4C2=CC=CC=C2C(O)C5(C3=4))	Oliveroline_Œ≤-N-Oxide	8.54	C18H17NO4	O=N5(C)(CCC3=CC=1OCOC=1C=4C2=CC=CC=C2C(O)C5(C3=4))	Norushinsunine_N-Me,_N-oxide(Œ≤-)	8.54	C18H17NO4	O=N5(C)(CCC3=CC=1OCOC=1C=4C2=CC=CC=C2C(O)C5(C3=4))	Phytophthoradiene_Phytophthoradiene	8.5381	C13H17N3O6	O=C(O)C1=CC(C=C(C(=O)O)C1)NC(=O)C(N)CCC(=N)O	Guanosine_2-N,2-N-Di-Me	8.535	C12H17N5O5	O=C3NC(=NC1=C3(N=CN1C2OC(CO)C(O)C2(O)))N(C)C	Isoguanosine_6N-Di-Me	8.535	C12H17N5O5	O=C3N=C1C(N=CN1C2OC(CO)C(O)C2(O))=C(N3)N(C)C
MLS000863632-01!3-phenyl-2-(trimethylazaniumyl)propanoate_M+H	36	208.133	[M+H]+	Synephrine_N,O-Isopropylidene	6.4334	C12H17NO2	Phenylalanine,_9CI,_USAN_N,N,N-Tri-Me,_betaine	6.4143	C12H17NO2	O=C(O)C(CC1=CC=CC=C1)N(C)(C)C	2-(Methylamino)-1-phenyl-1-propanol_N-Ac	6.4099	C12H17NO2	O=C(N(C)C(C)C(O)C1=CC=CC=C1)C	2-(Methylamino)-1-phenyl-1-propanol_N-Ac	6.4099	C12H17NO2	O=C(N(C)C(C)C(O)C1=CC=CC=C1)C	4-Hydroxyphenethylamine_N-(2-Methylpropanoyl)	6.4075	C12H17NO2	O=C(NCCC1=CC=C(O)C=C1)C(C)C	1,2,3,4-Tetrahydro-7-hydroxy-6-methoxy-1-methylisoquinoline_N-Me	6.401	C12H17NO2	OC=1C=C2C(=CC=1(OC))CCN(C)C2C	1,2,3,4-Tetrahydro-7-hydroxy-6-methoxy-1-methylisoquinoline_N-Me	6.401	C12H17NO2	OC=1C=C2C(=CC=1(OC))CCN(C)C2C	1,2,3,4-Tetrahydro-7-hydroxy-6-methoxy-1-methylisoquinoline_N-Me	6.401	C12H17NO2	OC=1C=C2C(=CC=1(OC))CCN(C)C2C	MLS000863632-01!3-phenyl-2-(trimethylazaniumyl)propanoate_M+H	6.3904	C12H17NO2	O=C([O-])C(CC=1C=CC=CC=1)[N+](C)(C)C	Valine_Benzyl_ester	6.3723	C12H17NO2	O=C(OCC1=CC=CC=C1)C(N)C(C)C
8-Oxoerythraline_M+H	31	312.123	[M+H]+	Oliveridine_N-De-Me	7.5462	C18H17NO4	Oliveridine_7-Epimer,_N-de-Me	7.5462	C18H17NO4	OC4C=1C=C(OC)C=CC=1C=2C=5OCOC=5(C=C3C=2C4(NCC3))	Cularicine_Cularicine	7.5298	C18H17NO4	OC=5C=CC3=C2C=5(OC1=CC=4OCOC=4(C=C1CC2N(C)CC3))	Cularicine_(S)-form	7.5298	C18H17NO4	OC=5C=CC3=C2C=5(OC1=CC=4OCOC=4(C=C1CC2N(C)CC3))	Cularicine_(¬±)-form	7.5298	C18H17NO4	OC=5C=CC3=C2C=5(OC1=CC=4OCOC=4(C=C1CC2N(C)CC3))	Phytophthoradiene_Phytophthoradiene	7.4925	C13H17N3O6	O=C(O)C1=CC(C=C(C(=O)O)C1)NC(=O)C(N)CCC(=N)O	Nantenine_O2-De-Me,_N-de-Me	7.4884	C18H17NO4	OC=1C=C3C4=C(C=1(OC))C2=CC=5OCOC=5(C=C2CC4(NCC3))	Oliveridine_O-De-Me	7.4878	C18H17NO4	OC=3C=CC=4C=1C=5OCOC=5(C=C2C=1C(N(C)CC2)C(O)C=4(C=3))	Pukateine_7S-Hydroxy	7.4878	C18H17NO4	OC1=CC=CC4=C1C=2C=5OCOC=5(C=C3C=2C(N(C)CC3)C4(O))	2'-Deoxycytidine,_8CI,_9CI_3',4N-Di-Ac	7.4876	C13H17N3O6	O=C1N=C(C=CN1C2OC(CO)C(OC(=O)C)C2)NC(=O)C
8-Oxoerythraline_epoxide_M+H	53	328.118	[M+H]+	Erythraline_11-Oxo,_10Œ≤-hydroxy	7.7041	C18H17NO5	Erythraline_8-Oxo,_1Œ±,2Œ±-epoxide	7.6534	C18H17NO5	O=C3C=C6C1OC1C(OC)CC46(C2=CC=5OCOC=5(C=C2CCN34))	8-Oxoerythraline_epoxide_M+H	7.6431	C18H17NO5	O=C3C=C6C1OC1C(OC)CC46(C2=CC=5OCOC=5(C=C2CCN34))	Erythraline_8-Oxo,_11Œ≤-hydroxy	7.6245	C18H17NO5	O=C3C=C1C=CC(OC)CC14(C2=CC=5OCOC=5(C=C2C(O)CN34))	1,3,4,5-Tetrahydroxy-2-prenylacridone_1,3,4,5-Tetrahydroxy-2-prenylacridone	7.5805	C18H17NO5	O=C1C=3C=CC=C(O)C=3(NC=2C(O)=C(O)C(=C(O)C1=2)CC=C(C)C)	8-Oxoerythraline_epoxide_M+H	7.5512	C18H17NO5	O=C3C=C6C1OC1C(OC)CC46(C2=CC=5OCOC=5(C=C2CCN34))	Artocarpene_Artocarpene	7.5036	C18H17NO5	O=C3NC(C2=C(O)C=C(O)C=C2(C=CC=1C=CC(O)=CC=1(O)))CC3	1,3,5,6-Tetrahydroxy-2-prenylacridone_1,3,5,6-Tetrahydroxy-2-prenylacridone	7.4951	C18H17NO5	O=C1C=3C=CC(O)=C(O)C=3(NC2=CC(O)=C(C(O)=C12)CC=C(C)C)	Cytidine,_8CI,_9CI_4N,5'-Di-Ac	7.495	C13H17N3O7	O=C1N=C(C=CN1C2OC(COC(=O)C)C(O)C2(O))NC(=O)C	Lycorine_2-Ketone,_1-Ac	7.4814	C18H17NO5	O=C(OC2C(=O)C=C3CCN4CC1=CC=5OCOC=5(C=C1C2C34))C
8-Oxoerythraline_epoxide_M+H	76	328.118	[M+H]+	Cytidine,_8CI,_9CI_4N,5'-Di-Ac	7.6141	C13H17N3O7	Erythraline_11-Oxo,_10Œ≤-hydroxy	7.4453	C18H17NO5	O=C3C1=CC=5OCOC=5(C=C1C24(C(C=CC(OC)C2)=CCN4(C3(O))))	Erythraline_8-Oxo,_11Œ≤-hydroxy	7.3831	C18H17NO5	O=C3C=C1C=CC(OC)CC14(C2=CC=5OCOC=5(C=C2C(O)CN34))	8-Oxoerythraline_epoxide_M+H	7.3216	C18H17NO5	O=C3C=C6C1OC1C(OC)CC46(C2=CC=5OCOC=5(C=C2CCN34))	Erythraline_8-Oxo,_1Œ±,2Œ±-epoxide	7.3216	C18H17NO5	O=C3C=C6C1OC1C(OC)CC46(C2=CC=5OCOC=5(C=C2CCN34))	8-Oxoerythraline_epoxide_M+H	7.2844	C18H17NO5	O=C3C=C6C1OC1C(OC)CC46(C2=CC=5OCOC=5(C=C2CCN34))	Cularicine_4R-Hydroxy	7.2643	C18H17NO5	OC=5C=CC3=C2C=5(OC1=CC=4OCOC=4(C=C1CC2N(C)CC3(O)))	Lycorine_2-Ketone,_1-Ac	7.2466	C18H17NO5	O=C(OC2C(=O)C=C3CCN4CC1=CC=5OCOC=5(C=C1C2C34))C	3,4-Dihydro-3-hydroxy-1,4-benzoxazin-2-one_O-Œ≤-D-Glucopyranoside	7.2368	C14H17NO8	O=C2OC3=CC=CC=C3(NC2(OC1OC(CO)C(O)C(O)C1(O)))	1,3,4,5-Tetrahydroxy-2-prenylacridone_1,3,4,5-Tetrahydroxy-2-prenylacridone	7.2146	C18H17NO5	O=C1C=3C=CC=C(O)C=3(NC=2C(O)=C(O)C(=C(O)C1=2)CC=C(C)C)
Erysovine_M+H	12	300.159	[M+H]+	Saxitoxin_Saxitoxin	7.2981	C10H17N7O4	Erysotrine_O16-De-Me	7.1637	C18H21NO3	OC=1C=C3C(=CC=1(OC))C24(C(C=CC(OC)C2)=CCN4(CC3))	Erysotrine_O15-De-Me	7.1637	C18H21NO3	OC=1C=C3C(=CC=1(OC))CCN4CC=C2C=CC(OC)CC234	Erysovine_M+H	7.1637	C18H21NO3	OC=1C=C3C(=CC=1(OC))CCN4CC=C2C=CC(OC)CC234	erysovine_M+H	7.1637	C18H21NO3	OC=1C=C3C(=CC=1(OC))CCN4CC=C2C=CC(OC)CC234	Morphine,_BAN_6-Me_ether	7.1448	C18H21NO3	OC=5C=CC4=C1C=5(OC2C(OC)C=CC3C(N(C)CCC123)C4)	Erysotrine_O3-De-Me	7.1436	C18H21NO3	OC4C=CC2=CCN3CCC1=CC(OC)=C(OC)C=C1C23C4	Codeine,_BAN,_USAN_Codeine,_BAN,_USAN	7.1396	C18H21NO3	OC1C=CC5C4N(C)CCC25(C=3C(OC12)=C(OC)C=CC=3C4)	Neopine_Neopine	7.1372	C18H21NO3	OC1CC=C5C4N(C)CCC25(C=3C(OC12)=C(OC)C=CC=3C4)	Amuroline_10-Ketone,_O6-de-Me	7.1097	C18H21NO3	O=C4C=CC3(C=1C(OC)=C(O)C=C2C=1C(N(C)CC2)C3)(CC4)
erysovine_M+H	34	300.159	[M+H]+	Morphine,_BAN_6-Me_ether	7.3338	C18H21NO3	Neopine_Neopine	7.2666	C18H21NO3	OC1CC=C5C4N(C)CCC25(C=3C(OC12)=C(OC)C=CC=3C4)	Codeine,_BAN,_USAN_Codeine,_BAN,_USAN	7.2655	C18H21NO3	OC1C=CC5C4N(C)CCC25(C=3C(OC12)=C(OC)C=CC=3C4)	Erysotrine_O16-De-Me	7.2358	C18H21NO3	OC=1C=C3C(=CC=1(OC))C24(C(C=CC(OC)C2)=CCN4(CC3))	Scortechiniine_A_Stereoisomer,_N-Me	7.2336	C18H21NO3	OC5C=CC3(C=1C=4OCOC=4(C=C2C=1C(N(C)CC2)C3))(CC5)	Cryprochine_10-Ketone,_O7-de-Me	7.229	C18H21NO3	O=C4C=CC3(C=1C(O)=C(OC)C=C2C=1C(N(C)CC2)C3)(CC4)	Amuroline_10-Ketone,_O6-de-Me	7.222	C18H21NO3	O=C4C=CC3(C=1C(OC)=C(O)C=C2C=1C(N(C)CC2)C3)(CC4)	Erythratine_2-Deoxy	7.1741	C18H21NO3	O1C=2C=C4C(=CC=2(OC1))C35(C(=CCC(OC)C3)CCN5(CC4))	Amuroline_10-Ketone,_O7-de-Me	7.1736	C18H21NO3	O=C4C=CC3(C=1C(O)=C(OC)C=C2C=1C(N(C)CC2)C3)(CC4)	Erysovine_M+H	7.1616	C18H21NO3	OC=1C=C3C(=CC=1(OC))CCN4CC=C2C=CC(OC)CC234
MLS000728592-01!methyl_1-[2-(1H-indol-3-yl)ethyl]pyridin-1-ium-3-carboxylate_M+H	25	361.054	[M+H]+	Antibiotic_C_1778B_Ac,_S-oxide(S-)	5.755	C13H16N2O8S	Flavellagic_acid_2,3,8-Tri-Me_ether	5.5174	C17H12O9	O=C1OC3=C(OC)C(OC)=C(O)C=4C(=O)OC=2C(OC)=C(O)C=C1C=2C3=4	Flavellagic_acid_3,7,8-Tri-Me_ether	5.5174	C17H12O9	O=C1OC=3C(OC)=C(O)C(O)=C4C(=O)OC=2C(OC)=C(OC)C=C1C=2C=34	2,2':5',2''-Terthiophene-5-methanol,_9CI_3-Methyl-2-butenoyl	5.4802	C18H16O2S3	O=C(OCC3=CC=C(C2=CC=C(C1=CC=CS1)S2)S3)C=C(C)C	2,2':5',2''-Terthiophene-5-methanol,_9CI_Tigloyl	5.4389	C18H16O2S3	O=C(OCC3=CC=C(C2=CC=C(C1=CC=CS1)S2)S3)C(=CC)C	2,2':5',2''-Terthiophene-5-methanol,_9CI_Angeloyl	5.4389	C18H16O2S3	O=C(OCC3=CC=C(C2=CC=C(C1=CC=CS1)S2)S3)C(=CC)C	Cyclocanaliculatin_Cyclocanaliculatin	5.4022	C21H12O6	O=C2OC1=CC=CC(=C1C=3OCC=4C(=O)C=5C=CC=C(O)C=5(C(=O)C=4(C2=3)))C	Crassiflorone_Crassiflorone	5.2796	C21H12O6	O=C3OC1=CC=CC(=C1C=4OC=2C(=O)C=5C(O)=CC(=CC=5(C(=O)C=2C3=4))C)C	Diphthiocol_Diphthiocol	5.263	C21H12O6	O=C1C(O)=C(C(=O)C2=CC=CC=C12)CC=3C(=O)C4=CC=CC=C4(C(=O)C=3(O))	Arenicochromene_Arenicochromene	5.256	C21H12O6	O=C1C=C3C=5C(O)=CC=CC=5(C(=O)C=4C(O)=C(OC)C2=CC(O)=CC1=C2C3=4)
Erythraline_M+H	14	298.143	[M+H]+	Girinimbine_1,2-Dihydro,_1R,2R-dihydroxy	7.8456	C18H19NO3	1,2-Dihydroxyaporphine_O1-Me,_N-oxide	7.8156	C18H19NO3	O=N4(C)(CCC2=CC(O)=C(OC)C=3C1=CC=CC=C1CC4(C2=3))	Pronuciferine_O7-De-Me	7.7672	C18H19NO3	O=C1C=CC4(C=C1)(C=2C(O)=C(OC)C=C3C=2C(N(C)CC3)C4)	Pronuciferine_O7-De-Me	7.7672	C18H19NO3	O=C1C=CC4(C=C1)(C=2C(O)=C(OC)C=C3C=2C(N(C)CC3)C4)	Pronuciferine_O6-De-Me	7.7672	C18H19NO3	O=C1C=CC4(C=C1)(C=2C(OC)=C(O)C=C3C=2C(N(C)CC3)C4)	Pronuciferine_O6-De-Me	7.7672	C18H19NO3	O=C1C=CC4(C=C1)(C=2C(OC)=C(O)C=C3C=2C(N(C)CC3)C4)	Pronuciferine_O6-De-Me	7.7672	C18H19NO3	O=C1C=CC4(C=C1)(C=2C(OC)=C(O)C=C3C=2C(N(C)CC3)C4)	Pronuciferine_O7-De-Me	7.7672	C18H19NO3	O=C1C=CC4(C=C1)(C=2C(O)=C(OC)C=C3C=2C(N(C)CC3)C4)	Erysotrine_10,11-Didehydro,_O16-de-Me	7.7671	C18H19NO3	OC=2C=C3C=CN4CC=C1C=CC(OC)CC14(C3(=CC=2(OC)))	Erysotrine_10,11-Didehydro,_O15-de-Me	7.7671	C18H19NO3	OC=4C=C2C(C=CN3CC=C1C=CC(OC)CC123)=CC=4(OC)
MLS000515960-01!_M+H	55	151.123	[M+H]+	p-Mentha-3,8-dien-2-one_p-Mentha-3,8-dien-2-one	6.093	C10H14O	p-Mentha-1,8-dien-6-one_(R)-form	6.0754	C10H14O	O=C1C(=CCC(C(=C)C)C1)C	p-Mentha-1,8-dien-6-one_(¬±)-form	6.0754	C10H14O	O=C1C(=CCC(C(=C)C)C1)C	p-Mentha-1,8-dien-6-one_(S)-form	6.0754	C10H14O	O=C1C(=CCC(C(=C)C)C1)C	p-Mentha-1,8-dien-6-one_p-Mentha-1,8-dien-6-one	6.0754	C10H14O	O=C1C(=CCC(C(=C)C)C1)C	HMDB:HMDB04487-2396_(+)-(S)-Carvone_M+H	6.0754	C10H14O	O=C1C(=CCC(C(=C)C)C1)C	HMDB:HMDB04487-2394_(+)-(S)-Carvone_M+H	6.0754	C10H14O	O=C1C(=CCC(C(=C)C)C1)C	HMDB:HMDB04487-2395_(+)-(S)-Carvone_M+H	6.0754	C10H14O	O=C1C(=CCC(C(=C)C)C1)C	p-Mentha-1,8-dien-3-one,_8CI_p-Mentha-1,8-dien-3-one,_8CI	6.0723	C10H14O	O=C1C=C(C)CCC1C(=C)C	p-Mentha-1,8-dien-3-one,_8CI_(S)-form	6.0723	C10H14O	O=C1C=C(C)CCC1C(=C)C
Erythraline_M+H	30	298.143	[M+H]+	Verpacamide_D_Verpacamide_D	7.3761	C12H19N5O4	Spirostaphylotrichin_R_3-Epimer	7.2528	C14H19NO6	O=C2C=CC(=CCC)C1(C(=O)N(OC)C(O)(C)C1(O))(C2(O))	Triticone_E_Triticone_E	7.2528	C14H19NO6	O=C2C=CC(=CCC)C1(C(=O)N(OC)C(O)(C)C1(O))(C2(O))	Triticone_E_6-Epimer	7.2528	C14H19NO6	O=C2C=CC(=CCC)C1(C(=O)N(OC)C(O)(C)C1(O))(C2(O))	Spirostaphylotrichin_R_Spirostaphylotrichin_R	7.2528	C14H19NO6	O=C2C=CC(=CCC)C1(C(=O)N(OC)C(O)(C)C1(O))(C2(O))	Spirostaphylotrichin_S_Stereoisomer	7.2455	C14H19NO6	O=C2C=CC(C=CC)C1(C(=O)N(OC)C(O)(C)C1(O))(C2(O))	Spirostaphylotrichin_S_Spirostaphylotrichin_S	7.2455	C14H19NO6	O=C2C=CC(C=CC)C1(C(=O)N(OC)C(O)(C)C1(O))(C2(O))	Serine_N-(2,3-Dihydroxybenzoyl),_butyl_ester	7.2371	C14H19NO6	O=C(OCCCC)C(NC(=O)C=1C=CC=C(O)C=1(O))CO	Pachyconfine_Pachyconfine	7.1436	C18H19NO3	OC=1C=C4C3=C(C=1(OC))C2=CC=CC=C2C(O)C3N(C)CC4	1-Piperettylpyrrolidine_(E,E,E)-form	7.1107	C18H19NO3	O=C(C=CC=CC=CC=1C=CC=2OCOC=2(C=1))N3CCCC3
"MLS001049114-01!4,8-dihydroxynaphthalene-1,2-dione"_M+H	23	191.034	[M+H]+	2,8-Decadiene-4,6-diynedioic_acid_(E,Z)-form	6.3153	C10H6O4	2,8-Decadiene-4,6-diynedioic_acid_(Z,Z)-form	6.3153	C10H6O4	O=C(O)C=CC#CC#CC=CC(=O)O	2,8-Decadiene-4,6-diynedioic_acid_2,8-Decadiene-4,6-diynedioic_acid	6.3153	C10H6O4	O=C(O)C=CC#CC#CC=CC(=O)O	2,8-Decadiene-4,6-diynedioic_acid_(E,E)-form	6.3153	C10H6O4	O=C(O)C=CC#CC#CC=CC(=O)O	Cerberinic_acid_Cerberinic_acid	6.2974	C10H6O4	O=CC1=CC=C2C(=COC=C12)C(=O)O	2-Oxo-2H-1-benzopyran-4-carboxylic_acid,_9CI_2-Oxo-2H-1-benzopyran-4-carboxylic_acid,_9CI	6.2805	C10H6O4	O=C(O)C2=CC(=O)OC1=CC=CC=C12	6-Formyl-5-benzofurancarboxylic_acid_6-Formyl-5-benzofurancarboxylic_acid	6.2716	C10H6O4	O=CC=1C=C2OC=CC2(=CC=1(C(=O)O))	5-Formyl-6-benzofurancarboxylic_acid_5-Formyl-6-benzofurancarboxylic_acid	6.2716	C10H6O4	O=CC=1C=C2C=COC2(=CC=1(C(=O)O))	7-Hydroxy-2-oxo-2H-1-benzopyran-6-carboxaldehyde,_9CI_7-Hydroxy-2-oxo-2H-1-benzopyran-6-carboxaldehyde,_9CI	6.2212	C10H6O4	O=CC=1C=C2C=CC(=O)OC2(=CC=1(O))	Cyclo(cysteinylseryl)_Cyclo(cysteinylseryl)	6.1104	C6H10N2O3S	O=C1NC(C(=O)NC1CO)CS
Erythratidinone_M+H	46	330.17	[M+H]+	Valclavam_Valclavam	7.8927	C14H23N3O6	Salutaridine_5,6Œæ-Dihydro	7.762	C19H23NO4	O=C4C=C3C2N(C)CCC3(C=1C(O)=C(OC)C=CC=1C2)CC4(OC)	Fortuneine_3-Epimer,_6Œ≤,7Œ≤-epoxide,_O16-de-Me	7.7582	C19H23NO4	OC=1C=C2C(=CC=1(OC))CCCN3CC5OC45(C=CC(OC)CC234)	Cepharamine_Cepharamine	7.7572	C19H23NO4	O=C3C(OC)=CC24(N(C)CCC4(C=1C(O)=C(OC)C=CC=1CC2)(C3))	Cepharamine_(-)-form	7.7572	C19H23NO4	O=C3C(OC)=CC24(N(C)CCC4(C=1C(O)=C(OC)C=CC=1CC2)(C3))	Cepharamine_(¬±)-form	7.7572	C19H23NO4	O=C3C(OC)=CC24(N(C)CCC4(C=1C(O)=C(OC)C=CC=1CC2)(C3))	Orientalinone_13-Epimer,_8,9-dihydro	7.7526	C19H23NO4	O=C4C=CC3(C=1C(O)=C(OC)C=C2C=1C(N(C)CC2)C3)(CC4(OC))	Orientalinone_11,12-Dihydro	7.7483	C19H23NO4	O=C4C(OC)=CC3(C=1C(O)=C(OC)C=C2C=1C(N(C)CC2)C3)(CC4)	Regecoline_Regecoline	7.7478	C19H23NO4	O=C4C=C1C5=C(N(C)CC1)CCC23(C5(=C4(OC(OC)(C2)C(O)CC3)))	Excentricine_14-Deoxy,_14,15-didehydro,_N-Me	7.7464	C19H23NO4	OC1CC=C2OC(=CC1)C4C3=C2C(OC)=C(OC)C=C3CCN4(C)
MLS001048976-01!2-(4-hydroxyphenyl)ethyl-trimethylazanium_M+H	36	308.05	[M+H]+	Nitrosporeusine_A_3a,7a-Diepimer	5.9184	C14H13NO5S	Nitrosporeusine_A_Nitrosporeusine_A	5.9184	C14H13NO5S	O=C1NC(=O)C2(CCC(O)C12)SC(=O)C3=CC=C(O)C=C3	2'-Deoxycytidine,_8CI,_9CI_3'-Phosphate	5.8096	C9H14N3O7P	O=C1NC(=N)C=CN1C2OC(CO)C(OP(=O)(O)O)C2	2'-Deoxycytidine,_8CI,_9CI_5'-Phosphate	5.8006	C9H14N3O7P	O=C1NC(=N)C=CN1C2OC(COP(=O)(O)O)C(O)C2	HMDB:HMDB01202-1463_dCMP_M+H	5.7565	C9H14N3O7P	O=C1N=C(N)C=CN1C2OC(COP(=O)(O)O)C(O)C2	HMDB:HMDB01202-1465_dCMP_M+H	5.7565	C9H14N3O7P	O=C1N=C(N)C=CN1C2OC(COP(=O)(O)O)C(O)C2	HMDB:HMDB01202-1464_dCMP_M+H	5.7565	C9H14N3O7P	O=C1N=C(N)C=CN1C2OC(COP(=O)(O)O)C(O)C2	Oxocompostelline_O-De-Me	5.6271	C17H9NO5	O=C1C4=NC=CC=5C=CC(O)=C(OC2=CC=3OCOC=3(C=C12))C4=5	Cepharadione_A_3-Hydroxy,_N-de-Me	5.4679	C17H9NO5	O=C2NC3=CC1=CC=CC=C1C=4C=5OCOC=5(C(O)=C(C2(=O))C3=4)	Tuberosinone_Tuberosinone	5.4366	C17H9NO5	O=C2NC=3C=C1C=CC(O)=CC1=C4C=5OCOC=5(C=C(C2(=O))C=34)
Erythratidinone_M+H	63	330.17	[M+H]+	Valclavam_Valclavam	7.5873	C14H23N3O6	Salutaridine_5,6Œæ-Dihydro	7.5553	C19H23NO4	O=C4C=C3C2N(C)CCC3(C=1C(O)=C(OC)C=CC=1C2)CC4(OC)	Cohirsinine_Cohirsinine	7.5307	C19H23NO4	O=C3C1=CC(O)=C(OC)C=C1CC24(C(=CCC(OC)C2)CCCN34)	Fortuneine_3-Epimer,_6Œ≤,7Œ≤-epoxide,_O16-de-Me	7.5266	C19H23NO4	OC=1C=C2C(=CC=1(OC))CCCN3CC5OC45(C=CC(OC)CC234)	Orientalinone_13-Epimer,_8,9-dihydro	7.4958	C19H23NO4	O=C4C=CC3(C=1C(O)=C(OC)C=C2C=1C(N(C)CC2)C3)(CC4(OC))	Fortuneine_3-Epimer,_6Œ≤,7Œ≤-epoxide,_O17-de-Me	7.4837	C19H23NO4	OC=1C=C2C(=CC=1(OC))C35(N(CCC2)CC4OC45(C=CC(OC)C3))	Schelhammerine_3-Epimer,_2-deoxy,_12Œæ-hydroxy	7.4736	C19H23NO4	OC3C1=CC=5OCOC=5(C=C1C24(C(=CCC(OC)C2)CCN4(CC3)))	Cepharamine_(¬±)-form	7.462	C19H23NO4	O=C3C(OC)=CC24(N(C)CCC4(C=1C(O)=C(OC)C=CC=1CC2)(C3))	Cepharamine_Cepharamine	7.462	C19H23NO4	O=C3C(OC)=CC24(N(C)CCC4(C=1C(O)=C(OC)C=CC=1CC2)(C3))	Cepharamine_(-)-form	7.462	C19H23NO4	O=C3C(OC)=CC24(N(C)CCC4(C=1C(O)=C(OC)C=CC=1CC2)(C3))
Erythrinine_M+H	25	330.17	[M+H]+	Salutaridine_5,6Œæ-Dihydro	7.5214	C19H23NO4	Orientalinone_13-Epimer,_8,9-dihydro	7.5123	C19H23NO4	O=C4C=CC3(C=1C(O)=C(OC)C=C2C=1C(N(C)CC2)C3)(CC4(OC))	Cepharamine_(-)-form	7.4466	C19H23NO4	O=C3C(OC)=CC24(N(C)CCC4(C=1C(O)=C(OC)C=CC=1CC2)(C3))	Cepharamine_Cepharamine	7.4466	C19H23NO4	O=C3C(OC)=CC24(N(C)CCC4(C=1C(O)=C(OC)C=CC=1CC2)(C3))	Cepharamine_(¬±)-form	7.4466	C19H23NO4	O=C3C(OC)=CC24(N(C)CCC4(C=1C(O)=C(OC)C=CC=1CC2)(C3))	Regecoline_Regecoline	7.4455	C19H23NO4	O=C4C=C1C5=C(N(C)CC1)CCC23(C5(=C4(OC(OC)(C2)C(O)CC3)))	Orientalinone_11,12-Dihydro	7.4393	C19H23NO4	O=C4C(OC)=CC3(C=1C(O)=C(OC)C=C2C=1C(N(C)CC2)C3)(CC4)	Excentricine_14-Deoxy,_14,15-didehydro,_N-Me	7.4199	C19H23NO4	OC1CC=C2OC(=CC1)C4C3=C2C(OC)=C(OC)C=C3CCN4(C)	Regecoline_11-Epimer	7.41	C19H23NO4	O=C4C=C1C5=C(N(C)CC1)CCC23(C5(=C4(OC(OC)(C2)C(O)CC3)))	Isosinomenine_Isosinomenine	7.3865	C19H23NO4	O=C3C(OC)=CC24(C=1C(O)=C(OC)C=CC=1CC(N(C)CC2)C4(C3))
Erythrinine_M+H	37	314.138	[M+H]+	Erysotramidine_O16-De-Me	7.2836	C18H19NO4	Cepharatine_A_Cepharatine_A	7.2696	C18H19NO4	O=C3C=C2C=CC=1C=CC(OC)=C(O)C=1C24(CCN(C)C3(O)C4)	Cepharatine_A_4-Deoxy,_2-hydroxy	7.2666	C18H19NO4	O=C3C=C2C=CC1=CC(O)=C(OC)C=C1C24(CCN(C)C3(O)C4)	Erythraline_11Œ±-Hydroxy	7.2078	C18H19NO4	OC3C1=CC=5OCOC=5(C=C1C24(C(C=CC(OC)C2)=CCN4(C3)))	Erythraline_11Œ≤-Hydroxy	7.2078	C18H19NO4	OC3C1=CC=5OCOC=5(C=C1C24(C(C=CC(OC)C2)=CCN4(C3)))	14-Hydroxycodeine_6-Ketone	7.1863	C18H19NO4	O=C1C=CC5(O)(C4N(C)CCC25(C=3C(OC12)=C(OC)C=CC=3C4))	Erythrinine_M+H	7.1637	C18H19NO4	OC3C1=CC=5OCOC=5(C=C1C24(C(C=CC(OC)C2)=CCN4(C3)))	Salutaridine_O6-De-Me	7.1355	C18H19NO4	O=C1C=C4C3N(C)CCC4(C=C1(O))(C=2C(O)=C(OC)C=CC=2C3)	Erythrartine_11-Ketone,_O16-de-Me	7.0878	C18H19NO4	O=C3C1=CC(O)=C(OC)C=C1C24(C(C=CC(OC)C2)=CCN4(C3))	Erythrartine_11-Ketone,_O15-de-Me	7.0878	C18H19NO4	O=C3C1=CC(OC)=C(O)C=C1C24(C(C=CC(OC)C2)=CCN4(C3))
Crystamidine_M+H	16	310.107	[M+H]+	NCGC00380398-01!2-[(3,6-dihydroxy-5-methoxy-7-methyl-4-oxochromen-2-yl)amino]propanoic_acid_M+H	8.1397	C14H15NO7	JBIR_58_JBIR_58	8.115	C14H15NO7	O=C1C3=C(O)C(O)=C(C(=N)O)C=2OC(OC)CC(OC1C)C=23	Narciclasine_1,10bŒ±-Dihydro	8.0352	C14H15NO7	O=C2NC4C(O)C(O)C(O)CC4(C3=CC=1OCOC=1C(O)=C23)	Narciclasine_1,10bŒ≤-Dihydro	8.0352	C14H15NO7	O=C2NC4C(O)C(O)C(O)CC4(C3=CC=1OCOC=1C(O)=C23)	Pancratistatin_7-Deoxy	8.0117	C14H15NO7	O=C1NC4C(O)C(O)C(O)C(O)C4(C2=CC=3OCOC=3(C=C12))	Aspartic_acid,_INN,_USAN_N-(4-Hydroxy-3-methoxycinnamoyl)	7.6762	C14H15NO7	O=C(O)CC(NC(=O)C=CC=1C=CC(O)=C(OC)C=1)C(=O)O	Clausevatine_E_1'-Deoxy,_1',2'-didehydro	7.4931	C18H15NO4	O=C4OC(=C(O)C3=C4(C=CC=2NC1=CC=CC=C1C=23))C(O)(C)C	Atalaphyllidine_Atalaphyllidine	7.4915	C18H15NO4	O=C1C=4C=CC=C(O)C=4(NC=2C=3C=CC(OC=3(C=C(O)C1=2))(C)C)	Crystamidine_(¬±)-form	7.4218	C18H15NO4	O=C2C=C1C=CC(OC)CC13(C4=CC=5OCOC=5(C=C4(C=CN23)))	Crystamidine_Crystamidine	7.4218	C18H15NO4	O=C2C=C1C=CC(OC)CC13(C4=CC=5OCOC=5(C=C4(C=CN23)))
Crystamidine_M+H	10	310.107	[M+H]+	Muscaaurin_I_12-Decarboxy,_4',5'-dihydro	7.8334	C13H15N3O6	Clausevatine_E_1'-Deoxy,_1',2'-didehydro	7.7738	C18H15NO4	O=C4OC(=C(O)C3=C4(C=CC=2NC1=CC=CC=C1C=23))C(O)(C)C	JBIR_58_JBIR_58	7.7562	C14H15NO7	O=C1C3=C(O)C(O)=C(C(=N)O)C=2OC(OC)CC(OC1C)C=23	Atalaphyllidine_Atalaphyllidine	7.7519	C18H15NO4	O=C1C=4C=CC=C(O)C=4(NC=2C=3C=CC(OC=3(C=C(O)C1=2))(C)C)	NCGC00380398-01!2-[(3,6-dihydroxy-5-methoxy-7-methyl-4-oxochromen-2-yl)amino]propanoic_acid_M+H	7.7325	C14H15NO7	O=C(O)C(NC=1OC=2C=C(C(O)=C(OC)C=2(C(=O)C=1(O)))C)C	Guattescidine_Guattescidine	7.6734	C18H15NO4	OC=2C=CC=3C=4C=5OCOC=5(C=C1C=4(C(=NCC1)C(O)(C=3(C=2))C))	Narciclasine_1,10bŒ≤-Dihydro	7.5706	C14H15NO7	O=C2NC4C(O)C(O)C(O)CC4(C3=CC=1OCOC=1C(O)=C23)	Narciclasine_1,10bŒ±-Dihydro	7.5706	C14H15NO7	O=C2NC4C(O)C(O)C(O)CC4(C3=CC=1OCOC=1C(O)=C23)	1-(4-Methoxybenzoyl)-6,7-methylenedioxyisoquinoline_1,2-Dihydro	7.5551	C18H15NO4	O=C(C1=CC=C(OC)C=C1)C3NC=CC2=CC=4OCOC=4(C=C23)	Aristolactam_C_II_Aristolactam_C_II	7.53	C18H15NO4	O=C2NC3=CC1=CC=CC=C1C=4C(OC)=C(OC)C(=C2C3=4)CO
MLS002706489-01!_M+H	38	192.102	[M+H]+	4-Hydroxycitrulline_4-Hydroxycitrulline	6.8956	C6H13N3O4	2-Amino-4-mercaptobutanoic_acid_S-Butyl	6.8295	C8H17NO2S	O=C(O)C(N)CCSCCCC	MLS002706489-01!_M+H	6.756	C11H13NO2	O1C=2C=C3C(=CC=2(OC1))CCN(C)C3	Hydrohydrastinine_Hydrohydrastinine	6.756	C11H13NO2	O1C=2C=C3C(=CC=2(OC1))CCN(C)C3	4-Methyl-5-phenyl-2-oxazolidinone_N-Me	6.7448	C11H13NO2	O=C2OC(C1=CC=CC=C1)C(N2C)C	4-Methyl-5-phenyl-2-oxazolidinone_(4S,5S)-form	6.7448	C11H13NO2	O=C2OC(C1=CC=CC=C1)C(N2C)C	5-Phenyl-2-oxazolidinone,_9CI_3-Et	6.7207	C11H13NO2	O=C2OC(C1=CC=CC=C1)CN2CC	3-(4-Aminophenyl)-2-propenoic_acid,_9CI_Et_ester	6.6991	C11H13NO2	O=C(OCC)C=CC1=CC=C(N)C=C1	3-Ethyl-1,3-dihydro-3-methoxy-2H-indol-2-one,_9CI_3-Ethyl-1,3-dihydro-3-methoxy-2H-indol-2-one,_9CI	6.6741	C11H13NO2	O=C2NC1=CC=CC=C1C2(OC)CC	N-(2-Hydroxyethyl)cinnamamide,_8CI_N-(2-Hydroxyethyl)cinnamamide,_8CI	6.6662	C11H13NO2	O=C(C=CC1=CC=CC=C1)NCCO
Licarin_A_M+H	49	327.159	[M+H]+	Geralcin_D_Geralcin_D	7.6918	C15H22N2O6	Hyrtioseragamine_A_Hyrtioseragamine_A	7.607	C16H18N6O2	N=C(N)NCCCC=1N=C2OC(=CC2(=NC=1(O)))C3=CC=CC=C3(N)	NCGC00347558-02!4-amino-2-hydroxy-5-[[1-hydroxy-1-(5-oxo-6-bicyclo[4.1.0]hept-3-enyl)propan-2-yl]amino]-5-oxopentanoic_acid_M+H	7.4821	C15H22N2O6	O=C(O)C(O)CC(N)C(=O)NC(C)C(O)C12(C(=O)C=CCC2(C1))	Ajuforrestine_A_15,16-Dihydro	7.3963	C20H22O4	O=C2C=C1C(=C(C)CCC1(C3=C(O)C=4OCC(C=4(C(O)=C23))C)C)C	18(4‚Üí3)-Abeo-12,16-epoxy-11,14-dihydroxy-3,5,8,11,13-abietapentaen-7-one_18(4‚Üí3)-Abeo-12,16-epoxy-11,14-dihydroxy-3,5,8,11,13-abietapentaen-7-one	7.3963	C20H22O4	O=C2C=C1C(=C(C)CCC1(C3=C(O)C=4OCC(C=4(C(O)=C23))C)C)C	18(4‚Üí3)-Abeo-12,16-epoxy-11,14-dihydroxy-3,5,8,11,13-abietapentaen-7-one_(15S)-form	7.3963	C20H22O4	O=C2C=C1C(=C(C)CCC1(C3=C(O)C=4OCC(C=4(C(O)=C23))C)C)C	Uncinatone_Uncinatone	7.3874	C20H22O4	O=C2C=C1C(=C(C)CCC1(C3=C(O)C=4OC(C)CC=4(C(O)=C23))C)C	Aggregatin_D_Aggregatin_D	7.3317	C20H22O4	O=C2C1=CC=CC=C1C3(O)(OC(O)(C)CC=CC3(=C2CC=C(C)C))	4,5,7-Trihydroxy-8-prenylflavan_4,5,7-Trihydroxy-8-prenylflavan	7.3195	C20H22O4	OC3=CC(O)=C2C(OC(C1=CC=CC=C1)CC2(O))=C3CC=C(C)C	4,5,7-Trihydroxy-8-prenylflavan_(2S,4R)-form	7.3195	C20H22O4	OC3=CC(O)=C2C(OC(C1=CC=CC=C1)CC2(O))=C3CC=C(C)C
cyclo(Trp-Ala)_M+H	70	258.123	[M+H]+	Indolmycin_Indolmycin	7.884	C14H15N3O2	5-Hydroxy-3-methyl-2-pentenoic_acid,_9CI_Ac,_(3-carboxypropyl)amide	7.8522	C12H19NO5	O=C(O)CCCNC(=O)C=C(C)CCOC(=O)C	HMDB:HMDB00982-1376_5-Methylcytidine_M+H	7.8501	C10H15N3O5	O=C1N=C(N)C(=CN1C2OC(CO)C(O)C2(O))C	HMDB:HMDB00982-1377_5-Methylcytidine_M+H	7.8501	C10H15N3O5	O=C1N=C(N)C(=CN1C2OC(CO)C(O)C2(O))C	HMDB:HMDB00982-1375_5-Methylcytidine_M+H	7.8501	C10H15N3O5	O=C1N=C(N)C(=CN1C2OC(CO)C(O)C2(O))C	Flindersine_N-(Hydroxymethyl)	7.8464	C15H15NO3	O=C3C=1C=CC(OC=1C2=CC=CC=C2N3CO)(C)C	Cytidine,_8CI,_9CI_4N-Me	7.8132	C10H15N3O5	O=C1NC(=NC)C=CN1C2OC(CO)C(O)C2(O)	Cytidine,_8CI,_9CI_3N-Me	7.8132	C10H15N3O5	O=C1N(C(=N)C=CN1C2OC(CO)C(O)C2(O))C	5-Methylcytidine,_8CI,_9CI_5-Methylcytidine,_8CI,_9CI	7.8132	C10H15N3O5	O=C1NC(=N)C(=CN1C2OC(CO)C(O)C2(O))C	5-Hydroxy-3-methyl-2-pentenoic_acid,_9CI_Ac,_[3-(methoxycarbonyl)ethyl]amide	7.8113	C12H19NO5	O=C(C=C(C)CCOC(=O)C)NCCC(=O)OC
Licarin_A_M+H	15	327.159	[M+H]+	Piloselloidal_Piloselloidal	7.3304	C20H22O4	Aggregatin_D_Aggregatin_D	7.3226	C20H22O4	O=C2C1=CC=CC=C1C3(O)(OC(O)(C)CC=CC3(=C2CC=C(C)C))	8-(3,7-Dimethyl-2,6-octadienyl)-2,7-dihydroxy-1,4-naphthoquinone_8-(3,7-Dimethyl-2,6-octadienyl)-2,7-dihydroxy-1,4-naphthoquinone	7.2519	C20H22O4	O=C2C=C(O)C(=O)C1=C2(C=CC(O)=C1CC=C(C)CCC=C(C)C)	8-(3,7-Dimethyl-2,6-octadienyl)-2,7-dihydroxy-1,4-naphthoquinone_(E)-form	7.2519	C20H22O4	O=C2C=C(O)C(=O)C1=C2(C=CC(O)=C1CC=C(C)CCC=C(C)C)	Voaphylline_hydroxyindolenine_16-Oxo	7.2373	C19H22N2O3	O=C4C2=NC1=CC=CC=C1C2(O)CCN5CC3OC3C(C4)(C5)CC	18(4‚Üí3)-Abeo-12,16-epoxy-11,14-dihydroxy-3,5,8,11,13-abietapentaen-7-one_18(4‚Üí3)-Abeo-12,16-epoxy-11,14-dihydroxy-3,5,8,11,13-abietapentaen-7-one	7.2248	C20H22O4	O=C2C=C1C(=C(C)CCC1(C3=C(O)C=4OCC(C=4(C(O)=C23))C)C)C	18(4‚Üí3)-Abeo-12,16-epoxy-11,14-dihydroxy-3,5,8,11,13-abietapentaen-7-one_(15S)-form	7.2248	C20H22O4	O=C2C=C1C(=C(C)CCC1(C3=C(O)C=4OCC(C=4(C(O)=C23))C)C)C	Ajuforrestine_A_15,16-Dihydro	7.2248	C20H22O4	O=C2C=C1C(=C(C)CCC1(C3=C(O)C=4OCC(C=4(C(O)=C23))C)C)C	Uncinatone_Uncinatone	7.2107	C20H22O4	O=C2C=C1C(=C(C)CCC1(C3=C(O)C=4OC(C)CC=4(C(O)=C23))C)C	10-Prenylspatheliachromene_1''-Hydroxy,_5-deoxy	7.1861	C20H22O4	O=C3C=C(OC2=C3(C=C1C=CC(OC1=C2CC=C(C)C)(C)C))CO
MLS000060711-01!_M+H	44	208.097	[M+H]+	1,2,3,4-Tetrahydro-6-hydroxy-1-methyl-3-isoquinolinecarboxylic_acid_1,2,3,4-Tetrahydro-6-hydroxy-1-methyl-3-isoquinolinecarboxylic_acid	6.5771	C11H13NO3	1,2,3,4-Tetrahydro-6-hydroxy-1-methyl-3-isoquinolinecarboxylic_acid_(1Œæ,3Œæ)-form	6.5771	C11H13NO3	O=C(O)C2NC(C1=CC=C(O)C=C1C2)C	Felinine_(¬±)-form	6.5325	C8H17NO3S	O=C(O)C(N)CSC(C)(C)CCO	Felinine_(R)-form	6.5325	C8H17NO3S	O=C(O)C(N)CSC(C)(C)CCO	Felinine_Felinine	6.5325	C8H17NO3S	O=C(O)C(N)CSC(C)(C)CCO	1,6,7-Isoquinolinetriol_3,4-Dihydro,_6-Me_ether,_N-Me	6.529	C11H13NO3	O=C2C1=CC(O)=C(OC)C=C1CCN2C	2,3-Dihydro-1-formyl-2-hydroxy-5-methoxy-6-methyl-1H-indole_2,3-Dihydro-1-formyl-2-hydroxy-5-methoxy-6-methyl-1H-indole	6.4904	C11H13NO3	O=CN2C1=CC(=C(OC)C=C1CC2(O))C	HMDB:HMDB00512-737_N-Acetyl-L-phenylalanine_M+H	6.4709	C11H13NO3	O=C(O)C(NC(=O)C)CC1=CC=CC=C1	HMDB:HMDB00512-738_N-Acetyl-L-phenylalanine_M+H	6.4709	C11H13NO3	O=C(O)C(NC(=O)C)CC1=CC=CC=C1	Phenylalanine,_9CI,_USAN_N-Ac	6.4709	C11H13NO3	O=C(O)C(NC(=O)C)CC1=CC=CC=C1
2-(5-formyl-3,4-dihydro-2,2-dimethyl-2H-pyran-6-yl)-Benzoic_acid_M+H	31	261.112	[M+H]+	Wyerone_acid_8-Alcohol,_Me_ester	8.1307	C15H16O4	14(5‚Üí6)-Abeo-1,5,9-furanoeremophilatriene-3,9,14-triol_14(5‚Üí6)-Abeo-1,5,9-furanoeremophilatriene-3,9,14-triol	8.1284	C15H16O4	OC3=C1OC=C(C1=C(C2=C3(C=CC(O)C2C))CO)C	14(5‚Üí6)-Abeo-1,5,9-furanoeremophilatriene-3,9,14-triol_3Œ±-form	8.1284	C15H16O4	OC3=C1OC=C(C1=C(C2=C3(C=CC(O)C2C))CO)C	14(5‚Üí6)-Abeo-1,5,9-furanoeremophilatriene-3,9,14-triol_3Œ≤-form	8.1077	C15H16O4	OC3=C1OC=C(C1=C(C2=C3(C=CC(O)C2C))CO)C	3-(2,2-Dimethyl-2H-1-benzopyran-6-yl)-2-propenoic_acid_7-Methoxy	8.0829	C15H16O4	O=C(O)C=CC1=CC=2C=CC(OC=2(C=C1(OC)))(C)C	5,8-Dihydroxy-3-(1-pentenyl)-1H-2-benzopyran-1-one,_9CI_8-Me_ether	8.0694	C15H16O4	O=C1OC(C=CCCC)=CC2=C(O)C=CC(OC)=C12	14(5‚Üí6)-Abeo-2,9-dihydroxy-5,9-furanoeremophiladien-1-one_(2Œ±,4Œ≤)-form	8.0627	C15H16O4	O=C3C2=C(O)C=1OC=C(C=1C(=C2C(C)CC3(O))C)C	14(5‚Üí6)-Abeo-2,9-dihydroxy-5,9-furanoeremophiladien-1-one_14(5‚Üí6)-Abeo-2,9-dihydroxy-5,9-furanoeremophiladien-1-one	8.0627	C15H16O4	O=C3C2=C(O)C=1OC=C(C=1C(=C2C(C)CC3(O))C)C	Azedaralide_Azedaralide	8.0256	C15H16O4	O=C2OC(C1=COC=C1)C3(C(=C2)C(=CCC3)CO)(C)	8,12-Epoxy-1-hydroxy-4,7,9,11-germacratetraen-15,6-olide_(1Œ≤,6Œ±,9Z)-form	8.0224	C15H16O4	O=C1OC3C=C1CCC(O)C(=CC=2OC=C(C=23)C)C
beta-lapachone_M+H	35	243.101	[M+H]+	14(5‚Üí6)-Abeo-1,5,9-furanoeremophilatriene-9,14-diol_14-Aldehyde	8.067	C15H14O3	Asterionellin_A_Asterionellin_A	8.0647	C10H14N2O5	O=C(O)C(=CC=1ON=NC(CO)C(O)CC=1)C	2-Oxo-1(10),3,7(11),8-guaiatetraen-12,6-olide_2-Oxo-1(10),3,7(11),8-guaiatetraen-12,6-olide	8.0068	C15H14O3	O=C3OC2C(C=CC(=C1C(=O)C=C(C)C12)C)=C3C	2-Oxo-1(10),3,7(11),8-guaiatetraen-12,6-olide_(5Œ±,6Œ±)-form	8.0068	C15H14O3	O=C3OC2C(C=CC(=C1C(=O)C=C(C)C12)C)=C3C	2-Oxo-1(10),3,5,7(11)-guaiatetraen-12,8-olide_2-Oxo-1(10),3,5,7(11)-guaiatetraen-12,8-olide	7.9828	C15H14O3	O=C3OC2C(C=C1C(C(=O)C=C1C)=C(C)C2)=C3C	Bothrioclinin_Bothrioclinin	7.9821	C15H14O3	O=C2OC1=CC=CC(=C1C=3OC(C=CC2=3)(C)C)C	3,11-Tridecadiene-5,7,9-triyne-1,2-diol,_9CI_2-Ac	7.939	C15H14O3	O=C(OC(C=CC#CC#CC#CC=CC)CO)C	3,11-Tridecadiene-5,7,9-triyne-1,2-diol,_9CI_1-Ac	7.9314	C15H14O3	O=C(OCC(O)C=CC#CC#CC#CC=CC)C	3,11-Tridecadiene-5,7,9-triyne-1,2-diol,_9CI_1-Ac	7.9314	C15H14O3	O=C(OCC(O)C=CC#CC#CC#CC=CC)C	HMDB:HMDB00273-480_Thymidine_M+H	7.9306	C10H14N2O5	O=C1NC(=O)N(C=C1C)C2OC(CO)C(O)C2
2,2-dimethyl-5-oxo-2,3,4,5-tetrahydroindeno[1,2-b]pyran-6-carboxylic_acid_M+H	14	259.096	[M+H]+	13-Oxo-1(10),4(15),5,7(11),8-guaiapentaen-12,6-olide_4,15-Dihydro,_13-carboxylic_acid	8.6548	C15H14O4	Pterophyllin__3-Hydroxy(2R*,3S*-)	8.5892	C15H14O4	O=C2OC1=CC=CC(=C1C=3OC(C(=C)C)C(O)C2=3)C	Œ±-Lapachone_4S-Hydroxy	8.5827	C15H14O4	O=C1C=3OC(C)(C)CC(O)C=3(C(=O)C2=CC=CC=C12)	14(5‚Üí6)-Abeo-9-hydroxy-1-oxo-5,9-furanoeremophiladien-14-al_14(5‚Üí6)-Abeo-9-hydroxy-1-oxo-5,9-furanoeremophiladien-14-al	8.579	C15H14O4	O=CC=2C1=C(OC=C1C)C(O)=C3C(=O)CCC(C=23)C	14(5‚Üí6)-Abeo-3,9-dihydroxy-2,5,9-furanoeremophilatrien-1-one_14(5‚Üí6)-Abeo-3,9-dihydroxy-2,5,9-furanoeremophilatrien-1-one	8.578	C15H14O4	O=C1C=C(O)C(C3=C1C(O)=C2OC=C(C2=C3C)C)C	Ptaeroxylin_Ptaeroxylin	8.5778	C15H14O4	O=C1C=C(OC=2C=C3OCC(=CCC3(=C(O)C1=2))C)C	Bothrioclinin_7-Hydroxy	8.5699	C15H14O4	O=C2OC1=C(O)C=CC(=C1C=3OC(C=CC2=3)(C)C)C	Micropubescin_Micropubescin	8.5575	C15H14O4	O=C1OC2=C(C=C1)C=CC(OC)=C2C(=O)CC(=C)C	Micropubescin_Œî2',3'-Isomer	8.5522	C15H14O4	O=C1OC2=C(C=C1)C=CC(OC)=C2(C(=O)C=C(C)C)	Dehydrogeijerin_Dehydrogeijerin	8.5522	C15H14O4	O=C1OC2=CC(OC)=C(C=C2(C=C1))C(=O)C=C(C)C
(2R,3R,4S,6R)-2-((10-hydroxy-2,2-dimethyl-3,4-dihydro-2H-benzo[g]chromen-5-yl)oxy)-6-(hydroxymethyl)tetrahydro-2H-pyran-3,4,5-triol_M+H	17	407.17	[M+H]+	3,8,9-Trihydroxy-1(10),4,11(13)-germacratrien-12,6-olide_8-(3-Acetoxy-2-methylenepropanoyl)	8.1631	C21H26O8	2,5-Dihydroxy-6-(hydroxymethyl)-1,5-dioxabicyclo[3.2.1]octane-2-carboxylic_acid_1'-(E-Cinnamoyl),_butyl_ester	8.1304	C21H26O8	O=C(OCC2OC1CC(O)(OC2(C1(O)))C(=O)OCCCC)C=CC3=CC=CC=C3	N-[2,5-Dihydro-3-(hydroxymethyl)-2-furanyl]-4-hydroxyglutamine,_9CI_5'-Deoxy,_N2-(1-deoxy-Œ≤-D-fructopyranosyl)	8.1208	C16H26N2O10	O=C(O)C(NCC1(O)(OCC(O)C(O)C1(O)))CC(O)C(=O)NC2OCC=C2(C)	8,9,10-Trihydroxy-1-oxo-3,11(13)-germacradien-12,6-olide_8-O-(2-Methylpropenoyl),_9-Ac	8.1168	C21H26O8	O=C(OC2C(OC(=O)C)C(O)(C(=O)CC=C(C)CC1OC(=O)C(=C)C12)C)C(=C)C	3,10-Epoxy-1,3,8-trihydroxy-4,11(13)-germacradien-12,6-olide_8-O-(2-Methyl-2-propenoyl),_1-Ac	8.1149	C21H26O8	O=C(OC2CC3(OC(O)(C(=CC1OC(=O)C(=C)C12)C)CC3(OC(=O)C))(C))C(=C)C	Pinnatanine_N2-(1-Deoxy-Œ≤-D-fructopyranos-1-yl)	8.1115	C16H26N2O10	O=C(O)C(NCC1(O)(OCC(O)C(O)C1(O)))CC(O)C(=O)NC=C(C=C)CO	8,9,10-Trihydroxy-1-oxo-2,11(13)-germacradien-12,6-olide_8-O-(2-Methylpropenoyl),_9-Ac	8.1082	C21H26O8	O=C(OC2C(OC(=O)C)C(O)(C(=O)C=CC(C)CC1OC(=O)C(=C)C12)C)C(=C)C	8,9,10-Trihydroxy-1-oxo-2,11(13)-germacradien-12,6-olide_8-O-(2-Methylpropenoyl),_9-Ac	8.1082	C21H26O8	O=C(OC2C(OC(=O)C)C(O)(C(=O)C=CC(C)CC1OC(=O)C(=C)C12)C)C(=C)C	NCGC00169210-02_C21H26O8_2-Propenoic_acid,_2-methyl-,_(3aS,4S,5R,6R,8Z,10R,11aR)-5-(acetyloxy)-2,3,3a,4,5,6,7,10,11,11a-decahydro-6-hydroxy-6,10-dimethyl-3-methylene-2,7-dioxocyclodeca[b]furan-4-yl_ester_M+H	8.1082	C21H26O8	O=C(OC2C(OC(=O)C)C(O)(C(=O)C=CC(C)CC1OC(=O)C(=C)C12)C)C(=C)C	3,8,14-Trihydroxy-1(10),4,11(13)-germacratrien-12,6-olide_14-Carboxylic_acid,_8-O-(2R,3R-epoxy-2-methylbutanoyl),_Me_ester	8.0887	C21H26O8	O=C(OC)C3=CCC(O)C(=CC1OC(=O)C(=C)C1C(OC(=O)C2(OC2(C))(C))C3)C
3',4',5',6'-tetrahydro-6',6'-dimethyl-spiro[isobenzofuran-1(3H),2'-[2H]pyran]-3-one_M+H	27	233.117	[M+H]+	Flammulinolide_G_Flammulinolide_G	8.4635	C14H16O3	3',4',5',6'-tetrahydro-6',6'-dimethyl-spiro[isobenzofuran-1(3H),2'-[2H]pyran]-3-one_M+H	8.4231	C14H16O3	O=C2OC1(OC(C)(C)CCC1)(C3=CC=CC=C23)	Illioliganfunone_D_Illioliganfunone_D	8.3653	C14H16O3	O=C1C=C2OC(C(=C)C)CC2(O)(C=C1CC=C)	3-Hydroxy-14-nor-1,3,5(10)-eudesmatrien-15,6-olide_3-Hydroxy-14-nor-1,3,5(10)-eudesmatrien-15,6-olide	8.3639	C14H16O3	O=C1OC3C2=C(C=CC(O)=C12)CCC3C(C)C	3-Hydroxy-14-nor-1,3,5(10)-eudesmatrien-15,6-olide_(6Œ≤,7Œ±)-form	8.3639	C14H16O3	O=C1OC3C2=C(C=CC(O)=C12)CCC3C(C)C	3-(2,2-Dimethyl-2H-1-benzopyran-6-yl)-2-propenoic_acid_3,4-Dihydro	8.335	C14H16O3	O=C(O)C=CC=1C=CC=2OC(C)(C)CCC=2(C=1)	Drupanin_(Z)-Isomer	8.3183	C14H16O3	O=C(O)C=CC=1C=CC(O)=C(C=1)CC=C(C)C	Drupanin_Drupanin	8.3183	C14H16O3	O=C(O)C=CC=1C=CC(O)=C(C=1)CC=C(C)C	Fraxinellone_Œî8-Isomer	8.3177	C14H16O3	O=C2OC(C1=COC=C1)C3(C)(CCC=C(C)C23)	Flourensianol_Flourensianol	8.3044	C14H16O3	OC(C=1C=C2C=C(OC2(=CC=1(OC)))C(=C)C)C
3,4-dihydro-2,2-dimethyl-indeno[1,2-b]-pyran-5(2H)-one_M+H	7	215.106	[M+H]+	3,4-dihydro-2,2-dimethyl-indeno[1,2-b]-pyran-5(2H)-one_M+H	9.0281	C14H14O2	3,4-dihydro-2,2-dimethyl-indeno[1,2-b]-pyran-5(2H)-one_M+H	9.0281	C14H14O2	O=C1C3=CC=CC=C3(C=2OC(C)(C)CCC1=2)	3-(2,2-Dimethyl-2H-1-benzopyran-6-yl)-2-propenoic_acid_3'-Aldehyde	8.6957	C14H14O2	O=CC=CC=1C=CC=2OC(C=CC=2(C=1))(C)C	Platyphyllide_Platyphyllide	8.6706	C14H14O2	O=C3OC2C=1C3(=CC=CC=1CCC2(C(=C)C))	Cyclo(aspartylleucyl)_Cyclo(aspartylleucyl)	8.6523	C9H14N2O4	O=C(O)CC1NC(=O)C(NC1(=O))C(C)C	Cyclo(aspartylleucyl)_L-L-form	8.6523	C9H14N2O4	O=C(O)CC1NC(=O)C(NC1(=O))C(C)C	Cyclo(aspartylleucyl)_D-L-form	8.6523	C9H14N2O4	O=C(O)CC1NC(=O)C(NC1(=O))C(C)C	Pesticide5_Metribuzin_C8H14N4OS_4-Amino-6-(2-methyl-2-propanyl)-3-(methylsulfanyl)-1,2,4-triazin-5(4H)-one_M+H	8.6391	C8H14N4OS	O=C1C(=NN=C(N1(N))SC)C(C)(C)C	Pesticide5_Metribuzin_C8H14N4OS_4-Amino-6-(2-methyl-2-propanyl)-3-(methylsulfanyl)-1,2,4-triazin-5(4H)-one_M+H	8.6391	C8H14N4OS	O=C1C(=NN=C(N1(N))SC)C(C)(C)C	Pesticide5_Metribuzin_C8H14N4OS_4-Amino-6-(2-methyl-2-propanyl)-3-(methylsulfanyl)-1,2,4-triazin-5(4H)-one_M+H	8.6391	C8H14N4OS	O=C1C(=NN=C(N1(N))SC)C(C)(C)C
3,4-dihydro-2,2-dimethyl-indeno[1,2-b]-pyran-5(2H)-one_M+H	7	215.106	[M+H]+	3,4-dihydro-2,2-dimethyl-indeno[1,2-b]-pyran-5(2H)-one_M+H	7.8751	C14H14O2	3,4-dihydro-2,2-dimethyl-indeno[1,2-b]-pyran-5(2H)-one_M+H	7.8751	C14H14O2	O=C1C3=CC=CC=C3(C=2OC(C)(C)CCC1=2)	Cyclo(aspartylleucyl)_D-L-form	7.8275	C9H14N2O4	O=C(O)CC1NC(=O)C(NC1(=O))C(C)C	Cyclo(aspartylleucyl)_L-L-form	7.8275	C9H14N2O4	O=C(O)CC1NC(=O)C(NC1(=O))C(C)C	Cyclo(aspartylleucyl)_Cyclo(aspartylleucyl)	7.8275	C9H14N2O4	O=C(O)CC1NC(=O)C(NC1(=O))C(C)C	Ibotenic_acid_Et_ether,_Et_ester	7.726	C9H14N2O4	O=C(OCC)C(N)C=1ON=C(OCC)C=1	0090_Metribuzin_M+H	7.7227	C8H14N4OS	O=C1C(=NN=C(N1(N))SC)C(C)(C)C	Pesticide5_Metribuzin_C8H14N4OS_4-Amino-6-(2-methyl-2-propanyl)-3-(methylsulfanyl)-1,2,4-triazin-5(4H)-one_M+H	7.7227	C8H14N4OS	O=C1C(=NN=C(N1(N))SC)C(C)(C)C	Pesticide5_Metribuzin_C8H14N4OS_4-Amino-6-(2-methyl-2-propanyl)-3-(methylsulfanyl)-1,2,4-triazin-5(4H)-one_M+H	7.7227	C8H14N4OS	O=C1C(=NN=C(N1(N))SC)C(C)(C)C	Pesticide5_Metribuzin_C8H14N4OS_4-Amino-6-(2-methyl-2-propanyl)-3-(methylsulfanyl)-1,2,4-triazin-5(4H)-one_M+H	7.7227	C8H14N4OS	O=C1C(=NN=C(N1(N))SC)C(C)(C)C
3,4-dihydro-2,2-dimethyl-pyrano[3,2-c][2]benzopyran-6(2H)-one_M+H	21	231.101	[M+H]+	7-Hydroxy-3-(3-methyl-2-butenyl)-2H-1-benzopyran-2-one_7-Hydroxy-3-(3-methyl-2-butenyl)-2H-1-benzopyran-2-one	8.2253	C14H14O3	5-Hydroxy-2-(1-pentenyl)-4-benzofurancarboxaldehyde_(E)-form	8.2185	C14H14O3	O=CC2=C(O)C=CC=1OC(C=CCCC)=CC=12	5-Hydroxy-2-(1-pentenyl)-4-benzofurancarboxaldehyde_5-Hydroxy-2-(1-pentenyl)-4-benzofurancarboxaldehyde	8.2185	C14H14O3	O=CC2=C(O)C=CC=1OC(C=CCCC)=CC=12	Platyphyllide_1-Hydroxy	8.2155	C14H14O3	O=C3OC2C1=C3(C=CC(O)=C1CCC2(C(=C)C))	Platyphyllide_2-Hydroxy	8.2117	C14H14O3	O=C3OC2C1=C3(C=C(O)C=C1CCC2(C(=C)C))	4-Hydroxy-3-(3-methyl-2-butenyl)-2H-1-benzopyran-2-one_4-Hydroxy-3-(3-methyl-2-butenyl)-2H-1-benzopyran-2-one	8.1964	C14H14O3	O=C1OC2=CC=CC=C2(C(O)=C1CC=C(C)C)	NCGC00169337-02!7-hydroxy-8-(3-methylbut-2-enyl)chromen-2-one_M+H	8.1892	C14H14O3	O=C1OC=2C(C=C1)=CC=C(O)C=2CC=C(C)C	Osthenol_Osthenol	8.1892	C14H14O3	O=C1OC2=C(C=C1)C=CC(O)=C2CC=C(C)C	7-Hydroxy-6-(3-methyl-2-butenyl)-2H-1-benzopyran-2-one,_CAS_7-Hydroxy-6-(3-methyl-2-butenyl)-2H-1-benzopyran-2-one,_CAS	8.1892	C14H14O3	O=C1OC=2C=C(O)C(=CC=2(C=C1))CC=C(C)C	5-Acetyl-3-(3-methyl-3-buten-1-ynyl)-1,2-benzenediol_1-Me_ether	8.1663	C14H14O3	O=C(C=1C=C(C#CC(=C)C)C(O)=C(OC)C=1)C
(2R,3R,4S,6R)-2-((5-hydroxy-2,2-dimethyl-3,4-dihydro-2H-benzo[h]chromen-6-yl)oxy)-6-(hydroxymethyl)tetrahydro-2H-pyran-3,4,5-triol_M+H	17	407.17	[M+H]+	N-[2,5-Dihydro-3-(hydroxymethyl)-2-furanyl]-4-hydroxyglutamine,_9CI_5'-Deoxy,_N2-(1-deoxy-Œ≤-D-fructopyranosyl)	8.5392	C16H26N2O10	Pinnatanine_N2-(1-Deoxy-Œ≤-D-fructopyranos-1-yl)	8.5311	C16H26N2O10	O=C(O)C(NCC1(O)(OCC(O)C(O)C1(O)))CC(O)C(=O)NC=C(C=C)CO	(2S,3S,4R,6S)-2-((6-hydroxy-2,2-dimethyl-3,4-dihydro-2H-benzo[h]chromen-5-yl)oxy)-6-(hydroxymethyl)tetrahydro-2H-pyran-3,4,5-triol_M+H	8.474	C21H26O8	OC3=C(OC1OC(CO)C(O)C(O)C1(O))C2=C(OC(C)(C)CC2)C4=CC=CC=C34	(2R,3R,4S,6R)-2-((5-hydroxy-2,2-dimethyl-3,4-dihydro-2H-benzo[h]chromen-6-yl)oxy)-6-(hydroxymethyl)tetrahydro-2H-pyran-3,4,5-triol_M+H	8.474	C21H26O8	OC2=C(OC1OC(CO)C(O)C(O)C1(O))C4=CC=CC=C4(C=3OC(C)(C)CCC2=3)	(2R,3R,4S,6R)-2-((5-hydroxy-2,2-dimethyl-3,4-dihydro-2H-benzo[h]chromen-6-yl)oxy)-6-(hydroxymethyl)tetrahydro-2H-pyran-3,4,5-triol_M+H	8.474	C21H26O8	OC2=C(OC1OC(CO)C(O)C(O)C1(O))C4=CC=CC=C4(C=3OC(C)(C)CCC2=3)	(2R,3R,4S,6R)-2-((5-hydroxy-2,2-dimethyl-3,4-dihydro-2H-benzo[h]chromen-6-yl)oxy)-6-(hydroxymethyl)tetrahydro-2H-pyran-3,4,5-triol_M+H	8.474	C21H26O8	OC2=C(OC1OC(CO)C(O)C(O)C1(O))C4=CC=CC=C4(C=3OC(C)(C)CCC2=3)	(2R,3R,4S,6R)-2-((10-hydroxy-2,2-dimethyl-3,4-dihydro-2H-benzo[g]chromen-5-yl)oxy)-6-(hydroxymethyl)tetrahydro-2H-pyran-3,4,5-triol_M+H	8.473	C21H26O8	OC2=C4OC(C)(C)CCC4(=C(OC1OC(CO)C(O)C(O)C1(O))C3=CC=CC=C23)	2,5-Dihydroxy-6-(hydroxymethyl)-1,5-dioxabicyclo[3.2.1]octane-2-carboxylic_acid_1'-(E-Cinnamoyl),_butyl_ester	8.4174	C21H26O8	O=C(OCC2OC1CC(O)(OC2(C1(O)))C(=O)OCCCC)C=CC3=CC=CC=C3	3,8,9-Trihydroxy-1(10),4,11(13)-germacratrien-12,6-olide_8-(3-Acetoxy-2-methylenepropanoyl)	8.4099	C21H26O8	O=C(OC2C(O)C(=CCC(O)C(=CC1OC(=O)C(=C)C12)C)C)C(=C)COC(=O)C	8,9,13-Trihydroxy-1-oxo-4,7(11)-germacradien-12,6-olide_8-(2-Methylpropenoyl),_13-Ac	8.3803	C21H26O8	O=C(OC1C2=C(C(=O)OC2(C=C(C)CCC(=O)C(C)C1(O)))COC(=O)C)C(=C)C
(2S,3S,4R,6S)-2-((6-hydroxy-2,2-dimethyl-3,4-dihydro-2H-benzo[h]chromen-5-yl)oxy)-6-(hydroxymethyl)tetrahydro-2H-pyran-3,4,5-triol_M+H	21	407.17	[M+H]+	2,6,10,13-Tetrahydroxy-3,7(11),8-germacratrien-12,8-olide_6-(2-Methylpropenoyl),_2-Ac	8.0677	C21H26O8	2,4,8,13-Tetrahydroxy-1(10),5,7(11)-germacratrien-12,6-olide_8-O-(2-Methylpropenoyl),_2-Ac	8.0677	C21H26O8	O=C2OC1=CC(O)(C)CC(OC(=O)C)C=C(C)CC(OC(=O)C(=C)C)C1=C2CO	1,4,8,13-Tetrahydroxy-5,7(11)-germacradien-12,6-olide_1-Ketone,_8-O-(2-methylpropenoyl),_13-Ac	8.0213	C21H26O8	O=C2OC1=CC(O)(C)CCC(=O)C(C)CC(OC(=O)C(=C)C)C1=C2COC(=O)C	1,10-Epoxy-4,8,13-trihydroxy-5,7(11)-germacradien-12,6-olide_8-O-(2-Methylpropenoyl),_13-Ac	8.018	C21H26O8	O=C2OC1=CC(O)(C)CCC3OC3(C)(CC(OC(=O)C(=C)C)C1=C2COC(=O)C)	1,10-Epoxy-4,8,13-trihydroxy-5,7(11)-germacradien-12,6-olide_8-O-(2-Methylpropenoyl),_13-Ac	8.018	C21H26O8	O=C2OC1=CC(O)(C)CCC3OC3(C)(CC(OC(=O)C(=C)C)C1=C2COC(=O)C)	1,5,8-Trihydroxy-14-oxo-4(15),9,11(13)-germacratrien-12,6-olide_4Œ≤,15-Epoxide,_O1-Et,_8-O-(2-methyl-2-propenoyl)	7.9753	C21H26O8	O=CC2=CC(OC(=O)C(=C)C)C3C(=C)C(=O)OC3(C(O)C1(OC1)CCC2(OCC))	N-[2,5-Dihydro-3-(hydroxymethyl)-2-furanyl]-4-hydroxyglutamine,_9CI_5'-Deoxy,_N2-(1-deoxy-Œ≤-D-fructopyranosyl)	7.9102	C16H26N2O10	O=C(O)C(NCC1(O)(OCC(O)C(O)C1(O)))CC(O)C(=O)NC2OCC=C2(C)	Pinnatanine_N2-(1-Deoxy-Œ≤-D-fructopyranos-1-yl)	7.8987	C16H26N2O10	O=C(O)C(NCC1(O)(OCC(O)C(O)C1(O)))CC(O)C(=O)NC=C(C=C)CO	3,8,9-Trihydroxy-1(10),4,11(13)-germacratrien-12,6-olide_8-(3-Acetoxy-2-methylenepropanoyl)	7.896	C21H26O8	O=C(OC2C(O)C(=CCC(O)C(=CC1OC(=O)C(=C)C12)C)C)C(=C)COC(=O)C	8,9,14,15-Tetrahydroxy-1(10),4,11(13)-germacratrien-12,6-olide_14-Aldehyde,_8-O-(2-methylpropanoyl),_9-Ac	7.8773	C21H26O8	O=CC2=CCCC(=CC1OC(=O)C(=C)C1C(OC(=O)C(C)C)C2(OC(=O)C))CO
MLS001074702-01!_M+H	99	267.109	[M+H]+	3,4-Dihydro-8-hydroxy-3-(2-phenylethenyl)-1H-2-benzopyran-1-one_(Œæ,E)-form	6.0064	C17H14O3	3,4-Dihydro-8-hydroxy-3-(2-phenylethenyl)-1H-2-benzopyran-1-one_3,4-Dihydro-8-hydroxy-3-(2-phenylethenyl)-1H-2-benzopyran-1-one	6.0064	C17H14O3	O=C2OC(C=CC1=CC=CC=C1)CC=3C=CC=C(O)C2=3	Brosimacutin_J_Brosimacutin_J	5.9525	C17H14O3	OC1=CC=C(C=C1)C3OC=2C=4C=COC=4(C=CC=2CC3)	Brosimacutin_J_(S)-form	5.9525	C17H14O3	OC1=CC=C(C=C1)C3OC=2C=4C=COC=4(C=CC=2CC3)	2-(2-Phenylethyl)-4H-1-benzopyran-4-one_4'-Hydroxy	5.8769	C17H14O3	O=C1C=C(OC2=CC=CC=C12)CCC3=CC=C(O)C=C3	2,3,8,9-Tetrahydro-2-phenyl-4H-furo[2,3-h]-1-benzopyran-4-one_(Œæ)-form	5.8741	C17H14O3	O=C3C=4C=CC=1OCCC=1C=4(OC(C2=CC=CC=C2)C3)	2,3,8,9-Tetrahydro-2-phenyl-4H-furo[2,3-h]-1-benzopyran-4-one_2,3,8,9-Tetrahydro-2-phenyl-4H-furo[2,3-h]-1-benzopyran-4-one	5.8741	C17H14O3	O=C3C=4C=CC=1OCCC=1C=4(OC(C2=CC=CC=C2)C3)	Tubercidin_Tubercidin	5.8638	C11H14N4O4	OCC3OC(N2C=CC1=C(N=CN=C12)N)C(O)C3(O)	Tubercidin_2'-Epimer	5.8638	C11H14N4O4	OCC3OC(N2C=CC1=C(N=CN=C12)N)C(O)C3(O)	MLS001074702-01!_M+H	5.8638	C11H14N4O4	OCC3OC(N2C=CC1=C(N=CN=C12)N)C(O)C3(O)
(2R,3R,4S,6R)-2-((5-hydroxy-2,2-dimethyl-3,4-dihydro-2H-benzo[h]chromen-6-yl)oxy)-6-(hydroxymethyl)tetrahydro-2H-pyran-3,4,5-triol_M+H	17	407.17	[M+H]+	3,8,9-Trihydroxy-1(10),4,11(13)-germacratrien-12,6-olide_8-(3-Acetoxy-2-methylenepropanoyl)	8.1631	C21H26O8	2,5-Dihydroxy-6-(hydroxymethyl)-1,5-dioxabicyclo[3.2.1]octane-2-carboxylic_acid_1'-(E-Cinnamoyl),_butyl_ester	8.1304	C21H26O8	O=C(OCC2OC1CC(O)(OC2(C1(O)))C(=O)OCCCC)C=CC3=CC=CC=C3	N-[2,5-Dihydro-3-(hydroxymethyl)-2-furanyl]-4-hydroxyglutamine,_9CI_5'-Deoxy,_N2-(1-deoxy-Œ≤-D-fructopyranosyl)	8.1208	C16H26N2O10	O=C(O)C(NCC1(O)(OCC(O)C(O)C1(O)))CC(O)C(=O)NC2OCC=C2(C)	8,9,10-Trihydroxy-1-oxo-3,11(13)-germacradien-12,6-olide_8-O-(2-Methylpropenoyl),_9-Ac	8.1168	C21H26O8	O=C(OC2C(OC(=O)C)C(O)(C(=O)CC=C(C)CC1OC(=O)C(=C)C12)C)C(=C)C	3,10-Epoxy-1,3,8-trihydroxy-4,11(13)-germacradien-12,6-olide_8-O-(2-Methyl-2-propenoyl),_1-Ac	8.1149	C21H26O8	O=C(OC2CC3(OC(O)(C(=CC1OC(=O)C(=C)C12)C)CC3(OC(=O)C))(C))C(=C)C	Pinnatanine_N2-(1-Deoxy-Œ≤-D-fructopyranos-1-yl)	8.1115	C16H26N2O10	O=C(O)C(NCC1(O)(OCC(O)C(O)C1(O)))CC(O)C(=O)NC=C(C=C)CO	8,9,10-Trihydroxy-1-oxo-2,11(13)-germacradien-12,6-olide_8-O-(2-Methylpropenoyl),_9-Ac	8.1082	C21H26O8	O=C(OC2C(OC(=O)C)C(O)(C(=O)C=CC(C)CC1OC(=O)C(=C)C12)C)C(=C)C	8,9,10-Trihydroxy-1-oxo-2,11(13)-germacradien-12,6-olide_8-O-(2-Methylpropenoyl),_9-Ac	8.1082	C21H26O8	O=C(OC2C(OC(=O)C)C(O)(C(=O)C=CC(C)CC1OC(=O)C(=C)C12)C)C(=C)C	NCGC00169210-02_C21H26O8_2-Propenoic_acid,_2-methyl-,_(3aS,4S,5R,6R,8Z,10R,11aR)-5-(acetyloxy)-2,3,3a,4,5,6,7,10,11,11a-decahydro-6-hydroxy-6,10-dimethyl-3-methylene-2,7-dioxocyclodeca[b]furan-4-yl_ester_M+H	8.1082	C21H26O8	O=C(OC2C(OC(=O)C)C(O)(C(=O)C=CC(C)CC1OC(=O)C(=C)C12)C)C(=C)C	3,8,14-Trihydroxy-1(10),4,11(13)-germacratrien-12,6-olide_14-Carboxylic_acid,_8-O-(2R,3R-epoxy-2-methylbutanoyl),_Me_ester	8.0887	C21H26O8	O=C(OC)C3=CCC(O)C(=CC1OC(=O)C(=C)C1C(OC(=O)C2(OC2(C))(C))C3)C
(2R,3R,4S,6R)-2-((5-hydroxy-2,2-dimethyl-3,4-dihydro-2H-benzo[h]chromen-6-yl)oxy)-6-(hydroxymethyl)tetrahydro-2H-pyran-3,4,5-triol_M+H	20	407.17	[M+H]+	2,6,10,13-Tetrahydroxy-3,7(11),8-germacratrien-12,8-olide_6-(2-Methylpropenoyl),_2-Ac	7.9681	C21H26O8	2,4,8,13-Tetrahydroxy-1(10),5,7(11)-germacratrien-12,6-olide_8-O-(2-Methylpropenoyl),_2-Ac	7.9681	C21H26O8	O=C2OC1=CC(O)(C)CC(OC(=O)C)C=C(C)CC(OC(=O)C(=C)C)C1=C2CO	1,4,8,13-Tetrahydroxy-5,7(11)-germacradien-12,6-olide_1-Ketone,_8-O-(2-methylpropenoyl),_13-Ac	7.9128	C21H26O8	O=C2OC1=CC(O)(C)CCC(=O)C(C)CC(OC(=O)C(=C)C)C1=C2COC(=O)C	1,10-Epoxy-4,8,13-trihydroxy-5,7(11)-germacradien-12,6-olide_8-O-(2-Methylpropenoyl),_13-Ac	7.9092	C21H26O8	O=C2OC1=CC(O)(C)CCC3OC3(C)(CC(OC(=O)C(=C)C)C1=C2COC(=O)C)	1,10-Epoxy-4,8,13-trihydroxy-5,7(11)-germacradien-12,6-olide_8-O-(2-Methylpropenoyl),_13-Ac	7.9092	C21H26O8	O=C2OC1=CC(O)(C)CCC3OC3(C)(CC(OC(=O)C(=C)C)C1=C2COC(=O)C)	1,5,8-Trihydroxy-14-oxo-4(15),9,11(13)-germacratrien-12,6-olide_4Œ≤,15-Epoxide,_O1-Et,_8-O-(2-methyl-2-propenoyl)	7.8902	C21H26O8	O=CC2=CC(OC(=O)C(=C)C)C3C(=C)C(=O)OC3(C(O)C1(OC1)CCC2(OCC))	N-[2,5-Dihydro-3-(hydroxymethyl)-2-furanyl]-4-hydroxyglutamine,_9CI_5'-Deoxy,_N2-(1-deoxy-Œ≤-D-fructopyranosyl)	7.8751	C16H26N2O10	O=C(O)C(NCC1(O)(OCC(O)C(O)C1(O)))CC(O)C(=O)NC2OCC=C2(C)	Pinnatanine_N2-(1-Deoxy-Œ≤-D-fructopyranos-1-yl)	7.855	C16H26N2O10	O=C(O)C(NCC1(O)(OCC(O)C(O)C1(O)))CC(O)C(=O)NC=C(C=C)CO	1,4-Epoxy-1,8,13-trihydroxy-5,7(11)-germacradien-12,6-olide_8-O-(2-Methylpropenoyl),_13-Ac	7.8016	C21H26O8	O=C3OC2=CC1(OC(O)(CC1)C(C)CC(OC(=O)C(=C)C)C2=C3COC(=O)C)(C)	1,4-Epoxy-1,8,13-trihydroxy-5,7(11)-germacradien-12,6-olide_8-O-(2-Methylpropenoyl),_13-Ac	7.8016	C21H26O8	O=C3OC2=CC1(OC(O)(CC1)C(C)CC(OC(=O)C(=C)C)C2=C3COC(=O)C)(C)
MLS002706482-01!_M+H	42	183.101	[M+H]+	Ramulosin_Ramulosin	7.0341	C10H14O3	Verlittoralin_A_Verlittoralin_A	7.0291	C10H14O3	O=C1OCC2C(C1(=C))C(O)CC2(C)	Coleolactone_Coleolactone	6.9722	C10H14O3	O=C1OCC2(C1=C(C)CC(O)C2)(C)	1-Hydroxy-p-menth-4(8)-en-9,3-olide_1-Hydroxy-p-menth-4(8)-en-9,3-olide	6.9657	C10H14O3	O=C1OC2C(=C1C)CCC(O)(C)C2	GSIR_1_GSIR_1	6.9552	C10H14O3	O=C1OC2CC(C)C(CO)C2(C1(=C))	MLS002706482-01!_M+H	6.9551	C10H14O3	O=C2C1=C(O)OC(C)CC1CCC2	Sibiscolactone_Sibiscolactone	6.9412	C10H14O3	O=C1OCC=C1CC=CC(O)(C)C	Peperinic_acid_(1S,3S)-form	6.9385	C10H14O3	O=C1OC2(O)(C(=C1C)CCC(C)C2)	Peperinic_acid_(1Œæ,3Œæ)-form	6.9385	C10H14O3	O=C1OC2(O)(C(=C1C)CCC(C)C2)	Peperinic_acid_Peperinic_acid	6.9385	C10H14O3	O=C1OC2(O)(C(=C1C)CCC(C)C2)
Norpterphyllin_III_M+H	8	231.101	[M+H]+	5-Hydroxy-2-(1-pentenyl)-4-benzofurancarboxaldehyde_5-Hydroxy-2-(1-pentenyl)-4-benzofurancarboxaldehyde	8.3206	C14H14O3	5-Hydroxy-2-(1-pentenyl)-4-benzofurancarboxaldehyde_(E)-form	8.3206	C14H14O3	O=CC2=C(O)C=CC=1OC(C=CCCC)=CC=12	4-Hydroxy-3-(3-methyl-2-butenyl)-2H-1-benzopyran-2-one_4-Hydroxy-3-(3-methyl-2-butenyl)-2H-1-benzopyran-2-one	8.2612	C14H14O3	O=C1OC2=CC=CC=C2(C(O)=C1CC=C(C)C)	7-Hydroxy-3-(3-methyl-2-butenyl)-2H-1-benzopyran-2-one_7-Hydroxy-3-(3-methyl-2-butenyl)-2H-1-benzopyran-2-one	8.2549	C14H14O3	O=C1OC=2C=C(O)C=CC=2(C=C1CC=C(C)C)	5-Acetyl-3-(3-methyl-3-buten-1-ynyl)-1,2-benzenediol_1-Me_ether	8.2211	C14H14O3	O=C(C=1C=C(C#CC(=C)C)C(O)=C(OC)C=1)C	Platyphyllide_1-Hydroxy	8.2109	C14H14O3	O=C3OC2C1=C3(C=CC(O)=C1CCC2(C(=C)C))	Platyphyllide_2-Hydroxy	8.1963	C14H14O3	O=C3OC2C1=C3(C=C(O)C=C1CCC2(C(=C)C))	Osthenol_Osthenol	8.1944	C14H14O3	O=C1OC2=C(C=C1)C=CC(O)=C2CC=C(C)C	NCGC00169337-02!7-hydroxy-8-(3-methylbut-2-enyl)chromen-2-one_M+H	8.1944	C14H14O3	O=C1OC=2C(C=C1)=CC=C(O)C=2CC=C(C)C	7-Hydroxy-6-(3-methyl-2-butenyl)-2H-1-benzopyran-2-one,_CAS_7-Hydroxy-6-(3-methyl-2-butenyl)-2H-1-benzopyran-2-one,_CAS	8.1944	C14H14O3	O=C1OC=2C=C(O)C(=CC=2(C=C1))CC=C(C)C
alpha-lapachone_M+H	21	243.101	[M+H]+	2-Oxo-1(10),3,7(11),8-guaiatetraen-12,6-olide_2-Oxo-1(10),3,7(11),8-guaiatetraen-12,6-olide	8.2877	C15H14O3	2-Oxo-1(10),3,7(11),8-guaiatetraen-12,6-olide_(5Œ±,6Œ±)-form	8.2877	C15H14O3	O=C3OC2C(C=CC(=C1C(=O)C=C(C)C12)C)=C3C	2-Oxo-1(10),3,5,7(11)-guaiatetraen-12,8-olide_2-Oxo-1(10),3,5,7(11)-guaiatetraen-12,8-olide	8.2505	C15H14O3	O=C3OC2C(C=C1C(C(=O)C=C1C)=C(C)C2)=C3C	Bothrioclinin_Bothrioclinin	8.2429	C15H14O3	O=C2OC1=CC=CC(=C1C=3OC(C=CC2=3)(C)C)C	Pterophyllin__Pterophyllin_1	8.2117	C15H14O3	O=C2OC1=CC=CC(=C1C=3OC(C(=C)C)CC2=3)C	3,11-Tridecadiene-5,7,9-triyne-1,2-diol,_9CI_2-Ac	8.2074	C15H14O3	O=C(OC(C=CC#CC#CC#CC=CC)CO)C	3,11-Tridecadiene-5,7,9-triyne-1,2-diol,_9CI_1-Ac	8.196	C15H14O3	O=C(OCC(O)C=CC#CC#CC#CC=CC)C	3,11-Tridecadiene-5,7,9-triyne-1,2-diol,_9CI_1-Ac	8.196	C15H14O3	O=C(OCC(O)C=CC#CC#CC#CC=CC)C	14(5‚Üí6)-Abeo-1,5,9-furanoeremophilatriene-9,14-diol_14-Aldehyde	8.1923	C15H14O3	O=CC=3C1=C(OC=C1C)C(O)=C2C=CCC(C2=3)C	Cacalonol_Cacalonol	8.1469	C15H14O3	O=C3C=1OC=C(C=1C(O)(C=2C3(=CC=CC=2C))C)C
Physostigmine_M+H	12	276.17	[M+H]+	Arginylthreonine_(2S,2'S,3'R)-form	8.1915	C10H21N5O4	Arginylthreonine_Arginylthreonine	8.1915	C10H21N5O4	O=C(O)C(NC(=O)C(N)CCCNC(=N)N)C(O)C	Manicoline_B_Manicoline_B	8.1866	C15H21N3O2	O=C(N)C1=NC(C2=C1CCC(C(=C)C)C2)(C)CC(=N)O	Serratamic_acid,_9CI_Serratamic_acid,_9CI	8.0022	C13H25NO5	O=C(O)C(NC(=O)CC(O)CCCCCCC)CO	Physostigmine,_BAN,_USAN_Physostigmine,_BAN,_USAN	7.9964	C15H21N3O2	O=C(OC=1C=CC2=C(C=1)C3(C)(CCN(C)C3(N2C)))NC	Physostigmine_M+H	7.9964	C15H21N3O2	O=C(OC1=CC=C2C(=C1)C3(C)(CCN(C)C3(N2C)))NC	MLS001304022-01!_M+H	7.9964	C15H21N3O2	O=C(OC=1C=CC2=C(C=1)C3(C)(CCN(C)C3(N2C)))NC	NCGC00093889-13_C15H21N3O2_Antilirium_M+H	7.9964	C15H21N3O2	O=C(OC=1C=CC2=C(C=1)C3(C)(CCN(C)C3(N2C)))NC	8-Hydroxy-3-oxo-1,7(11)-eremophiladien-12,8-lactam_Me_ether	7.9835	C16H21NO3	O=C1NC3(OC)(C(=C1C)CC2(C)(C(C=CC(=O)C2(C))C3))	Huperzine_F_Huperzine_F	7.9609	C16H21NO3	O=C1C(O)=C2C=CCN3CCCC4(O)(C1CC(C)CC234)
MLS002415724-01!_M+H	7	173.153	[M+H]+	3,7-Dimethyl-2-octene-1,8-diol_3,7-Dimethyl-2-octene-1,8-diol	6.4593	C10H20O2	2,6-Dimethyl-2-octene-1,8-diol,_9CI_(¬±)-(E/Z)-form	6.4593	C10H20O2	OCC(=CCCC(C)CCO)C	2,6-Dimethyl-2-octene-1,8-diol,_9CI_2,6-Dimethyl-2-octene-1,8-diol,_9CI	6.4593	C10H20O2	OCC(=CCCC(C)CCO)C	2,6-Dimethyl-2-octene-1,8-diol,_9CI_(R)-(E)-form	6.4593	C10H20O2	OCC(=CCCC(C)CCO)C	2,6-Dimethyl-2-octene-1,8-diol,_9CI_(S)-(E)-form	6.4593	C10H20O2	OCC(=CCCC(C)CCO)C	2,6-Dimethyl-2-octene-1,8-diol,_9CI_(Œæ)-(E)-form	6.4593	C10H20O2	OCC(=CCCC(C)CCO)C	3,7-Dimethyl-6-octene-1,4-diol_3,7-Dimethyl-6-octene-1,4-diol	6.2605	C10H20O2	OCCC(C)C(O)CC=C(C)C	3,7-Dimethyl-6-octene-1,4-diol_(3Œæ,4S)-form	6.2605	C10H20O2	OCCC(C)C(O)CC=C(C)C	3-Isopropyl-2-heptene-1,6-diol_3-Isopropyl-2-heptene-1,6-diol	6.2599	C10H20O2	OCC=C(CCC(O)C)C(C)C	3,7-Dimethyl-2-octene-1,7-diol_3,7-Dimethyl-2-octene-1,7-diol	6.222	C10H20O2	OCC=C(C)CCCC(O)(C)C
N-acetyl-5-hydroxytryptamine_M+H	5	219.113	[M+H]+	Cytisine_N-Formyl	8.785	C12H14N2O2	MLS001055411-01!125-33-7_M+H	8.7261	C12H14N2O2	O=C2NCNC(=O)C2(C=1C=CC=CC=1)CC	0276_Primidone_M+H	8.7261	C12H14N2O2	O=C2NCNC(=O)C2(C=1C=CC=CC=1)CC	3-Amino-2-piperidinone,_9CI_N3-Benzoyl	8.6907	C12H14N2O2	O=C(NC1C(=O)NCCC1)C2=CC=CC=C2	MLS002154157-01!Mephenytoin50-12-4_M+H	8.6877	C12H14N2O2	O=C2NC(C=1C=CC=CC=1)(C(=O)N2C)CC	3-Methyl-2,5-piperazinedione,_9CI_4-Benzyl	8.6621	C12H14N2O2	O=C2NCC(=O)N(CC1=CC=CC=C1)C2C	Donaxanine_Donaxanine	8.6552	C12H14N2O2	O=C3N(C)CCC23(OCNC1=CC=CC=C12)	3-Methyl-2,5-piperazinedione,_9CI_1-Benzyl	8.6542	C12H14N2O2	O=C2NC(C(=O)N(CC1=CC=CC=C1)C2)C	3-Methyl-2,5-piperazinedione,_9CI_1-Benzyl	8.6542	C12H14N2O2	O=C2NC(C(=O)N(CC1=CC=CC=C1)C2)C	2-(4-Hydroxybutyl)-4(3H)-quinazolinone_2-(4-Hydroxybutyl)-4(3H)-quinazolinone	8.6524	C12H14N2O2	O=C1NC(=NC2=CC=CC=C12)CCCCO
Gibberellic_acid_M+H	30	347.149	[M+H]+	15,16-Epoxy-3-hydroxy-19-nor-4,13(16),14-clerodatrien-17,21-olid-18-oic_acid_15,16-Epoxy-3-hydroxy-19-nor-4,13(16),14-clerodatrien-17,21-olid-18-oic_acid	8.1703	C19H22O6	15,16-Epoxy-3-hydroxy-19-nor-4,13(16),14-clerodatrien-17,21-olid-18-oic_acid_(3Œ±,8Œ±,12Œ±H)-form	8.1703	C19H22O6	O=C(O)C4=C3CCC2C(=O)OC(C1=COC=C1)CC2(C)C3CCC4(O)	15,16-Epoxy-3-hydroxy-19-nor-4,13(16),14-clerodatrien-17,21-olid-18-oic_acid_(ent-3Œ≤,12Œ±H)-form	8.1703	C19H22O6	O=C(O)C4=C3CCC2C(=O)OC(C1=COC=C1)CC2(C)C3CCC4(O)	15,16-Epoxy-6-hydroxy-19-nor-4,13(16),14-clerodatrien-20,12-olid-18-oic_acid_(ent-6Œ±,12R)-form	8.1388	C19H22O6	O=C(O)C4=C3C(O)CC(C)C2(C(=O)OC(C1=COC=C1)C2)C3CCC4	15,16-Epoxy-6-hydroxy-19-nor-4,13(16),14-clerodatrien-20,12-olid-18-oic_acid_15,16-Epoxy-6-hydroxy-19-nor-4,13(16),14-clerodatrien-20,12-olid-18-oic_acid	8.1388	C19H22O6	O=C(O)C4=C3C(O)CC(C)C2(C(=O)OC(C1=COC=C1)C2)C3CCC4	8,9-Dihydroxy-14-oxo-1(10),4,11(13)-germacratrien-12,6-olide_8-O-(2-Methyl-2-propenoyl)	8.1379	C19H22O6	O=CC2=CCCC(=CC1OC(=O)C(=C)C1C(OC(=O)C(=C)C)C2(O))C	15,16-Epoxy-6-hydroxy-19-nor-4,13(16),14-clerodatrien-17,12-olid-18-oic_acid_(6Œ±,8Œ±,12Œ±H)-form	8.1363	C19H22O6	O=C(O)C4=C3C(O)CC2C(=O)OC(C1=COC=C1)CC2(C)C3CCC4	15,16-Epoxy-6-hydroxy-19-nor-4,13(16),14-clerodatrien-17,12-olid-18-oic_acid_15,16-Epoxy-6-hydroxy-19-nor-4,13(16),14-clerodatrien-17,12-olid-18-oic_acid	8.1363	C19H22O6	O=C(O)C4=C3C(O)CC2C(=O)OC(C1=COC=C1)CC2(C)C3CCC4	Abyssomicin_C_M+H	8.1361	C19H22O6	O=C1OC34(C=2OC(C(O)C3(C=CC(=O)C(C)CC(C(=O)C1=2)C))C(C)C4)	Sorgomol_Sorgomol	8.1354	C19H22O6	O=C4OC(OC=C2C(=O)OC3C1=C(CCCC1(C)CO)CC23)C=C4C
6-Benzyladenine_M+H	16	226.108	[M+H]+	Tetrahydrocantleyine_1-Oxo	8.0407	C11H15NO4	Adenine,_JAN,_USAN_N9-Benzyl	7.8793	C12H11N5	N3=CN=C1C(N=CN1CC2=CC=CC=C2)=C3N	4-Amino-2-hydroxy-5-methylpyrimidine_1-Œ≤-D-(2,3-Dideoxyribofuranosyl)	7.8419	C10H15N3O3	O=C1NC(=N)C(=CN1C2OC(CO)CC2)C	3-Hydroxy-4,5-dimethoxyphenethylamine_N-Formyl	7.7799	C11H15NO4	O=CNCCC1=CC(O)=C(OC)C(OC)=C1	6-Benzyladenine_M+H	7.7673	C12H11N5	N=2C=NC(NCC1=CC=CC=C1)=C3NC=NC=23	MLS000069633-01!Acyclovir59277-89-3_M+H	7.7506	C8H11N5O3	OC=2N=C(N=C1C=2(N=CN1COCCO))N	MLS001074298-01!N-benzyl-7H-purin-6-amine1214-39-7_M+H	7.7198	C12H11N5	N1=CNC=3C1=NCNC=3(NCC=2C=CC=CC=2)	Radicamine_A_3'-Deoxy,_O-de-Me	7.7063	C11H15NO4	OC1=CC=C(C=C1)C2NC(CO)C(O)C2(O)	2-Amino-3-(3,4-dihydroxyphenyl)propanoic_acid_3',4'-Di-Me_ether	7.6003	C11H15NO4	O=C(O)C(N)CC=1C=CC(OC)=C(OC)C=1	3-Amino-3-(3,4-dihydroxyphenyl)propanoic_acid_Di-Me_ether	7.5647	C11H15NO4	O=C(O)CC(N)C=1C=CC(OC)=C(OC)C=1
Kinetin_M+H	33	216.088	[M+H]+	Fulvanine_A_Fulvanine_A	8.2126	C9H13NO5	MLS000101228-01!Kinetin525-79-1_M+H	8.1643	C10H9N5O	N1C=NC=3C1=NCNC=3(NCC=2OC=CC=2)	5-Aminoimidazole_riboside_5-Aminoimidazole_riboside	8.1439	C8H13N3O4	OCC2OC(N1C=NC=C1(N))C(O)C2(O)	Kinetin_9H-form	8.1422	C10H9N5O	N=1C=NC=3C=1NC=NC=3(NCC=2OC=CC=2)	Kinetin_Kinetin	8.1422	C10H9N5O	N=1C=NC=3C=1NC=NC=3(NCC=2OC=CC=2)	Kinetin_M+H	8.1422	C10H9N5O	N=2C=NC(NCC=1OC=CC=1)=C3NC=NC=23	Kinetin_7H-form	8.1422	C10H9N5O	N=1C=NC=3C=1NC=NC=3(NCC=2OC=CC=2)	Euscamine_A_Euscamine_A	8.1408	C9H13NO5	O=C(O)CCC(=O)NC1OCC=C1(CO)	4-Mercapto-1-methylhistidine_NŒ±-Me	7.9962	C8H13N3O2S	O=C(O)C(NC)CC1=C(N=CN1C)S	Deacylisariotin_Deacylisariotin	7.9466	C9H13NO5	O=C2C3C(O)C1OC1C2(O)CC(N)C3(O)
MLS000776800-01!2-[(2-ethoxybenzoyl)amino]acetic_acid_M+H	73	224.091	[M+H]+	1,2,3,4-Tetrahydro-6,7-dihydroxy-1-methyl-3-isoquinolinecarboxylic_acid,_9CI_1,2,3,4-Tetrahydro-6,7-dihydroxy-1-methyl-3-isoquinolinecarboxylic_acid,_9CI	6.3351	C11H13NO4	1,2,3,4-Tetrahydro-6,7-dihydroxy-1-methyl-3-isoquinolinecarboxylic_acid,_9CI_(1S,3S)-form	6.3351	C11H13NO4	O=C(O)C2NC(C1=CC(O)=C(O)C=C1C2)C	1,2,3,4-Tetrahydro-6,7-dihydroxy-1-methyl-3-isoquinolinecarboxylic_acid,_9CI_(1RS,3RS)-form	6.3351	C11H13NO4	O=C(O)C2NC(C1=CC(O)=C(O)C=C1C2)C	Gardenamide_A_Gardenamide_A	6.2098	C11H13NO4	O=C(OC)C1=CNC(=O)C2C(=CCC12)CO	Christolane_C_Christolane_C	6.178	C11H13NO4	O=C(O)C1=CC=C(C=C1)NCC(C(=O)O)C	N-(2-Hydroxybenzoyl)glycine,_9CI_Et_ether	6.1459	C11H13NO4	O=C(O)CNC(=O)C1=CC=CC=C1(OCC)	MLS000776800-01!2-[(2-ethoxybenzoyl)amino]acetic_acid_M+H	6.1459	C11H13NO4	O=C(O)CNC(=O)C=1C=CC=CC=1(OCC)	Streptazolin_13-Hydroxy	6.1289	C11H13NO4	O=C1OC3C(O)C(=CCO)C2=CCCN1C23	N-(2-Hydroxybenzoyl)glycine,_9CI_Et_ester	6.117	C11H13NO4	O=C(OCC)CNC(=O)C1=CC=CC=C1(O)	1,5,6,7-Isoquinolinetetrol_3,4-Dihydro,_6,7-di-Me_ether	6.1148	C11H13NO4	O=C1NCCC2=C(O)C(OC)=C(OC)C=C12
MLS002639336-01!_M+H	41	231.065	[M+H]+	Mycosinol_8,9-Epoxide	6.7162	C13H10O4	Nocardione_A_(S)-form	6.6979	C13H10O4	O=C2C(=O)C1=C(OC(C)C1)C=3C=CC=C(O)C2=3	Nocardione_A_Nocardione_A	6.6979	C13H10O4	O=C2C(=O)C1=C(OC(C)C1)C=3C=CC=C(O)C2=3	1,4-Azulenedicarboxylic_acid,_9CI_1-Me_ester	6.6523	C13H10O4	O=C(O)C1=CC=CC=C2C(=CC=C12)C(=O)OC	2-(Hydroxyacetyl)furan_Benzoyl	6.6339	C13H10O4	O=C(OCC(=O)C=1OC=CC=1)C2=CC=CC=C2	Coniochaetone_B_1-Ketone	6.6266	C13H10O4	O=C1C3=C(O)C=C(C=C3(OC2=C1C(=O)CC2))C	2-Hydroxy-3-methyl-1,4-naphthoquinone_Ac	6.6216	C13H10O4	O=C(OC=1C(=O)C2=CC=CC=C2(C(=O)C=1C))C	6-[2-(3,4-Dihydroxyphenyl)ethenyl]-2H-pyran-2-one_6-[2-(3,4-Dihydroxyphenyl)ethenyl]-2H-pyran-2-one	6.6184	C13H10O4	O=C1OC(=CC=C1)C=CC=2C=CC(O)=C(O)C=2	6-[2-(3,4-Dihydroxyphenyl)ethenyl]-2H-pyran-2-one_(E)-form	6.6184	C13H10O4	O=C1OC(=CC=C1)C=CC=2C=CC(O)=C(O)C=2	Psychorubrin_Psychorubrin	6.618	C13H10O4	O=C1C3=CC=CC=C3(C(=O)C2=C1COC(O)C2)
Goyazensolide_M+H	50	361.128	[M+H]+	Excavatin_D_2',3'-Dihydro,_2'Œæ,3'Œæ-dihydroxy	8.1187	C19H20O7	Antibiotic_Ro_09-2210_Antibiotic_Ro_09-2210	8.0945	C19H20O7	O=C1OC(C)C3C=CC(=O)C(O)C3(O)(CC=CC2=CC(OC)=CC(O)=C12)	Excavatin_D_Œî7'(9')-Isomer,_2',3'-dihydro,_2'Œæ,3'Œæ-dihydroxy	8.0167	C19H20O7	O=C2OC=3C=C(OCC(O)C(O)(C)CC1OC(=O)C(=C)C1)C=CC=3(C=C2)	Excavatin_D_6',7'-Dihydro,_7'Œæ,9'-dihydroxy	8.0152	C19H20O7	O=C2OC=3C=C(OCC=C(C)CC1OC(=O)C(O)(CO)C1)C=CC=3(C=C2)	NCGC00386065-01_C19H20O7_Methyl_4,6'-dihydroxy-6-methyl-3-oxo-3'-(2-oxopropyl)-3H-spiro[1-benzofuran-2,1'-cyclohex[4]ene]-2'-carboxylate_M+H	7.9755	C19H20O7	O=C(OC)C3C(C=CC(O)C23(OC=1C=C(C=C(O)C=1C2(=O))C))CC(=O)C	Excavatin_D_6',7'-Dihydro,_7'Œæ-hydroxy,_2'Œæ,3'Œæ-epoxide	7.9511	C19H20O7	O=C3OC=4C=C(OCC2OC2(C)(CC1OC(=O)C(O)(C)C1))C=CC=4(C=C3)	Deacylorthodiffene_4'-Benzoyl	7.9376	C19H20O7	O=C3OC2C(OC(C=CC(O)C(OC(=O)C1=CC=CC=C1)C)C2(O))C=C3	Deacylorthodiffene_3'-Benzoyl	7.9334	C19H20O7	O=C3OC2C(OC(C=CC(OC(=O)C1=CC=CC=C1)C(O)C)C2(O))C=C3	Luzonial_A_Z-Isomer	7.9327	C19H20O7	O=CC(=C)C2CC(OC(=O)C=CC1=CC=C(O)C=C1)C3(O)(COC(O)C23)	Luzonial_A_Luzonial_A	7.9327	C19H20O7	O=CC(=C)C2CC(OC(=O)C=CC1=CC=C(O)C=C1)C3(O)(COC(O)C23)
Eremantholide_C_M+H	50	347.149	[M+H]+	8-Hydroxy-14-oxo-3,9,11(13)-germacratrien-12,6-olide_8-O-(2-Hydroxymethyl-2-propenoyl)	8.1958	C19H22O6	8,9-Dihydroxy-14-oxo-1(10),4,11(13)-germacratrien-12,6-olide_8-O-(2-Methyl-2-propenoyl)	8.1956	C19H22O6	O=CC2=CCCC(=CC1OC(=O)C(=C)C1C(OC(=O)C(=C)C)C2(O))C	8,15-Dihydroxy-1(10),4,11(13)-germacratrien-12,6-olide_15-Aldehyde,_8-O-(2-hydroxymethyl-2-propenoyl)	8.193	C19H22O6	O=CC2=CC1OC(=O)C(=C)C1C(OC(=O)C(=C)CO)CC(=CCC2)C	Peucedanol_2'-Angeloyl	8.1911	C19H22O6	O=C1OC=2C=C(O)C(=CC=2(C=C1))CC(OC(=O)C(=CC)C)C(O)(C)C	5,8-Dihydroxy-14-oxo-1(10),4(15),11(13)-germacratrien-12,6-olide_8-(2-Methylpropenoyl)	8.1879	C19H22O6	O=CC1=CCCC(=C)C(O)C2OC(=O)C(=C)C2(C(OC(=O)C(=C)C)C1)	Peucedanol_2'-O-(3-Methyl-2-butenoyl)	8.1861	C19H22O6	O=C1OC=2C=C(O)C(=CC=2(C=C1))CC(OC(=O)C=C(C)C)C(O)(C)C	8-(2,3-Dihydroxy-3-methylbutyl)-7-hydroxy-2H-1-benzopyran-2-one_2'-O-(3-Methyl-2-butenoyl)	8.1861	C19H22O6	O=C1OC2=C(C=C1)C=CC(O)=C2CC(OC(=O)C=C(C)C)C(O)(C)C	15,16-Epoxy-3-hydroxy-19-nor-4,13(16),14-clerodatrien-17,21-olid-18-oic_acid_(ent-3Œ≤,12Œ±H)-form	8.1797	C19H22O6	O=C(O)C4=C3CCC2C(=O)OC(C1=COC=C1)CC2(C)C3CCC4(O)	15,16-Epoxy-3-hydroxy-19-nor-4,13(16),14-clerodatrien-17,21-olid-18-oic_acid_(3Œ±,8Œ±,12Œ±H)-form	8.1797	C19H22O6	O=C(O)C4=C3CCC2C(=O)OC(C1=COC=C1)CC2(C)C3CCC4(O)	5,8-Dihydroxy-14-oxo-4(15),9,11(13)-germacratrien-12,6-olide_8-(2-Methylpropenoyl)	8.1796	C19H22O6	O=CC1=CC(OC(=O)C(=C)C)C2C(=C)C(=O)OC2(C(O)C(=C)CCC1)
Kaurenic_acid_M+H	36	303.232	[M+H]+	7,12,14-Labdatrien-17-ol_Carboxylic_acid	7.7817	C20H30O2	7,13-Abietadien-19-ol_Carboxylic_acid	7.7762	C20H30O2	O=C(O)C2(C)(CCCC3(C)(C1C(C=C(CC1)C(C)C)=CCC23))	9,12-Cyclo-7,13-labdadien-15-oic_acid_(ent-12S,13E)-form	7.7545	C20H30O2	O=C(O)C=C(C)C3CC23(C(=CCC1C(C)(C)CCCC12(C))C)	9,12-Cyclo-7,13-labdadien-15-oic_acid_9,12-Cyclo-7,13-labdadien-15-oic_acid	7.7545	C20H30O2	O=C(O)C=C(C)C3CC23(C(=CCC1C(C)(C)CCCC12(C))C)	8,15-Cyclo-15-hydroxy-7,12-labdadien-16-al_8,15-Cyclo-15-hydroxy-7,12-labdadien-16-al	7.7523	C20H30O2	O=CC3=CCC1C(=CCC2C(C)(C)CCCC12(C))CC(O)C3	8,15-Cyclo-15-hydroxy-7,12-labdadien-16-al_15Œ±-form	7.7523	C20H30O2	O=CC3=CCC1C(=CCC2C(C)(C)CCCC12(C))CC(O)C3	8,13-Abietadien-18-oic_acid_8,13-Abietadien-18-oic_acid	7.7504	C20H30O2	O=C(O)C2(C)(CCCC3(C1=C(C=C(CC1)C(C)C)CCC23)(C))	7,13-Abietadien-18-oic_acid_7,13-Abietadien-18-oic_acid	7.7454	C20H30O2	O=C(O)C2(C)(CCCC3(C)(C1C(C=C(CC1)C(C)C)=CCC23))	Abietic_acid_M+H	7.7454	C20H30O2	O=C(O)C2(C)(CCCC3(C)(C1C(C=C(CC1)C(C)C)=CCC23))	7,13-Abietadien-18-oic_acid_ent-form	7.7454	C20H30O2	O=C(O)C2(C)(CCCC3(C)(C1C(C=C(CC1)C(C)C)=CCC23))
MLS001049059-01!methyl_2-benzamidoacetate_M+H	34	194.081	[M+H]+	2-(Methylamino)benzoic_acid,_9CI_N-Ac	5.5328	C10H11NO3	2,3-Dihydro-4-hydroxy-1H-isoindol-1-one,_9CI_N-(2-Hydroxyethyl)	5.5227	C10H11NO3	O=C2C=1C=CC=C(O)C=1CN2CCO	2-Methylaminoacetic_acid_N-Benzoyl	5.5172	C10H11NO3	O=C(O)CN(C(=O)C1=CC=CC=C1)C	MLS002206418-01!2-[benzoyl(methyl)amino]acetic_acid_M+H	5.5172	C10H11NO3	O=C(O)CN(C(=O)C=1C=CC=CC=1)C	Alanine,_INN,_USAN_N-Benzoyl	5.509	C10H11NO3	O=C(O)C(NC(=O)C1=CC=CC=C1)C	Alanine,_INN,_USAN_N-Benzoyl	5.509	C10H11NO3	O=C(O)C(NC(=O)C1=CC=CC=C1)C	Alanine,_INN,_USAN_N-Benzoyl	5.509	C10H11NO3	O=C(O)C(NC(=O)C1=CC=CC=C1)C	1,3-Dihydro-3-hydroxy-4-methoxy-3-methyl-2H-indol-2-one,_9CI_1,3-Dihydro-3-hydroxy-4-methoxy-3-methyl-2H-indol-2-one,_9CI	5.5053	C10H11NO3	O=C2NC=1C=CC=C(OC)C=1C2(O)C	2-Hydroxy-2H-1,4-benzoxazin-3(4H)-one,_9CI_Me_ether,_N-Me	5.4911	C10H11NO3	O=C1N(C2=CC=CC=C2(OC1(OC)))C	2-(4-Hydroxyphenyl)-2-oxoacetic_acid_Me_ether,_methylamide	5.4752	C10H11NO3	O=C(NC)C(=O)C1=CC=C(OC)C=C1
4'-Methylgenistein_(Biochanin_A)_M+H	50	285.075	[M+H]+	8-Formyl-5,7-dihydroxyflavanone_8-Formyl-5,7-dihydroxyflavanone	7.6156	C16H12O5	8-Formyl-5,7-dihydroxyflavanone_(S)-form	7.6156	C16H12O5	O=CC=1C(O)=CC(O)=C2C(=O)CC(OC=12)C3=CC=CC=C3	4',6,7-Trihydroxyflavone_4'-Me_ether	7.598	C16H12O5	O=C1C=C(OC=2C=C(O)C(O)=CC1=2)C3=CC=C(OC)C=C3	5,7-Dihydroxy-4'-methoxyflavone,_8CI_5,7-Dihydroxy-4'-methoxyflavone,_8CI	7.5945	C16H12O5	O=C1C=C(OC2=CC(O)=CC(O)=C12)C3=CC=C(OC)C=C3	2',5,7-Trihydroxyflavone_2'-Me_ether	7.5945	C16H12O5	O=C1C=C(OC2=CC(O)=CC(O)=C12)C3=CC=CC=C3(OC)	Bauhiniastatin_1_Bauhiniastatin_1	7.5699	C16H12O5	O=C1C(OC)=C(C(=O)C=2OC3=CC=CC(O)=C3(C=CC1=2))C	Longicornuol_B_Longicornuol_B	7.569	C16H12O5	O=CC2=C(O)C=3C=CC(OC)=CC=3(OC=1C=C(O)C=CC=12)	Maturone_Ac	7.5516	C16H12O5	O=C(OCC2=COC=1C(=O)C3=CC=CC(=C3(C(=O)C=12))C)C	4',5,7-Trihydroxy-3-methylflavone_4',5,7-Trihydroxy-3-methylflavone	7.5484	C16H12O5	O=C2C3=C(O)C=C(O)C=C3(OC(C1=CC=C(O)C=C1)=C2C)	5,7-Dihydroxy-8-methoxyflavone_5,7-Dihydroxy-8-methoxyflavone	7.5406	C16H12O5	O=C1C=C(OC=2C(OC)=C(O)C=C(O)C1=2)C3=CC=CC=C3
MLS000517295-01!_M+H	57	197.081	[M+H]+	1-(3,4-Dihydroxyphenyl)-1,2-propanediol_3',4'-Methylene_ether	6.603	C10H12O4	3-(3,4-Methylenedioxyphenyl)-1,2-propanediol_3-(3,4-Methylenedioxyphenyl)-1,2-propanediol	6.5908	C10H12O4	OCC(O)CC=1C=CC=2OCOC=2(C=1)	3-(3,4-Methylenedioxyphenyl)-1,2-propanediol_(+)-form	6.5908	C10H12O4	OCC(O)CC=1C=CC=2OCOC=2(C=1)	2-(3,4-Dihydroxyphenyl)-1,3-propanediol_3',4'-Methylene_ether	6.5361	C10H12O4	OCC(C=1C=CC=2OCOC=2(C=1))CO	2,6-Dihydroxy-4-methylbenzoic_acid,_8CI,_9CI_2-Me_ether,_Me_ester	6.5003	C10H12O4	O=C(OC)C1=C(O)C=C(C=C1(OC))C	2,4-Dihydroxy-6-methylbenzoic_acid,_9CI_4-Me_ether,_Me_ester	6.5003	C10H12O4	O=C(OC)C1=C(O)C=C(OC)C=C1C	2,4-Dihydroxy-6-methylbenzoic_acid,_9CI_2-Me_ether,_Me_ester	6.5003	C10H12O4	O=C(OC)C1=C(OC)C=C(O)C=C1C	2-Hydroxy-2-(4-hydroxyphenyl)acetic_acid_4'-Me_ether,_Me_ester	6.4988	C10H12O4	O=C(OC)C(O)C1=CC=C(OC)C=C1	4-Hydroxy-4-(2-hydroxyethyl)-2,5-cyclohexadien-1-one_2'-Ac	6.4987	C10H12O4	O=C1C=CC(O)(C=C1)CCOC(=O)C	3,5-Dihydroxybenzyl_alcohol,_8CI_3-Me_ether,_1'-Ac	6.4911	C10H12O4	O=C(OCC1=CC(O)=CC(OC)=C1)C
Formononetin_(Biochanin_B)_M+H	50	269.081	[M+H]+	6-Purinol_9-Œ≤-D-Ribopyranosyl	7.6807	C10H12N4O5	Portulacaxanthin_III_Portulacaxanthin_III	7.6784	C11H12N2O6	O=C(O)C1=CC(=CC=NCC(=O)O)CC(N1)C(=O)O	Oxanosine_2'-Deoxy	7.625	C10H12N4O5	O=C3OC(=N)NC1=C3(N=CN1C2OC(CO)C(O)C2)	Isoinosine_Isoinosine	7.6152	C10H12N4O5	O=C3N=C1C(N=CN1C2OC(CO)C(O)C2(O))=CN3	Xanthine,_8CI_7-(2-Deoxy-Œ≤-D-ribofuranosyl)	7.6108	C10H12N4O5	O=C3NC(=O)C1=C(N=CN1C2OC(CO)C(O)C2)N3	Inosine,_9CI,_INN,_JAN_1H-form	7.6064	C10H12N4O5	O=C3NC=NC1=C3(N=CN1C2OC(CO)C(O)C2(O))	Inosine,_9CI,_INN,_JAN_3H-form	7.6064	C10H12N4O5	O=C3NC=NC1=C3(N=CN1C2OC(CO)C(O)C2(O))	Inosine,_9CI,_INN,_JAN_OH-form	7.6064	C10H12N4O5	O=C3NC=NC1=C3(N=CN1C2OC(CO)C(O)C2(O))	HMDB:HMDB00195-317_Inosine_M+H	7.6064	C10H12N4O5	O=C3NC=NC1=C3(N=CN1C2OC(CO)C(O)C2(O))	HMDB:HMDB00195-316_Inosine_M+H	7.6064	C10H12N4O5	O=C3NC=NC1=C3(N=CN1C2OC(CO)C(O)C2(O))
Genistein_M+H	50	271.06	[M+H]+	Rauianin_Rauianin	7.6022	C15H10O5	6-Hydroxy-2-(2,4,5-trihydroxyphenyl)benzofuran_2',5'-Quinone,_4'-Me_ether	7.5231	C15H10O5	O=C1C=C(C(=O)C=C1(OC))C=2OC=3C=C(O)C=CC=3(C=2)	6-Hydroxy-2-oxo-2H-naphtho[1,2-b]pyran-5-carboxylic_acid_Me_ester	7.4526	C15H10O5	O=C1OC=2C3=CC=CC=C3(C(O)=C(C(=O)OC)C=2(C=C1))	5,12-Epoxy-2.3-dioxo-1(6),4,7,9,11-cadinapentaen-14-al_Carboxylic_acid	7.3616	C15H10O5	O=C(O)C=3C=CC=1C(=COC=2C=1C=3(C(=O)C(=O)C=2C))C	3,7,8-Trihydroxyflavone_3,7,8-Trihydroxyflavone	7.3034	C15H10O5	O=C1C(O)=C(OC=2C(O)=C(O)C=CC1=2)C3=CC=CC=C3	3,5,6-Trihydroxyflavone_3,5,6-Trihydroxyflavone	7.3012	C15H10O5	O=C1C(O)=C(OC=2C=CC(O)=C(O)C1=2)C3=CC=CC=C3	3,6,7-Trihydroxyflavone_3,6,7-Trihydroxyflavone	7.3012	C15H10O5	O=C1C(O)=C(OC=2C=C(O)C(O)=CC1=2)C3=CC=CC=C3	3,5,7-Trihydroxyflavone,_8CI_3,5,7-Trihydroxyflavone,_8CI	7.298	C15H10O5	O=C1C(O)=C(OC2=CC(O)=CC(O)=C12)C3=CC=CC=C3	Galangin_M+H	7.298	C15H10O5	O=C1C(O)=C(OC2=CC(O)=CC(O)=C12)C3=CC=CC=C3	NCGC00017220-04!3,5,7-trihydroxy-2-phenylchromen-4-one_M+H	7.298	C15H10O5	O=C1C(O)=C(OC=2C=C(O)C=C(O)C1=2)C3=CC=CC=C3
MLS000517268-01!_M+H	92	328.125	[M+H]+	Erythraline_8-Oxo,_11Œ≤-hydroxy	6.1751	C18H17NO5	8-Oxoerythraline_epoxide_M+H	6.0731	C18H17NO5	O=C3C=C6C1OC1C(OC)CC46(C2=CC=5OCOC=5(C=C2CCN34))	Erythraline_8-Oxo,_1Œ±,2Œ±-epoxide	6.0731	C18H17NO5	O=C3C=C6C1OC1C(OC)CC46(C2=CC=5OCOC=5(C=C2CCN34))	Cularicine_4R-Hydroxy	6.0612	C18H17NO5	OC=5C=CC3=C2C=5(OC1=CC=4OCOC=4(C=C1CC2N(C)CC3(O)))	8-Oxoerythraline_epoxide_M+H	6.0473	C18H17NO5	O=C3C=C6C1OC1C(OC)CC46(C2=CC=5OCOC=5(C=C2CCN34))	MLS001065902-01!_M+H	6.0269	C18H17NO5	O=C(O)C=2C=CC=CC=2(NC(=O)C=CC=1C=CC(OC)=C(OC)C=1)	Stephadiolamine_N-Oxide_(Œ≤-)	6.0223	C18H17NO5	O=N5(C)(CC(O)C4=CC=1OCOC=1C=3C2=CC=CC=C2C(O)C5(C=34))	2-Amino-4'-hydroxyacetophenone_N-(4-Hydroxy-3-methoxy-E-cinnamoyl)	6.0211	C18H17NO5	O=C(C=CC=1C=CC(O)=C(OC)C=1)NCC(=O)C2=CC=C(O)C=C2	Lycorine_2-Ketone,_1-Ac	6.0201	C18H17NO5	O=C(OC2C(=O)C=C3CCN4CC1=CC=5OCOC=5(C=C1C2C34))C	Phenylalanine,_9CI,_USAN_N-(3,4-Dihydroxy-E-cinnamoyl)	6.0129	C18H17NO5	O=C(C=CC=1C=CC(O)=C(O)C=1)NC(C(=O)O)CC2=CC=CC=C2
15-Acetoxyeremantholide_B_M+H	50	421.185	[M+H]+	15,16-Epoxy-1,2,7,12-tetrahydroxy-3,13(16),14-clerodatrien-18,19-olide_7-Ac	7.8734	C22H28O8	3,8-Dihydroxy-1(10),4,11(13)-germacratrien-12,6-olide_8-O-(2-Acetoxymethyl-4-hydroxy-2E-butenoyl)	7.836	C22H28O8	O=C1OC2C=C(C)C(O)CC=C(C)CC(OC(=O)C(=CCO)COC(=O)C)C2(C1(=C))	8,15-Dihydroxy-1(10),4,11(13)-germacratrien-12,6-olide_8-O-(4-Acetoxy-2-hydroxymethyl-2Z-butenoyl)	7.8303	C22H28O8	O=C1OC2C=C(CO)CCC=C(C)CC(OC(=O)C(=CCOC(=O)C)CO)C2(C1(=C))	3,8,9-Trihydroxy-1(10),4,11(13)-germacratrien-12,6-olide_8-O-(2,3-Epoxy-2-methylbutanoyl),_3-Ac	7.8255	C22H28O8	O=C2OC3C=C(C)C(OC(=O)C)CC=C(C)C(O)C(OC(=O)C1(OC1(C))(C))C3(C2(=C))	7,8,9-Trihydroxy-1(10),4,11(13)-germacratrien-12,6-olide_8-(2,3-Epoxy-2-methylbutanoyl),_9-Ac	7.8209	C22H28O8	O=C2OC3C=C(C)CCC=C(C)C(OC(=O)C)C(OC(=O)C1(OC1(C))(C))C3(O)(C2(=C))	3,8,9-Trihydroxy-1(10),4,11(13)-germacratrien-12,6-olide_8-(2-Acetoxymethyl-2-butenoyl)(E-)	7.8166	C22H28O8	O=C1OC2C=C(C)C(O)CC=C(C)C(O)C(OC(=O)C(=CC)COC(=O)C)C2(C1(=C))	8,15-Dihydroxy-1,3-elemadien-12,6-olide_11,13-Didehydro,_8-O-(4-acetoxy-3-hydroxy-2-methylenebutanoyl)	7.8147	C22H28O8	O=C(OC1CC(C=C)(C)C(C(=C)CO)C2OC(=O)C(=C)C12)C(=C)C(O)COC(=O)C	3,6-Epoxy-8,11-dihydroxy-10-oxo-3,5,12,15-cembratetraene-18,20-dioic_acid_Di-Me_ester	7.8103	C22H28O8	O=C(OC)C=1C=C2OC=1CC(C(=C)C)CC=C(C(=O)OC)C(O)C(=O)CC(O)(C)C2	Nigrospoxydon_A_Nigrospoxydon_A	7.8089	C22H28O8	O=C(OC1C(=O)C(=CC(O)C1(O))CO)C=C(C=CC2(O)(C(=CC(=O)CC2(C)(C))C))C	8,14-Dihydroxy-1(10),4,11(13)-germacratrien-12,6-olide_8-(4-Hydroxy-2-hydroxymethyl-2-butenoyl)(E-),_14-Ac	7.8077	C22H28O8	O=C1OC2C=C(C)CCC=C(COC(=O)C)CC(OC(=O)C(=CCO)CO)C2(C1(=C))
Galgravin_M+H	39	373.201	[M+H]+	1-Hydroxy-2,6-humuladien-15-al_15-Carboxylic_acid,_6Œ≤,10Œ±-epoxide,_benzoyl	8.0725	C22H28O5	1-Hydroxy-2,6-humuladien-15-al_15-Carboxylic_acid,_6Œ±,10Œ≤-epoxide,_benzoyl	8.0725	C22H28O5	O=C(O)C2=CC(OC(=O)C1=CC=CC=C1)C(C)(C)CCCC3(OC3(CC2))(C)	4,6,10-Trihydroxy-7-daucen-9-one_6-Benzoyl	7.9997	C22H28O5	O=C(OC1C=C(C(=O)C(O)C2(C)(CCC(O)(C(C)C)C12))C)C3=CC=CC=C3	9,20-Dihydroxy-1,6,14-rhamnofolatriene-3,13-dione_20-Ac	7.9544	C22H28O5	O=C(OCC2=CC1C(C(=O)CC(C)C1(O)C3C=C(C(=O)C3(C2))C)=C(C)C)C	Hancinol_Hancinol	7.9385	C22H28O5	O=C3C2C(C=1C=CC(OC)=C(OC)C=1)C(C)C3(C=C(OC)C2(O)(C))CC=C	8-Daucene-4,6,10-triol_10-Ketone,__6-O-(4-hydroxybenzoyl)	7.9366	C22H28O5	O=C(OC1CC(=CC(=O)C2(C)(CCC(O)(C(C)C)C12))C)C3=CC=C(O)C=C3	14-Hydroxy-15-oxo-3,5(10),11-cyathatrien-17-oic_acid_Ac	7.9324	C22H28O5	O=CC3=CC=C2C1=C(CCC1(C(=O)O)CCC2(C)C(OC(=O)C)C3)C(C)C	15,16-Epoxy-19-hydroxy-1,3,13(16),14-clerodatetraen-18-oic_acid_Ac	7.9303	C22H28O5	O=C(O)C1=CC=CC3C1(COC(=O)C)CCC(C)C3(C)(CCC2=COC=C2)	4,6-Dihydroxy-8-daucen-2-one_6-(4-Hydroxybenzoyl)	7.9215	C22H28O5	O=C(OC1CC(=CCC2(C(=O)CC(O)(C(C)C)C12)(C))C)C3=CC=C(O)C=C3	Lascivol_Lascivol	7.919	C17H28N2O7	O=C(O)C(N)CCC(=O)NC(C)C(O)C=1C(=O)C(OC)CC(OC)C=1C
"MLS001049063-01!4,7-dihydroxychromen-2-one"_M+H	60	179.034	[M+H]+	7-Hydroxy-5-benzofurancarboxylic_acid_7-Hydroxy-5-benzofurancarboxylic_acid	6.8277	C9H6O4	4-Hydroxy-5-benzofurancarboxylic_acid,_9CI_4-Hydroxy-5-benzofurancarboxylic_acid,_9CI	6.8204	C9H6O4	O=C(O)C=1C=CC=2OC=CC=2(C=1(O))	6,7-Dihydroxy-4H-1-benzopyran-4-one,_9CI_6,7-Dihydroxy-4H-1-benzopyran-4-one,_9CI	6.6245	C9H6O4	O=C1C=COC=2C=C(O)C(O)=CC1=2	5,7-Dihydroxy-4H-1-benzopyran-4-one,_9CI_5,7-Dihydroxy-4H-1-benzopyran-4-one,_9CI	6.62	C9H6O4	O=C1C=COC2=CC(O)=CC(O)=C12	Caffeoquinone_Caffeoquinone	6.5998	C9H6O4	O=C(O)C=CC=1C=CC(=O)C(=O)C=1	2,6-Dihydroxy-4H-1-benzopyran-4-one_2,6-Dihydroxy-4H-1-benzopyran-4-one	6.5964	C9H6O4	O=C1C=C(O)OC=2C=CC(O)=CC1=2	3,7-Dihydroxy-4H-1-benzopyran-4-one,_9CI_3,7-Dihydroxy-4H-1-benzopyran-4-one,_9CI	6.5935	C9H6O4	O=C1C(O)=COC=2C=C(O)C=CC1=2	3,7-Dihydroxy-2H-1-benzopyran-2-one,_9CI_3,7-Dihydroxy-2H-1-benzopyran-2-one,_9CI	6.5693	C9H6O4	O=C1OC=2C=C(O)C=CC=2(C=C1(O))	4,7-Dihydroxy-2H-1-benzopyran-2-one,_9CI_4,7-Dihydroxy-2H-1-benzopyran-2-one,_9CI	6.531	C9H6O4	O=C1OC=2C=C(O)C=CC=2(C(O)=C1)	"MLS001049063-01!4,7-dihydroxychromen-2-one"_M+H	6.531	C9H6O4	O=C1OC=2C=C(O)C=CC=2(C(O)=C1)
"MLS000863597-01!(4,7,7-trimethyl-3-bicyclo[2.2.1]heptanyl)_(E)-3-(4-hydroxy-3-methoxyphenyl)prop-2-enoate"_M+H	75	331.19	[M+H]+	NCGC00168841-03_C20H26O4_2-Propenoic_acid,_3-(4-hydroxy-3-methoxyphenyl)-,_1,7,7-trimethylbicyclo[2.2.1]hept-2-yl_ester,_(2E)-_M+H	6.3852	C20H26O4	2-Bornanol_O-(4-Hydroxy-3-methoxy-Z-cinnamoyl)	6.3852	C20H26O4	O=C(OC1CC2CCC1(C)C2(C)(C))C=CC=3C=CC(O)=C(OC)C=3	2-Bornanol_O-(4-Hydroxy-3-methoxy-E-cinnamoyl)	6.3852	C20H26O4	O=C(OC1CC2CCC1(C)C2(C)(C))C=CC=3C=CC(O)=C(OC)C=3	"MLS000863597-01!(4,7,7-trimethyl-3-bicyclo[2.2.1]heptanyl)_(E)-3-(4-hydroxy-3-methoxyphenyl)prop-2-enoate"_M+H	6.3852	C20H26O4	O=C(OC1CC2CCC1(C)C2(C)(C))C=CC=3C=CC(O)=C(OC)C=3	2-Bornanol_O-(4-Hydroxy-3-methoxy-E-cinnamoyl)	6.3852	C20H26O4	O=C(OC1CC2CCC1(C)C2(C)(C))C=CC=3C=CC(O)=C(OC)C=3	3,7-Dimethyl-2,6-octadien-1-ol_O-(4-Hydroxy-3-methoxy-E-cinnamoyl)	6.384	C20H26O4	O=C(OCC=C(C)CCC=C(C)C)C=CC=1C=CC(O)=C(OC)C=1	3,7-Dimethyl-2,6-octadien-1-ol_O-(4-Hydroxy-3-methoxy-Z-cinnamoyl)	6.384	C20H26O4	O=C(OCC=C(C)CCC=C(C)C)C=CC=1C=CC(O)=C(OC)C=1	3-Bornanol,_8CI_O-(4-Hydroxy-3-methoxycinnamoyl)	6.3827	C20H26O4	O=C(OC1CC2(C)(CCC1C2(C)(C)))C=CC=3C=CC(O)=C(OC)C=3	3-(4-Hydroxy-3-methoxyphenyl)-2-propenoic_acid,_9CI_4-O-(3,7-Dimethyl-2,6-octadienyl)	6.378	C20H26O4	O=C(O)C=CC=1C=CC(OCC=C(C)CCC=C(C)C)=C(OC)C=1	12,16-Epoxy-11,14-dihydroxy-8,11,13-abietatrien-7-one_12,16-Epoxy-11,14-dihydroxy-8,11,13-abietatrien-7-one	6.3774	C20H26O4	O=C3C2=C(O)C1=C(OCC1C)C(O)=C2C4(C)(CCCC(C)(C)C4(C3))
Veraguensin_M+H	42	373.201	[M+H]+	1-Hydroxy-2,6-humuladien-15-al_15-Carboxylic_acid,_6Œ≤,10Œ±-epoxide,_benzoyl	7.8142	C22H28O5	1-Hydroxy-2,6-humuladien-15-al_15-Carboxylic_acid,_6Œ±,10Œ≤-epoxide,_benzoyl	7.8096	C22H28O5	O=C(O)C2=CC(OC(=O)C1=CC=CC=C1)C(C)(C)CCCC3(OC3(CC2))(C)	Lascivol_Lascivol	7.7759	C17H28N2O7	O=C(O)C(N)CCC(=O)NC(C)C(O)C=1C(=O)C(OC)CC(OC)C=1C	4,6,10-Trihydroxy-7-daucen-9-one_6-Benzoyl	7.7484	C22H28O5	O=C(OC1C=C(C(=O)C(O)C2(C)(CCC(O)(C(C)C)C12))C)C3=CC=CC=C3	Hancinol_Hancinol	7.7438	C22H28O5	O=C3C2C(C=1C=CC(OC)=C(OC)C=1)C(C)C3(C=C(OC)C2(O)(C))CC=C	9,20-Dihydroxy-1,6,14-rhamnofolatriene-3,13-dione_20-Ac	7.7268	C22H28O5	O=C(OCC2=CC1C(C(=O)CC(C)C1(O)C3C=C(C(=O)C3(C2))C)=C(C)C)C	14-Hydroxy-15-oxo-3,5(10),11-cyathatrien-17-oic_acid_Ac	7.7119	C22H28O5	O=CC3=CC=C2C1=C(CCC1(C(=O)O)CCC2(C)C(OC(=O)C)C3)C(C)C	8-Daucene-4,6,10-triol_10-Ketone,__6-O-(4-hydroxybenzoyl)	7.6906	C22H28O5	O=C(OC1CC(=CC(=O)C2(C)(CCC(O)(C(C)C)C12))C)C3=CC=C(O)C=C3	15,16-Epoxy-19-hydroxy-1,3,13(16),14-clerodatetraen-18-oic_acid_Ac	7.6818	C22H28O5	O=C(O)C1=CC=CC3C1(COC(=O)C)CCC(C)C3(C)(CCC2=COC=C2)	4,6-Dihydroxy-8-daucen-2-one_6-(4-Hydroxybenzoyl)	7.6726	C22H28O5	O=C(OC1CC(=CCC2(C(=O)CC(O)(C(C)C)C12)(C))C)C3=CC=C(O)C=C3
rel-Dimethylenedioxy-dimethoxy-epoxylignan_M+H	23	401.159	[M+H]+	Brevipolide_C_3'-Deoxy,_4'-Me_ether	8.0774	C22H24O7	Brevipolide_C_7'Z-Isomer,_3'-deoxy,_4'-Me_ether	8.0761	C22H24O7	O=C(OC(C(=O)C2CC2(C(O)C1OC(=O)C=CC1))C)C=CC3=CC=C(OC)C=C3	Asirensane_C_Asirensane_C	8.0406	C22H24O7	O=C(OCC2C=CC=1C(OC)=C3OC(O)=C(C(=O)C)C3(=C(O)C=1C2(C)))C(=CC)C	Chrysophyllon_IIA_Chrysophyllon_IIA	8.0341	C22H24O7	O=C3C(OC)=C4OC(C)C(C=2C=CC(OC)=C1OCOC1=2)C4(=CC3(OC)CC=C)	Machilin_E_Machilin_E	8.0137	C22H24O7	O=C(OC(C=1C=CC=2OCOC=2(C=1))C(OC=3C=CC(C=CCO)=CC=3(OC))C)C	2',3',4',5,7-Pentahydroxy-6-prenylisoflavanone_2',4'-Di-Me_ether	7.9759	C22H24O7	O=C1C=3C(O)=C(C(O)=CC=3(OCC1C=2C=CC(OC)=C(O)C=2(OC)))CC=C(C)C	1,7,8,8a-Tetrahydro-7,8-dihydroxy-7-methyl-3-(1-propenyl)-6H-2-benzopyran-6-one_7-O-(4-Hydroxy-2-methoxy-6-methylbenzoyl)	7.9559	C22H24O7	O=C(OC2(C(=O)C=C1C=C(OCC1C2(O))C=CC)(C))C3=C(OC)C=C(O)C=C3C	Kadsulignan_K_Kadsulignan_K	7.9489	C22H24O7	O=C3C(OC)=C(OC)C=C4CC(C)C5(C)(C(O)C2=CC=1OCOC=1C(OC)=C2C345)	NCGC00381437-01_C22H24O7_6-Hydroxy-7-methyl-8-oxo-3-[(1E)-1-propen-1-yl]-5,6,7,8-tetrahydro-1H-isochromen-7-yl_4-hydroxy-2-methoxy-6-methylbenzoate_M+H	7.9464	C22H24O7	O=C(OC2(C(=O)C1=C(C=C(OC1)C=CC)CC2(O))(C))C3=C(OC)C=C(O)C=C3C	1,5,6,7-Tetrahydro-6,7-dihydroxy-3-(3-hydroxy-1-propenyl)-7-methyl-8H-2-benzopyran-8-one,_9CI_3'-Deoxy,_7-O-(4-hydroxy-2-methoxy-6-methylbenzoyl)	7.9464	C22H24O7	O=C(OC2(C(=O)C1=C(C=C(OC1)C=CC)CC2(O))(C))C3=C(OC)C=C(O)C=C3C
rel_-Methylenedioxy-tetramethoxy-epoxylignan_M+H	45	417.191	[M+H]+	Penicitrinol_G_O-De-Me	7.7076	C23H28O7	7-Protoilludene-1,5,6,14-tetrol_14-Aldehyde,_5-O-(2,4-dihydroxy-6-methylbenzoyl)	7.6365	C23H28O7	O=CC3=CC1CC(C)(C)C(O)C1C4(C)(CC(OC(=O)C2=C(O)C=C(O)C=C2C)C34(O))	4,7'-Epoxy-3,8'-bilign-7-ene-3',4',5,5',9,9'-hexol_9-Et,_3',5,5'-tri-Me_ether	7.6363	C23H28O7	OC1=C(OC)C=C(C=C1(OC))C3OC=2C(OC)=CC(C=CCOCC)=CC=2C3(CO)	3,3',4,4',5,5',7-Heptahydroxy-2,2'-cyclolignan_7-Ketone,_3,4,4',5,5'-penta-Me_ether	7.6326	C23H28O7	O=C3C1=CC(OC)=C(OC)C(OC)=C1C2=C(O)C(OC)=C(OC)C=C2CC(C)C3C	Sphaerophorin_Sphaerophorin	7.6213	C23H28O7	O=C(O)C2=C(O)C=C(OC(=O)C1=C(O)C=C(OC)C=C1C)C=C2CCCCCCC	Isosphaeric_acid_Isosphaeric_acid	7.6072	C23H28O7	O=C(O)C2=C(O)C=C(OC(=O)C1=C(O)C=C(OC)C=C1CCCCCCC)C=C2C	5,6-Dihydroxy-7-protoilluden-14-al_14-Carboxylic_acid,_5-O-(2,4-dihydroxy-6-methylbenzoyl)	7.5957	C23H28O7	O=C(O)C3=CC1CC(C)(C)CC1C4(C)(CC(OC(=O)C2=C(O)C=C(O)C=C2C)C34(O))	Gomisin_O_Gomisin_O	7.5857	C23H28O7	OC2C4=CC(OC)=C(OC)C(OC)=C4(C1=C(OC)C=3OCOC=3(C=C1CC(C)C2(C)))	Gomisin_O_7-Epimer	7.5857	C23H28O7	OC2C4=CC(OC)=C(OC)C(OC)=C4(C1=C(OC)C=3OCOC=3(C=C1CC(C)C2(C)))	Chaetomugilin_A_Dechloro	7.5814	C23H28O7	O=C2OC(C)C(C)C3(O)(OC4(C(=O)C=C1C=C(OC=C1C4(C23))C=CC(C)C(O)C)(C))
Techtochrysin_M+H	50	269.081	[M+H]+	Portulacaxanthin_III_Portulacaxanthin_III	7.7301	C11H12N2O6	7,8-Dihydroxyflavone_7-Me_ether	7.6265	C16H12O4	O=C1C=C(OC=2C(O)=C(OC)C=CC1=2)C3=CC=CC=C3	5,8-Dihydroxyflavone,_8CI_8-Me_ether	7.6265	C16H12O4	O=C1C=C(OC2=C(OC)C=CC(O)=C12)C3=CC=CC=C3	6,7-Dihydroxyflavone,_8CI_6-Me_ether	7.6251	C16H12O4	O=C1C=C(OC2=CC(O)=C(OC)C=C12)C3=CC=CC=C3	6,7-Dihydroxyflavone,_8CI_7-Me_ether	7.6251	C16H12O4	O=C1C=C(OC2=CC(OC)=C(O)C=C12)C3=CC=CC=C3	5,6-Dihydroxyflavone,_8CI_5-Me_ether	7.6251	C16H12O4	O=C1C=C(OC=2C=CC(O)=C(OC)C1=2)C3=CC=CC=C3	5,6-Dihydroxyflavone,_8CI_6-Me_ether	7.6251	C16H12O4	O=C1C=C(OC=2C=CC(OC)=C(O)C1=2)C3=CC=CC=C3	NCGC00385667-01!6-hydroxy-5-methoxy-2-phenylchromen-4-one_M+H	7.6251	C16H12O4	O=C1C=C(OC2=CC=C(O)C(OC)=C12)C3=CC=CC=C3	5,8-Dihydroxyflavone,_8CI_5-Me_ether	7.6217	C16H12O4	O=C1C=C(OC2=C(O)C=CC(OC)=C12)C3=CC=CC=C3	MLS000697658-01!5-hydroxy-7-methoxy-2-phenylchromen-4-one_M+H	7.6206	C16H12O4	O=C1CC(OC2=CC(OC)=CC(O)=C12)C=3C=CC=CC=3
3-O-Acetylpinobanksin_M+H	20	315.086	[M+H]+	Anhydrofomentariol_Anhydrofomentariol	8.0307	C17H14O6	3,4',5,6-Tetrahydroxy-8-methylflavone_3-Me_ether	8.0263	C17H14O6	O=C1C(OC)=C(OC=2C(=CC(O)=C(O)C1=2)C)C3=CC=C(O)C=C3	3,4',5,7-Tetrahydroxy-6-methylflavone_3-Me_ether	8.0098	C17H14O6	O=C1C(OC)=C(OC=2C=C(O)C(=C(O)C1=2)C)C3=CC=C(O)C=C3	3,4',5,7-Tetrahydroxy-8-methylflavone_3-Me_ether	8.0098	C17H14O6	O=C2C(OC)=C(OC=1C2(=C(O)C=C(O)C=1C))C3=CC=C(O)C=C3	8-Formyl-2,5,7-trihydroxy-6-methylflavanone_8-Formyl-2,5,7-trihydroxy-6-methylflavanone	8.0087	C17H14O6	O=CC=1C(O)=C(C(O)=C2C(=O)CC(O)(OC=12)C3=CC=CC=C3)C	Norkhellol_1'-Angeloyl	8.0084	C17H14O6	O=C(OCC=1OC=2C=C3OC=CC3(=C(O)C=2(C(=O)C=1)))C(=CC)C	Alternariol_9-Me_ether,_3-Ac	7.9871	C17H14O6	O=C2OC=1C=C(OC(=O)C)C=C(C=1C=3C=C(OC)C=C(O)C2=3)C	3,4',6,7-Tetrahydroxyflavone_3,6-Di-Me_ether	7.972	C17H14O6	O=C1C(OC)=C(OC2=CC(O)=C(OC)C=C12)C3=CC=C(O)C=C3	3,4',5,6-Tetrahydroxyflavone_3,6-Di_Me_ether	7.972	C17H14O6	O=C1C(OC)=C(OC=2C=CC(OC)=C(O)C1=2)C3=CC=C(O)C=C3	2',5,7,8-Tetrahydroxyflavone_7,8-Di-Me_ether	7.9717	C17H14O6	O=C1C=C(OC=2C(OC)=C(OC)C=C(O)C1=2)C3=CC=CC=C3(O)
9_10-alpha-Epoxy-eremanthin_M+H	31	247.133	[M+H]+	Illudolactone_A_Illudolactone_A	8.0853	C15H18O3	10-Hydroxy-3,5,7(11)-guaiatrien-12,8-olide_(1Œ±,8Œ±,10Œ±)-form	8.0205	C15H18O3	O=C3OC2C(C=C1C(=CCC1C(O)(C)C2)C)=C3C	10-Hydroxy-3,5,7(11)-guaiatrien-12,8-olide_10-Hydroxy-3,5,7(11)-guaiatrien-12,8-olide	8.0135	C15H18O3	O=C3OC2C(C=C1C(=CCC1C(O)(C)C2)C)=C3C	13-Hydroxy-3,7(11),10(14)-guaiatrien-12,8-olide_(1Œ±,5Œ±,8Œ±)-form	8.0127	C15H18O3	O=C1OC2C(=C1CO)CC3C(=CCC3(C(=C)C2))C	13-Hydroxy-3,7(11),10(14)-guaiatrien-12,8-olide_13-Hydroxy-3,7(11),10(14)-guaiatrien-12,8-olide	8.0116	C15H18O3	O=C1OC2C(=C1CO)CC3C(=CCC3(C(=C)C2))C	8-Hydroxy-1(10),3,11(13)-guaiatrien-12,6-olide_(5Œ±,6Œ±,8Œ±)-form	8.0038	C15H18O3	O=C1OC2C3C(=CCC3(=C(C)CC(O)C2(C1(=C))))C	8-Hydroxy-1,4,7(11)-guaiatrien-12,8-olide_(8Œ≤OH,10Œ±)-form	8.0028	C15H18O3	O=C1OC3(O)(C(=C1C)CC=2C(=CCC=2C)C(C)C3)	8-Hydroxy-1(10),3,11(13)-guaiatrien-12,6-olide_(5Œæ,6Œ±,8Œ±)-form	8.0025	C15H18O3	O=C1OC2C3C(=CCC3(=C(C)CC(O)C2(C1(=C))))C	8-Hydroxy-1(10),3,11(13)-guaiatrien-12,6-olide_(5Œ±,6Œ±,8Œæ)-form	8.0025	C15H18O3	O=C1OC2C3C(=CCC3(=C(C)CC(O)C2(C1(=C))))C	8-Hydroxy-1(10),3,11(13)-guaiatrien-12,6-olide_(5Œ±,6Œ±,8Œ≤)-form	8.0025	C15H18O3	O=C1OC2C3C(=CCC3(=C(C)CC(O)C2(C1(=C))))C
MLS000737673-01!_M+H	33	152.016	[M+H]+	2,6-Benzoxazolediol_NH-form	6.0333	C7H5NO3	3,4,5-Trihydroxybenzoic_acid,_CAS_Nitrile	6.0281	C7H5NO3	N#CC=1C=C(O)C(O)=C(O)C=1	MLS000737673-01!_M+H	5.9745	C7H5NOS	OC2NC=1C=CC=CC=1S2	2-Benzothiazolol_NH-form	5.9073	C7H5NOS	O=C2NC1=CC=CC=C1S2	2-Benzothiazolol_OH-form	5.9073	C7H5NOS	O=C2NC1=CC=CC=C1S2	2589_2-hydroxybenzothiazole_M+H	5.9073	C7H5NOS	O=C2NC=1C=CC=CC=1S2	4-Thiocyanatophenol_4-Thiocyanatophenol	5.8887	C7H5NOS	N#CSC1=CC=C(O)C=C1	Benzothiazole,_9CI_N-Oxide	5.8003	C7H5NOS	O=N2=CSC1=CC=CC=C12	4-Hydroxy-3-nitrosobenzaldehyde,_9CI_4-Hydroxy-3-nitrosobenzaldehyde,_9CI	5.7816	C7H5NO3	O=NC=1C=C(C=O)C=CC=1(O)	4-Nitrobenzaldehyde,_CAS_4-Nitrobenzaldehyde,_CAS	5.4938	C7H5NO3	O=CC1=CC=C(C=C1)N(=O)=O
15-Deoxy-goyazensolide_M+H	40	247.133	[M+H]+	Cacalolide_Cacalolide	7.749	C15H18O3	Illudolactone_A_Illudolactone_A	7.7178	C15H18O3	O=C2OC1=CC(C)(C)CC1C3(C=CC3(=C2CO))C	15-Hydroxy-1,3,7(11)-eudesmatrien-12,8-olide_15-Hydroxy-1,3,7(11)-eudesmatrien-12,8-olide	7.7066	C15H18O3	O=C1OC2C(=C1C)CC3C(=CC=CC3(C)(C2))CO	1-Hydroxy-2,4(15),7(11)-eudesmatrien-12,8-olide_1-Hydroxy-2,4(15),7(11)-eudesmatrien-12,8-olide	7.7062	C15H18O3	O=C1OC2C(=C1C)CC3C(=C)C=CC(O)C3(C)(C2)	Drupanin_Me_ester	7.7046	C15H18O3	O=C(OC)C=CC=1C=CC(O)=C(C=1)CC=C(C)C	10-Hydroxy-3,5,7(11)-guaiatrien-12,8-olide_(1Œ±,8Œ±,10Œ±)-form	7.7033	C15H18O3	O=C3OC2C(C=C1C(=CCC1C(O)(C)C2)C)=C3C	1-Hydroxy-2,4(15),7(11)-eudesmatrien-12,8-olide_(1Œ±,8Œ±)-form	7.7022	C15H18O3	O=C1OC2C(=C1C)CC3C(=C)C=CC(O)C3(C)(C2)	Parvifloral_Parvifloral	7.7004	C15H18O3	O=CC=CC=1C=C(OC)C(O)=C(C=1)CC=C(C)C	Parvifloral_(E)-form	7.7004	C15H18O3	O=CC=CC=1C=C(OC)C(O)=C(C=1)CC=C(C)C	10-Hydroxy-3,5,7(11)-guaiatrien-12,8-olide_10-Hydroxy-3,5,7(11)-guaiatrien-12,8-olide	7.7	C15H18O3	O=C3OC2C(C=C1C(=CCC1C(O)(C)C2)C)=C3C
Eremanthin_M+H	43	231.138	[M+H]+	1,3,11(13)-Eudesmatrien-12,6-olide_(6Œ±,10Œ±)-form	7.8175	C15H18O2	1,3,11(13)-Eudesmatrien-12,6-olide_1,3,11(13)-Eudesmatrien-12,6-olide	7.8175	C15H18O2	O=C1OC2C(C1(=C))CCC3(C=CC=C(C)C23)(C)	1,3,11(13)-Eudesmatrien-12,6-olide_6Œ±-form	7.8175	C15H18O2	O=C1OC2C(C1(=C))CCC3(C=CC=C(C)C23)(C)	1(10),4(15),5,11(13)-Germacratetraen-12,8-olide_(1(10)E,5E,8Œ±)-form	7.8002	C15H18O2	O=C1OC2CC(=CCCC(=C)C=CC2(C1(=C)))C	1(10),4(15),5,11(13)-Germacratetraen-12,8-olide_1(10),4(15),5,11(13)-Germacratetraen-12,8-olide	7.8002	C15H18O2	O=C1OC2CC(=CCCC(=C)C=CC2(C1(=C)))C	Coprine_Et_ether	7.7979	C10H18N2O4	O=C(O)C(N)CCC(=O)NC1(OCC)(CC1)	4(15),10(14),11(13)-Guaiatrien-12,8-olide_(1Œ±,4Œ±,8Œ≤)-form	7.7881	C15H18O2	O=C1OC2CC(=C)C3CCC(=C)C3(CC2(C1(=C)))	3,9,11(13)-Guaiatrien-12,6-olide_3,9,11(13)-Guaiatrien-12,6-olide	7.7872	C15H18O2	O=C1OC2C(C1(=C))CC=C(C)C3CC=C(C)C23	3,9,11(13)-Guaiatrien-12,6-olide_(1Œ≤,5Œ±,6Œ±)-form	7.7872	C15H18O2	O=C1OC2C(C1(=C))CC=C(C)C3CC=C(C)C23	Eremanthin_M+H	7.7827	C15H18O2	O=C1OC2C(C1(=C))CC=C(C)C3CCC(=C)C23
Eremantholide_A_M+H	12	349.164	[M+H]+	3,10-Epoxy-3,8-dihydroxy-1,4,11(13)-germacratrien-12,6-olide_8-O-(2-Methylpropanoyl)	8.2348	C19H24O6	8,10-Dihydroxy-1-oxo-2,11(13)-germacradien-12,6-olide_8-O-(2-Methylpropenoyl)	8.2286	C19H24O6	O=C(OC2CC(O)(C(=O)C=CC(C)CC1OC(=O)C(=C)C12)C)C(=C)C	8,9-Dihydroxy-14-oxo-1(10),4,11(13)-germacratrien-12,6-olide_9-O-(2-Methylpropanoyl)	8.2239	C19H24O6	O=CC2=CCCC(=CC1OC(=O)C(=C)C1C(O)C2(OC(=O)C(C)C))C	8,9-Dihydroxy-14-oxo-1(10),4,11(13)-germacratrien-12,6-olide_8-O-(2-Methylpropanoyl)	8.2235	C19H24O6	O=CC2=CCCC(=CC1OC(=O)C(=C)C1C(OC(=O)C(C)C)C2(O))C	3,8,10-Trihydroxy-1,4,11(13)-germacratrien-12,6-olide_3-Ketone,_8-O-(2-methylpropanoyl)	8.2168	C19H24O6	O=C1OC2C=C(C(=O)C=CC(O)(C)CC(OC(=O)C(C)C)C2(C1(=C)))C	4,8-Dihydroxy-1-oxo-2,9,11(13)-germacratrien-12,6-olide_8-O-(2-Methylpropanoyl)	8.2168	C19H24O6	O=C1OC2CC(O)(C=CC(=O)C(=CC(OC(=O)C(C)C)C2(C1(=C)))C)C	8,10-Dihydroxy-1-oxo-4,11(13)-germacradien-12,6-olide_8-O-(2-Methyl-2-propenoyl)	8.214	C19H24O6	O=C(OC2CC(O)(C(=O)CCC(=CC1OC(=O)C(=C)C12)C)C)C(=C)C	Secomacrotolide_6-(2-Methylpropenoyloxy)	8.2078	C19H24O6	O=CC1=CCCC(C)C1(C)C(OC(=O)C(=C)C)C2=C(C(=O)OC2(O))C	Eremantholide_A_M+H	8.2075	C19H24O6	O=C2OC3C=C(C=1OC(C(=O)C=1)(C)CC4OC(O)(C(C)C)C2(C)C34)C	Eremantholide_A_Eremantholide_A	8.206	C19H24O6	O=C2OC3C=C(C=1OC(C(=O)C=1)(C)CC4OC(O)(C(C)C)C2(C)C34)C
Glaucolide_A_M+H	1	465.175	[M+H]+	3,6:11,12-Diepoxy-7,8,13-trihydroxy-18-oxo-3,5,15-cembratrien-20,10-olide_18-Carboxylic_acid,_13-Ac,_Me_ester	7.5259	C23H28O10	2-[2-(3,4-Dihydroxyphenyl)ethyl]-3,6-dihydroxyacetophenone_3'-Me_ether,_6-O-Œ≤-D-glucopyranoside	7.48	C23H28O10	O=C(C2=C(OC1OC(CO)C(O)C(O)C1(O))C=CC(O)=C2CCC=3C=CC(O)=C(OC)C=3)C	2,3-Dihydro-5,6,8-trihydroxy-2,3-dimethyl-4H-naphtho[2,3-b]pyran-4-one_8-Me_ether,_6-O-(4-O-methyl-Œ≤-D-glucopyranoside)	7.48	C23H28O10	O=C2C3=C(O)C4=C(OC1OC(CO)C(OC)C(O)C1(O))C=C(OC)C=C4(C=C3(OC(C)C2C))	2-Hydroxy-4-(3-hydroxy-5-methylphenoxy)-6-methylbenzoic_acid,_9CI_Me_ester,_3'-O-(4-O-Methyl-Œ≤-D-glucopyranoside)	7.4774	C23H28O10	O=C(OC)C3=C(O)C=C(OC2=CC(OC1OC(CO)C(OC)C(O)C1(O))=CC(=C2)C)C=C3C	5,6,8,9-Tetrahydroxy-2-oxo-1(10),3,11(13)-guaiatrien-12-oic_acid_9-O-(2,3-Epoxy-2-methylbutanoyl),_8-Ac,_Me_ester	7.445	C23H28O10	O=C(OC)C(=C)C3C(O)C1(O)(C(C(=O)C=C1(C))=C(C)C(OC(=O)C2(OC2(C))(C))C3(OC(=O)C))	5,6,8,9-Tetrahydroxy-2-oxo-1(10),3,11(13)-guaiatrien-12-oic_acid_9-O-(2,3-Epoxy-2-methylbutanoyl),_6-Ac,_Me_ester	7.445	C23H28O10	O=C(OC)C(=C)C3C(O)C(OC(=O)C1(OC1(C))(C))C(=C2C(=O)C=C(C)C2(O)C3(OC(=O)C))C	8,9-Dihydroxy-1(10),4,11(13)-germacratrien-12,6-olid-14-oic_acid_8-O-(2-Hydroxy-2-methyl-3-oxobutanoyl),_9-Ac,_Me_ester_(1)	7.4372	C23H28O10	O=C(OC)C2=CCCC(=CC1OC(=O)C(=C)C1C(OC(=O)C(O)(C(=O)C)C)C2(OC(=O)C))C	8,9-Dihydroxy-1(10),4,11(13)-germacratrien-12,6-olid-14-oic_acid_8-O-(2-Hydroxy-2-methyl-3-oxobutanoyl),_9-Ac,_Me_ester_(2)	7.4372	C23H28O10	O=C(OC)C2=CCCC(=CC1OC(=O)C(=C)C1C(OC(=O)C(O)(C(=O)C)C)C2(OC(=O)C))C	3,8,9-Trihydroxy-1(10),4,11(13)-germacratrien-12,6-olid-14-oic_acid_8-(2R,3R-epoxy-2-methylbutanoyl),_9-Ac,_Me_ester	7.4256	C23H28O10	O=C(OC)C3=CCC(O)C(=CC1OC(=O)C(=C)C1C(OC(=O)C2(OC2(C))(C))C3(OC(=O)C))C	2,8,9,15-Tetrahydroxy-1(10),4,11(13)-germacratrien-12,6-olid-14-oic_acid_8-Angeloyl,_9-Ac,_Me_ester	7.4256	C23H28O10	O=C(OC)C2=CC(O)CC(=CC1OC(=O)C(=C)C1C(OC(=O)C(=CC)C)C2(OC(=O)C))CO
4-beta,5-dihydro-2',3'-epoxy-15-deoxy-goyazensolide_M+H	1	379.138	[M+H]+	Marmesin_O-Œ±-L-Arabinopyranoside	5.023	C19H22O8	Gibberellin_A3_12Œ±,15Œ≤-Dihydroxy	5.023	C19H22O8	O=C(O)C4C2C1(OC(=O)C2(C)(C(O)C=C1))C5CC(O)C3(O)(C(=C)C(O)C45(C3))	Syringopicrogenin_A_3'-Methoxy,_3''-hydroxy	5.023	C19H22O8	O=C(OCC(OC)C=1C=CC(O)=C(O)C=1)C2=COC(O)C3C(C(=O)CC23)C	Excavatin_D_2',3',6',7'-Tetrahydro,_2'Œæ,3'Œæ,7'Œæ-trihydroxy	5.023	C19H22O8	O=C2OC=3C=C(OCC(O)C(O)(C)CC1OC(=O)C(O)(C)C1)C=CC=3(C=C2)	Jasmolactone_A_Jasmolactone_A	5.023	C19H22O8	O=C(OC)C2=COC(O)C3C(OCCC1=CC=C(O)C=C1)COC(=O)CC23	NCGC00385029-01_C19H22O8_Ethanone,_1-[1-(beta-D-glucopyranosyloxy)-8-hydroxy-3-methyl-2-naphthalenyl]-_M+H	5.023	C19H22O8	O=C(C2=C(OC1OC(CO)C(O)C(O)C1(O))C3=C(O)C=CC=C3(C=C2C))C	8-Glucosyl-7-hydroxy-5-methyl-2-(1-propenyl)-4H-1-benzopyran-4-one_8-Glucosyl-7-hydroxy-5-methyl-2-(1-propenyl)-4H-1-benzopyran-4-one	5.023	C19H22O8	O=C1C=C(OC2=C1C(=CC(O)=C2C3OC(CO)C(O)C(O)C3(O))C)C=CC	Salignone_I_Salignone_I	5.023	C19H22O8	O=C2OC(C(C)CO)C36(OC6(C4OC(=O)C5(C)(C(O)C1OC1C(C3(=C2))(C)C45)))	2-Acetyl-3-methyl-1,8-naphthalenediol_1-O-Œ≤-D-Glucopyranoside	5.023	C19H22O8	O=C(C2=C(OC1OC(CO)C(O)C(O)C1(O))C=3C(O)=CC=CC=3(C=C2C))C	1,10;2,3;4,15-Triepoxy-5,8-dihydroxy-11(13)-germacren-12,6-olide_8-(2-Methylpropenoyl)	5.023	C19H22O8	O=C(OC3CC5(OC5(C1OC1C2(OC2)C(O)C4OC(=O)C(=C)C34))(C))C(=C)C
Catechin_M+H	25	291.086	[M+H]+	5-Hydroxymethyl-4-methyl-2(5H)-furanone,_9CI_3,4-Dihydroxy-E-cinnamoyl	8.5861	C15H14O6	3-(5-Acetyl-3,4-dihydro-6-methoxy-1-oxo-1H-2-benzopyran-3-yl)-2-propenoic_acid_3-(5-Acetyl-3,4-dihydro-6-methoxy-1-oxo-1H-2-benzopyran-3-yl)-2-propenoic_acid	8.5097	C15H14O6	O=C(O)C=CC2OC(=O)C=1C=CC(OC)=C(C(=O)C)C=1C2	3-(5-Acetyl-3,4-dihydro-6-methoxy-1-oxo-1H-2-benzopyran-3-yl)-2-propenoic_acid_(S,E)-form	8.5097	C15H14O6	O=C(O)C=CC2OC(=O)C=1C=CC(OC)=C(C(=O)C)C=1C2	Macrocarpone_A_Macrocarpone_A	8.4903	C15H14O6	O=C(O)C1=C(O)C(=C(O)C=C1CC=2OC(=CC(=O)C=2)C)C	Herbarin_O7-De-Me	8.4272	C15H14O6	O=C1C=3C=C(O)C=C(OC)C=3(C(=O)C2=C1CC(O)(OC2)C)	Fusarubin_6-Deoxy	8.4272	C15H14O6	O=C1C=3C=C(OC)C=C(O)C=3(C(=O)C2=C1CC(O)(OC2)C)	Fusarubin_5-Deoxy	8.4153	C15H14O6	O=C1C=C(OC)C(=O)C=2C=C3C(=C(O)C1=2)COC(O)(C)C3	Inonotusin_A_Inonotusin_A	8.4148	C15H14O6	O=C2OC(C=CC=1C=CC(O)=C(O)C=1)=CC(=O)CC2(O)C	Cnidimol_F_Cnidimol_F	8.3956	C15H14O6	O=C1C=C(OC=2C=C3OCC(O)(C=CC3(=C(O)C1=2))C)CO	Altenuene_2-Ketone,_stereoisomer	8.392	C15H14O6	O=C2OC1(C(=CC(=O)C(O)C1)C=3C=C(OC)C=C(O)C2=3)(C)
MLS000551010-01!1H-quinazolin-4-one_M+H	80	147.055	[M+H]+	Oxopropanedioic_acid,_9CI_Dihydrazide	6.2022	C3H6N4O3	2-Oxo-2-phenylacetic_acid_Nitrile,_oxime	6.1211	C8H6N2O	N#CC(=NO)C1=CC=CC=C1	5-Cyclohexene-1,2,3,4-tetrol_(1RS,2RS,3SR,4SR)-form	6.1024	C6H10O4	OC1C=CC(O)C(O)C1(O)	5-Cyclohexene-1,2,3,4-tetrol_(1RS,2SR,3RS,4SR)-form	6.1024	C6H10O4	OC1C=CC(O)C(O)C1(O)	5-Cyclohexene-1,2,3,4-tetrol_(1RS,2RS,3SR,4RS)-form	6.1024	C6H10O4	OC1C=CC(O)C(O)C1(O)	5-Cyclohexene-1,2,3,4-tetrol_5-Cyclohexene-1,2,3,4-tetrol	6.1024	C6H10O4	OC1C=CC(O)C(O)C1(O)	5-Cyclohexene-1,2,3,4-tetrol_(1RS,2SR,3SR,4RS)-form	6.1024	C6H10O4	OC1C=CC(O)C(O)C1(O)	5-Cyclohexene-1,2,3,4-tetrol_(1RS,2RS,3RS,4RS)-form	6.1024	C6H10O4	OC1C=CC(O)C(O)C1(O)	5-Cyclohexene-1,2,3,4-tetrol_(1RS,2RS,3RS,4SR)-form	6.1024	C6H10O4	OC1C=CC(O)C(O)C1(O)	Triuret,_8CI_Triuret,_8CI	6.088	C3H6N4O3	O=C(NC(=N)O)NC(=N)O
Epicatechin_M+H	35	291.086	[M+H]+	5-Hydroxymethyl-4-methyl-2(5H)-furanone,_9CI_3,4-Dihydroxy-E-cinnamoyl	8.5477	C15H14O6	Ptaeroglycol_Ptaeroglycol	8.5428	C15H14O6	O=C1C=C(OC=2C=C3OCC(O)(C=CC3(=C(O)C1=2))CO)C	Cnidimol_F_Cnidimol_F	8.5039	C15H14O6	O=C1C=C(OC=2C=C3OCC(O)(C=CC3(=C(O)C1=2))C)CO	3-(5-Acetyl-3,4-dihydro-6-methoxy-1-oxo-1H-2-benzopyran-3-yl)-2-propenoic_acid_3-(5-Acetyl-3,4-dihydro-6-methoxy-1-oxo-1H-2-benzopyran-3-yl)-2-propenoic_acid	8.4918	C15H14O6	O=C(O)C=CC2OC(=O)C=1C=CC(OC)=C(C(=O)C)C=1C2	3-(5-Acetyl-3,4-dihydro-6-methoxy-1-oxo-1H-2-benzopyran-3-yl)-2-propenoic_acid_(S,E)-form	8.4918	C15H14O6	O=C(O)C=CC2OC(=O)C=1C=CC(OC)=C(C(=O)C)C=1C2	Inonotusin_A_Inonotusin_A	8.4592	C15H14O6	O=C2OC(C=CC=1C=CC(O)=C(O)C=1)=CC(=O)CC2(O)C	Macrocarpone_A_Macrocarpone_A	8.3999	C15H14O6	O=C(O)C1=C(O)C(=C(O)C=C1CC=2OC(=CC(=O)C=2)C)C	Altenuene_2-Ketone,_stereoisomer_(2)	8.3819	C15H14O6	O=C2OC1(C(=CC(=O)C(O)C1)C=3C=C(OC)C=C(O)C2=3)(C)	Altenuene_2-Ketone,_stereoisomer	8.3819	C15H14O6	O=C2OC1(C(=CC(=O)C(O)C1)C=3C=C(OC)C=C(O)C2=3)(C)	Cartorimin_Cartorimin	8.3616	C15H14O6	O=C(O)C3C1OC(C=CC1(=O))(CO)C3(C2=CC=C(O)C=C2)
Epigallocatechin_M+H	19	307.081	[M+H]+	Dehydroaltenusinic_acid_Dehydroaltenusinic_acid	8.5519	C15H14O7	4-(7,8-Dihydroxy-2-oxo-2H-1-benzopyran-3-yl)-2-methyl-2-butenoic_acid_1'Œæ-Hydroxy,_Me_ester	8.5055	C15H14O7	O=C1OC=2C(O)=C(O)C=CC=2(C=C1C(O)C=C(C(=O)OC)C)	Citromycetin_2S,3-Dihydro,_9-Me_ether	8.5	C15H14O7	O=C(O)C2=C(OC)C(O)=CC=1OCC=3C(=O)CC(OC=3(C=12))C	Angelicain_1''-Carboxylic_acid	8.3747	C15H14O7	O=C(O)C=1OC=2C=C3OC(CC3(=C(O)C=2(C(=O)C=1)))C(O)(C)C	NCGC00347656-02!(E)-4-(6,8-dihydroxy-3-methyl-1-oxoisochromen-7-yl)-2-methoxybut-3-enoic_acid_M+H	8.3673	C15H14O7	O=C(O)C(OC)C=CC1=C(O)C=C2C=C(OC(=O)C2(=C1(O)))C	Sawarachromone_Sawarachromone	8.3653	C15H14O7	O=C1C=C(OC2=CC(O)=CC(O)=C12)C(C(=O)C)CC(=O)OC	Isofusarubin_Isofusarubin	8.3529	C15H14O7	O=C1C=C(OC)C(=O)C2=C(O)C(=CC(=O)C)C(C(O)=C12)CO	Fusarubin_Fusarubin	8.3364	C15H14O7	O=C1C=3C(O)=CC(OC)=C(O)C=3(C(=O)C2=C1COC(O)(C)C2)	Canescin_A_1'-Epimer	8.3096	C15H14O7	O=C1OC(=CC2=CC(O)=C(C(O)=C12)C3OC(=O)C(OC)C3)C	Canescin_A_Canescin_A	8.3096	C15H14O7	O=C1OC(=CC2=CC(O)=C(C(O)=C12)C3OC(=O)C(OC)C3)C
Caseadine_M+H	7	342.17	[M+H]+	Bernumine_Me_ether	7.9824	C20H23NO4	MLS001048918-01!_M+H	7.9537	C20H23NO4	O(C1=CC4=C(C=C1(OC))C(N(CC2=CC=C3OCOC3(=C2))CC4)C)C	Corytenchirine_O2-De-Me	7.9383	C20H23NO4	OC=1C=C4C(=CC=1(OC))C(N3CCC2=CC(OC)=C(O)C=C2C3C4)C	Kreysiginone_Kreysiginone	7.9178	C20H23NO4	O=C1C=CC4(C=C1(OC))(C=2C(O)=C(OC)C=C3C=2C(N(C)CC3)CC4)	Homotyramine_Me_ether,_N-(3-hydroxy-4-methoxy-E-cinnamoyl)	7.9163	C20H23NO4	O=C(C=CC=1C=CC(OC)=C(O)C=1)NCCCC2=CC=C(OC)C=C2	Corydaline_O3,O10-Di-de-Me	7.905	C20H23NO4	OC=1C=CC4=C(C=1(OC))CN3CCC2=CC(O)=C(OC)C=C2C3C4C	Dictamnaindiol_Dictamnaindiol	7.9033	C20H23NO4	O=C2N(C)CC(C1=CC=C(O)C=C1)C2C(OCC)C3=CC=C(O)C=C3	Isocorypalmine_Isocorypalmine	7.9023	C20H23NO4	OC=1C=C3C(=CC=1(OC))CCN4CC=2C(OC)=C(OC)C=CC=2CC34	Isocorypalmine_(R)-form	7.9023	C20H23NO4	OC=1C=C3C(=CC=1(OC))CCN4CC=2C(OC)=C(OC)C=CC=2CC34	Isocorypalmine_(S)-form	7.9023	C20H23NO4	OC=1C=C3C(=CC=1(OC))CCN4CC=2C(OC)=C(OC)C=CC=2CC34
Budlein_A_M+H	39	375.144	[M+H]+	Excavatin_D_2',3'-Dihydro,_3'Œæ-methoxy,_2'Œæ-hydroxy	8.0391	C20H22O7	Hamaudol_3-O-(2Œæ,3Œæ-Epoxy-2-methylbutanoyl)	7.9233	C20H22O7	O=C2C=C(OC=3C=C4OC(C)(C)C(OC(=O)C1(OC1(C))(C))CC4(=C(O)C2=3))C	2,3,4-Trihydroxy-1(10),2,7(11),8-guaiatetraen-12,6-olide_3-(2,3-Epoxy-2-methylbutanoyl)	7.9165	C20H22O7	O=C4OC3C(C=CC(=C2C(O)=C(OC(=O)C1(OC1(C))(C))C(O)(C)C23)C)=C4C	Hamaudol_13-Hydroxy,_3-angeloyl	7.9025	C20H22O7	O=C(OC1CC2=C(O)C=3C(=O)C=C(OC=3(C=C2(OC1(C)(C))))CO)C(=CC)C	3,6:7,8-Diepoxy-13-hydroxy-3,5,11,15-cembratetraen-20,10-olid-18-oic_acid_(1S,7R,8S,10R,13S)-form	7.8924	C20H22O7	O=C(O)C=1C=C3OC=1CC(C(=C)C)CC(O)C2=CC(OC2(=O))CC4(OC34)(C)	3,6:7,8-Diepoxy-13-hydroxy-3,5,11,15-cembratetraen-20,10-olid-18-oic_acid_3,6:7,8-Diepoxy-13-hydroxy-3,5,11,15-cembratetraen-20,10-olid-18-oic_acid	7.8924	C20H22O7	O=C(O)C=1C=C3OC=1CC(C(=C)C)CC(O)C2=CC(OC2(=O))CC4(OC34)(C)	15,16-Epoxy-6,8-dihydroxy-3,13(16),14-clerodatriene-18,19:20,12-diolide_15,16-Epoxy-6,8-dihydroxy-3,13(16),14-clerodatriene-18,19:20,12-diolide	7.8891	C20H22O7	O=C5OCC14(C5(=CCCC1C3(C(=O)OC(C2=COC=C2)C3)C(O)(C)CC4(O)))	15,16-Epoxy-7,11-dihydroxy-3,13(16),14-clerodatriene-17,12:18,19-diolide_15,16-Epoxy-7,11-dihydroxy-3,13(16),14-clerodatriene-17,12:18,19-diolide	7.8861	C20H22O7	O=C5OCC12(C5(=CCCC1C3(C)(C(O)C(OC(=O)C3(C(O)C2))C4=COC=C4)))	15,16-Epoxy-2,8-dihydroxy-3,13(16),14-clerodatrien-17,12-olid-18-oic_acid_6,7-Didehydro	7.8742	C20H22O7	O=C(O)C4=CC(O)CC2C4(C=CC3(O)(C(=O)OC(C1=COC=C1)CC23(C)))C	3,8-Dihydroxy-14-oxo-1(10),4,11(13)-guaiatrien-12,6-olide_8-O-(2,3-Epoxy-2-methylbutanoyl)	7.872	C20H22O7	O=CC4=C1C(=C(C)C(O)C1)C2OC(=O)C(=C)C2C(OC(=O)C3(OC3(C))(C))C4
Centratherin_M+H	50	375.144	[M+H]+	Excavatin_D_2',3'-Dihydro,_3'Œæ-methoxy,_2'Œæ-hydroxy	8.1721	C20H22O7	Hamaudol_13-Hydroxy,_3-angeloyl	8.0379	C20H22O7	O=C(OC1CC2=C(O)C=3C(=O)C=C(OC=3(C=C2(OC1(C)(C))))CO)C(=CC)C	2,3,4-Trihydroxy-1(10),2,7(11),8-guaiatetraen-12,6-olide_3-(2,3-Epoxy-2-methylbutanoyl)	8.0182	C20H22O7	O=C4OC3C(C=CC(=C2C(O)=C(OC(=O)C1(OC1(C))(C))C(O)(C)C23)C)=C4C	Hamaudol_3-O-(2Œæ,3Œæ-Epoxy-2-methylbutanoyl)	8.0126	C20H22O7	O=C2C=C(OC=3C=C4OC(C)(C)C(OC(=O)C1(OC1(C))(C))CC4(=C(O)C2=3))C	5-Acetyl-2,3-dihydro-3,6-dihydroxy-2-isopropenylbenzofuran_3-O-[2-(Acetoxymethyl)-2-butenoyl](Z-)	8.0114	C20H22O7	O=C(OC1C=2C=C(C(O)=CC=2(OC1(C(=C)C)))C(=O)C)C(=CC)COC(=O)C	5-Acetyl-2,3-dihydro-3,6-dihydroxy-2-isopropenylbenzofuran_3-O-[2-(Acetoxymethyl)-2-butenoyl](Z-)	8.0114	C20H22O7	O=C(OC1C=2C=C(C(O)=CC=2(OC1(C(=C)C)))C(=O)C)C(=CC)COC(=O)C	5-Acetyl-2,3-dihydro-3,6-dihydroxy-2-isopropenylbenzofuran_3-O-[2-(Acetoxymethyl)-2-butenoyl](Z-)	8.0114	C20H22O7	O=C(OC1C=2C=C(C(O)=CC=2(OC1(C(=C)C)))C(=O)C)C(=CC)COC(=O)C	5-Acetyl-2,3-dihydro-3,6-dihydroxy-2-isopropenylbenzofuran_3-O-[2-(Acetoxymethyl)-2-butenoyl](Z-)	8.0114	C20H22O7	O=C(OC1C=2C=C(C(O)=CC=2(OC1(C(=C)C)))C(=O)C)C(=CC)COC(=O)C	15,16-Epoxy-7,11-dihydroxy-3,13(16),14-clerodatriene-17,12:18,19-diolide_15,16-Epoxy-7,11-dihydroxy-3,13(16),14-clerodatriene-17,12:18,19-diolide	8.0046	C20H22O7	O=C5OCC12(C5(=CCCC1C3(C)(C(O)C(OC(=O)C3(C(O)C2))C4=COC=C4)))	3,6:7,8-Diepoxy-13-hydroxy-3,5,11,15-cembratetraen-20,10-olid-18-oic_acid_3,6:7,8-Diepoxy-13-hydroxy-3,5,11,15-cembratetraen-20,10-olid-18-oic_acid	7.9992	C20H22O7	O=C(O)C=1C=C3OC=1CC(C(=C)C)CC(O)C2=CC(OC2(=O))CC4(OC34)(C)
MLS000515799-01!_M+H	40	270.119	[M+H]+	6,6a,11,11a-Tetrahydro-9-methoxy[1]benzopyrano[4,3-b]indol-3-ol_(6aRS,11aRS)-form	6.0107	C16H15NO3	6,6a,11,11a-Tetrahydro-9-methoxy[1]benzopyrano[4,3-b]indol-3-ol_6,6a,11,11a-Tetrahydro-9-methoxy[1]benzopyrano[4,3-b]indol-3-ol	6.0107	C16H15NO3	OC=4C=CC1=C(OCC2C=3C=CC(OC)=CC=3(NC12))C=4	Crinine_3-Ketone	5.9171	C16H15NO3	O=C3C=CC24(C1=CC=5OCOC=5(C=C1CN(CC2)C4(C3)))	Crinine_3-Ketone	5.9171	C16H15NO3	O=C3C=CC24(C1=CC=5OCOC=5(C=C1CN(CC2)C4(C3)))	Anantine_3'-Hydroxy	5.9099	C15H15N3O2	O=C3NCC(C=1N=CN(C=1)C)C3(=CC=2C=CC=C(O)C=2)	(N-Phenylacetyl)glycine,_9CI_Ph_ester	5.8925	C16H15NO3	O=C(OC1=CC=CC=C1)CNC(=O)CC2=CC=CC=C2	3,4-Methylenedioxybenzoic_acid_2-Phenylethylamide	5.8749	C16H15NO3	O=C(NCCC1=CC=CC=C1)C=2C=CC=3OCOC=3(C=2)	5,6,11-Trideoxytetrodotoxin_8-Epimer,_4-deoxy,_4,4a-didehydro,_N1-hydroxy	5.8611	C11H15N3O5	O=C3OC2C(O)C1(C(=CNC(=N)N1(O))CC2(C))C3(O)	Apohaemanthamine_Apohaemanthamine	5.8568	C16H15NO3	O1C=2C=C3C(=CC=2(OC1))C56(C=CC4OC6(CN(C3)C5(C4)))	2-Amino-4'-hydroxyacetophenone_Me_ether,_N-benzoyl	5.843	C16H15NO3	O=C(NCC(=O)C1=CC=C(OC)C=C1)C2=CC=CC=C2
3,4,5-Trimethoxy__cinnamic_acid_M+H	50	239.091	[M+H]+	3-(3,4,5-Trihydroxyphenyl)-2-propenoic_acid_3,5-Di-Me_ether,_Me_ester	8.0382	C12H14O5	1,2-Ethanediol,_9CI_4-Hydroxy-3-methoxy-E-cinnamoyl	8.0063	C12H14O5	O=C(OCCO)C=CC=1C=CC(O)=C(OC)C=1	3-(3,4,5-Trihydroxyphenyl)-2-propenoic_acid_4-Et_ether,_Me_ester	7.9808	C12H14O5	O=C(OC)C=CC=1C=C(O)C(OCC)=C(O)C=1	3-(2,3,4-Trihydroxyphenyl)-2-propenoic_acid,_9CI_Tri-Me_ether	7.8194	C12H14O5	O=C(O)C=CC=1C=CC(OC)=C(OC)C=1(OC)	3-(2,3,4-Trihydroxyphenyl)-2-propenoic_acid,_9CI_Tri-Me_ether	7.8194	C12H14O5	O=C(O)C=CC=1C=CC(OC)=C(OC)C=1(OC)	3-(2,4,5-Trihydroxyphenyl)-2-propenoic_acid_Tri-Me_ether	7.8194	C12H14O5	O=C(O)C=CC1=CC(OC)=C(OC)C=C1(OC)	3-(2,4,5-Trihydroxyphenyl)-2-propenoic_acid_Tri-Me_ether	7.8194	C12H14O5	O=C(O)C=CC1=CC(OC)=C(OC)C=C1(OC)	3-(3,4,5-Trihydroxyphenyl)-2-propenoic_acid_Tri-Me_ether	7.8095	C12H14O5	O=C(O)C=CC1=CC(OC)=C(OC)C(OC)=C1	3,4,5-Trimethoxy__cinnamic_acid_M+H	7.8095	C12H14O5	O=C(O)C=CC1=CC(OC)=C(OC)C(OC)=C1	MLS002207275-01!_M+H	7.8095	C12H14O5	O=C(O)C=CC=1C=C(OC)C(OC)=C(OC)C=1
Dihydropiplartine_M+H	37	320.149	[M+H]+	Kikumycin_A_4R-Hydroxy	8.0702	C13H17N7O3	Anisodine_(S)-form	7.9736	C17H21NO5	O=C(OC1CC3N(C)C(C1)C2OC23)C(O)(C4=CC=CC=C4)CO	Anisodine_Anisodine	7.9736	C17H21NO5	O=C(OC1CC3N(C)C(C1)C2OC23)C(O)(C4=CC=CC=C4)CO	Anisodine_(¬±)-form	7.9736	C17H21NO5	O=C(OC1CC3N(C)C(C1)C2OC23)C(O)(C4=CC=CC=C4)CO	Clivisyaline_Clivisyaline	7.951	C17H21NO5	O=C1OC3C(O)CC4CCN(C)C4(C3(C2=CC(OC)=C(O)C=C12))	Lunidonine_2'Œæ-Alcohol	7.9419	C17H21NO5	O=C3C(=C(OC)C=2C=CC=1OCOC=1C=2N3C)CC(O)C(C)C	Microsphaerone_B_Microsphaerone_B	7.898	C17H21NO5	O=C(O)CCCCCCC=CC=CC=1OC=C(C(=N)O)C(=O)C=1	Dihydropiplartine_M+H	7.7382	C17H21NO5	O=C(C=CC1=CC(OC)=C(OC)C(OC)=C1)N2C(=O)CCCC2	Convolvine_N-Formyl	7.6509	C17H21NO5	O=CN1C3CCC1CC(OC(=O)C=2C=CC(OC)=C(OC)C=2)C3	p-Menth-1-ene-8,9-diol_9-O-(4-Nitrobenzoyl)	7.6427	C17H21NO5	O=C(OCC(O)(C)C1CC=C(C)CC1)C2=CC=C(C=C2)N(=O)=O
8,9-Dihydropiplartine_M+H	35	320.149	[M+H]+	Anisodine_(S)-form	8.0188	C17H21NO5	Anisodine_Anisodine	8.0188	C17H21NO5	O=C(OC1CC3N(C)C(C1)C2OC23)C(O)(C4=CC=CC=C4)CO	Anisodine_(¬±)-form	8.0188	C17H21NO5	O=C(OC1CC3N(C)C(C1)C2OC23)C(O)(C4=CC=CC=C4)CO	Kikumycin_A_4R-Hydroxy	7.9787	C13H17N7O3	O=C(NC=CC(=N)N)C1=CC(=CN1)NC(=O)C2NC(=N)C(O)C2	Clivisyaline_Clivisyaline	7.9144	C17H21NO5	O=C1OC3C(O)CC4CCN(C)C4(C3(C2=CC(OC)=C(O)C=C12))	Dihydropiplartine_M+H	7.8534	C17H21NO5	O=C(C=CC1=CC(OC)=C(OC)C(OC)=C1)N2C(=O)CCCC2	p-Menth-1-ene-8,9-diol_9-O-(4-Nitrobenzoyl)	7.8425	C17H21NO5	O=C(OCC(O)(C)C1CC=C(C)CC1)C2=CC=C(C=C2)N(=O)=O	p-Menth-1-ene-8,9-diol_9-O-(4-Nitrobenzoyl)	7.8425	C17H21NO5	O=C(OCC(O)(C)C1CC=C(C)CC1)C2=CC=C(C=C2)N(=O)=O	5,6-Dihydro-2(1H)-pyridinone_N-[3-(3,4,5-Trimethoxyphenyl)propanoyl]	7.8155	C17H21NO5	O=C1C=CCCN1C(=O)CCC2=CC(OC)=C(OC)C(OC)=C2	8,9-Dihydropiplartine_M+H	7.8155	C17H21NO5	O=C1C=CCCN1C(=O)CCC2=CC(OC)=C(OC)C(OC)=C2
MLS002415725-01!_M+H	8	247.096	[M+H]+	Coniochaetone_B_1-Me_ether	7.6206	C14H14O4	7-Hydroxy-6-(3-hydroxy-3-methyl-1-butenyl)-2H-1-benzopyran-2-one,_9CI_7-Hydroxy-6-(3-hydroxy-3-methyl-1-butenyl)-2H-1-benzopyran-2-one,_9CI	7.5702	C14H14O4	O=C1OC=2C=C(O)C(C=CC(O)(C)C)=CC=2(C=C1)	7-Hydroxy-6-(3-hydroxy-3-methyl-1-butenyl)-2H-1-benzopyran-2-one,_9CI_(E)-form	7.5702	C14H14O4	O=C1OC=2C=C(O)C(C=CC(O)(C)C)=CC=2(C=C1)	7-Hydroxy-6-(3-hydroxy-3-methyl-1-butenyl)-2H-1-benzopyran-2-one,_9CI_(Z)-form	7.5702	C14H14O4	O=C1OC=2C=C(O)C(C=CC(O)(C)C)=CC=2(C=C1)	Arnottinin_(E)-Isomer	7.5486	C14H14O4	O=C1OC2=C(C=C1)C=CC(O)=C2CC=C(C)CO	7-Hydroxy-6-(3-methyl-2-butenyl)-2H-1-benzopyran-2-one,_CAS_4'-Hydroxy(2'Z-)	7.5486	C14H14O4	O=C1OC=2C=C(O)C(=CC=2(C=C1))CC=C(C)CO	Arnottinin_Arnottinin	7.5486	C14H14O4	O=C1OC2=C(C=C1)C=CC(O)=C2CC=C(C)CO	7-Hydroxy-6-(3-methyl-2-butenyl)-2H-1-benzopyran-2-one,_CAS_4'-Hydroxy(2'E-)	7.5486	C14H14O4	O=C1OC=2C=C(O)C(=CC=2(C=C1))CC=C(C)CO	Cyperaquinone_2Œæ,3,5Œæ,6-Tetrahydro	7.5155	C14H14O4	O=C2C=3OCC(C=3(C(=O)C1=C2(OC(C(=C)C)C1)))C	4'-Hydroxy-3',4'-dihydroseselin_4'-Hydroxy-3',4'-dihydroseselin	7.5018	C14H14O4	O=C1OC3=C(C=C1)C=CC=2OC(C)(C)CC(O)C=23
5,6-dihydro-6-hydroxy-1-[(2E)-1-oxo-3-(3,4,5-trimethoxyphenyl)-2-propen-1-yl]-2(1H)-Pyridinone_M+H	38	334.128	[M+H]+	Lunidonine_3'-Hydroxy	7.6368	C17H19NO6	Rohitukine_N-De-Me,_O3'-Ac	7.6045	C17H19NO6	O=C(OC3CNCCC3(C=2C(O)=CC(O)=C1C(=O)C=C(OC1=2)C))C	NCGC00380446-01_C16H19N3O5_11-Hydroxy-11-isopropyl-4-methoxy-8-methyl-10,11-dihydro-6H-oxepino[2,3-d]pyrazino[1,2-a]pyrimidine-6,9(8H)-dione_M+H	7.6026	C16H19N3O5	O=C1C=3C=C(OC)C=COC=3(N=C2N1C(C(=O)NC2(O)C(C)C)C)	5,6-dihydro-6-hydroxy-1-[(2E)-1-oxo-3-(3,4,5-trimethoxyphenyl)-2-propen-1-yl]-2(1H)-Pyridinone_M+H	7.5884	C17H19NO6	O=C(C=CC1=CC(OC)=C(OC)C(OC)=C1)N2C(=O)C=CCC2(O)	Hostasine_8-Demethoxy	7.4941	C17H19NO6	O=C1OC4(C2=CC(O)=C(OC)C=C12)(C(O)C(O)C=C3CCN(C)C34)	2-Amino-2-deoxymannuronic_acid,_8CI,_9CI_Me_glycoside,_3,4-di-Ac,_N-Ac	7.4933	C13H19NO9	O=C(O)C1OC(OC)C(NC(=O)C)C(OC(=O)C)C1(OC(=O)C)	Euxylophoricine_F_Euxylophoricine_F	7.3543	C19H15N3O3	O=C3C5=CC(OC)=C(O)C=C5(N=C4C=2NC1=CC=CC=C1C=2CCN34)	Ungminorine_N-Oxide(Œ±-)	7.3002	C17H19NO6	O=N25(CC=C4C(O)C(OC)C(O)C(C1=CC=3OCOC=3(C=C1C2))C45)	Herdmanine_I_Herdmanine_I	7.0399	C16H19N3O5	O=C(O)C(N)CCCCNC(=O)C(=O)C2=CNC=1C=C(O)C=CC=12	Herdmanine_I_(R)-form	7.0399	C16H19N3O5	O=C(O)C(N)CCCCNC(=O)C(=O)C2=CNC=1C=C(O)C=CC=12
3',4',5'-Trimethoxyacetophenone_M+H	6	211.096	[M+H]+	5-Hydroxy-3,4'-dimethyl-[1,2'-bipyrrole]-2,5'(2'H,5H)-dione,_9CI_3',4'-Dihydro	8.0055	C10H14N2O3	Octahydro-2-hydroxy-5H,10H-dipyrrolo[1,2-a:1',2'-d]pyrazine-5,10-dione,_9CI_(2R,5aR,10aR)-form	7.78	C10H14N2O3	O=C1N3CCCC3(C(=O)N2CC(O)CC12)	Octahydro-2-hydroxy-5H,10H-dipyrrolo[1,2-a:1',2'-d]pyrazine-5,10-dione,_9CI_(2S,5aR,10aS)-form	7.78	C10H14N2O3	O=C1N3CCCC3(C(=O)N2CC(O)CC12)	5-Butyl-6-methyl-2H-pyran-2-one_4-Methoxy,_3'-oxo	7.6644	C11H14O4	O=C1OC(=C(C(OC)=C1)CCC(=O)C)C	Pyrenocine_J_Pyrenocine_J	7.6263	C11H14O4	O=C1OC2=C(C(OC)=C1)COC(C2)CC	5-Butyl-6-methyl-2H-pyran-2-one_4-Methoxy,_3'Œæ-hydroxy,_1',2'-didehydro	7.6021	C11H14O4	O=C1OC(=C(C=CC(O)C)C(OC)=C1)C	Dihydro-5-[5-(1-hydroxyethyl)furan-2-yl]-2(3H)-furanone_Me_ether	7.5922	C11H14O4	O=C2OC(C=1OC(=CC=1)C(OC)C)CC2	Pyrenocine_A_2',3'-Dihydro	7.591	C11H14O4	O=C1OC(=C(C(OC)=C1)C(=O)CCC)C	4-Hydroxy-4-(hydroxymethyl)-5-[1-(hydroxymethyl)-2-butenylidene]-2-cyclopenten-1-one_4-Hydroxy-4-(hydroxymethyl)-5-[1-(hydroxymethyl)-2-butenylidene]-2-cyclopenten-1-one	7.5863	C11H14O4	O=C1C=CC(O)(C1=C(C=CC)CO)CO	4-Hydroxy-4-(hydroxymethyl)-5-[1-(hydroxymethyl)-2-butenylidene]-2-cyclopenten-1-one_5Z-Isomer	7.5863	C11H14O4	O=C1C=CC(O)(C1=C(C=CC)CO)CO
CarmaphycinA_enone_M+H	9	500.315	[M+H]+	Carmaphycin_A_enone_analogue_M+H	5.8142	C25H45N3O5S	CarmaphycinA_enone_M+H	5.8142	C25H45N3O5S	O=C(NC(C(=O)NC(C(=O)NC(C(=O)C(=C)C)CC(C)C)CCS(=O)C)C(C)C)CCCCC	Carmaphycin_A_enone_M+H	5.8142	C25H45N3O5S	O=C(NC(C(=O)NC(C(=O)NC(C(=O)C(=C)C)CC(C)C)CCS(=O)C)C(C)C)CCCCC	3,7-Dihydroxycholan-24-oic_acid_N-(2-Sulfoethyl)amide	5.7812	C26H45NO6S	O=C(NCCS(=O)(=O)O)CCC(C)C2CCC3C4C(O)CC1CC(O)CCC1(C)C4(CCC23(C))	3,7-Dihydroxycholan-24-oic_acid_N-(2-Sulfoethyl)amide	5.7812	C26H45NO6S	O=C(NCCS(=O)(=O)O)CCC(C)C2CCC3C4C(O)CC1CC(O)CCC1(C)C4(CCC23(C))	HMDB:HMDB00896-1267_Taurodeoxycholic_acid_M+H	5.7783	C26H45NO6S	O=C(NCCS(=O)(=O)O)CCC(C)C2CCC3C4CCC1CC(O)CCC1(C)C4(CC(O)C23(C))	HMDB:HMDB00896-1265_Taurodeoxycholic_acid_M+H	5.7783	C26H45NO6S	O=C(NCCS(=O)(=O)O)CCC(C)C2CCC3C4CCC1CC(O)CCC1(C)C4(CC(O)C23(C))	HMDB:HMDB00896-1266_Taurodeoxycholic_acid_M+H	5.7783	C26H45NO6S	O=C(NCCS(=O)(=O)O)CCC(C)C2CCC3C4CCC1CC(O)CCC1(C)C4(CC(O)C23(C))	3,12-Dihydroxycholan-24-oic_acid_(2-Sulfoethyl)amide	5.7783	C26H45NO6S	O=C(NCCS(=O)(=O)O)CCC(C)C2CCC3C4CCC1CC(O)CCC1(C)C4(CC(O)C23(C))
3-Fluoro-4-morpholinoaniline_M+H	19	197.108	[M+H]+	3,4-Dihydroxybenzyl_alcohol,_8CI_1'-Butyl_ether	8.2451	C11H16O3	4-(3,4-Dihydroxyphenyl)-2-butanol_3'-Me_ether	8.2312	C11H16O3	OC=1C=CC(=CC=1(OC))CCC(O)C	4-(3,4-Dihydroxyphenyl)-2-butanol_3'-Me_ether	8.2312	C11H16O3	OC=1C=CC(=CC=1(OC))CCC(O)C	3-(2-Hydroxypropyl)-5-methoxy-2-methylphenol_3-(2-Hydroxypropyl)-5-methoxy-2-methylphenol	8.2307	C11H16O3	OC=1C=C(OC)C=C(C=1C)CC(O)C	1,2,4-Benzenetriol,_8CI,_9CI_4-Pentyl_ether	8.2055	C11H16O3	OC=1C=CC(OCCCCC)=CC=1(O)	1-(3,4-Dihydroxyphenyl)-1-propanol_3,4-Di-Me_ether	8.2032	C11H16O3	OC(C=1C=CC(OC)=C(OC)C=1)CC	1-(3,4-Dihydroxyphenyl)-1-propanol_3,4-Di-Me_ether	8.2032	C11H16O3	OC(C=1C=CC(OC)=C(OC)C=1)CC	Ulufuranol_Ulufuranol	8.0574	C11H16O3	OC2CC=1OC=C(C=1CC2(O))CCC	2-(3,4-Dihydroxyphenyl)ethanol_4'-Et,_3'-Me_ether	8.0526	C11H16O3	OCCC=1C=CC(OCC)=C(OC)C=1	1-(4-Hydroxyphenyl)-1,2-propanediol,_9CI_1-Et_ether	7.9997	C11H16O3	OC1=CC=C(C=C1)C(OCC)C(O)C
N-(3-Phthalimido-2-(R)-hydroxypropyl)-3-fluoro-4-(morpholinyl)aniline_M+H	50	400.166	[M+H]+	N,N-Dimethyladenosine,_8CI,_9CI_3'-Benzoyl	7.8352	C19H21N5O5	N,N-Dimethyladenosine,_8CI,_9CI_5'-Benzoyl	7.8256	C19H21N5O5	O=C(OCC3OC(N2C=NC=1C2(=NC=NC=1N(C)C))C(O)C3(O))C4=CC=CC=C4	N,N-Dimethyladenosine,_8CI,_9CI_2'-Benzoyl	7.8092	C19H21N5O5	O=C(OC3C(O)C(OC3(N2C=NC=1C2(=NC=NC=1N(C)C)))CO)C4=CC=CC=C4	Cephalimysin_A_Cephalimysin_A	7.7809	C22H25NO6	O=C3NC(OC)(C(=O)C1=CC=CC=C1)C(O)C23(OC(=C(C2(=O))C)CCC=CCC)	Colchicine,_JAN,_USAN_10-Demethoxy,_10-(hydroxymethyl)	7.7539	C22H25NO6	O=C1C=C3C(=CC=C1CO)C2=C(OC)C(OC)=C(OC)C=C2CCC3(NC(=O)C)	2-Amino-2-deoxygalactose,_8CI,_9CI_Benzyl_glycoside,_4,6-O-benzylidene,_N-Ac	7.6861	C22H25NO6	O=C(NC2C(OCC1=CC=CC=C1)OC3COC(OC3(C2(O)))C4=CC=CC=C4)C	Paraensine_Paraensine	7.647	C24H21N3O3	O=C3C5=CC(OC)=C6OC(C=CC6(=C5(N=C4C=2NC1=CC=CC=C1C=2CCN34)))(C)C	N-Deacetylcolchicine_N-Me,_N-formyl	7.6425	C22H25NO6	O=CN(C)C2C3=CC(=O)C(OC)=CC=C3(C1=C(OC)C(OC)=C(OC)C=C1CC2)	MLS001055448-01!COLCHICINE_M+H	7.6356	C22H25NO6	O=C1C=C3C(=CC=C1(OC))C=2C(OC)=C(OC)C(OC)=CC=2CCC3(NC(=O)C)	Colchicine,_JAN,_USAN_(Œæ)-form	7.6356	C22H25NO6	O=C1C=C3C(=CC=C1(OC))C2=C(OC)C(OC)=C(OC)C=C2CCC3(NC(=O)C)
MLS001304059-01!_M+H	41	187.039	[M+H]+	2-(1-Aminopropyl)-4-thiazolecarboxylic_acid,_9CI_2-(1-Aminopropyl)-4-thiazolecarboxylic_acid,_9CI	6.5693	C7H10N2O2S	10-Hydroxy-2,4,6,8-undecatetraynoic_acid,_9CI_10-Hydroxy-2,4,6,8-undecatetraynoic_acid,_9CI	6.3962	C11H6O3	O=C(O)C#CC#CC#CC#CC(O)C	10-Hydroxy-2,4,6,8-undecatetraynoic_acid,_9CI_(Œæ)-form	6.3962	C11H6O3	O=C(O)C#CC#CC#CC#CC(O)C	(1,2-Dihydro-4-hydroxy-2-oxo-3H-indol-3-ylidene)acetic_acid_Nitrile	6.3397	C10H6N2O2	N#CC=C2C(=O)NC=1C=CC=C(O)C=12	2-Carboxy-2,5-dihydro-5-oxo-2-furanacetic_acid,_9CI_2-Carboxy-2,5-dihydro-5-oxo-2-furanacetic_acid,_9CI	6.2571	C7H6O6	O=C1OC(C=C1)(C(=O)O)CC(=O)O	2-Carboxy-2,5-dihydro-5-oxo-2-furanacetic_acid,_9CI_(R)-form	6.2571	C7H6O6	O=C1OC(C=C1)(C(=O)O)CC(=O)O	2-Amino-3-[(1H-pyrrol-3-yl)thio]propanoic_acid_2-Amino-3-[(1H-pyrrol-3-yl)thio]propanoic_acid	6.2561	C7H10N2O2S	O=C(O)C(N)CSC=1C=CNC=1	2-Amino-3-[(1H-pyrrol-3-yl)thio]propanoic_acid_(R)-form	6.2561	C7H10N2O2S	O=C(O)C(N)CSC=1C=CNC=1	Psoralen_Psoralen	6.2014	C11H6O3	O=C1OC=2C=C3OC=CC3(=CC=2(C=C1))	MLS001304059-01!_M+H	6.2014	C11H6O3	O=C1OC2=CC=3OC=CC=3(C=C2(C=C1))
"MLS000736839-01!5,6,7,8-tetrahydroxy-2-(4-hydroxyphenyl)chromen-4-one"_M+H	69	303.05	[M+H]+	4,6-Dihydroxy-2-methyl-11-oxo-11H-dibenzo[b,e][1,4]dioxepin-8-carboxylic_acid_4,6-Dihydroxy-2-methyl-11-oxo-11H-dibenzo[b,e][1,4]dioxepin-8-carboxylic_acid	6.6776	C15H10O7	"MLS000736839-01!5,6,7,8-tetrahydroxy-2-(4-hydroxyphenyl)chromen-4-one"_M+H	6.6751	C15H10O7	O=C1C=C(OC=2C(O)=C(O)C(O)=C(O)C1=2)C=3C=CC(O)=CC=3	4',5,6,7,8-Pentahydroxyflavone_4',5,6,7,8-Pentahydroxyflavone	6.6751	C15H10O7	O=C1C=C(OC2=C(O)C(O)=C(O)C(O)=C12)C3=CC=C(O)C=C3	2',5,6,7,8-Pentahydroxyflavone_2',5,6,7,8-Pentahydroxyflavone	6.6751	C15H10O7	O=C1C=C(OC2=C(O)C(O)=C(O)C(O)=C12)C3=CC=CC=C3(O)	3-(2-Carboxyvinyl)-5-(4-hydroxyphenyl)-4-oxo-4H-pyran-2-carboxylic_acid_(E)-form	6.6526	C15H10O7	O=C(O)C=CC=1C(=O)C(=COC=1(C(=O)O))C2=CC=C(O)C=C2	3-(2-Carboxyvinyl)-5-(4-hydroxyphenyl)-4-oxo-4H-pyran-2-carboxylic_acid_3-(2-Carboxyvinyl)-5-(4-hydroxyphenyl)-4-oxo-4H-pyran-2-carboxylic_acid	6.6526	C15H10O7	O=C(O)C=CC=1C(=O)C(=COC=1(C(=O)O))C2=CC=C(O)C=C2	3,4',6,7,8-Pentahydroxyflavone_3,4',6,7,8-Pentahydroxyflavone	6.6519	C15H10O7	O=C1C(O)=C(OC2=C(O)C(O)=C(O)C=C12)C3=CC=C(O)C=C3	2',3,5,7,8-Pentahydroxyflavone_2',3,5,7,8-Pentahydroxyflavone	6.6519	C15H10O7	O=C1C(O)=C(OC=2C(O)=C(O)C=C(O)C1=2)C3=CC=CC=C3(O)	3,4',5,7,8-Pentahydroxyflavone_3,4',5,7,8-Pentahydroxyflavone	6.6519	C15H10O7	O=C1C(O)=C(OC=2C(O)=C(O)C=C(O)C1=2)C3=CC=C(O)C=C3	3,4',5,6,8-Pentahydroxyflavone_3,4',5,6,8-Pentahydroxyflavone	6.6519	C15H10O7	O=C1C(O)=C(OC2=C(O)C=C(O)C(O)=C12)C3=CC=C(O)C=C3
(S)-N-[[3-[3-Fluoro-4-(4-morpholinyl)phenyl]-2-oxo-5-oxazolidinyl]methyl]phthalimide_M+H	50	426.146	[M+H]+	4-Hydroxy-2-(hydroxymethyl)-2-butenoic_acid,_9CI_5-O-(4-Hydroxy-3-methoxybenzoyl),_nitrile,_4-O-Œ≤-D-glucopyranoside	7.9628	C19H23NO10	Raddeanine_8-Epimer,_13-ketone,_Ac	7.7442	C23H23NO7	O=C(OC3C=4C=5OCOC=5(C=CC=4(C(=O)C23(C1=CC(OC)=C(OC)C=C1CCN2(C)))))C	Sumatrol_Oxime	7.6154	C23H23NO7	ON=C3C=5C(O)=CC=1OC(C(=C)C)CC=1C=5(OC4COC2=CC(OC)=C(OC)C=C2C34)	Hyalbiuronic_acid_Me_glycoside,_N-Ac,_Me_ester	7.541	C16H27NO12	O=C(NC2C(OC)OC(CO)C(O)C2(OC1OC(C(=O)OC)C(O)C(O)C1(O)))C	Duguevanine_N,O-Di-Ac	7.3151	C23H23NO7	O=C(OC=1C=C(OC)C=C4C=1C2=C5OCOC5(=C(OC)C3=C2C(N(C(=O)C)CC3)C4))C
17-hydroxy-3-oxo-,_(17??)-19-Norpregna-5(10),9(11)-diene-21-nitrile_M+H	50	312.196	[M+H]+	Cyclamenol_Cyclamenol	7.8624	C20H25NO2	17-hydroxy-3-oxo-,_(17??)-19-Norpregna-5(10),9(11)-diene-21-nitrile_M+H	7.7888	C20H25NO2	N#CCC2(O)(CCC1C4C(=CCC12(C))C3=C(CC(=O)CC3)CC4)	Aspersitin_2'-Epimer,_N-(2-hydroxyethyl)	7.5952	C16H25NO5	O=C(C=1C(OC)=C(C(=O)C(O)(C=1(NCCO))C)C)C(C)CC	2-(3,7-Dimethyl-2,6-octadienyl)-4(1H)-quinolinone_Œî1'-Isomer,_3'Œæ-hydroxy,_N-Me	7.5942	C20H25NO2	O=C1C=C(C=CC(O)(C)CCC=C(C)C)N(C2=CC=CC=C12)C	2-(3,7-Dimethyl-2,6-octadienyl)-4(1H)-quinolinone_1'Œæ-Hydroxy,_N-Me	7.5711	C20H25NO2	O=C1C=C(N(C2=CC=CC=C12)C)C(O)C=C(C)CCC=C(C)C	Wasabidienone_D_N-(2-Hydroxyethyl)	7.5541	C16H25NO5	O=C(OC1(C(=O)C(=C(OC)C=C1(NCCO))C)C)C(C)CC	Retusine_Retusine	7.5394	C16H25NO5	O=C1OC3CCN2CCC(COC(=O)C(O)(C)C(C)C1C)C23	Crocandine_Crocandine	7.5284	C16H25NO5	O=C1OCC3CCN2CCC(OC(=O)C(C)C(O)(C)C1C)C23	Crocandine_Stereoisomer	7.5227	C16H25NO5	O=C1OCC3CCN2CCC(OC(=O)C(C)C(O)(C)C1C)C23	13-Hydroxyhetisan-3-one_(13R)-form	7.4522	C20H25NO2	O=C1CCC47(C5N2CC1(C)C7(C2CC36(CC(=C)C(CC34)C(O)C56)))
19-Norandrosta-4,9-dien-3,17-dione_M+H	50	271.169	[M+H]+	12-Hydroxy-13-methyl-1,8,11,13-podocarpatetraen-3-one_ent-form	7.878	C18H22O2	12-Hydroxy-13-methyl-1,8,11,13-podocarpatetraen-3-one_12-Hydroxy-13-methyl-1,8,11,13-podocarpatetraen-3-one	7.878	C18H22O2	O=C3C=CC2(C1=CC(O)=C(C=C1CCC2C3(C)C)C)(C)	Heudelotinone_1,2-Dihydro	7.8764	C18H22O2	O=C3CCC2=CC1=CC(O)=C(C=C1CCC2C3(C)C)C	Estrone,_INN_(¬±)-(8Œ±,13Œ±)-form	7.8079	C18H22O2	O=C2CCC3C4CCC1=CC(O)=CC=C1C4(CCC23(C))	16,17-Epoxyestra-1,3,5(10)-trien-3-ol,_9CI_(16Œ≤,17Œ≤)-form	7.7811	C18H22O2	OC1=CC=C2C(=C1)CCC3C2CCC4(C)(C5OC5(CC34))	16,17-Epoxyestra-1,3,5(10)-trien-3-ol,_9CI_16,17-Epoxyestra-1,3,5(10)-trien-3-ol,_9CI	7.7811	C18H22O2	OC1=CC=C2C(=C1)CCC3C2CCC4(C)(C5OC5(CC34))	Estrone,_INN_(8Œ±,14Œ≤)-form	7.7559	C18H22O2	O=C2CCC3C4CCC1=CC(O)=CC=C1C4(CCC23(C))	Estrone,_INN_9Œ≤-form	7.7559	C18H22O2	O=C2CCC3C4CCC1=CC(O)=CC=C1C4(CCC23(C))	Estrone,_INN_8Œ±-form	7.7559	C18H22O2	O=C2CCC3C4CCC1=CC(O)=CC=C1C4(CCC23(C))	Estrone,_INN_(¬±)-(8Œ±,14Œ≤)-form	7.7559	C18H22O2	O=C2CCC3C4CCC1=CC(O)=CC=C1C4(CCC23(C))
MLS001048867-01!1H-indole-3-carboxamide_M+H	85	161.071	[M+H]+	1H-Indole-2-carboxylic_acid_Amide	5.8775	C9H8N2O	4-Aminobenzoic_acid,_9CI_N-Ac,_nitrile	5.8485	C9H8N2O	N#CC1=CC=C(C=C1)NC(=O)C	2-Acetamidobenzoic_acid_Nitrile	5.8485	C9H8N2O	N#CC1=CC=CC=C1(NC(=O)C)	1H-Indole-3-carboxylic_acid_Amide	5.8396	C9H8N2O	N=C(O)C2=CNC1=CC=CC=C12	2H-1-Benzopyran-2-one,_9CI_Hydrazone	5.8389	C9H8N2O	N(N)=C1OC2=CC=CC=C2(C=C1)	Oxopropanedioic_acid,_9CI_Dihydrazide,_hydrazone	5.8012	C3H8N6O2	O=C(NN)C(=NN)C(O)=NN	10-Hydroxy-2,8-decadiene-4,6-diynal_10-Hydroxy-2,8-decadiene-4,6-diynal	5.7835	C10H8O2	O=CC=CC#CC#CC=CCO	10-Hydroxy-2,8-decadiene-4,6-diynal_(Z,Z)-form	5.7835	C10H8O2	O=CC=CC#CC#CC=CCO	4-Quinazolinol,_8CI_Me_ether	5.7793	C9H8N2O	N=1C=NC2=CC=CC=C2(C=1OC)	4-Hydroxy-2-methylquinazoline_1H-form	5.7749	C9H8N2O	O=C1NC(=NC2=CC=CC=C12)C
1-cyclopropyl-6,7-difluoro-1,4-dihydro-8-hydroxy-4-oxo-3-Quinoline-3-carboxylic_acid_M+H	34	282.057	[M+H]+	Proline,_9CI_N-(2,4-Dinitrophenyl)	6.6539	C11H11N3O6	Buxifoliadine_F_Buxifoliadine_F	6.5698	C16H11NO4	O=C1C=4C=CC=C(O)C=4(NC2=C3C=COC3(=CC(OC)=C12))	3-Benzylidene-3,4-dihydro-2-oxo-2H-1,4-benzoxazine-5-carboxylic_acid_3-Benzylidene-3,4-dihydro-2-oxo-2H-1,4-benzoxazine-5-carboxylic_acid	6.4068	C16H11NO4	O=C(O)C=3C=CC=C2OC(=O)C(=CC1=CC=CC=C1)NC2=3	Asparagine,_9CI_N-4-Nitrobenzoyl	6.3935	C11H11N3O6	O=C(O)C(N)CC(=O)NC(=O)C1=CC=C(C=C1)N(=O)=O	4-Oxobutanoic_acid,_9CI_Me_ester,_2,4-dinitrophenylhydrazone	6.3678	C11H11N3O6	O=C(OC)CCC=NC=1C=CC(=CC=1N(=O)=O)N(=O)=O	1,2,7-Trihydroxydibenz[cd,f]indol-4(5H)-one,_9CI_1-Me_ether	6.28	C16H11NO4	O=C2NC=3C=C1C(O)=CC=CC1=C4C(OC)=C(O)C=C2C=34	1,2,9-Trihydroxydibenz[cd,f]indol-4(5H)-one,_9CI_1-Me_ether	6.28	C16H11NO4	O=C2NC=3C=C1C=CC(O)=CC1=C4C(OC)=C(O)C=C2C=34	1,2-Dihydroxydibenz[cd,f]indol-4(5H)-one,_9CI_2-Me_ether,_N-hydroxy	6.2559	C16H11NO4	O=C3C1=CC(OC)=C(O)C=2C4=CC=CC=C4(C=C(C1=2)N3(O))	1,2-Dihydroxydibenz[cd,f]indol-4(5H)-one,_9CI_N-Methoxy	6.2135	C16H11NO4	O=C3C1=CC(O)=C(O)C=2C4=CC=CC=C4(C=C(C1=2)N3(OC))	3-Hydroxy-8,9-methylenedioxybenzo[h]quinoline_Ac	6.1705	C16H11NO4	O=C(OC4=CN=C1C(C=CC2=CC=3OCOC=3(C=C12))=C4)C
2-[(4,6-diamino-1,3,5-triazin-2-yl)thio]-Ethanesulfonic_acid_M+H	16	252.022	[M+H]+	2-[(4,6-diamino-1,3,5-triazin-2-yl)thio]-Ethanesulfonic_acid_M+H	7.7948	C5H9N5O3S2
2-[[(Guanidino)_(imino)methyl]sulfanyl]ethanesulfonic_Acid_M+H	9	227.026	[M+H]+	2-[[(Guanidino)_(imino)methyl]sulfanyl]ethanesulfonic_Acid_M+H	8.0629	C4H10N4O3S2	3,3'-Dithiobis[2-methylfuran],_8CI,_9CI_3,3'-Dithiobis[2-methylfuran],_8CI,_9CI	7.0504	C10H10O2S2	O1C=CC(=C1C)SSC=2C=COC=2C
Dapoxetine_M+H	35	306.185	[M+H]+	4-Amino-4-deoxyglucose,_8CI_2,3:5,6-Di-O-isopropylidene,_di-Me_acetal	7.6757	C14H27NO6	Phellibiline_12-Hydroxy,_O3-Me	7.6033	C17H23NO4	O=C1OCC3(O)(C(=C1)C24(C(=CCC(OC)C2)CCN4(CCC3)))	Isophellibilidine_Isophellibilidine	7.5852	C17H23NO4	O=C1OC3(C(=C1)C24(C(=CCC(OC)C2)CCN4(CCC3)))(CO)	Isopyrodysinoic_acid_3Œ≤-Hydroxy	7.5602	C17H23NO4	O=C(O)CN1C(=O)C=C3C1(O)CC2C=C(C)CCC2C3(C)C	Lunacridine_Lunacridine	7.5319	C17H23NO4	O=C2C(=C(OC)C=1C=CC=C(OC)C=1N2C)CC(O)C(C)C	Lunacridine_(S)-form	7.5112	C17H23NO4	O=C2C(=C(OC)C=1C=CC=C(OC)C=1N2C)CC(O)C(C)C	Lunacridine_(Œæ)-form	7.5112	C17H23NO4	O=C2C(=C(OC)C=1C=CC=C(OC)C=1N2C)CC(O)C(C)C	Lunacridine_(R)-form	7.5112	C17H23NO4	O=C2C(=C(OC)C=1C=CC=C(OC)C=1N2C)CC(O)C(C)C	Lunacridine_(¬±)-form	7.5112	C17H23NO4	O=C2C(=C(OC)C=1C=CC=C(OC)C=1N2C)CC(O)C(C)C	2-(Œ±-Hydroxybenzyl)-3,6-tropanediol_O6-Ac	7.507	C17H23NO4	O=C(OC3CC2N(C)C3(CC(O)C2(C(O)C1=CC=CC=C1)))C
MLS000697568-01!_M+H	9	327.122	[M+H]+	Thymidine_3',5'-Di-Ac	6.3203	C14H18N2O7	Uridine_2',3'-O-Isopropylidene,_5'-Ac	6.3095	C14H18N2O7	O=C1C=CN(C(=O)N1)C2OC(COC(=O)C)C3OC(OC23)(C)C	Vulgaxanthin_II_5-Alcohol	6.2879	C14H18N2O7	O=C(O)C1=CC(=CC=NC(C(=O)O)CCCO)CC(N1)C(=O)O	Cyclo(tyrosyltyrosyl)_(3S,6S)-form	6.2132	C18H18N2O4	O=C1NC(C(=O)NC1CC2=CC=C(O)C=C2)CC3=CC=C(O)C=C3	Cyclo(tyrosyltyrosyl)_(3RS,6RS)-form	6.2132	C18H18N2O4	O=C1NC(C(=O)NC1CC2=CC=C(O)C=C2)CC3=CC=C(O)C=C3	Cyclo(tyrosyltyrosyl)_Cyclo(tyrosyltyrosyl)	6.2132	C18H18N2O4	O=C1NC(C(=O)NC1CC2=CC=C(O)C=C2)CC3=CC=C(O)C=C3	Plicane_Plicane	6.2009	C18H18N2O4	O=C1N(C)C5CC(OC)C=CC25(C3=CC=4OCOC=4(C=C3(C=NC12)))	6-Amino-1,2-dithiolo[4,3-b]pyrrol-5(4H)-one,_9CI_N6-Decanoyl	6.1997	C15H22N2O2S2	O=C2NC1=CSSC1=C2(NC(=O)CCCCCCCCC)	N-Alanylthreonine,_9CI_N-(2,3-Dihydroxybenzoyl)	6.1917	C14H18N2O7	O=C(O)C(N(C(=O)C=1C=CC=C(O)C=1(O))C(=O)C(N)C)C(O)C	Erymelanthine_8-Oxo	6.1734	C18H18N2O4	O=C(OC)C1=NC=C3C(=C1)C24(C(C=CC(OC)C2)=CC(=O)N4(CC3))
Pseudoephedrine_M+H	14	166.122	[M+H]+	2-(Methylamino)-1-phenyl-1-propanol_2-(Methylamino)-1-phenyl-1-propanol	8.0301	C10H15NO	2-(Methylamino)-1-phenyl-1-propanol_(1R,2R)-form	8.0301	C10H15NO	OC(C1=CC=CC=C1)C(NC)C	2-(Methylamino)-1-phenyl-1-propanol_(1R,2S)-form	8.0301	C10H15NO	OC(C1=CC=CC=C1)C(NC)C	2-(Methylamino)-1-phenyl-1-propanol_(1S,2S)-form	8.0301	C10H15NO	OC(C1=CC=CC=C1)C(NC)C	2-(Methylamino)-1-phenyl-1-propanol_(1S,2R)-form	8.0301	C10H15NO	OC(C1=CC=CC=C1)C(NC)C	2-(Methylamino)-1-phenyl-1-propanol_(1RS,2RS)-form	8.0301	C10H15NO	OC(C1=CC=CC=C1)C(NC)C	2-(Methylamino)-1-phenyl-1-propanol_(1RS,2SR)-form	8.0301	C10H15NO	OC(C1=CC=CC=C1)C(NC)C	Pseudoephedrine_M+H	8.0301	C10H15NO	OC(C1=CC=CC=C1)C(NC)C	"MLS000069657-01!(1R,2R)-(-)-PSEUDOEPHEDRINE"_M+H	8.0301	C10H15NO	OC(C=1C=CC=CC=1)C(NC)C	Ephedrine_M+H	8.0301	C10H15NO	OC(C1=CC=CC=C1)C(NC)C
Ebastin_M+H	39	470.305	[M+H]+	Neomethymycin_Neomethymycin	7.9925	C25H43NO7	Methymycin_Methymycin	7.9919	C25H43NO7	O=C2OC(CC)C(O)(C=CC(=O)C(C)CC(C)C(OC1OC(C)CC(N(C)C)C1(O))C2C)C	Salinilactam_A_Salinilactam_A	7.8029	C28H39NO5	O=C1C=CC=CC(C)C(O)C(O)C(O)CC(O)C=CC=CC=CC(=CC=CC=CCC(N1)C)C	Micromonolactam_Micromonolactam	7.7838	C28H39NO5	O=C1C=CC=CC=CC(C)C(O)C(O)C(O)CC(O)C=CC=CC(=CC=CC=CCC(N1)C)C	Ebastin_M+H	7.7809	C32H39NO2	O=C(C1=CC=C(C=C1)C(C)(C)C)CCCN4CCC(OC(C2=CC=CC=C2)C3=CC=CC=C3)CC4	Ebastin_M+H	7.7809	C32H39NO2	O=C(C1=CC=C(C=C1)C(C)(C)C)CCCN4CCC(OC(C2=CC=CC=C2)C3=CC=CC=C3)CC4	Tumonoic_acid_G_Tumonoic_acid_G	7.7165	C25H43NO7	O=C(O)C(OC(=O)C(OC(=O)C1N(C(=O)C(C)CCCCCCCC)CCC1)C(C)CC)C	Cytochalasin_S_Cytochalasin_S	7.6044	C28H39NO5	O=C2NC(CC1=CC=CC=C1)C4C(O)(C)C(C)C(O)C3C=CCC(C)CC(O)(C=CC(O)C234)C	6,13,14,21-Tetrahydroxy-16,18-dimethyl-10-phenyl[11]cytochalasa-7,19-dien-1-one_6,13,14,21-Tetrahydroxy-16,18-dimethyl-10-phenyl[11]cytochalasa-7,19-dien-1-one	7.5859	C28H39NO5	O=C2NC(CC1=CC=CC=C1)C4C(C)C(O)(C=C3C(O)C(O)CC(C)CC(C=CC(O)C234)C)C	Cytochalasin_Ohyp_18-Epimer,_17-deoxo,_O-de-Ac	7.4731	C28H39NO5	O=C2NC(CC1=CC=CC=C1)C4C(C)C(O)(C)C(O)C3C=CCC(C)CC(O)(C=CC(O)C234)C
Esomeprazole_M+H	36	346.122	[M+H]+	Krigeine_7-Ketone_(lactone)	7.725	C18H19NO6	Candimine_Candimine	7.7223	C18H19NO6	O=C3OC5C(O)C=C1CCN(C)C1C5(C4=CC=2OCOC=2C(OC)=C34)	3-(3-Amino-3-carboxypropyl)uridine_3-(3-Amino-3-carboxypropyl)uridine	7.6171	C13H19N3O8	O=C(O)C(N)CCN1C(=O)C=CN(C1(=O))C2OC(CO)C(O)C2(O)	SPF_32629B_SPF_32629B	7.5982	C18H19NO6	O=C(O)C1=C(O)C=C(NC1(=O))C(OC(=O)CC(C)C)C2=CC=CC=C2	Physarorubinic_acid_A_Physarorubinic_acid_A	7.5102	C18H19NO6	O=C(O)C=CC=CC=CC=CC=CC(O)=C1C(=O)N(C)C(C1(=O))CO	2263_Omeprazole_M+H	7.4443	C17H19N3O3S	O=S(C1=NC2=CC=C(OC)C=C2(N1))CC3=NC=C(C(OC)=C3C)C	Esomeprazole_M+H	7.4283	C17H19N3O3S	O=S(C1=NC2=CC(OC)=CC=C2(N1))CC=3N=CC(=C(OC)C=3C)C	MLS001076112-01!73590-58-6_M+H	7.4106	C17H19N3O3S	O=S(C1NC=2C=C(OC)C=CC=2(N1))CC3=NC=C(C(OC)=C3C)C	MLS001139298-01!(2S)-1-[2-(4-ethyl-2-oxochromen-7-yl)oxyacetyl]pyrrolidine-2-carboxylic_acid_M+H	7.3979	C18H19NO6	O=C3OC=2C=C(OCC(=O)N1CCCC1(C(=O)O))C=CC=2C(=C3)CC	Violacein_3,3'-Dihydro	7.3356	C20H15N3O3	O=C1NC(=CC1C3C(=O)NC2=CC=CC=C23)C5=CNC=4C=CC(O)=CC=45
cyclic_3-(1,2-ethanediyl_acetal)_estra-5(10),9(11)-diene-3,17-dione_M+H	50	315.195	[M+H]+	15-Hydroxy-6,8,11,13-abietatetraen-18-oic_acid_15-Hydroxy-6,8,11,13-abietatetraen-18-oic_acid	7.8639	C20H26O3	7-Hydroxy-8,11,13,15-abietatetraen-18-oic_acid_7Œ≤-form	7.8571	C20H26O3	O=C(O)C2(C)(CCCC3(C=1C=CC(=CC=1C(O)CC23)C(=C)C)(C))	8,11,13-Totaratriene-13,19-diol_6,7-Didehydro,_19-carboxylic_acid	7.8455	C20H26O3	O=C(O)C1(C)(CCCC2(C=3C=CC(O)=C(C=3(C=CC12))C(C)C)(C))	7-Hydroxy-8,11,13,15-abietatetraen-18-oic_acid_7Œ±-form	7.826	C20H26O3	O=C(O)C2(C)(CCCC3(C=1C=CC(=CC=1C(O)CC23)C(=C)C)(C))	7-Hydroxy-8,11,13,15-abietatetraen-18-oic_acid_7-Hydroxy-8,11,13,15-abietatetraen-18-oic_acid	7.826	C20H26O3	O=C(O)C2(C)(CCCC3(C=1C=CC(=CC=1C(O)CC23)C(=C)C)(C))	19(4‚Üí3)-Abeo-14-hydroxy-4(18),8,11,13-abietatetraen-19-oic_acid_19(4‚Üí3)-Abeo-14-hydroxy-4(18),8,11,13-abietatetraen-19-oic_acid	7.7934	C20H26O3	O=C(O)C2C(=C)C3CCC=1C(O)=C(C=CC=1C3(C)(CC2))C(C)C	19(4‚Üí3)-Abeo-14-hydroxy-4(18),8,11,13-abietatetraen-19-oic_acid_3Œ≤-form	7.7934	C20H26O3	O=C(O)C2C(=C)C3CCC=1C(O)=C(C=CC=1C3(C)(CC2))C(C)C	15-Hydroxy-1(19),6,10,12,14(16)-xenicapentaen-18,17-olide_(6E,10E,12E)-form	7.7906	C20H26O3	O=C1OCC(=CC=CC(=C)CO)C2CCC(=CCCC(=C)C12)C	15-Hydroxy-1(19),6,10,12,14(16)-xenicapentaen-18,17-olide_15-Hydroxy-1(19),6,10,12,14(16)-xenicapentaen-18,17-olide	7.7893	C20H26O3	O=C1OCC(=CC=CC(=C)CO)C2CCC(=CCCC(=C)C12)C	12-Hydroxy-3,4-seco-4(18),8,11,13,15-cleistanthapentaen-3-oic_acid_12-Hydroxy-3,4-seco-4(18),8,11,13,15-cleistanthapentaen-3-oic_acid	7.7823	C20H26O3	O=C(O)CCC2(C1=CC(O)=C(C(C=C)=C1CCC2(C(=C)C))C)(C)
MLS001148578-01!389-08-2_M+H	80	233.092	[M+H]+	Tetrahydro-5-hydroxy-2-(1-hydroxyethyl)-4,5-dimethyl-6-oxo-2H-pyran-2-carboxylic_acid_Tetrahydro-5-hydroxy-2-(1-hydroxyethyl)-4,5-dimethyl-6-oxo-2H-pyran-2-carboxylic_acid	5.9434	C10H16O6	Tetrahydro-5-hydroxy-2-(1-hydroxyethyl)-4,5-dimethyl-6-oxo-2H-pyran-2-carboxylic_acid_(1R*,1'Œæ,4R*,5S*)-form	5.9434	C10H16O6	O=C(O)C1(OC(=O)C(O)(C)C(C)C1)C(O)C	5-(3,4-Methylenedioxyphenyl)-2,4-pentadienoic_acid_Me_ester	5.9403	C13H12O4	O=C(OC)C=CC=CC=1C=CC=2OCOC=2(C=1)	5-Ethylidene-2-hydroxy-2-hydroxymethyl-3-methylhexanedioic_acid_5-Ethylidene-2-hydroxy-2-hydroxymethyl-3-methylhexanedioic_acid	5.9376	C10H16O6	O=C(O)C(=CC)CC(C)C(O)(C(=O)O)CO	5-Ethylidene-2-hydroxy-2-hydroxymethyl-3-methylhexanedioic_acid_(2S,3R,5E)-form	5.9376	C10H16O6	O=C(O)C(=CC)CC(C)C(O)(C(=O)O)CO	5-Ethylidene-2-hydroxy-2-hydroxymethyl-3-methylhexanedioic_acid_(2S,3R,5Z)-form	5.9376	C10H16O6	O=C(O)C(=CC)CC(C)C(O)(C(=O)O)CO	Salfredin_B1_Salfredin_B11	5.9181	C13H12O4	O=C1OCC2=CC=3OC(C=CC=3(C(O)=C12))(C)C	Anaphalisol_Anaphalisol	5.9181	C13H12O4	O=C1OCC2=C3C=CC(OC3(=CC(O)=C12))(C)C	Musellactone_Musellactone	5.914	C13H12O4	O=C1OC3C(=C1)C2=CC(O)=C(OC)C=C2CC3	Musellactone_(Œæ)-form	5.914	C13H12O4	O=C1OC3C(=C1)C2=CC(O)=C(OC)C=C2CC3
cyclic_3,17-bis(1,2-ethanediyl_acetal)_estra-5(10),9(11)-_diene-3,17-dione_M+H	50	359.221	[M+H]+	Siccanochromene_D_Carboxylic_acid	7.8643	C22H30O4	Isobengamide_E_Isobengamide_E	7.8092	C17H30N2O6	O=C(N1C(=O)C(N)CCCC1)C(OC)C(O)C(O)C(O)C=CC(C)C	14(17)-Vouacapene-6,7-diol_7-Ac	7.8017	C22H30O4	O=C(OC2C(O)C4C(C)(C)CCCC4(C)(C3CC=1OC=CC=1C(=C)C23))C	12-Hydroxy-23,24-dinor-3-oxochola-1,4-dien-22-oic_acid_12-Hydroxy-23,24-dinor-3-oxochola-1,4-dien-22-oic_acid	7.7904	C22H30O4	O=C1C=CC4(C(=C1)CCC2C4(CC(O)C3(C)(C(CCC23)C(C(=O)O)C)))(C)	12-Hydroxy-23,24-dinor-3-oxochola-1,4-dien-22-oic_acid_(12Œ±,20S)-form	7.7904	C22H30O4	O=C1C=CC4(C(=C1)CCC2C4(CC(O)C3(C)(C(CCC23)C(C(=O)O)C)))(C)	18-Hydroxy-3,7,11,15(17)-cembratetraen-16,14-olide_Ac	7.7816	C22H30O4	O=C1OC2CC(=CCCC(=CCCC(=CCC2(C1(=C)))COC(=O)C)C)C	8-(3,7-Dimethyl-2,6-octadienyl)-5-hydroxy-2,6,8-trimethyl-2H-1-benzopyran-4,7(3H,8H)-dione_8-(3,7-Dimethyl-2,6-octadienyl)-5-hydroxy-2,6,8-trimethyl-2H-1-benzopyran-4,7(3H,8H)-dione	7.7753	C22H30O4	O=C1C=2C(O)=C(C(=O)C(C=2(OC(C)C1))(C)CC=C(C)CCC=C(C)C)C	6-[5-(3-Hydroxy-1,5,8-undecatrienyl)-2-oxo-3-cyclopentenyl]-4-hexenoic_acid_6-[5-(3-Hydroxy-1,5,8-undecatrienyl)-2-oxo-3-cyclopentenyl]-4-hexenoic_acid	7.7719	C22H30O4	O=C(O)CCC=CCC1C(=O)C=CC1(C=CC(O)CC=CCC=CCC)	12-Hydroxy-16-methoxypregna-4,6-diene-3,20-dione_(12Œ≤,16Œ±)-form	7.7696	C22H30O4	O=C4C=C3C=CC1C(CC(O)C2(C)(C(C(=O)C)C(OC)CC12))C3(C)CC4	11-Hydroxy-3,7,12,15(17)-cembratetraen-16,2-olide_Ac	7.7677	C22H30O4	O=C1OC2C=C(C)CCC=C(C)CCC(OC(=O)C)C(=CCC2(C1(=C)))C
Ethyl_1-cyclopropyl-6,7-difluoro-8-methoxy-4-oxo-1,4-dihydro-3-quinolinecarboxylate_M+H	50	324.104	[M+H]+	Circumdatin_C_6-Hydroxy	7.3574	C17H13N3O4	Entadamide_A_O-Œ≤-D-Glucopyranoside	7.2171	C12H21NO7S	O=C(C=CSC)NCCOC1OC(CO)C(O)C(O)C1(O)	Entadamide_A_O-Œ≤-D-Glucopyranoside	7.2171	C12H21NO7S	O=C(C=CSC)NCCOC1OC(CO)C(O)C(O)C1(O)	Glutamic_acid_N-(3-Hydroxy-4-methoxycinnamoyl)(E-)	7.182	C15H17NO7	O=C(O)CCC(NC(=O)C=CC=1C=CC(OC)=C(O)C=1)C(=O)O	Glutamic_acid_N-(3-Hydroxy-4-methoxycinnamoyl)(Z-)	7.182	C15H17NO7	O=C(O)CCC(NC(=O)C=CC=1C=CC(OC)=C(O)C=1)C(=O)O	Circumdatin_C_15-Hydroxy	7.168	C17H13N3O4	O=C1NC(C3=NC=4C(O)=CC=CC=4(C(=O)N3(C=2C=CC(O)=CC1=2)))C	2-Amino-3-(3,4-dihydroxyphenyl)propanoic_acid_O,O,N-Tri-Ac	7.128	C15H17NO7	O=C(O)C(NC(=O)C)CC=1C=CC(OC(=O)C)=C(OC(=O)C)C=1	Variolin_B_5'-Hydroxy,_1'-Me_(zwitterion)	7.1041	C15H13N7O2	N=C1N=C(C(O)=CN1C)C3=C4C=CNC(N)=N4(C2=NC=CC(O)=C23)	Fissilandione_N-De-Me	7.0808	C18H13NO5	O=C2C=C(OC)C(=O)C3=CC=4NCCC5=CC=1OCOC=1C(=C23)C=45	Atalaphyllidine_11-Me_ether	7.0564	C19H17NO4	O=C1C=4C=CC=C(OC)C=4(NC=2C=3C=CC(OC=3(C=C(O)C1=2))(C)C)
Quetiapine_M+H	18	384.174	[M+H]+	MLS001165710-01!quetiapine_M+H	7.9627	C21H25N3O2S	Quetiapine_M+H	7.9279	C21H25N3O2S	OCCOCCN4CCN(C2=NC1=CC=CC=C1SC=3C=CC=CC2=3)CC4	Leucogenenol_Leucogenenol	7.7542	C18H25NO8	O=C3CC(C)C(O)C(O)(C=1OC2(N=CC=1(O))(C(=O)CC(C)C(O)(CO)C2))C3	Torrubiellone_D_Torrubiellone_D	7.5968	C22H25NO5	O=C1NC(C(=O)C1=C(O)C=CC=CC=CC(CO)CC)CC2=CC=C(O)C=C2	Erioaustralasine_4'Œ≤-form	7.5382	C22H25NO5	O=C(OCN5C(=O)C1=C(OC(C)(C)C2CCC3(OC3(C12))(C))C4=CC=CC=C45)C	Erioaustralasine_Erioaustralasine	7.5196	C22H25NO5	O=C(OCN5C(=O)C1=C(OC(C)(C)C2CCC3(OC3(C12))(C))C4=CC=CC=C45)C	Erioaustralasine_4'Œ±-form	7.4795	C22H25NO5	O=C(OCN5C(=O)C1=C(OC(C)(C)C2CCC3(OC3(C12))(C))C4=CC=CC=C45)C	N,N-Dimethyladenosine,_8CI,_9CI_2',3'-O-Benzylidene	7.4307	C19H21N5O4	OCC3OC(N2C=NC=1C2(=NC=NC=1N(C)C))C4OC(OC34)C5=CC=CC=C5	Peniprequinolone_120176_M+H	7.4064	C22H25NO5	O=C3NC=1C=CC(=C(O)C=1C(O)(C2=CC=C(OC)C=C2)C3(OC))CC=C(C)C	Peniprequinolone_Peniprequinolone	7.4064	C22H25NO5	O=C3NC=1C=CC(=C(O)C=1C(O)(C2=CC=C(OC)C=C2)C3(OC))CC=C(C)C
Pregabalin_M+H	3	160.133	[M+H]+	8-Hydroxyoctanoic_acid_Amide	8.028	C8H17NO2	4-Hydroxyoctanoic_acid,_9CI_Amide	8.0188	C8H17NO2	N=C(O)CCC(O)CCCC	HMDB:HMDB00991-1381_DL-2-Aminooctanoic_acid_M+H	7.8524	C8H17NO2	O=C(O)C(N)CCCCCC	HMDB:HMDB00991-1383_DL-2-Aminooctanoic_acid_M+H	7.8524	C8H17NO2	O=C(O)C(N)CCCCCC	HMDB:HMDB00991-1382_DL-2-Aminooctanoic_acid_M+H	7.8524	C8H17NO2	O=C(O)C(N)CCCCCC	2-Amino-6-methylheptanoic_acid,_8CI_2-Amino-6-methylheptanoic_acid,_8CI	7.8497	C8H17NO2	O=C(O)C(N)CCCC(C)C	2-Amino-6-methylheptanoic_acid,_8CI_(S)-form	7.8497	C8H17NO2	O=C(O)C(N)CCCC(C)C	4-Aminooctanoic_acid_4-Aminooctanoic_acid	7.7997	C8H17NO2	O=C(O)CCC(N)CCCC	4-Aminooctanoic_acid_(¬±)-form	7.7997	C8H17NO2	O=C(O)CCC(N)CCCC	Pregabalin_M+H	7.7922	C8H17NO2	O=C(O)CC(CN)CC(C)C
3'-O-Methylquercetin_M+H	50	317.065	[M+H]+	1,2-Epoxy-8-hydroxy-6-(hydroxymethyl)-1-methoxycarbonylxanthone_1,2-Epoxy-8-hydroxy-6-(hydroxymethyl)-1-methoxycarbonylxanthone	7.9008	C16H12O7	7-Hydroxy-9-methyl-6-oxo-6H-oxepino[2,3-d][1]benzopyran-5-carboxylic_acid_12-Hydroxy,_Me_ester	7.8785	C16H12O7	O=C(OC)C2=COC=CC=1OC3=CC(=CC(O)=C3(C(=O)C=12))CO	Fusidienol_Fusidienol	7.8621	C16H12O7	O=C(OC)C2=CC(=COC=1OC3=CC=CC(O)=C3(C(=O)C=12))CO	3,4',5,7,8-Pentahydroxyflavone_4'-Me_ether	7.582	C16H12O7	O=C1C(O)=C(OC=2C(O)=C(O)C=C(O)C1=2)C3=CC=C(OC)C=C3	3,4',5,6,7-Pentahydroxyflavone_4'-Me_ether	7.5803	C16H12O7	O=C1C(O)=C(OC=2C=C(O)C(O)=C(O)C1=2)C3=CC=C(OC)C=C3	4',5,6,7,8-Pentahydroxyflavone_4'-Me_ether	7.5508	C16H12O7	O=C1C=C(OC2=C(O)C(O)=C(O)C(O)=C12)C3=CC=C(OC)C=C3	3,4',5,7,8-Pentahydroxyflavone_3-Me_ether	7.5229	C16H12O7	O=C1C(OC)=C(OC=2C(O)=C(O)C=C(O)C1=2)C3=CC=C(O)C=C3	3,4',5,6,7-Pentahydroxyflavone_3-Me_ether	7.5216	C16H12O7	O=C1C(OC)=C(OC=2C=C(O)C(O)=C(O)C1=2)C3=CC=C(O)C=C3	3,4',5,7,8-Pentahydroxy-6-methylflavone_3,4',5,7,8-Pentahydroxy-6-methylflavone	7.5166	C16H12O7	O=C1C(O)=C(OC=2C(O)=C(O)C(=C(O)C1=2)C)C3=CC=C(O)C=C3	3,4',5,6,7-Pentahydroxy-8-methylflavone_3,4',5,6,7-Pentahydroxy-8-methylflavone	7.5152	C16H12O7	O=C1C(O)=C(OC=2C1=C(O)C(O)=C(O)C=2C)C3=CC=C(O)C=C3
Levocetirizine_M+H	12	389.162	[M+H]+	Pseudopteradienoic_acid_11,12-Dihydro,_11Œ≤,12Œ≤-dihydroxy,_Me_ester	7.5529	C21H24O7	Lunatoic_acid_A_Lunatoic_acid_A	7.5467	C21H24O7	O=C(O)C=CC=1OC=C2C(=O)C(OC(=O)C(C)CC(C)CC)(C(=O)C=C2(C=1))C	Xanthomonasin_A_Xanthomonasin_A	7.4978	C21H24O7	O=CC1=C(O)OC2=C1CC(O)(C=CC)C3(OC(=O)C(C(=O)CCCCC)=C23)C	Teubetonin_Teubetonin	7.4925	C21H24O7	O=C2OC(C1=COC=C1)CC24(C5C3=C(C(=O)COC3(O)C(CO)C4(C))CCC5)	3,4,5,6,7,8-Hexahydro-6,7-dihydroxy-7-methyl-3-(1-propenyl)-1H-2-benzopyran-8-one_6-O-(2,4-Dihydroxy-6-methylbenzoyl)	7.4047	C21H24O7	O=C(OC1CC2=C(C(=O)C1(O)(C))COC(C=CC)C2)C3=C(O)C=C(O)C=C3C	Hamaudol_5-Me_ether,_3-O-(2R*,3R*-epoxy-2-methylbutanoyl)	7.3934	C21H24O7	O=C3C=C(OC=4C=C2OC(C)(C)C(OC(=O)C1(OC1(C))(C))CC2=C(OC)C3=4)C	Paranolin_Paranolin	7.3754	C21H24O7	O=C1C=CC4(O)(CC(OC24(OC=3C=C(C(OC)=C(C=3(C=C12))CO)C))C(O)(C)C)	Sarcofuranocembrenolide_A_Sarcofuranocembrenolide_A	7.3673	C21H24O7	O=C(OC)C=1C=C3OC=1CC(C(=C)C)CC(OCC)C2=CC(OC2(=O))CC3(=O)	5,8-Dihydroxy-2-(1-hydroxy-4-methyl-3-pentenyl)-1,4-naphthalenedione,_9CI_O1'-(3-Hydroxy-3-methylbutanoyl)	7.3646	C21H24O7	O=C1C=C(C(=O)C2=C(O)C=CC(O)=C12)C(OC(=O)CC(O)(C)C)CC=C(C)C	5,8-Dihydroxy-2-(1-hydroxy-4-methyl-3-pentenyl)-1,4-naphthalenedione,_9CI_O1'-(3-Hydroxy-3-methylbutanoyl)	7.3646	C21H24O7	O=C1C=C(C(=O)C2=C(O)C=CC(O)=C12)C(OC(=O)CC(O)(C)C)CC=C(C)C
Melatonin_M+H	14	233.128	[M+H]+	2-Amino-3-(3-indolyl)-1-propanol_N-Ac	8.192	C13H16N2O2	Acetopine_Acetopine	8.1284	C8H16N4O4	O=C(O)CNC(C(=O)O)CCCNC(=N)N	Acetopine_(S)-form	8.1284	C8H16N4O4	O=C(O)CNC(C(=O)O)CCCNC(=N)N	5-Hydroxy-7-phenyl-2,6-heptadienoic_acid_Me_ester	8.1042	C14H16O3	O=C(OC)C=CCC(O)C=CC1=CC=CC=C1	Kawain_7,8-Dihydro	8.0988	C14H16O3	O=C1OC(CC(OC)=C1)CCC2=CC=CC=C2	NCGC00169002-05_C14H16O3_(6S)-4-Methoxy-6-(2-phenylethyl)-5,6-dihydro-2H-pyran-2-one_M+H	8.0988	C14H16O3	O=C1OC(CC(OC)=C1)CCC2=CC=CC=C2	Kawain_7,8-Dihydro	8.0988	C14H16O3	O=C1OC(CC(OC)=C1)CCC2=CC=CC=C2	Goniomicin_C_Goniomicin_C	8.0827	C14H16O3	O=C2OC(C=CC1=CC=CC=C1)CC(OC)C2	MLS000859924-01!Aminoglutethimide_M+H	8.001	C13H16N2O2	O=C2NC(=O)C(C=1C=CC(N)=CC=1)(CC)CC2	Xylariolide_A_7Œæ-Hydroxy	7.9614	C11H20O5	O=C1OC(C)(C(O)C1C)C(O)C(C)C(O)C
Propentofylline_M+H	10	307.176	[M+H]+	Propentofylline_M+H	8.1743	C15H22N4O3	3-Benzyl-3,6-dihydroxy-6-(2-methylpropyl)-2,5-piperazinedione_6-Me_ether	8.1669	C16H22N2O4	O=C1NC(OC)(C(=O)NC1(O)CC2=CC=CC=C2)CC(C)C	3-Benzyl-3,6-dihydroxy-6-(2-methylpropyl)-2,5-piperazinedione_6-Me_ether	8.1669	C16H22N2O4	O=C1NC(OC)(C(=O)NC1(O)CC2=CC=CC=C2)CC(C)C	Metacytofilin_Metacytofilin	8.1042	C16H22N2O4	O=C1OC(NC)(C(=O)NC1(O)CC2=CC=CC=C2)CC(C)C	1-Hydroxy-3-octanone,_9CI_O-Œ≤-D-Glucopyranoside	7.9349	C14H26O7	O=C(CCOC1OC(CO)C(O)C(O)C1(O))CCCCC	Inthomycin_10Œæ-Hydroxy_(1)	7.9047	C16H22N2O4	N=C(O)C(C)(C)C(O)C(=CC=CC=CC(O)C=1OC=NC=1)C	Inthomycin_10Œæ-Hydroxy	7.9047	C16H22N2O4	N=C(O)C(C)(C)C(O)C(=CC=CC=CC(O)C=1OC=NC=1)C	Inthomycin_10Œæ-Hydroxy_(2)	7.8801	C16H22N2O4	N=C(O)C(C)(C)C(O)C(=CC=CC=CC(O)C=1OC=NC=1)C	2-Methyl-2-heptene-1,6-diol_1-O-Œ≤-D-Glucopyranoside	7.7475	C14H26O7	OCC1OC(OCC(=CCCC(O)C)C)C(O)C(O)C1(O)	Arginine,_INN,_USAN_N2-Benzoyl,_Et_ester	7.6008	C15H22N4O3	O=C(OCC)C(NC(=O)C1=CC=CC=C1)CCCNC(=N)N
Aphidicolin_M+H	38	339.253	[M+H]+	5,8,9-Trihydroxy-13-labden-12-one_(5Œ±,8Œ±,9Œ±,13E)-form	7.9508	C20H34O4	5,8,9-Trihydroxy-13-labden-12-one_5,8,9-Trihydroxy-13-labden-12-one	7.9508	C20H34O4	O=C(C(=CC)C)CC1(O)(C(O)(C)CCC2(O)(C(C)(C)CCCC12(C)))	5,8,9-Daucanetriol_9-Angeloyl	7.9173	C20H34O4	O=C(OC1CC2(C)(CCC(C(C)C)C2(O)(CCC1(O)(C))))C(=CC)C	5,8,9-Daucanetriol_9-Angeloyl	7.9173	C20H34O4	O=C(OC1CC2(C)(CCC(C(C)C)C2(O)(CCC1(O)(C))))C(=CC)C	5-Eudesmene-1,11,15-triol_15-O-(3-Methylbutanoyl)	7.9094	C20H34O4	O=C(OCC2C1=CC(CCC1(C)C(O)CC2)C(O)(C)C)CC(C)C	11,12-Epoxy-3,4-dihydroxy-1-cembren-6-one_11,12-Epoxy-3,4-dihydroxy-1-cembren-6-one	7.8824	C20H34O4	O=C1CC(C)CCC2OC2(C)(CCC(=CC(O)C(O)(C)C1)C(C)C)	11,12-Epoxy-3,4-dihydroxy-1-cembren-6-one_(1E,3R,4S,8R,11R,12R)-form	7.8824	C20H34O4	O=C1CC(C)CCC2OC2(C)(CCC(=CC(O)C(O)(C)C1)C(C)C)	11,12-Epoxy-3,4-dihydroxy-1-cembren-6-one_(1Z,3R,4R,8R,11R,12R)-form	7.8824	C20H34O4	O=C1CC(C)CCC2OC2(C)(CCC(=CC(O)C(O)(C)C1)C(C)C)	9-Daucene-4,6,8-triol_6-O-(3-Methylbutanoyl)	7.8783	C20H34O4	O=C(OC1CC(O)(C=CC2(C)(CCC(O)(C(C)C)C12))C)CC(C)C	8(14)-Daucene-4,6,9-triol_6-O-(3-Methylbutanoyl)	7.8702	C20H34O4	O=C(OC1CC(=C)C(O)CC2(C)(CCC(O)(C(C)C)C12))CC(C)C
Enhydrin_M+H	49	465.175	[M+H]+	3,6:11,12-Diepoxy-7,8,13-trihydroxy-18-oxo-3,5,15-cembratrien-20,10-olide_18-Carboxylic_acid,_13-Ac,_Me_ester	7.8664	C23H28O10	8,9-Dihydroxy-1(10),4,11(13)-germacratrien-12,6-olid-14-oic_acid_8-O-(2-Hydroxy-2-methyl-3-oxobutanoyl),_9-Ac,_Me_ester_(2)	7.8015	C23H28O10	O=C(OC)C2=CCCC(=CC1OC(=O)C(=C)C1C(OC(=O)C(O)(C(=O)C)C)C2(OC(=O)C))C	8,9-Dihydroxy-1(10),4,11(13)-germacratrien-12,6-olid-14-oic_acid_8-O-(2-Hydroxy-2-methyl-3-oxobutanoyl),_9-Ac,_Me_ester_(1)	7.8015	C23H28O10	O=C(OC)C2=CCCC(=CC1OC(=O)C(=C)C1C(OC(=O)C(O)(C(=O)C)C)C2(OC(=O)C))C	3,8,9-Trihydroxy-1(10),4,11(13)-germacratrien-12,6-olid-14-oic_acid_8-(2R,3R-epoxy-2-methylbutanoyl),_9-Ac,_Me_ester	7.7518	C23H28O10	O=C(OC)C3=CCC(O)C(=CC1OC(=O)C(=C)C1C(OC(=O)C2(OC2(C))(C))C3(OC(=O)C))C	2,8,9,15-Tetrahydroxy-1(10),4,11(13)-germacratrien-12,6-olid-14-oic_acid_8-Angeloyl,_9-Ac,_Me_ester	7.7507	C23H28O10	O=C(OC)C2=CC(O)CC(=CC1OC(=O)C(=C)C1C(OC(=O)C(=CC)C)C2(OC(=O)C))CO	5,6,8,9-Tetrahydroxy-2-oxo-1(10),3,11(13)-guaiatrien-12-oic_acid_9-O-(2,3-Epoxy-2-methylbutanoyl),_6-Ac,_Me_ester	7.7495	C23H28O10	O=C(OC)C(=C)C3C(O)C(OC(=O)C1(OC1(C))(C))C(=C2C(=O)C=C(C)C2(O)C3(OC(=O)C))C	2,3-Dihydro-5,6,8-trihydroxy-2,3-dimethyl-4H-naphtho[2,3-b]pyran-4-one_8-Me_ether,_6-O-(4-O-methyl-Œ≤-D-glucopyranoside)	7.735	C23H28O10	O=C2C3=C(O)C4=C(OC1OC(CO)C(OC)C(O)C1(O))C=C(OC)C=C4(C=C3(OC(C)C2C))	8,9,15-Trihydroxy-1(10),4,11(13)-germacratrien-12,6-olid-14-oic_acid_8-(2R,3R-Epoxy-2-methylbutanoyl),_15-Ac,_Me_ester	7.7283	C23H28O10	O=C(OC)C3=CCCC(=CC1OC(=O)C(=C)C1C(OC(=O)C2(OC2(C))(C))C3(OC(=O)C))CO	5,6,8,9-Tetrahydroxy-2-oxo-1(10),3,11(13)-guaiatrien-12-oic_acid_9-O-(2,3-Epoxy-2-methylbutanoyl),_8-Ac,_Me_ester	7.7165	C23H28O10	O=C(OC)C(=C)C3C(O)C1(O)(C(C(=O)C=C1(C))=C(C)C(OC(=O)C2(OC2(C))(C))C3(OC(=O)C))	Ipolamiide_6Œ≤-Hydroxy,_8-Ac	7.6903	C19H28O13	O=C(OC)C2=COC(OC1OC(CO)C(O)C(O)C1(O))C3C2(O)C(O)CC3(OC(=O)C)(C)
Duguetine_M+H	39	356.149	[M+H]+	5-(Ethoxycarbonyl)sinoracutine_5-(Ethoxycarbonyl)sinoracutine	7.4885	C20H21NO5	2'-Deoxyadenosine,_8CI,_9CI_6N-Benzoyl	7.4602	C17H17N5O4	O=C(NC=3N=CN=C1C=3(N=CN1C2OC(CO)C(O)C2))C4=CC=CC=C4	Cordycepin,_8CI,_9CI_N-Benzoyl	7.4534	C17H17N5O4	O=C(NC=3N=CN=C1C=3(N=CN1C2OC(CO)CC2(O)))C4=CC=CC=C4	1,2-Dihydro-1,2-dihydroxyacronycine_1,2-Dihydro-1,2-dihydroxyacronycine	7.3114	C20H21NO5	O=C2C1=CC=CC=C1N(C4=C2C(OC)=CC=3OC(C)(C)C(O)C(O)C=34)C	1,2-Dihydro-1,2-dihydroxyacronycine_(1R*,2S*)-form	7.3114	C20H21NO5	O=C2C1=CC=CC=C1N(C4=C2C(OC)=CC=3OC(C)(C)C(O)C(O)C=34)C	1,2-Dihydro-1,2-dihydroxyacronycine_(1R,2R)-form	7.3114	C20H21NO5	O=C2C1=CC=CC=C1N(C4=C2C(OC)=CC=3OC(C)(C)C(O)C(O)C=34)C	Rutacridone_1',2'-Dihydro,_1'-hydroxy,_2'-methoxy	7.1929	C20H21NO5	O=C4C1=CC=CC=C1N(C3=C4(C(O)=CC=2OC(CC=23)C(O)(C)COC))C	1,3,5-Trihydroxy-4-prenylacridone_Œî3'-Isomer,_2'Œæ-hydroxy,_3-Me_ether,_N-Me	7.1652	C20H21NO5	O=C2C=1C=CC=C(O)C=1N(C3=C2C(O)=CC(OC)=C3CC(O)C(=C)C)C	Argemexicaine_A_11-O-De-Me	7.1462	C20H21NO5	O=C3C1=CC=4OCOC=4(C=C1CCN(C)CC=2C=CC(O)=C(OC)C=2C3)	Fagarine_I_O10-De-Me	7.1462	C20H21NO5	O=C3C1=CC=4OCOC=4(C=C1CCN(C)CC=2C(OC)=C(O)C=CC=2C3)
MLS000069781-01!_M+H	34	278.09	[M+H]+	2-Amino-6-(hydroxymethyl)-4(1H)-pteridinone,_9CI_N2,O-Di-Ac	6.4436	C11H11N5O4	Spirostaphylotrichin_G_6-Epimer	6.3791	C14H15NO5	O=C2C=CC(C=CC)C1(C(=O)C(=C)N(OC)C1(=O))C2(O)	Triticone_A_Triticone_A	6.3791	C14H15NO5	O=C2C=CC(=CCC)C1(C(=O)C(=C)N(OC)C1(=O))C2(O)	Triticone_A_6-Epimer	6.3791	C14H15NO5	O=C2C=CC(=CCC)C1(C(=O)C(=C)N(OC)C1(=O))C2(O)	Spirostaphylotrichin_G_Spirostaphylotrichin_G	6.3791	C14H15NO5	O=C2C=CC(C=CC)C1(C(=O)C(=C)N(OC)C1(=O))C2(O)	MBP_039-06_MBP_039-06	6.3475	C14H15NO5	O=C(O)CC1NC(=O)C(C(=O)C=CC=CC=CC)=C1(O)	1-(Acetoxymethyl)-2-formyl-1,2-dihydro-5-hydroxy-7-methoxyisoquinoline_1-(Acetoxymethyl)-2-formyl-1,2-dihydro-5-hydroxy-7-methoxyisoquinoline	6.3375	C14H15NO5	O=CN2C=CC=1C(O)=CC(OC)=CC=1C2COC(=O)C	1-(Acetoxymethyl)-2-formyl-1,2-dihydro-5-hydroxy-7-methoxyisoquinoline_(+)-form	6.3375	C14H15NO5	O=CN2C=CC=1C(O)=CC(OC)=CC=1C2COC(=O)C	4-Methoxyaniline_N-(4-Methylbenzenesulfonyl)	6.2842	C14H15NO3S	O=S(=O)(NC1=CC=C(OC)C=C1)C2=CC=C(C=C2)C	4-Oxo-2-piperidinecarboxylic_acid,_9CI_N-Benzyloxycarbonyl	6.192	C14H15NO5	O=C(O)C2N(C(=O)OCC1=CC=CC=C1)CCC(=O)C2
Duguetine_??-N-oxide_M+H	21	372.144	[M+H]+	9-Arabinofuranosyladenine,_8CI_5'-Benzoyl	8.2298	C17H17N5O5	Guanosine_2',3'-O-Benzylidene	8.097	C17H17N5O5	O=C5NC(=N)NC1=C5(N=CN1C2OC(CO)C3OC(OC23)C4=CC=CC=C4)	4-(2-Amino-3-hydroxyphenyl)-4-oxobutanoic_acid_O-Œ≤-D-Glucopyranoside	8.0906	C16H21NO9	O=C(O)CCC(=O)C=2C=CC=C(OC1OC(CO)C(O)C(O)C1(O))C=2(N)	Glaucamine_8-Epimer,_O2-de-Me,_O8-Me,_N-de-Me	7.87	C20H21NO6	OC=1C=C4C(=CC=1(OC))CCNC5C=3C=CC=2OCOC=2C=3C(OC)OC45	Glaucamine_O2-De-Me,_O8-Me,_N-de-Me	7.87	C20H21NO6	OC=1C=C4C(=CC=1(OC))CCNC5C=3C=CC=2OCOC=2C=3C(OC)OC45	Canadaline_8-Carboxylic_acid,_N-de-Me	7.8635	C20H21NO6	O=C(O)C=1C(OC)=C(OC)C=CC=1CC3NCCC2=CC=4OCOC=4(C=C23)	Canadaline_8-Carboxylic_acid,_N-de-Me	7.8635	C20H21NO6	O=C(O)C=1C(OC)=C(OC)C=CC=1CC3NCCC2=CC=4OCOC=4(C=C23)	Pancracine_3-Epimer,_di-Ac	7.7812	C20H21NO6	O=C(OC4C=C3C2C1=CC=5OCOC=5(C=C1CN(C2)C3CC4(OC(=O)C)))C	Andesine_Andesine	7.7788	C20H21NO6	O=C(OC)C=3OC(=O)C2=C(C=CC1=C2(C(O)=C(OC)C=C1CCN(C)C))C=3	Lycorine_2-Epimer,_di-Ac	7.7762	C20H21NO6	O=C(OC2C=C3CCN4CC1=CC=5OCOC=5(C=C1C(C2(OC(=O)C))C34))C
Dicentrinone_M+H	37	336.086	[M+H]+	Salfredin_C_N-(Carboxymethyl)	7.2367	C15H13NO8	Ovigerine_6a,7-Didehydro,_N-formyl	6.8576	C19H13NO5	O=CN5C=4C=C2C=CC=1OCOC=1C2=C3C=6OCOC=6(C=C(C3=4)CC5)	Tuberosinone_Me_ether,_N-Me	6.7819	C19H13NO5	O=C2C(=O)N(C=4C=C1C=CC(OC)=CC1=C3C=5OCOC=5(C=C2C3=4))C	7-Formyldehydroovigerine_7-Formyldehydroovigerine	6.7431	C19H13NO5	O=CC=4C=2C=CC=1OCOC=1C=2C=5C=6OCOC=6(C=C3C=5(C=4(NCC3)))	Discorhabdin_A_Debromo,_4,5-didehydro	6.6285	C18H13N3O2S	O=C1C=CC46(C(=C1)SC(NC=3C(=O)C=5NC=C2C=5(C(=NCC2)C=34))C6)	Discorhabdin_A_Debromo,_4,5-didehydro	6.6285	C18H13N3O2S	O=C1C=CC46(C(=C1)SC(NC=3C(=O)C=5NC=C2C=5(C(=NCC2)C=34))C6)	Dihydrocoptisine_8-Oxo	6.6266	C19H13NO5	O=C2C=5C=6OCOC=6(C=CC=5(C=C3C1=CC=4OCOC=4(C=C1CCN23)))	Dihydrosanguinarine_8-Oxo,_5,6-dihydro,_N-de-Me	6.6059	C19H13NO5	OC=4N=C2C1=CC=6OCOC=6(C=C1CCC2=C5C=CC=3OCOC=3C=45)	Luguine_Luguine	6.5105	C19H13NO5	OC5C=2C(=NC=C1C=3OCOC=3(C=CC1=2))C4=CC=6OCOC=6(C=C4C5)	Luguine_(R)-form	6.5105	C19H13NO5	OC5C=2C(=NC=C1C=3OCOC=3(C=CC1=2))C4=CC=6OCOC=6(C=C4C5)
Procyanidin_B2_M+H	39	579.149	[M+H]+	Quercetin_3-glycosides_3-O-[E-Cinnamoyl-(‚Üí3)-Œ±-L-rhamnopyranoside]	7.8638	C30H26O12	Quercetin_3-glycosides_3-O-[E-Cinnamoyl-(‚Üí2)-Œ±-L-rhamnopyranoside]	7.8638	C30H26O12	O=C(OC4C(OC=2C(=O)C3=C(O)C=C(O)C=C3(OC=2(C=1C=CC(O)=C(O)C=1)))OC(C)C(O)C4(O))C=CC5=CC=CC=C5	Cosmosiin_4'-O-(4-Hydroxycinnamoyl)	7.8548	C30H26O12	O=C(OC1=CC=C(C=C1)C=3OC4=CC(OC2OC(CO)C(O)C(O)C2(O))=CC(O)=C4(C(=O)C=3))C=CC5=CC=C(O)C=C5	3',4',5,7-Tetrahydroxyflavone_7-O-[E-Cinnamoyl-(‚Üí6)-Œ≤-D-glucopyranoside]	7.8385	C30H26O12	O=C(OCC4OC(OC1=CC(O)=C2C(=O)C=C(OC2(=C1))C=3C=CC(O)=C(O)C=3)C(O)C(O)C4(O))C=CC5=CC=CC=C5	Kaempferol_3-glycosides_3-O-[4-Hydroxy-Z-cinnamoyl-(‚Üí2)-Œ±-L-rhamnopyranoside]	7.8207	C30H26O12	O=C(OC4C(OC=2C(=O)C3=C(O)C=C(O)C=C3(OC=2(C1=CC=C(O)C=C1)))OC(C)C(O)C4(O))C=CC5=CC=C(O)C=C5	Kaempferol_3-glycosides_3-O-[4-Hydroxy-E-cinnamoyl-(‚Üí2)-Œ±-L-rhamnopyranoside]	7.8207	C30H26O12	O=C(OC4C(OC=2C(=O)C3=C(O)C=C(O)C=C3(OC=2(C1=CC=C(O)C=C1)))OC(C)C(O)C4(O))C=CC5=CC=C(O)C=C5	Kaempferol_7-glycosides_7-O-[4-Hydroxy-E-cinnamoyl-(‚Üí2)-Œ±-L-rhamnopyranoside]	7.8201	C30H26O12	O=C(OC4C(OC1=CC(O)=C2C(=O)C(O)=C(OC2(=C1))C3=CC=C(O)C=C3)OC(C)C(O)C4(O))C=CC5=CC=C(O)C=C5	Astragalin_6''-O-(Z-Cinnamoyl)	7.8169	C30H26O12	O=C(OCC4OC(OC=2C(=O)C3=C(O)C=C(O)C=C3(OC=2(C1=CC=C(O)C=C1)))C(O)C(O)C4(O))C=CC5=CC=CC=C5	Cosmosiin_4''-O-(4-Hydroxy-E-cinnamoyl)	7.7919	C30H26O12	O=C(OC4C(O)C(O)C(OC1=CC(O)=C2C(=O)C=C(OC2(=C1))C3=CC=C(O)C=C3)OC4(CO))C=CC5=CC=C(O)C=C5	Cosmosiin_4''-O-(4-Hydroxy-Z-cinnamoyl)	7.7919	C30H26O12	O=C(OC4C(O)C(O)C(OC1=CC(O)=C2C(=O)C=C(OC2(=C1))C3=CC=C(O)C=C3)OC4(CO))C=CC5=CC=C(O)C=C5
5,8-dimethoxy-7-hydroxy-1-methyl-4-azafluoren-9-one_M+H	34	272.091	[M+H]+	Cytosine_1-N-(3-Deoxy-Œ≤-D-galacturonopyranosyl)	7.6345	C10H13N3O6	Clavulanic_acid,_BAN,_INN_3-Hydroxypropanoyl	7.6232	C11H13NO7	O=C(O)C2C(OC1N2(C(=O)C1))=CCOC(=O)CCO	3,5-Dihydroxy-6-methyl-7-(2-methyl-4-thiazolyl)-6-heptenoic_acid_3,5-Dihydroxy-6-methyl-7-(2-methyl-4-thiazolyl)-6-heptenoic_acid	7.1749	C12H17NO4S	O=C(O)CC(O)CC(O)C(=CC=1N=C(C)SC=1)C	Enkleine_Enkleine	7.1256	C15H13NO4	O=C1NC=C(OC)C=2C(O)=C3C=C(OC)C=CC3(=CC1=2)	Isoleucine,_9CI,_INN_N-Benzenesulfonyl	6.8733	C12H17NO4S	O=C(O)C(NS(=O)(=O)C1=CC=CC=C1)C(C)CC	Isoleucine,_9CI,_INN_N-Benzenesulfonyl	6.8733	C12H17NO4S	O=C(O)C(NS(=O)(=O)C1=CC=CC=C1)C(C)CC	Isoleucine,_9CI,_INN_N-Benzenesulfonyl	6.8733	C12H17NO4S	O=C(O)C(NS(=O)(=O)C1=CC=CC=C1)C(C)CC	Isoleucine,_9CI,_INN_N-Benzenesulfonyl	6.8733	C12H17NO4S	O=C(O)C(NS(=O)(=O)C1=CC=CC=C1)C(C)CC	Valine_N-4-Methylbenzenesulfonyl	6.8412	C12H17NO4S	O=C(O)C(NS(=O)(=O)C1=CC=C(C=C1)C)C(C)C	Valine_N-(4-Methylbenzenesulfonyl)	6.8412	C12H17NO4S	O=C(O)C(NS(=O)(=O)C1=CC=C(C=C1)C)C(C)C
Anonain_M+H	33	266.117	[M+H]+	1-[2-(2-Furanyl)-2-oxoethyl]-5-oxo-2-pyrrolidinecarboxylic_acid_Et_ester	7.3888	C13H15NO5	Nigerloxin_Nigerloxin	7.3362	C13H15NO5	O=C(O)C=1C(OC)=C(C(C=CC)=C(O)C=1(C(=N)O))C	6-Amino-3-methylpurine_9-(2-Deoxy-Œ≤-D-ribofuranosyl)	7.265	C11H15N5O3	N=C3N=CN(C1=C3(N=CN1C2OC(CO)C(O)C2))C	Agaritine_7'-Aldehyde	7.2577	C12H15N3O4	O=CC1=CC=C(C=C1)NN=C(O)CCC(N)C(=O)O	Aristeromycin_Aristeromycin	7.23	C11H15N5O3	OCC3CC(N2C=NC1=C(N=CN=C12)N)C(O)C3(O)	Aristeromycin_2'-Epimer	7.23	C11H15N5O3	OCC3CC(N2C=NC1=C(N=CN=C12)N)C(O)C3(O)	Streptozotocin_Streptozotocin	7.223	C8H15N3O7	O=NN(C(=O)NC1C(O)OC(CO)C(O)C1(O))C	4-Hydroxy-2-pyrrolidinecarboxylic_acid_N-Benzyloxycarbonyl	7.1042	C13H15NO5	O=C(O)C2N(C(=O)OCC1=CC=CC=C1)CC(O)C2	4-Hydroxy-2-pyrrolidinecarboxylic_acid_N-Benzyloxycarbonyl	7.1042	C13H15NO5	O=C(O)C2N(C(=O)OCC1=CC=CC=C1)CC(O)C2	4-Hydroxy-2-pyrrolidinecarboxylic_acid_N-Benzyloxycarbonyl	7.1042	C13H15NO5	O=C(O)C2N(C(=O)OCC1=CC=CC=C1)CC(O)C2
Asaraldehyde_M+H	26	197.081	[M+H]+	Diplopyrone_Diplopyrone	8.1836	C10H12O4	Phomalactone_Ac	8.1635	C10H12O4	O=C1OC(C=CC)C(OC(=O)C)C=C1	Pyrenolide_B_9Œæ-Hydroxy	8.1398	C10H12O4	O=C1OC(C)C(O)CC=CC(=O)C=C1	4-Hydroxy-4-(2-hydroxyethyl)-2,5-cyclohexadien-1-one_2'-Ac	8.1355	C10H12O4	O=C1C=CC(O)(C=C1)CCOC(=O)C	Stagonolide_H_Stagonolide_H	8.0175	C10H12O4	O=C1OC(C)C2OC2(C=CC(O)C=C1)	Curvulide_B_Curvulide_B1	8.0175	C10H12O4	O=C1OC(C)C2OC2(C=CC(O)C=C1)	Stagonolide_H_(+)-form	8.0175	C10H12O4	O=C1OC(C)C2OC2(C=CC(O)C=C1)	Stagonolide_H_(-)-form	8.0175	C10H12O4	O=C1OC(C)C2OC2(C=CC(O)C=C1)	Dihydro-5-[5-(1-hydroxyethyl)furan-2-yl]-2(3H)-furanone_Dihydro-5-[5-(1-hydroxyethyl)furan-2-yl]-2(3H)-furanone	8.0151	C10H12O4	O=C2OC(C=1OC(=CC=1)C(O)C)CC2	Dihydro-5-[5-(1-hydroxyethyl)furan-2-yl]-2(3H)-furanone_(1''R,5Œæ)-form	8.0151	C10H12O4	O=C2OC(C=1OC(=CC=1)C(O)C)CC2
"MLS000859929-01!1,7-Dimethylxanthine"_M+H	32	181.072	[M+H]+	Methionine_sulfoximine_Methionine_sulfoximine	6.1649	C5H12N2O3S	Methionine_sulfoximine_(S)C(R)S-form	6.1649	C5H12N2O3S	O=C(O)C(N)CCS(=O)(=N)C	Methionine_sulfoximine_(S)C(S)S-form	6.1649	C5H12N2O3S	O=C(O)C(N)CCS(=O)(=N)C	S-(2-Aminoethyl)cysteine,_9CI_S-Oxide	6.1614	C5H12N2O3S	O=C(O)C(N)CS(=O)CCN	HMDB:HMDB03418-2299_D-Tagatose_M+H	6.0658	C6H12O6	O=C(CO)C(O)C(O)C(O)CO	HMDB:HMDB03418-2300_D-Tagatose_M+H	6.0658	C6H12O6	O=C(CO)C(O)C(O)C(O)CO	HMDB:HMDB03418-2298_D-Tagatose_M+H	6.0658	C6H12O6	O=C(CO)C(O)C(O)C(O)CO	3,4-Dihydro-2,5'-dimethyl[2,2'-bifuran]-5(2H)-one_3,4-Dihydro-2,5'-dimethyl[2,2'-bifuran]-5(2H)-one	6.0576	C10H12O3	O=C2OC(C=1OC(=CC=1)C)(C)CC2	3,4-Dihydro-2,5'-dimethyl[2,2'-bifuran]-5(2H)-one_(-)-form	6.0576	C10H12O3	O=C2OC(C=1OC(=CC=1)C)(C)CC2	1-(3,4-Dihydroxyphenyl)-1-propanol_3',4'-Methylene_ether	6.0505	C10H12O3	OC(C=1C=CC=2OCOC=2(C=1))CC
2,4,5-Trimethoxystyrene_M+H	25	195.101	[M+H]+	1-(3,4-Dihydroxyphenyl)-2-propen-1-ol_3',4'-Di-Me_ether	8.061	C11H14O3	Pestalafuranone_A_3''Œæ-Alcohol,_1'',2''-didehydro(E-)	7.9855	C11H14O3	O=C1OCC(C=CC(O)C)=C1(C=CC)	3,4-Dihydro-2-methyl-2H-1-benzopyran-4,5-diol_4-Me_ether	7.9787	C11H14O3	OC=1C=CC=C2OC(C)CC(OC)C=12	3,4-Dihydro-3,6-dihydroxy-2,2-dimethyl-2H-1-benzopyran_3,4-Dihydro-3,6-dihydroxy-2,2-dimethyl-2H-1-benzopyran	7.9678	C11H14O3	OC1=CC=C2OC(C)(C)C(O)CC2(=C1)	3,4-Dihydro-3,6-dihydroxy-2,2-dimethyl-2H-1-benzopyran_(-)-form	7.9678	C11H14O3	OC1=CC=C2OC(C)(C)C(O)CC2(=C1)	Kobifuranone_B_Kobifuranone_B	7.9545	C11H14O3	O=C1OCC(=C1(C=CC=CC))C(O)C	5-(2-Propenyl)-1,2,4-benzenetriol_1,4-Di-Me_ether	7.9526	C11H14O3	OC=1C=C(OC)C(=CC=1(OC))CC=C	Pestalafuranone_D_Pestalafuranone_D	7.9506	C11H14O3	O=C1OCC(=C1(C=CC))CC2OC2(C)	Nakienone_B_Nakienone_B	7.9483	C11H14O3	O=C1C(=CC(O)CC1)C(=CC=C)CO	1,2,3,4-Tetrahydro-1,4,5-naphthalenetriol_5-Me_ether	7.9408	C11H14O3	OC2C=1C=CC=C(OC)C=1C(O)CC2
N-Methyltetrahydropalmatine_M+H	34	371.209	[M+H]+	Rhyncophylline_7-Epimer,_parent_acid	7.1813	C21H26N2O4	Rhyncophylline_Parent_acid	7.1813	C21H26N2O4	O=C(O)C(=COC)C4CC3N(CCC23(C(=O)NC1=CC=CC=C12))CC4(CC)	Aspidodasycarpine_Aspidodasycarpine	7.169	C21H26N2O4	O=C(OC)C5(CO)(C1C(=CC)CNC(C1)C24(OCCC45(C3=CC=CC=C3(N2))))	Aspidodasycarpine_16-Epimer	7.169	C21H26N2O4	O=C(OC)C5(CO)(C1C(=CC)CNC(C1)C24(OCCC45(C3=CC=CC=C3(N2))))	Humantenirine_11-Demethoxy,_6R-hydroxy,_N4-Me	7.1622	C21H26N2O4	O=C2N(OC)C1=CC=CC=C1C25(C(O)C4N(C)CC(=CC)C3CC5(OCC34))	16,17-Didehydro-17-hydroxy-16-(hydroxymethyl)corynan-5-carboxylic_acid,_9CI_16,17-Didehydro-17-hydroxy-16-(hydroxymethyl)corynan-5-carboxylic_acid,_9CI	7.1354	C21H26N2O4	O=C(O)C3N4CC(CC)C(C(=CO)CO)CC4(C=2NC1=CC=CC=C1C=2C3)	Humantenirine_11-Demethoxy,_15-hydroxy,_N4-Me	7.1156	C21H26N2O4	O=C2N(OC)C1=CC=CC=C1C25(CC3N(C)CC(=CC)C4(O)(CC5(OCC34)))	10-Methoxyyohimbine_16,17,20-Triepimer,_O-10-de-Me	7.0911	C21H26N2O4	O=C(OC)C3C(O)CCC4CN2CCC=1C=5C=C(O)C=CC=5(NC=1C2CC34)	Yohimbine_17-Epimer,_N4-oxide	7.0734	C21H26N2O4	O=C(OC)C2C(O)CCC3CN4(=O)(CCC=1C5=CC=CC=C5(NC=1C4(CC23)))	Spermostrychnine_17-Hydroxy,_N-de-Ac,_N-hydroxyacetyl	7.0645	C21H26N2O4	O=C(N2C1=CC=CC=C1C35(CCN4CC6C(OC(O)C(C23)C6(CC45))C))CO
MLS000881153-01!_M+H	59	182.117	[M+H]+	Synephrine_4-Me_ether	6.3822	C10H15NO2	Œ±-Amino-1,4-cyclohexadiene-1-propanoic_acid,_9CI_Me_ester	6.3766	C10H15NO2	O=C(OC)C(N)CC1=CCC=CC1	Synephrine_4-Me_ether	6.3753	C10H15NO2	OC(C1=CC=C(OC)C=C1)CNC	4-Hydroxy-3-methoxyphenethylamine_N-Me	6.3106	C10H15NO2	OC=1C=CC(=CC=1(OC))CCNC	3-Hydroxy-4-methoxyphenethylamine_N-Me	6.3106	C10H15NO2	OC=1C=C(C=CC=1(OC))CCNC	MLS000881153-01!_M+H	6.2553	C10H15NO2	OC=1C=CC=C(C=1)C(O)CNCC	Synephrine_Œ≤-Me_ether	6.2374	C10H15NO2	OC1=CC=C(C=C1)C(OC)CNC	Chrysogedone_A_Chrysogedone_A	6.219	C10H15NO2	O=C1C=CC(=C(N1)C)C(O)CCC	3,4-Dimethoxyphenethylamine,_8CI_3,4-Dimethoxyphenethylamine,_8CI	6.1934	C10H15NO2	O(C=1C=CC(=CC=1(OC))CCN)C	Octopamine,_INN_Di-Me_ether	6.1915	C10H15NO2	O(C1=CC=C(C=C1)C(OC)CN)C
3-O-beta-(6''-trans-caffeoyl)-galactopyranosyl_quercetin_M+H	4	627.134	[M+H]+	Nympholide_A_Nympholide_A	6.9725	C30H26O15	Nympholide_A_3''-Epimer	6.9725	C30H26O15	O=C4OCC6OC(OC1=CC(=CC(O)=C1(O))C=5OC=2C(=C(O)C=C(O)C=2C(C3=CC=C(O)C=C3)C4)C(=O)C=5(O))C(O)C(O)C6(O)	Dehydrotheasinensin_C_Dehydrotheasinensin_C	6.9554	C30H26O15	O=C3C=C(C2OC1=CC(O)=CC(O)=C1CC2(O))C4C5=C(OC3(O)C4(O)(O))C(O)=C(O)C=C5C7OC6=CC(O)=CC(O)=C6CC7(O)	Quercetin_3-glycosides_3-O-[3,4-Dihydroxycinnamoyl-(‚Üí6)-Œ≤-D-galactopyranoside]	6.7838	C30H26O15	O=C(OCC4OC(OC=2C(=O)C3=C(O)C=C(O)C=C3(OC=2(C=1C=CC(O)=C(O)C=1)))C(O)C(O)C4(O))C=CC=5C=CC(O)=C(O)C=5	Quercetin_3-glycosides_3-O-[3,4-Dihydroxy-E-cinnamoyl-(‚Üí6)-Œ≤-D-glucopyranoside]	6.7838	C30H26O15	O=C(OCC4OC(OC=2C(=O)C3=C(O)C=C(O)C=C3(OC=2(C=1C=CC(O)=C(O)C=1)))C(O)C(O)C4(O))C=CC=5C=CC(O)=C(O)C=5	3-O-beta-(6''-trans-caffeoyl)-galactopyranosyl_quercetin_M+H	6.7838	C30H26O15	O=C(OCC4OC(OC=2C(=O)C3=C(O)C=C(O)C=C3(OC=2(C=1C=CC(O)=C(O)C=1)))C(O)C(O)C4(O))C=CC5=CC=C(O)C(O)=C5	3,3',4',5,5',7-Hexahydroxyflavone_3-O-[4-Hydroxy-E-cinnamoyl-(‚Üí6)-Œ±-D-glucopyranoside]	6.7826	C30H26O15	O=C(OCC4OC(OC=2C(=O)C3=C(O)C=C(O)C=C3(OC=2(C1=CC(O)=C(O)C(O)=C1)))C(O)C(O)C4(O))C=CC5=CC=C(O)C=C5	3',4',5,6,7-Pentahydroxyflavone_7-O-[3,4-Dihydroxy-E-cinnamoyl-(‚Üí6)-Œ≤-D-glucopyranoside]	6.7826	C30H26O15	O=C(OCC4OC(OC=1C=C2OC(=CC(=O)C2(=C(O)C=1(O)))C=3C=CC(O)=C(O)C=3)C(O)C(O)C4(O))C=CC=5C=CC(O)=C(O)C=5	Quercetin_7-glycosides_7-O-[3,4-Dihydroxy-E-cinnamoyl-(‚Üí6)-Œ≤-D-glucopyranoside]	6.7815	C30H26O15	O=C(OCC4OC(OC1=CC(O)=C2C(=O)C(O)=C(OC2(=C1))C=3C=CC(O)=C(O)C=3)C(O)C(O)C4(O))C=CC=5C=CC(O)=C(O)C=5	3,4',5,6,7-Pentahydroxyflavone_7-O-[3,4-Dihydroxycinnamoyl-(‚Üí6)-Œ≤-D-glucopyranoside]	6.7594	C30H26O15	O=C(OCC4OC(OC=1C=C2OC(=C(O)C(=O)C2(=C(O)C=1(O)))C3=CC=C(O)C=C3)C(O)C(O)C4(O))C=CC=5C=CC(O)=C(O)C=5
MLS001066352-01!Adenine_9-beta;-D-arabinofuranoside_M+H	58	268.104	[M+H]+	Hippadine_4-Hydroxy,_deoxo,_4,5-dihydro	5.7981	C16H13NO3	Eritadenine_Me_ester	5.7893	C10H13N5O4	O=C(OC)C(O)C(O)CN2C=NC1=C(N=CN=C12)N	9-Arabinofuranosyladenine,_8CI_9-Arabinofuranosyladenine,_8CI	5.7612	C10H13N5O4	OCC3OC(N2C=NC1=C(N=CN=C12)N)C(O)C3(O)	9-Arabinofuranosyladenine,_8CI_Œ±-D-form	5.7612	C10H13N5O4	OCC3OC(N2C=NC1=C(N=CN=C12)N)C(O)C3(O)	7-Ribofuranosyladenine_7-Ribofuranosyladenine	5.7612	C10H13N5O4	OCC3OC(N2C=NC1=NC=NC(N)=C12)C(O)C3(O)	Adenosine,_8CI,_9CI,_BAN,_USAN_Adenosine,_8CI,_9CI,_BAN,_USAN	5.7612	C10H13N5O4	OCC3OC(N2C=NC1=C(N=CN=C12)N)C(O)C3(O)	MLS000069638-01!ADENOSINE5536-17-4_M+H	5.7612	C10H13N5O4	OCC3OC(N2C=NC1=C(N=CN=C12)N)C(O)C3(O)	MLS002153992-01!Vidarabine5536-17-4_M+H	5.7612	C10H13N5O4	OCC3OC(N2C=NC1=C(N=CN=C12)N)C(O)C3(O)	7-Ribofuranosyladenine_Œ±-D-form	5.7612	C10H13N5O4	OCC3OC(N2C=NC1=NC=NC(N)=C12)C(O)C3(O)	7-Ribofuranosyladenine_Œ≤-D-form	5.7612	C10H13N5O4	OCC3OC(N2C=NC1=NC=NC(N)=C12)C(O)C3(O)
Cynaroside_M+H	4	449.108	[M+H]+	Carthamone_Carthamone	6.1513	C21H20O11	5,6,7-Trihydroxyflavanone_7-O-Œ≤-D-Glucuronopyranoside	6.0937	C21H20O11	O=C(O)C4OC(OC=2C=C3OC(C1=CC=CC=C1)CC(=O)C3(=C(O)C=2(O)))C(O)C(O)C4(O)	5,7,8-Trihydroxyflavanone_7-O-Glucuronopyranoside	6.0937	C21H20O11	O=C(O)C4OC(OC=1C=C(O)C=2C(=O)CC(OC=2(C=1(O)))C3=CC=CC=C3)C(O)C(O)C4(O)	3,4',5,7,8-Pentahydroxyflavone_8-O-Œ±-L-Rhamnopyranoside	6.0839	C21H20O11	O=C2C(O)=C(OC=3C(OC1OC(C)C(O)C(O)C1(O))=C(O)C=C(O)C2=3)C4=CC=C(O)C=C4	3,4',5,7,8-Pentahydroxyflavone_7-O-Œ±-L-Rhamnopyranoside	6.0839	C21H20O11	O=C2C(O)=C(OC=3C(O)=C(OC1OC(C)C(O)C(O)C1(O))C=C(O)C2=3)C4=CC=C(O)C=C4	3',4',5,6,7-Pentahydroxyflavone_7-O-Œ±-L-Rhamnopyranoside	6.0817	C21H20O11	O=C2C=C(OC3=CC(OC1OC(C)C(O)C(O)C1(O))=C(O)C(O)=C23)C=4C=CC(O)=C(O)C=4	4',5,6,7-Tetrahydroxyisoflavone_7-O-Œ≤-D-Glucopyranoside	6.0817	C21H20O11	O=C2C(=COC3=CC(OC1OC(CO)C(O)C(O)C1(O))=C(O)C(O)=C23)C4=CC=C(O)C=C4	4',5,6,7-Tetrahydroxyflavone_7-O-Œ≤-D-Glucopyranoside	6.0817	C21H20O11	O=C2C=C(OC3=CC(OC1OC(CO)C(O)C(O)C1(O))=C(O)C(O)=C23)C4=CC=C(O)C=C4	3',4',5,7,8-Pentahydroxyflavone_8-O-Œ±-L-Rhamnopyranoside	6.0817	C21H20O11	O=C2C=C(OC=3C(OC1OC(C)C(O)C(O)C1(O))=C(O)C=C(O)C2=3)C=4C=CC(O)=C(O)C=4	4',5,6,7-Tetrahydroxyflavone_6-O-Œ≤-D-Glucopyranoside	6.0817	C21H20O11	O=C2C=C(OC=3C=C(O)C(OC1OC(CO)C(O)C(O)C1(O))=C(O)C2=3)C4=CC=C(O)C=C4
Isovitexin_M+H	36	433.113	[M+H]+	Griseusin_D_Griseusin_D	7.9161	C21H20O10	3',4',5,7-Tetrahydroxyflavone_7-O-Œ±-L-Rhamnopyranoside	7.8853	C21H20O10	O=C2C=C(OC3=CC(OC1OC(C)C(O)C(O)C1(O))=CC(O)=C23)C=4C=CC(O)=C(O)C=4	4',5,6,7-Tetrahydroxyflavone_7-O-Œ±-L-Rhamnopyranoside	7.8848	C21H20O10	O=C2C=C(OC3=CC(OC1OC(C)C(O)C(O)C1(O))=C(O)C(O)=C23)C4=CC=C(O)C=C4	3',4',5',7-Tetrahydroxyflavone_7-O-Œ±-L-Rhamnopyranoside	7.8741	C21H20O10	O=C2C=C(OC=3C=C(OC1OC(C)C(O)C(O)C1(O))C=CC2=3)C=4C=C(O)C(O)=C(O)C=4	1,2,4,5-Tetrahydroxy-7-methylanthraquinone_4-O-Œ±-L-Rhamnopyranoside	7.8718	C21H20O10	O=C2C=4C=C(C=C(O)C=4(C(=O)C3=C(OC1OC(C)C(O)C(O)C1(O))C=C(O)C(O)=C23))C	3',4',5,7-Tetrahydroxyisoflavone_5-O-Œ±-L-Rhamnopyranoside	7.8631	C21H20O10	O=C2C(=COC=3C=C(O)C=C(OC1OC(C)C(O)C(O)C1(O))C2=3)C=4C=CC(O)=C(O)C=4	1,4,6-Trihydroxyxanthone_6-O-(3-Hydroxy-1-propenyl),_4-O-Œ≤-D-xylopyranoside	7.8346	C21H20O10	O=C2C=4C=CC(OC=CCO)=CC=4(OC3=C(OC1OCC(O)C(O)C1(O))C=CC(O)=C23)	Purpurquinone_A_5''-Hydroxy	7.8344	C21H20O10	O=C(OC1(C(=O)C=C2C=C(OC(O)C2(O)(C1(=O)))C=CC)C)C=3C(O)=CC(O)=C(O)C=3C	6-C-Fucopyranosyl-3',4',5,7-tetrahydroxyflavone_6-C-Fucopyranosyl-3',4',5,7-tetrahydroxyflavone	7.8334	C21H20O10	O=C1C=C(OC=2C=C(O)C(=C(O)C1=2)C3OC(C)C(O)C(O)C3(O))C=4C=CC(O)=C(O)C=4	3',4',5,7-Tetrahydroxy-6-Œ±-L-rhamnopyranosylflavone_3',4',5,7-Tetrahydroxy-6-Œ±-L-rhamnopyranosylflavone	7.8334	C21H20O10	O=C1C=C(OC=2C=C(O)C(=C(O)C1=2)C3OC(C)C(O)C(O)C3(O))C=4C=CC(O)=C(O)C=4
4???-O-??-(6???-trans-p-coumaroyl)-glucopyranosyl_okanin_M+H	10	597.16	[M+H]+	Robustaside_E_Robustaside_E	8.0346	C30H28O13	NCGC00169958-02![(2R,3R,4S,5R,6S)-3,5-dihydroxy-4-[(E)-3-(1-hydroxy-4-oxocyclohexa-2,5-dien-1-yl)prop-2-enoyl]oxy-6-(4-hydroxyphenoxy)oxan-2-yl]methyl_(E)-3-(1-hydroxy-4-oxocyclohexa-2,5-dien-1-yl)prop-2-enoate_M+H	8.031	C30H28O13	O=C(OCC3OC(OC1=CC=C(O)C=C1)C(O)C(OC(=O)C=CC2(O)(C=CC(=O)C=C2))C3(O))C=CC4(O)(C=CC(=O)C=C4)	Robustaside_G_Robustaside_G	8.024	C30H28O13	O=C(OCC3OC(OC1=CC=C(O)C=C1)C(OC(=O)C=CC2(O)(C=CC(=O)C=C2))C(O)C3(O))C=CC4(O)(C=CC(=O)C=C4)	8-C-Œ≤-D-Glucopyranosyl-4',5,7-trihydroxyflavone_2''-O-(3,4-Dimethoxybenzoyl)	8.0028	C30H28O13	O=C(OC1C(OC(CO)C(O)C1(O))C3=C(O)C=C(O)C=2C(=O)C=C(OC=23)C4=CC=C(O)C=C4)C=5C=CC(OC)=C(OC)C=5	7-O-??-(6???-trans-p-coumaroyl)-glucopyranosyl-8,3???,4???-trihydroxyflavanone_M+H	7.9528	C30H28O13	O=C(OCC4OC(OC1=CC=C2C(=O)CC(OC2(=C1(O)))C=3C=CC(O)=C(O)C=3)C(O)C(O)C4(O))C=CC5=CC=C(O)C=C5	3',4',5,7-Tetrahydroxyflavanone_7-O-[4-Hydroxy-E-cinnamoyl-(‚Üí6)-Œ≤-D-glucopyranoside]	7.9365	C30H28O13	O=C(OCC4OC(OC1=CC(O)=C2C(=O)CC(OC2(=C1))C=3C=CC(O)=C(O)C=3)C(O)C(O)C4(O))C=CC5=CC=C(O)C=C5	2',3,3',4,4'-Pentahydroxychalcone_4'-O-(4-Hydroxy-E-cinnamoyl-(‚Üí6)-Œ≤-D-glucopyranoside)	7.889	C30H28O13	O=C(OCC3OC(OC=2C=CC(C(=O)C=CC=1C=CC(O)=C(O)C=1)=C(O)C=2(O))C(O)C(O)C3(O))C=CC4=CC=C(O)C=C4	4???-O-??-(6???-trans-p-coumaroyl)-glucopyranosyl_okanin_M+H	7.889	C30H28O13	O=C(OCC3OC(OC=2C=CC(C(=O)C=CC=1C=CC(O)=C(O)C=1)=C(O)C=2(O))C(O)C(O)C3(O))C=CC4=CC=C(O)C=C4	Robustaside_E_4'-O-Deacyl,_4'-O-(3,4-dihydroxy-E-cinnamoyl)	7.8736	C30H28O13	O=C(OC3=CC=C(OC2OC(COC(=O)C=CC1(O)(C=CC(=O)C=C1))C(O)C(O)C2(O))C=C3)C=CC=4C=CC(O)=C(O)C=4	3,4',5,7-Tetrahydroxyflavanone_7-O-[4-Hydroxy-E-cinnamoyl-(‚Üí4)-Œ≤-D-glucopyranoside]	7.8721	C30H28O13	O=C(OC4C(O)C(O)C(OC1=CC(O)=C2C(=O)C(O)C(OC2(=C1))C3=CC=C(O)C=C3)OC4(CO))C=CC5=CC=C(O)C=C5
MLS001074102-01!_M+H	22	392.202	[M+H]+	Ipanguline_D3_7-O-(Phenylacetyl)	5.9341	C21H29NO6	Ipanguline_D3_2''-Epimer,_7-O-(phenylacetyl)	5.9341	C21H29NO6	O=C(OC2CCN1CCC(COC(=O)C(O)(C)C(O)C)C12)CC3=CC=CC=C3	Lycoposerramine_T_N-Formyl	5.9112	C21H29NO6	O=CN2CCC=C1C(=O)CC3CC(OC(=O)C)(C)CC(OC(=O)C)C13(CCC2)	3,4-Dihydro-3-hydroxy-2-methyl-2-(4-methyl-3-pentenyl)-2H-1-benzopyran-6-carboxylic_acid_L-Threonine_amide	5.8061	C21H29NO6	O=C(O)C(NC(=O)C=1C=CC=2OC(C)(CCC=C(C)C)C(O)CC=2(C=1))C(O)C	Myrciaine_Myrciaine	5.7975	C21H29NO6	O=C(OC1C(C)C(OC(=O)C)C(CC)C(OC(=O)C)C1(C)(C))C2=CN=CC=C2	Ipalbidine_O-Œ≤-D-Glucopyranoside	5.6668	C21H29NO6	OCC4OC(OC1=CC=C(C=C1)C2=C(C)CC3N(C2)CCC3)C(O)C(O)C4(O)
7,3',4'-Trihydroxyflavone_M+H	37	271.06	[M+H]+	Rauianin_Rauianin	7.6969	C15H10O5	6-Hydroxy-2-(2,4,5-trihydroxyphenyl)benzofuran_2',5'-Quinone,_4'-Me_ether	7.6598	C15H10O5	O=C1C=C(C(=O)C=C1(OC))C=2OC=3C=C(O)C=CC=3(C=2)	6-Hydroxy-2-oxo-2H-naphtho[1,2-b]pyran-5-carboxylic_acid_Me_ester	7.6086	C15H10O5	O=C1OC=2C3=CC=CC=C3(C(O)=C(C(=O)OC)C=2(C=C1))	Bhimamycin_A_1'-Ketone	7.5941	C15H10O5	O=C1C=3C=CC=C(O)C=3(C(=O)C2=C(OC(C(=O)C)=C12)C)	1,3-Dihydroxyxanthone_3-Ac	7.5468	C15H10O5	O=C(OC1=CC(O)=C2C(=O)C3=CC=CC=C3(OC2(=C1)))C	Porphyrilin_Porphyrilin	7.5254	C15H10O5	O=C1OCC4=C1C(O)=CC=3OC2=CC(=CC(O)=C2C=34)C	Strepsilin_Strepsilin	7.5254	C15H10O5	O=C1OCC4=C1C(O)=CC=3OC=2C=C(O)C=C(C=2C=34)C	7-Amino-3-methyl-8-oxo-5-thia-1-azabicyclo[4.2.0]oct-2-ene-2-carboxylic_acid,_9CI_N-Ac,_Me_ester	7.508	C11H14N2O4S	O=C(OC)C2=C(C)CSC1N2(C(=O)C1(NC(=O)C))	Romo_A_Romo_A	7.4762	C15H10O5	O=COCC2=COC=1C(=O)C3=CC=CC(=C3(C(=O)C=12))C	8-Hydroxyxanthone-1-carboxylic_acid_Me_ester	7.4471	C15H10O5	O=C(OC)C=2C=CC=C1OC3=CC=CC(O)=C3(C(=O)C1=2)
MLS001074953-01!1-Benzyl-2-methylimidazole_M+H	72	173.107	[M+H]+	5-Hydroxy-3-isopropyl-2-pentenoic_acid_Me_ester	6.0426	C9H16O3	3-Hydroxy-2-methylenebutanoic_acid,_9CI_2-Methylpropyl_ester	6.0171	C9H16O3	O=C(OCC(C)C)C(=C)C(O)C	3-Hydroxy-4-pentenoic_acid,_9CI_tert-Butyl_ester	6.0138	C9H16O3	O=C(OC(C)(C)C)CC(O)C=C	3-Hydroxy-4-pentenoic_acid,_9CI_tert-Butyl_ester	6.0138	C9H16O3	O=C(OC(C)(C)C)CC(O)C=C	3-Hydroxy-2-methylenebutanoic_acid,_9CI_Butyl_ester	5.9755	C9H16O3	O=C(OCCCC)C(=C)C(O)C	3-Hydroxy-2-methylenebutanoic_acid,_9CI_Butyl_ester	5.9755	C9H16O3	O=C(OCCCC)C(=C)C(O)C	3-Hydroxy-2,4-dimethyl-4-heptenoic_acid_3-Hydroxy-2,4-dimethyl-4-heptenoic_acid	5.9681	C9H16O3	O=C(O)C(C)C(O)C(=CCC)C	2-Hydroxypropanoic_acid,_9CI_3Z-Hexenyl_ester	5.9665	C9H16O3	O=C(OCCC=CCC)C(O)C	3-Hydroxy-5-octenoic_acid_Me_ester	5.9033	C9H16O3	O=C(OC)CC(O)CC=CCC	2-Methyl-2-propenoic_acid,_9CI_2-Isopropoxyethyl_ester	5.8936	C9H16O3	O=C(OCCOC(C)C)C(=C)C
7,3',4'-Trihydroxyflavone_M+H	31	271.06	[M+H]+	Rauianin_Rauianin	7.6321	C15H10O5	7-Amino-3-methyl-8-oxo-5-thia-1-azabicyclo[4.2.0]oct-2-ene-2-carboxylic_acid,_9CI_N-Ac,_Me_ester	7.5121	C11H14N2O4S	O=C(OC)C2=C(C)CSC1N2(C(=O)C1(NC(=O)C))	6-Hydroxy-2-oxo-2H-naphtho[1,2-b]pyran-5-carboxylic_acid_Me_ester	7.4122	C15H10O5	O=C1OC=2C3=CC=CC=C3(C(O)=C(C(=O)OC)C=2(C=C1))	6-Amino-1,2-dithiolo[4,3-b]pyrrol-5(4H)-one,_9CI_4-Me,_N6-pentanoyl	7.3673	C11H14N2O2S2	O=C2C(NC(=O)CCCC)=C1C(=CSS1)N2C	6-Amino-1,2-dithiolo[4,3-b]pyrrol-5(4H)-one,_9CI_4-Me,_N6-(2Œæ-methylbutanoyl)	7.3639	C11H14N2O2S2	O=C2C(NC(=O)C(C)CC)=C1C(=CSS1)N2C	6-Hydroxy-2-(2,4,5-trihydroxyphenyl)benzofuran_2',5'-Quinone,_4'-Me_ether	7.3596	C15H10O5	O=C1C=C(C(=O)C=C1(OC))C=2OC=3C=C(O)C=CC=3(C=2)	2-Amino-3H-phenoxazin-3-one,_8CI,_9CI_N-Hydroxyacetyl	7.3498	C14H10N2O4	O=C1C=C2OC3=CC=CC=C3(N=C2(C=C1(NC(=O)CO)))	1,3-Dihydroxyxanthone_3-Ac	7.3457	C15H10O5	O=C(OC1=CC(O)=C2C(=O)C3=CC=CC=C3(OC2(=C1)))C	6-Amino-1,2-dithiolo[4,3-b]pyrrol-5(4H)-one,_9CI_4-Me,_N6-(3-methylbutanoyl)	7.3434	C11H14N2O2S2	O=C2C(NC(=O)CC(C)C)=C1C(=CSS1)N2C	2-Amino-3H-phenoxazin-3-one,_8CI,_9CI_9-Hydroxy,_N-Ac	7.3404	C14H10N2O4	O=C1C=C2OC3=CC=CC(O)=C3(N=C2(C=C1(NC(=O)C)))
"MLS002153271-01!L-3,4-Dihydroxyphenylalanine_methyl_ester_hydrochloride1421-65-4"_M+H	52	248.068	[M+H]+	5-Isoxazolol_N-Œ≤-D-Glucopyranosyl	6.2177	C9H13NO7	MLS001146883-01!_M+H	6.1368	C8H13N3O4S	O=[N+]([O-])C1=CNC(N1CCS(=O)(=O)CC)C	Epinine_O4'-Phosphate	6.1164	C9H14NO5P	O=P(O)(O)OC=1C=CC(=CC=1(O))CCNC	5-(2-Hydroxyethyl)-4-methylthiazole_Benzoyl	6.1134	C13H13NO2S	O=C(OCCC1=C(N=CS1)C)C2=CC=CC=C2	4-Oxazolol_Œ≤-D-Glucopyranoside	6.0536	C9H13NO7	OCC2OC(OC=1N=COC=1)C(O)C(O)C2(O)	3,5-Dihydro-3-methyl-2H-thiopyrano[4,3,2-cd]indole-2-carboxylic_acid,_9CI_Me_ester	6.003	C13H13NO2S	O=C(OC)C3C(C2=CNC=1C=CC=C(C=12)S3)C	2-Acetyl-3-amino-5,6-dihydroxy-1,4-naphthoquinone_2-Acetyl-3-amino-5,6-dihydroxy-1,4-naphthoquinone	5.917	C12H9NO5	O=C1C(N)=C(C(=O)C=2C=CC(O)=C(O)C1=2)C(=O)C	Glutamic_acid_N-(3-Carboxypropanoyl)	5.8829	C9H13NO7	O=C(O)CCC(=O)NC(C(=O)O)CCC(=O)O	2-Furanmethanol,_9CI_4-Nitrobenzoyl	5.8233	C12H9NO5	O=C(OCC=1OC=CC=1)C2=CC=C(C=C2)N(=O)=O	2-Methylaniline_N-Benzenesulfonyl	5.7252	C13H13NO2S	O=S(=O)(NC1=CC=CC=C1C)C2=CC=CC=C2
Lapachol_M+H	26	243.101	[M+H]+	2-Oxo-1(10),3,7(11),8-guaiatetraen-12,6-olide_2-Oxo-1(10),3,7(11),8-guaiatetraen-12,6-olide	7.4218	C15H14O3	2-Oxo-1(10),3,7(11),8-guaiatetraen-12,6-olide_(5Œ±,6Œ±)-form	7.4218	C15H14O3	O=C3OC2C(C=CC(=C1C(=O)C=C(C)C12)C)=C3C	2-Oxo-1(10),3,5,7(11)-guaiatetraen-12,8-olide_2-Oxo-1(10),3,5,7(11)-guaiatetraen-12,8-olide	7.3801	C15H14O3	O=C3OC2C(C=C1C(C(=O)C=C1C)=C(C)C2)=C3C	Asterionellin_A_Asterionellin_A	7.3731	C10H14N2O5	O=C(O)C(=CC=1ON=NC(CO)C(O)CC=1)C	3,11-Tridecadiene-5,7,9-triyne-1,2-diol,_9CI_1-Ac	7.3177	C15H14O3	O=C(OCC(O)C=CC#CC#CC#CC=CC)C	3,11-Tridecadiene-5,7,9-triyne-1,2-diol,_9CI_1-Ac	7.3177	C15H14O3	O=C(OCC(O)C=CC#CC#CC#CC=CC)C	Zhijiangjunsu_Zhijiangjunsu	7.3132	C11H14O6	O=C1OCC2COC(=O)C2(OC(C=C1)C(O)C)	3,11-Tridecadiene-5,7,9-triyne-1,2-diol,_9CI_2-Ac	7.3127	C15H14O3	O=C(OC(C=CC#CC#CC#CC=CC)CO)C	NCGC00380928-01_C11H14O6_3,4,7-Trihydroxy-7-methyl-2-[(1E)-1-propen-1-yl]-2,3,4,7-tetrahydro-5H-furo[3,4-b]pyran-5-one_M+H	7.2883	C11H14O6	O=C1OC(O)(C=2OC(C=CC)C(O)C(O)C1=2)C	Massarilactone_B_7-Hydroxy	7.2883	C11H14O6	O=C1OC(O)(C=2OC(C=CC)C(O)C(O)C1=2)C
Piperin_M+H	27	286.143	[M+H]+	1-Piperoylpiperidine_1-Piperoylpiperidine	7.7806	C17H19NO3	Piperin_M+H	7.7806	C17H19NO3	O=C(C=CC=CC1=CC=C2OCOC2(=C1))N3CCCCC3	1-Piperoylpiperidine_(2E,4E)-form	7.7806	C17H19NO3	O=C(C=CC=CC=1C=CC=2OCOC=2(C=1))N3CCCCC3	NCGC00094872-09_C17H19NO3_(2E,4E)-5-(1,3-Benzodioxol-5-yl)-1-(1-piperidinyl)-2,4-pentadien-1-one_M+H	7.7806	C17H19NO3	O=C(C=CC=CC1=CC=C2OCOC2(=C1))N3CCCCC3	1-Piperoylpiperidine_(2Z,4Z)-form	7.7806	C17H19NO3	O=C(C=CC=CC=1C=CC=2OCOC=2(C=1))N3CCCCC3	1-Piperoylpiperidine_(2E,4Z)-form	7.7806	C17H19NO3	O=C(C=CC=CC=1C=CC=2OCOC=2(C=1))N3CCCCC3	1-Piperoylpiperidine_(2Z,4E)-form	7.7806	C17H19NO3	O=C(C=CC=CC=1C=CC=2OCOC=2(C=1))N3CCCCC3	MLS002153830-01!_M+H	7.7806	C17H19NO3	O=C(C=CC=CC=1C=CC=2OCOC=2(C=1))N3CCCCC3	Erysotrine_O3,O15-Di-de-Me	7.6526	C17H19NO3	OC=1C=C3C(=CC=1(OC))CCN4CC=C2C=CC(O)CC234	Erysotrine_O15,O16-Di-de-Me	7.5063	C17H19NO3	OC=1C=C3C(=CC=1(O))C24(C(C=CC(OC)C2)=CCN4(CC3))
MLS000028736-01!(+)-ISOPROTERENOL_(+)-BITARTRATE_SALT_M+H	77	362.144	[M+H]+	Bowdensine_1-Epimer,_O1-de-Ac	6.0958	C19H23NO6	Bowdensine_1-Epimer,_O2-de-Ac	6.0789	C19H23NO6	O=C(OC3C(O)CCC4N2CC1=C(OC)C=5OCOC=5(C=C1C34(CC2)))C	Nerbowdine_3-Ac	6.0767	C19H23NO6	O=C(OC4CC(O)C35(C2=CC=1OCOC=1C(OC)=C2CN(CC3)C5(C4)))C	Simmondsin_4-O-De-Me	6.0233	C15H23NO9	N#CC=C2C(O)C(OC)C(O)CC2(OC1OC(CO)C(O)C(O)C1(O))	Krigeine_O7-Me	6.0191	C19H23NO6	OC3C=C1CCN(C)C1C4C2=C(OC)C=5OCOC=5(C=C2C(OC)OC34)	Leptoclinidamine_B_(R)-form	5.991	C16H19N5O5	O=C(O)C(NC(=O)C(=O)C2=CNC=1C=C(O)C=CC=12)CCCNC(=N)N	Leptoclinidamine_B_Leptoclinidamine_B	5.991	C16H19N5O5	O=C(O)C(NC(=O)C(=O)C2=CNC=1C=C(O)C=CC=12)CCCNC(=N)N	Leptoclinidamine_B_(S)-form	5.991	C16H19N5O5	O=C(O)C(NC(=O)C(=O)C2=CNC=1C=C(O)C=CC=12)CCCNC(=N)N	Crinafolidine_Crinafolidine	5.9828	C19H23NO6	O=CC1=C(OC)C=4OCOC=4(C=C1C23(C=CC(OC)CC3(N(C)CC2(O))))	Lyalidine_Lyalidine	5.9545	C21H19N3O3	O=C(OC)C1=CNC(=O)C(=CC)C1CC2=NC=CC=3C4=CC=CC=C4(NC2=3)
Apigenin_7-??-rutinoside_M+H	7	579.171	[M+H]+	3-Hydroxy-2-methyl-4H-pyran-4-one,_9CI_O-[4-Carboxy-3-hydroxy-3-methylbutanoyl-(‚Üí6)-[4-hydroxy-E-cinnamoyl-(‚Üí4)]-Œ≤-D-glucopyranoside]	7.1472	C27H30O14	4',5,6,7-Tetrahydroxyflavone_4',7-Di-O-Œ±-L-rhamnofuranoside	7.1308	C27H30O14	O=C2C=C(OC3=CC(OC1OC(C(O)C)C(O)C1(O))=C(O)C(O)=C23)C5=CC=C(OC4OC(C(O)C)C(O)C4(O))C=C5	3,3',4',5,7-Pentahydroxy-6-methoxyflavone_7-O-[2-Methylbutanoyl-(‚Üí6)-Œ≤-D-glucopyranoside]	7.1243	C27H30O14	O=C(OCC4OC(OC=1C=C2OC(=C(O)C(=O)C2(=C(O)C=1(OC)))C=3C=CC(O)=C(O)C=3)C(O)C(O)C4(O))C(C)CC	NCGC00168820-02!5-hydroxy-2-(4-hydroxyphenyl)-3,7-bis[[(2S,3R,4R,5R,6S)-3,4,5-trihydroxy-6-methyloxan-2-yl]oxy]chromen-4-one_M+H	7.1095	C27H30O14	O=C3C(OC1OC(C)C(O)C(O)C1(O))=C(OC=4C=C(OC2OC(C)C(O)C(O)C2(O))C=C(O)C3=4)C5=CC=C(O)C=C5	3,4',5,7-Tetrahydroxyflavone_4',7-Di-O-Œ±-L-Rhamnopyranoside	7.1095	C27H30O14	O=C2C(O)=C(OC3=CC(OC1OC(C)C(O)C(O)C1(O))=CC(O)=C23)C5=CC=C(OC4OC(C)C(O)C(O)C4(O))C=C5	Kaempferol_3,7-diglycosides_3,7-Di-O-Œ±-L-rhamnopyranoside	7.1095	C27H30O14	O=C3C(OC1OC(C)C(O)C(O)C1(O))=C(OC4=CC(OC2OC(C)C(O)C(O)C2(O))=CC(O)=C34)C5=CC=C(O)C=C5	Maysin_4''Œ±-Alcohol	7.1059	C27H30O14	O=C1C=C(OC=2C=C(O)C(=C(O)C1=2)C4OC(C)C(O)C(O)C4(OC3OC(C)C(O)C(O)C3(O)))C=5C=CC(O)=C(O)C=5	3',4',5,7-Tetrahydroxyflavone_7-O-[Œ±-L-Rhamnopyranosyl-(1‚Üí3)-Œ±-L-rhamnopyranoside]	7.1059	C27H30O14	O=C3C=C(OC4=CC(OC2OC(C)C(O)C(OC1OC(C)C(O)C(O)C1(O))C2(O))=CC(O)=C34)C=5C=CC(O)=C(O)C=5	3',4',5,7-Tetrahydroxy-6-Œ±-L-rhamnopyranosylflavone_4''-O-Œ±-L-Rhamnopyranosyl	7.1059	C27H30O14	O=C1C=C(OC=2C=C(O)C(=C(O)C1=2)C4OC(C)C(OC3OC(C)C(O)C(O)C3(O))C(O)C4(O))C=5C=CC(O)=C(O)C=5	8-C-Œ≤-D-Glucopyranosyl-3',4',5,7-tetrahydroxyflavone_6''-Deoxy,_2''-O-Œ±-L-rhamnopyranosyl	7.1059	C27H30O14	O=C1C=C(OC2=C1C(O)=CC(O)=C2C4OC(C)C(O)C(O)C4(OC3OC(C)C(O)C(O)C3(O)))C=5C=CC(O)=C(O)C=5
Dihydroergotamine_M+H	31	584.286	[M+H]+	Dihydroergotamine_M+H	8.1031	C33H37N5O5	Dihydroergotamine_M+H	8.1031	C33H37N5O5	O=C(NC1(OC3(O)(N(C1(=O))C(C(=O)N2CCCC23)CC4=CC=CC=C4))C)C7CN(C)C8CC6=CNC5=CC=CC(=C56)C8(C7)	Ergotamine,_BAN,_INN_Dihydro	8.1031	C33H37N5O5	O=C(NC1(OC3(O)(N(C1(=O))C(C(=O)N2CCCC23)CC4=CC=CC=C4))C)C7CN(C)C8CC6=CNC5=CC=CC(=C56)C8(C7)	Dihydrostreptomycin,_BAN,_INN_Dihydrostreptomycin,_BAN,_INN	7.8508	C21H41N7O12	N=C(N)NC3C(O)C(O)C(OC2OC(C)C(O)(CO)C2(OC1OC(CO)C(O)C(O)C1(NC)))C(NC(=N)N)C3(O)	4-Methylaconitane-1,6,7,8,12,14-hexol_N-Et,_14-benzoyl,_6,12-di-Ac	7.4137	C32H41NO9	O=C(OC1C2CCC5(O)(C1C(C2(OC(=O)C))C46(C(O)CCC3(C)(CN(CC)C6(C5(O)(C(OC(=O)C)C34))))))C7=CC=CC=C7	4-Methylaconit-19(N)-ene-1,6,8,13,14,16,18-heptol_O1,O6,O16,O18-Tetra-Me,_14-benzoyl,_8-Ac	7.3817	C32H41NO9	O=C(OC6C5C2CC6(O)(C(OC)CC5(OC(=O)C)(C3C1N=CC4(COC)(CCC(OC)C12C4(C3(OC))))))C7=CC=CC=C7	Spermidine_N'-(4-Hydroxy-Z-cinnamoyl),_N,N''-bis(4-hydroxy-E-cinnamoyl)	6.7855	C34H37N3O6	O=C(C=CC1=CC=C(O)C=C1)NCCCN(C(=O)C=CC2=CC=C(O)C=C2)CCCCNC(=O)C=CC3=CC=C(O)C=C3	Spermidine_N,N',N''-Tris(4-hydroxy-Z-cinnamoyl)	6.7855	C34H37N3O6	O=C(C=CC1=CC=C(O)C=C1)NCCCN(C(=O)C=CC2=CC=C(O)C=C2)CCCCNC(=O)C=CC3=CC=C(O)C=C3	ReSpect:PM011396_tri-Coumaroyl_spermidine_M+H	6.7855	C34H37N3O6	O=C(C=CC1=CC=C(O)C=C1)NCCCN(C(=O)C=CC2=CC=C(O)C=C2)CCCCNC(=O)C=CC3=CC=C(O)C=C3	Spermidine_N',N''-Bis(4-hydroxy-Z-cinnamoyl),_N-(4-hydroxy-E-cinnamoyl)	6.7855	C34H37N3O6	O=C(C=CC1=CC=C(O)C=C1)NCCCN(C(=O)C=CC2=CC=C(O)C=C2)CCCCNC(=O)C=CC3=CC=C(O)C=C3
Biflorin_M+H	31	309.148	[M+H]+	5,7-Dihydroxy-8-prenyl-3-flavene_5,7-Dihydroxy-8-prenyl-3-flavene	7.6759	C20H20O3	5,7-Dihydroxy-8-prenyl-3-flavene_(S)-form	7.6759	C20H20O3	OC=1C=C(O)C(=C2OC(C=CC=12)C3=CC=CC=C3)CC=C(C)C	7-Hydroxy-8-prenylflavanone_7-Hydroxy-8-prenylflavanone	7.6385	C20H20O3	O=C2C=3C=CC(O)=C(C=3(OC(C1=CC=CC=C1)C2))CC=C(C)C	7-Hydroxy-8-prenylflavanone_(S)-form	7.6385	C20H20O3	O=C2C=3C=CC(O)=C(C=3(OC(C1=CC=CC=C1)C2))CC=C(C)C	7-Hydroxy-8-prenylflavanone_(¬±)-form	7.6385	C20H20O3	O=C2C=3C=CC(O)=C(C=3(OC(C1=CC=CC=C1)C2))CC=C(C)C	3,4-Dihydro-2-(4-hydroxyphenyl)-8,8-dimethyl-2H,8H-benzo[1,2-b':3,4-b]dipyran_3,4-Dihydro-2-(4-hydroxyphenyl)-8,8-dimethyl-2H,8H-benzo[1,2-b':3,4-b]dipyran	7.6239	C20H20O3	OC1=CC=C(C=C1)C3OC=2C=4C=CC(OC=4(C=CC=2CC3))(C)C	3,4-Dihydro-2-(4-hydroxyphenyl)-8,8-dimethyl-2H,8H-benzo[1,2-b':3,4-b]dipyran_(S)-form	7.6239	C20H20O3	OC1=CC=C(C=C1)C3OC=2C=4C=CC(OC=4(C=CC=2CC3))(C)C	Nodulisporacid_A_Nodulisporacid_A	7.5173	C16H20O6	O=C(O)CC2OC(=O)C(=C1OC(C=C1)(C)CC(C)CC)C2(=O)	4'-Hydroxy-8-prenylflavanone_(R)-form	7.5015	C20H20O3	O=C2C3=CC=CC(=C3(OC(C1=CC=C(O)C=C1)C2))CC=C(C)C	4'-Hydroxy-8-prenylflavanone_4'-Hydroxy-8-prenylflavanone	7.5015	C20H20O3	O=C2C3=CC=CC(=C3(OC(C1=CC=C(O)C=C1)C2))CC=C(C)C
Quinic_acid_M+H	50	193.07	[M+H]+	6,7-Dihydroxy-2,2-dimethyl-2H-1-benzopyran_6,7-Dihydroxy-2,2-dimethyl-2H-1-benzopyran	8.1342	C11H12O3	Xylogranatinine_Xylogranatinine	8.1265	C9H8N2O3	O=C1C=CC(O)=C2C=NC(OC)=CN12	3-Hydroxy-3-(1,2,3-trihydroxycyclobutyl)propanoic_acid_3-Hydroxy-3-(1,2,3-trihydroxycyclobutyl)propanoic_acid	8.11	C7H12O6	O=C(O)CC(O)C1(O)(CC(O)C1(O))	3-Hydroxy-3-(1,2,3-trihydroxycyclobutyl)propanoic_acid_(1'R,2'R,3R,3'R)-form	8.11	C7H12O6	O=C(O)CC(O)C1(O)(CC(O)C1(O))	Quinic_acid_Quinic_acid	8.0873	C7H12O6	O=C(O)C1(O)(CC(O)C(O)C(O)C1)	Quinic_acid_(¬±)-form	8.0873	C7H12O6	O=C(O)C1(O)(CC(O)C(O)C(O)C1)	Quinic_acid_(+)-form	8.0873	C7H12O6	O=C(O)C1(O)(CC(O)C(O)C(O)C1)	Quinic_acid_(-)-form	8.0873	C7H12O6	O=C(O)C1(O)(CC(O)C(O)C(O)C1)	Quinic_acid_M+H	8.0873	C7H12O6	O=C(O)C1(O)(CC(O)C(O)C(O)C1)	3,4-Dihydro-6-hydroxy-4,7-dimethyl-2H-1-benzopyran-2-one_3,4-Dihydro-6-hydroxy-4,7-dimethyl-2H-1-benzopyran-2-one	8.0541	C11H12O3	O=C2OC=1C=C(C(O)=CC=1C(C)C2)C
MLS001074862-01!1-Benzyl-2-pyrrolidinone_M+H	99	176.107	[M+H]+	4-Amino-1-phenyl-1-penten-3-one,_9CI_4-Amino-1-phenyl-1-penten-3-one,_9CI	5.8952	C11H13NO	4-Amino-1-phenyl-1-penten-3-one,_9CI_(1E,4S)-form	5.8952	C11H13NO	O=C(C=CC1=CC=CC=C1)C(N)C	Citrulline_Citrulline	5.8949	C6H13N3O3	O=C(O)C(N)CCCNC(=N)O	Citrulline_(S)-form	5.8949	C6H13N3O3	O=C(O)C(N)CCCNC(=N)O	HMDB:HMDB00904-1286_Citrulline_M+H	5.8932	C6H13N3O3	O=C(N)NCCCC(N)C(=O)O	HMDB:HMDB00904-1287_Citrulline_M+H	5.8932	C6H13N3O3	O=C(N)NCCCC(N)C(=O)O	HMDB:HMDB00904-1288_Citrulline_M+H	5.8932	C6H13N3O3	O=C(N)NCCCC(N)C(=O)O	2-Pyrrolidinone,_8CI,_9CI_N-Benzyl	5.8871	C11H13NO	O=C2N(CC1=CC=CC=C1)CCC2	MLS001074862-01!1-Benzyl-2-pyrrolidinone_M+H	5.8871	C11H13NO	O=C2N(CC=1C=CC=CC=1)CCC2	2-Amino-5-amidinooxypentanoic_acid_2-Amino-5-amidinooxypentanoic_acid	5.8395	C6H13N3O3	O=C(O)C(N)CCCOC(=N)N
Caramboxin_M+H	25	256.081	[M+H]+	Caramboxin_M+H	8.0328	C11H13NO6	Caramboxin_Caramboxin	8.0328	C11H13NO6	O=C(O)C1=C(O)C=C(OC)C=C1CC(N)C(=O)O	2-[2-Formyl-5-(hydroxymethyl)-1H-pyrrol-1-yl]pentanedioic_acid_2-[2-Formyl-5-(hydroxymethyl)-1H-pyrrol-1-yl]pentanedioic_acid	7.7928	C11H13NO6	O=CC1=CC=C(N1C(C(=O)O)CCC(=O)O)CO	Enaminomycin_B_Me_ester	7.74	C11H13NO6	O=C(OC)C=2C(=O)C1OC1C(O)(C=2(N))CC(=O)C	Xanthiazone_2Œæ-Hydroxy	7.6343	C11H13NO4S	O=C2C=C(CO)C(C1=C2(NC(=O)C(O)S1))(C)C	Thymidine-5'-carboxylic_acid_Amide	7.6198	C10H13N3O5	O=C1NC(=O)N(C=C1C)C2OC(C(=N)O)C(O)C2	Clavaminic_acid_N-(Aminoacetyl)	7.6128	C10H13N3O5	O=C(O)C2C(OC1N2(C(=O)C1))=CCNC(=O)CN	NCGC00381143-01_C15H13NO3_2(1H)-Quinolinone,_3,4-dihydro-3,4-dihydroxy-4-phenyl-_M+H	7.5539	C15H13NO3	O=C3NC1=CC=CC=C1C(O)(C2=CC=CC=C2)C3(O)	3,4-Dihydro-3,4-dihydroxy-4-phenyl-2(1H)-quinolinone_3,4-Dihydro-3,4-dihydroxy-4-phenyl-2(1H)-quinolinone	7.5539	C15H13NO3	O=C3NC1=CC=CC=C1C(O)(C2=CC=CC=C2)C3(O)	3,4-Dihydro-3,4-dihydroxy-4-phenyl-2(1H)-quinolinone_(3R,4S)-form	7.5539	C15H13NO3	O=C3NC1=CC=CC=C1C(O)(C2=CC=CC=C2)C3(O)
Sparfloxacin_M+H	44	393.173	[M+H]+	7,8-Dihydroxy-1-methyl-Œ≤-carboline_3,4-Dihydro,_O7-Me,_8-O-Œ≤-D-Glucopyranoside	7.5437	C19H24N2O7	Leinamycin_K3_Leinamycin_K3	7.5336	C20H28N2O4S	O=C(C=CC=CC=1N=C(C(NC(=O)C)C)SC=1)CC2CC(O)CCC2(O)(C)	Leinamycin_K3_1'Z-Isomer	7.4935	C20H28N2O4S	O=C(C=CC=CC=1N=C(C(NC(=O)C)C)SC=1)CC2CC(O)CCC2(O)(C)	Arenine_(S)-form	7.3642	C23H24N2O4	OC=1C=C2C(=NC=C(C2(=CC=1(OC)))C3N(C)CCC3)CC=4C=CC=5OCOC=5(C=4)	Arenine_Arenine	7.3219	C23H24N2O4	OC=1C=C2C(=NC=C(C2(=CC=1(OC)))C3N(C)CCC3)CC=4C=CC=5OCOC=5(C=4)	Arenine_(R)-form	7.3219	C23H24N2O4	OC=1C=C2C(=NC=C(C2(=CC=1(OC)))C3N(C)CCC3)CC=4C=CC=5OCOC=5(C=4)	Melodinine_C_Me_ester,_N4-oxide	7.0425	C23H24N2O4	O=C(OC)C1=CC4=C3N(C1(=O))C2=CC=CC=C2C35(CCN6(=O)(CC(CC)C4CC56))	Mammea_A/BD_Mammea_A/BD	6.9788	C24H24O5	O=C2OC=1C(=C(O)C(=C(O)C=1C(=C2)C3=CC=CC=C3)CC=C(C)C)C(=O)C(C)C	Mesuol_Mesuol	6.9788	C24H24O5	O=C2OC=1C(=C(O)C(=C(O)C=1CC=C(C)C)C(=O)C(C)C)C(=C2)C3=CC=CC=C3	Mammea_A/BC_Mammea_A/BC	6.9692	C24H24O5	O=C2OC=1C(=C(O)C(=C(O)C=1C(=C2)C3=CC=CC=C3)CC=C(C)C)C(=O)CCC
MLS000069633-01!Acyclovir59277-89-3_M+H	40	226.093	[M+H]+	MLS000069633-01!Acyclovir59277-89-3_M+H	6.3751	C8H11N5O3	2-Amino-3-mercaptobutanoic_acid_S-Benzyl	6.353	C11H15NO2S	O=C(O)C(N)C(C)SCC1=CC=CC=C1	2-Amino-3-mercaptobutanoic_acid_S-Benzyl	6.353	C11H15NO2S	O=C(O)C(N)C(C)SCC1=CC=CC=C1	2-Amino-4-mercaptobutanoic_acid_S-Benzyl	6.3279	C11H15NO2S	O=C(O)C(N)CCSCC1=CC=CC=C1	2-Amino-4-mercaptobutanoic_acid_S-Benzyl	6.3279	C11H15NO2S	O=C(O)C(N)CCSCC1=CC=CC=C1	2-Amino-4-mercaptobutanoic_acid_S-Benzyl	6.3279	C11H15NO2S	O=C(O)C(N)CCSCC1=CC=CC=C1	Tetrahydrocantleyine_1-Oxo	6.3265	C11H15NO4	O=C(OC)C1=CNC(=O)C2C1CC(O)C2(C)	Methionine,_9CI,_INN_N-Ph	6.2274	C11H15NO2S	O=C(O)C(NC1=CC=CC=C1)CCSC	Methionine,_9CI,_INN_N-Ph	6.2274	C11H15NO2S	O=C(O)C(NC1=CC=CC=C1)CCSC	2-Amino-3-(3,4-dihydroxyphenyl)propanoic_acid_Et_ester	6.1886	C11H15NO4	O=C(OCC)C(N)CC=1C=CC(O)=C(O)C=1
Ofloxacin_M+H	17	362.151	[M+H]+	7-Hydroxy-7-methyl-6,8-dioxo-2H,7H-3-isoquinolinecarboxylic_acid_7-O-(2Œæ,4Œæ-Dimethylhexanoyl)	8.1171	C19H23NO6	Krigeine_O7-Me	7.9605	C19H23NO6	OC3C=C1CCN(C)C1C4C2=C(OC)C=5OCOC=5(C=C2C(OC)OC34)	5-Hydroxyhomolycorine_4Œ≤,12Œ≤-Epoxide,_O5-Me	7.9245	C19H23NO6	O=C1OC3C(OC)C5OC45(CCN(C)C4(C3(C2=CC(OC)=C(OC)C=C12)))	Lunidonine_2'Œæ-Alcohol,_Ac	7.8744	C19H23NO6	O=C(OC(CC3=C(OC)C=2C=CC=1OCOC=1C=2N(C3(=O))C)C(C)C)C	Simmondsin_4-O-De-Me	7.8649	C15H23NO9	N#CC=C2C(O)C(OC)C(O)CC2(OC1OC(CO)C(O)C(O)C1(O))	Crinafolidine_Crinafolidine	7.722	C19H23NO6	O=CC1=C(OC)C=4OCOC=4(C=C1C23(C=CC(OC)CC3(N(C)CC2(O))))	Leptoclinidamine_B_(S)-form	7.6449	C16H19N5O5	O=C(O)C(NC(=O)C(=O)C2=CNC=1C=C(O)C=CC=12)CCCNC(=N)N	Leptoclinidamine_B_Leptoclinidamine_B	7.6449	C16H19N5O5	O=C(O)C(NC(=O)C(=O)C2=CNC=1C=C(O)C=CC=12)CCCNC(=N)N	Leptoclinidamine_B_(R)-form	7.6449	C16H19N5O5	O=C(O)C(NC(=O)C(=O)C2=CNC=1C=C(O)C=CC=12)CCCNC(=N)N	Lyalidine_Lyalidine	7.5558	C21H19N3O3	O=C(OC)C1=CNC(=O)C(=CC)C1CC2=NC=CC=3C4=CC=CC=C4(NC2=3)
MLS001146905-01!_M+H	83	237.011	[M+H]+	MLS001146905-01!_M+H	5.7028	C5H8N4O3S2	Di-2-pyridinyl_disulfide_N-Oxide	5.5042	C10H8N2OS2	O=N1=CC=CC=C1SSC=2N=CC=CC=2	Di-2-pyridinyl_disulfide_S-Oxide	5.3861	C10H8N2OS2	O=S(C=1N=CC=CC=1)SC=2N=CC=CC=2
Moxifloxacin_M+H	50	402.182	[M+H]+	MLS001157888-01!1-[2-(4-butyl-7-methyl-2-oxochromen-5-yl)oxyacetyl]piperidine-4-carboxylic_acid_M+H	7.5169	C22H27NO6	Lucilactaene_Lucilactaene	7.4658	C22H27NO6	O=C(OC)C(C=C(C=CC=CC=C(C(=O)C1C(=O)NC2(O)(CCOC12))C)C)=CC	MLS001140947-01!4-[[[2-(2-oxo-4-propylchromen-7-yl)oxyacetyl]amino]methyl]cyclohexane-1-carboxylic_acid_M+H	7.4579	C22H27NO6	O=C3OC=2C=C(OCC(=O)NCC1CCC(C(=O)O)CC1)C=CC=2C(=C3)CCC	MLS001140937-01!4-[[[2-(4-ethyl-8-methyl-2-oxochromen-7-yl)oxyacetyl]amino]methyl]cyclohexane-1-carboxylic_acid_M+H	7.4498	C22H27NO6	O=C3OC2=C(C=CC(OCC(=O)NCC1CCC(C(=O)O)CC1)=C2C)C(=C3)CC	"MLS001140977-01!4-[[[2-(3,4,7-trimethyl-2-oxochromen-5-yl)oxyacetyl]amino]methyl]cyclohexane-1-carboxylic_acid"_M+H	7.4376	C22H27NO6	O=C3OC2=CC(=CC(OCC(=O)NCC1CCC(C(=O)O)CC1)=C2C(=C3C)C)C	Erioaustralasine_hydrate_Erioaustralasine_hydrate	7.4207	C22H27NO6	O=C(OCN4C(=O)C1=C(OC(C)(C)C2CCC(O)(C)C(O)C12)C3=CC=CC=C34)C	MLS001140968-01!4-[[[2-(3-ethyl-4-methyl-2-oxochromen-7-yl)oxyacetyl]amino]methyl]cyclohexane-1-carboxylic_acid_M+H	7.4126	C22H27NO6	O=C3OC=2C=C(OCC(=O)NCC1CCC(C(=O)O)CC1)C=CC=2C(=C3CC)C	Tirandamycin_A_11,12-Deepoxy,_11,12-didehydro	7.3959	C22H27NO6	O=C3NCC(=O)C3(=C(O)C=CC(=CC(C)C2OC1(OC(C(=O)C=C1(C))C2(C))C)C)	Tirandalydigin_Tirandalydigin	7.3948	C22H27NO6	O=C4NCC(=O)C4(=C(O)C=CC(=CC(C)C3OC2(OC(C=CC12(OC1))C3(C))(C))C)	Bisdehydrostemoninine_A_Bisdehydrostemoninine_A	7.3896	C22H27NO6	O=C4OC3(OC2CCCN1C(=CC=C1C2C3(CC))C(=O)CC(C(=O)O)C)(C=C4C)
Ciprofloxacin_M+H	43	332.14	[M+H]+	Berkeleyamide_D_Berkeleyamide_D	7.7611	C18H21NO5	Erythratine_7Œ±-Hydroxy	7.749	C18H21NO5	OC4C=C2C(O)CN3CCC1=CC=5OCOC=5(C=C1C23CC4(OC))	NCGC00385876-01_C18H21NO5_Tazettine_M+H	7.73	C18H21NO5	OC24(OCC1=CC=5OCOC=5(C=C1C34(C=CC(OC)CC3(N(C)C2))))	Erythratidine_11Œæ-Hydroxy,_2-ketone,_O16-de-Me	7.7281	C18H21NO5	O=C4C=C2CCN3CC(O)C1=CC(O)=C(OC)C=C1C23CC4(OC)	Dunaliine_A_Dunaliine_A	7.7277	C18H21NO5	O=C1C(C(=O)C(O)(C(OC)=C1C)C)=C(N)CCC2=CC=C(O)C=C2	Dunaliine_A_(S)-form	7.7277	C18H21NO5	O=C1C(C(=O)C(O)(C(OC)=C1C)C)=C(N)CCC2=CC=C(O)C=C2	Littoraline_Littoraline	7.7257	C18H21NO5	OC24(N(C)CC3OCC1=CC=5OCOC=5(C=C1C34(C=CC(OC)C2)))	Amabiline_2-Epimer,_2-Ac	7.7108	C18H21NO5	O=C(OC3CCC4N2CC1=CC=5OCOC=5(C=C1C4(CC2)(C3(O))))C	Amabiline_1,2-Diepimer,_2-Ac	7.7077	C18H21NO5	O=C(OC3CCC4N2CC1=CC=5OCOC=5(C=C1C4(CC2)(C3(O))))C	Haemanthidine_3-Epimer,_O6-Me	7.7074	C18H21NO5	OC4CN2C(OC)C1=CC=5OCOC=5(C=C1C34(C=CC(OC)CC23))
Levofloxacin_M+H	34	362.151	[M+H]+	Simmondsin_4-O-De-Me	7.6602	C15H23NO9	7-Hydroxy-7-methyl-6,8-dioxo-2H,7H-3-isoquinolinecarboxylic_acid_7-O-(2Œæ,4Œæ-Dimethylhexanoyl)	7.5767	C19H23NO6	O=C(O)C1=CC2=CC(=O)C(OC(=O)C(C)CC(C)CC)(C(=O)C2(=CN1))C	Lunidonine_2'Œæ-Alcohol,_Ac	7.5595	C19H23NO6	O=C(OC(CC3=C(OC)C=2C=CC=1OCOC=1C=2N(C3(=O))C)C(C)C)C	Leptoclinidamine_B_(S)-form	7.5588	C16H19N5O5	O=C(O)C(NC(=O)C(=O)C2=CNC=1C=C(O)C=CC=12)CCCNC(=N)N	Leptoclinidamine_B_(R)-form	7.5588	C16H19N5O5	O=C(O)C(NC(=O)C(=O)C2=CNC=1C=C(O)C=CC=12)CCCNC(=N)N	Leptoclinidamine_B_Leptoclinidamine_B	7.5588	C16H19N5O5	O=C(O)C(NC(=O)C(=O)C2=CNC=1C=C(O)C=CC=12)CCCNC(=N)N	Crinafolidine_Crinafolidine	7.5519	C19H23NO6	O=CC1=C(OC)C=4OCOC=4(C=C1C23(C=CC(OC)CC3(N(C)CC2(O))))	5-Hydroxyhomolycorine_4Œ≤,12Œ≤-Epoxide,_O5-Me	7.5309	C19H23NO6	O=C1OC3C(OC)C5OC45(CCN(C)C4(C3(C2=CC(OC)=C(OC)C=C12)))	Bowdensine_1-Epimer,_O1-de-Ac	7.4239	C19H23NO6	O=C(OC3CCC4N2CC1=C(OC)C=5OCOC=5(C=C1C4(CC2)(C3(O))))C	Nerbowdine_3-Ac	7.4131	C19H23NO6	O=C(OC4CC(O)C35(C2=CC=1OCOC=1C(OC)=C2CN(CC3)C5(C4)))C
Gatifloxacin_M+H	50	376.166	[M+H]+	Seneciphylline_O-Ac	7.6199	C20H25NO6	Simmondsin_Simmondsin	7.599	C16H25NO9	N#CC=C2C(O)C(OC)C(OC)CC2(OC1OC(CO)C(O)C(O)C1(O))	Longanine_6-Ketone,_O8-Me	7.5591	C20H25NO6	O=C2CC35(C=1C(O)=C(OC)C=CC=1C4OC(OC)(C2(OC))C5(N(C)CC3)(C4))	Antibiotic_UCS_1025B_Antibiotic_UCS_1025B	7.5537	C20H25NO6	O=C1OC3C(O)(C(=O)N2CCC1C23(O))C(=O)C5C(C=CC4CCCCC45)C	Cynodine_N1-De-Me	7.4227	C22H21N3O3	O=C(OC(C1=CC=CC=C1)C3C(=O)N(C)CC3(C2=CN=CN2))C4=CC=CC=C4	Haplophyllidine_Œî1',2'-Isomer,_3'-hydroxy,_7-Ac	7.3777	C20H25NO6	O=C(OC2CCC1=C(OC)C=3C=COC=3(N=C1C2(OC)(C=CC(O)(C)C)))C	Macranthanine_Macranthanine	7.3763	C23H21NO4	O=C2C=5C=CC=1C=CC(OC=1C=5(NC=3C=4C=CC(OC=4(C=C(O)C2=3))(C)C))(C)C	Furo[2,3-b]quinoline-4,7,8-triol_7-O-(2R-Hydroxy-3-ethoxy-3-methylbutyl),_4,8-di-Me_ether	7.3707	C20H25NO6	OC(COC=3C=CC2=C(N=C1OC=CC1=C2(OC))C=3(OC))C(OCC)(C)C	2,7,11,13,15-Pentahydroxy-19,21-secohetisan-19-al_13-Ketone	7.3686	C20H25NO6	O=CC5(C)(CC(O)CC36(C1NC(C(O)C24(C(O)C(=C)C(C(=O)C12)C(O)C34))C56))	Almazole_D_Almazole_D	7.2939	C22H21N3O3	O=C(O)C=1N=C(OC=1C3=CNC2=CC=CC=C23)C(N(C)C)CC4=CC=CC=C4
MLS001333083-01!THIO-TEPA52-24-4_M+H	66	190.056	[M+H]+	6,7-Methylenedioxyisoquinoline_N-Oxide	5.8887	C10H7NO3	5-Isoxazolol_N-Benzoyl	5.8696	C10H7NO3	O=C1ON(C=C1)C(=O)C2=CC=CC=C2	Quisqualic_acid_Quisqualic_acid	5.8616	C5H7N3O5	O=C1ON(C(=O)N1)CC(N)C(=O)O	Quisqualic_acid_(S)-form	5.8616	C5H7N3O5	O=C1ON(C(=O)N1)CC(N)C(=O)O	3-(3,4,5-Trihydroxyphenyl)-2-propynoic_acid_4-Me_ether,_nitrile	5.843	C10H7NO3	N#CC#CC=1C=C(O)C(OC)=C(O)C=1	HMDB:HMDB00715-1000_Kynurenic_acid_M+H	5.8111	C10H7NO3	O=C(O)C1=CC(=O)C2=CC=CC=C2(N1)	4-Hydroxy-2-quinolinecarboxylic_acid_OH-form	5.8111	C10H7NO3	O=C(O)C1=CC(=O)C2=CC=CC=C2(N1)	HMDB:HMDB00715-999_Kynurenic_acid_M+H	5.8111	C10H7NO3	O=C(O)C1=CC(=O)C2=CC=CC=C2(N1)	4-Hydroxy-2-quinolinecarboxylic_acid_Oxo-form	5.8111	C10H7NO3	O=C(O)C1=CC(=O)C2=CC=CC=C2(N1)	HMDB:HMDB00715-1001_Kynurenic_acid_M+H	5.8111	C10H7NO3	O=C(O)C1=CC(=O)C2=CC=CC=C2(N1)
Isogoyazensolide_M+H	15	363.144	[M+H]+	Marmesin_O-(2,3-Dihydroxy-2-methylbutanoyl)	7.9442	C19H22O7	Antibiotic_LL-Z_1640-2_Antibiotic_LL-Z_1640-2	7.9365	C19H22O7	O=C1OC(C)CC=CC(=O)C(O)C(O)CC=CC2=CC(OC)=CC(O)=C12	Antibiotic_LL-Z_1640-2_5E-Isomer	7.9365	C19H22O7	O=C1OC(C)CC=CC(=O)C(O)C(O)CC=CC2=CC(OC)=CC(O)=C12	Excavatin_D_2',3',6',7'-Tetrahydro,_2'Œæ,3'Œæ-dihydroxy	7.9266	C19H22O7	O=C2OC=3C=C(OCC(O)C(O)(C)CC1OC(=O)C(C)C1)C=CC=3(C=C2)	4,8,13-Trihydroxy-1,1(10),5,7(11)-germacratetraen-12,6-olide_8,13-Di-Ac	7.9079	C19H22O7	O=C2OC1=CC(O)(C)CC=C=C(C)CC(OC(=O)C)C1=C2COC(=O)C	5,8-Dihydroxy-14-oxo-4(15),9,11(13)-germacratrien-12,6-olide_4Œ≤,15-Epoxide,_8-(2-methylpropenoyl)	7.9053	C19H22O7	O=CC2=CC(OC(=O)C(=C)C)C3C(=C)C(=O)OC3(C(O)C1(OC1)CCC2)	5,8-Dihydroxy-14-oxo-4(15),9,11(13)-germacratrien-12,6-olide_4Œ≤,15-Epoxide,_8-(2-methylpropenoyl)	7.9053	C19H22O7	O=CC2=CC(OC(=O)C(=C)C)C3C(=C)C(=O)OC3(C(O)C1(OC1)CCC2)	8,14-Dihydroxy-2-oxo-1(10),3,11(13)-guaiatrien-12,6-olide_11Œ≤,13-Dihydro,_8-O-(2-hydroxymethyl-2-propenoyl)	7.8966	C19H22O7	O=C(OC2CC(=C1C(=O)C=C(C)C1C3OC(=O)C(C)C23)CO)C(=C)CO	Pandangolide_3_Pandangolide_3	7.8962	C16H26O7S	O=C1OC(C)CCCCCC(O)C(=O)C(C1)SCC(O)C(=O)OC	4,8,9-Trihydroxy-1(10),2,11(13)-guaiatrien-12,6-olide_8,9-Di-Ac	7.8865	C19H22O7	O=C1OC3C(C1(=C))C(OC(=O)C)C(OC(=O)C)C(=C2C=CC(O)(C)C23)C
Eriodictyol_7,3'-dimethyl_ether_M+H	20	317.102	[M+H]+	1,2,4-Benzenetriol,_8CI,_9CI_2-Me_ether,_4-O-(4-hydroxy-3-methoxy-E-cinnamoyl)	8.3174	C17H16O6	1,2,4-Benzenetriol,_8CI,_9CI_2-Me_ether,_4-O-(4-hydroxy-2-methoxy-E-cinnamoyl)	8.2988	C17H16O6	O=C(OC=1C=CC(O)=C(OC)C=1)C=CC=2C=CC(O)=CC=2(OC)	1,3,6,8-Tetrahydroxy-2-methylanthraquinone_1,2-Dihydro,_6,8-di-Me_ether	8.261	C17H16O6	O=C2C3=CC(OC)=C(C(OC)=C3(C(=O)C1=C2(C=C(O)CC1(O))))C	2,5,6,7-Tetrahydroxyflavanone_6,7-Di-Me_ether	8.2317	C17H16O6	O=C2C3=C(O)C(OC)=C(OC)C=C3(OC(O)(C1=CC=CC=C1)C2)	4',5,7,8-Tetrahydroxyflavanone_4',8-Di-Me_ether	8.1976	C17H16O6	O=C2C=3C(O)=CC(O)=C(OC)C=3(OC(C1=CC=C(OC)C=C1)C2)	2',5,7,8-Tetrahydroxyflavanone_2',8-Di-Me_ether	8.1976	C17H16O6	O=C2C=3C(O)=CC(O)=C(OC)C=3(OC(C1=CC=CC=C1(OC))C2)	4',6,7,8-Tetrahydroxyflavanone_4',6-Di-Me_ether	8.1868	C17H16O6	O=C2C3=CC(OC)=C(O)C(O)=C3(OC(C1=CC=C(OC)C=C1)C2)	2',3,4,4',6'-Pentahydroxychalcone_2',4'-Di-Me_ether	8.1832	C17H16O6	O=C(C=CC=1C=CC(O)=C(O)C=1)C2=C(O)C=C(OC)C=C2(OC)	4',5,7-Trihydroxyflavan-8-carboxylic_acid_Me_ester	8.1734	C17H16O6	O=C(OC)C3=C(O)C=C(O)C2=C3(OC(C1=CC=C(O)C=C1)CC2)	Mucroquinone_(R)-form	8.1645	C17H16O6	O=C1C=C(C(=O)C=C1(OC))C3COC=2C(OC)=C(O)C=CC=2C3
MLS002153961-01!Ethotoin86-35-1_M+H	23	205.097	[M+H]+	3,4-Dihydro-4-hydroxy-2-naphthalenecarboxylic_acid_Me_ether	6.5141	C12H12O3	2,6-Dideoxy-lyxo-hexose,_9CI_Me_glycoside,_3-Ac	6.5108	C9H16O5	O=C(OC1CC(OC)OC(C)C1(O))C	MLS002153961-01!Ethotoin86-35-1_M+H	6.5002	C11H12N2O2	O=C2NC(C=1C=CC=CC=1)C(=O)N2CC	4-C-Acetyl-2,6-dideoxy-xylo-hexose_Me_glycoside	6.4999	C9H16O5	O=C(C)C1(O)(C(O)CC(OC)OC1(C))	4-C-Acetyl-2,6-dideoxy-xylo-hexose_Me_glycoside	6.4999	C9H16O5	O=C(C)C1(O)(C(O)CC(OC)OC1(C))	Cytisine_N-(Carboxymethyl)	6.429	C11H12N2O2	O=C1C=CC=C2N1CC3C(=O)NCC2C3	Cytisine_11-Oxo	6.429	C11H12N2O2	O=C1C=CC=C2N1CC3C(=O)NCC2C3	11-Nor-3,5,6,8-iridanetetrol_11-Nor-3,5,6,8-iridanetetrol	6.4147	C9H16O5	OC1OCC2C(O)(C)CC(O)C2(O)(C1)	11-Nor-3,5,6,8-iridanetetrol_(3Œ≤,5Œ≤,6Œ±,8Œ≤)-form	6.4147	C9H16O5	OC1OCC2C(O)(C)CC(O)C2(O)(C1)	11-Nor-3,5,6,8-iridanetetrol_(3Œ≤,5Œ≤,6Œ≤,8Œ≤)-form	6.4147	C9H16O5	OC1OCC2C(O)(C)CC(O)C2(O)(C1)
MLS001074086-01!_M+H	93	202.099	[M+H]+	4-Hydroxy-2-pyrrolidinecarboxylic_acid_N-Ac,_Et_ester	5.7195	C9H15NO4	5-Oxo-2-pyrrolidinecarboxylic_acid_2Œæ-Hydroxy-1Œæ-methylpropyl_ester	5.7068	C9H15NO4	O=C(OC(C)C(O)C)C1NC(=O)CC1	4-Hydroxy-2-pyrrolidinone,_9CI_N-tert-Butyloxycarbonyl	5.7053	C9H15NO4	O=C(OC(C)(C)C)N1C(=O)CC(O)C1	2,5-Pyrrolidinedicarboxylic_acid,_CAS_N-Me,_di-Me_ester	5.6531	C9H15NO4	O=C(OC)C1N(C)C(C(=O)OC)CC1	Proline,_9CI_N-Ethoxycarbonyl,_Me_ester	5.6492	C9H15NO4	O=C(OCC)N1CCCC1(C(=O)OC)	2,6-Piperidinedicarboxylic_acid_Di-Me_ester	5.637	C9H15NO4	O=C(OC)C1NC(C(=O)OC)CCC1	2,6-Piperidinedicarboxylic_acid_Di-Me_ester	5.637	C9H15NO4	O=C(OC)C1NC(C(=O)OC)CCC1	3-Aminodihydro-2(3H)-furanone,_8CI,_9CI_N-tert-Butyloxycarbonyl	5.6366	C9H15NO4	O=C(OC(C)(C)C)NC1C(=O)OCC1	1-Aminocyclopropanecarboxylic_acid,_9CI_N-tert-Butyloxycarbonyl	5.6309	C9H15NO4	O=C(OC(C)(C)C)NC1(C(=O)O)(CC1)	2-Methyl-2-propenoic_acid,_9CI_4-(Cyanomethyl)phenyl_ester	5.6294	C12H11NO2	N#CC1=CC=C(C=C1)COC(=O)C(=C)C
N-(2,5-dioxocyclopentyl)acetamide_M+H	5	156.065	[M+H]+	7-Oxo-1-azabicyclo[3.2.0]heptane-2-carboxylic_acid,_9CI_(2R,5R)-form	8.3766	C7H9NO3	7-Oxo-1-azabicyclo[3.2.0]heptane-2-carboxylic_acid,_9CI_(2S,5R)-form	8.3766	C7H9NO3	O=C(O)C2N1C(=O)CC1CC2	7-Oxo-1-azabicyclo[3.2.0]heptane-2-carboxylic_acid,_9CI_7-Oxo-1-azabicyclo[3.2.0]heptane-2-carboxylic_acid,_9CI	8.3766	C7H9NO3	O=C(O)C2N1C(=O)CC1CC2	2-Amino-3-(3-furanyl)propanoic_acid_(¬±)-form	8.3759	C7H9NO3	O=C(O)C(N)CC1=COC=C1	2-Amino-3-(3-furanyl)propanoic_acid_(S)-form	8.3759	C7H9NO3	O=C(O)C(N)CC1=COC=C1	2-Amino-3-(3-furanyl)propanoic_acid_2-Amino-3-(3-furanyl)propanoic_acid	8.3759	C7H9NO3	O=C(O)C(N)CC1=COC=C1	6-Amino-5-hydroxy-1,3-cyclohexadiene-1-carboxylic_acid,_9CI_6-Amino-5-hydroxy-1,3-cyclohexadiene-1-carboxylic_acid,_9CI	8.3346	C7H9NO3	O=C(O)C1=CC=CC(O)C1(N)	6-Amino-5-hydroxy-1,3-cyclohexadiene-1-carboxylic_acid,_9CI_(5S,6S)-form	8.3346	C7H9NO3	O=C(O)C1=CC=CC(O)C1(N)	4-Ethylidene-5-oxo-2-pyrrolidinecarboxylic_acid_4-Ethylidene-5-oxo-2-pyrrolidinecarboxylic_acid	8.2985	C7H9NO3	O=C(O)C1NC(=O)C(=CC)C1	2-Acetyl-3-hydroxyfuran_Me_ether,_oxime	8.2819	C7H9NO3	ON=C(C=1OC=CC=1(OC))C
MLS001148387-01!_M+H	96	164.045	[M+H]+	2-Amino-3-hydroxybutanedioic_acid_Œ≤-Me_ester	6.0851	C5H9NO5	Tartaric_acid_Amide,_Me_ester	5.992	C5H9NO5	O=C(OC)C(O)C(O)C(=N)O	HMDB:HMDB01890-1795_Acetylcysteine_M+H	5.9627	C5H9NO3S	O=C(O)C(NC(=O)C)CS	HMDB:HMDB01890-1796_Acetylcysteine_M+H	5.9627	C5H9NO3S	O=C(O)C(NC(=O)C)CS	HMDB:HMDB01890-1797_Acetylcysteine_M+H	5.9627	C5H9NO3S	O=C(O)C(NC(=O)C)CS	Aspartic_acid,_INN,_USAN_N-Methoxy	5.9615	C5H9NO5	O=C(O)CC(NOC)C(=O)O	2-Amino-3-methylbutanedioic_acid_N-Hydroxy	5.9406	C5H9NO5	O=C(O)C(NO)C(C(=O)O)C	Tartaric_acid_Methylamide	5.9232	C5H9NO5	O=C(O)C(O)C(O)C(=O)NC	3-Amino-2-hydroxypentanedioic_acid_3-Amino-2-hydroxypentanedioic_acid	5.9126	C5H9NO5	O=C(O)CC(N)C(O)C(=O)O	3-Amino-2-hydroxypentanedioic_acid_(+)-form	5.9126	C5H9NO5	O=C(O)CC(N)C(O)C(=O)O
Quercetin_3,7-dimethyl_ether_M+H	30	331.081	[M+H]+	Erdin_Bis(dechloro),_Me_ester	7.8412	C17H14O7	Erdin_Bis(dechloro),_Me_ester	7.8412	C17H14O7	O=C3C=C(OC)C1(OC2=CC(=CC(O)=C2(C1(=O)))C)C(=C3)C(=O)OC	Erdin_Bis(dechloro),_Me_ester	7.8405	C17H14O7	O=C3C=C(OC)C1(OC2=CC(=CC(O)=C2(C1(=O)))C)C(=C3)C(=O)OC	Arizonin_C_O7-De-Me	7.7223	C17H14O7	O=C2OC3C=1C(=O)C=4C=CC(OC)=C(O)C=4(C(=O)C=1C(OC3(C2))C)	Arizonin_C_O8-De-Me	7.7223	C17H14O7	O=C2OC3C=1C(=O)C=4C=CC(O)=C(OC)C=4(C(=O)C=1C(OC3(C2))C)	Pulvinatal_6-Demethoxy	7.6567	C17H14O7	O=CC1=C(OC)C(O)=C(O)C=2C=3C(=O)OC(C=CC)=CC=3(OCC1=2)	FR_901235_6-O-De-Me	7.6235	C17H14O7	O=C3C1=C(O)C=C(O)C2=C1C(=C(O)C=C2C)C(=O)C3(O)CC(=O)C	Remerin_Remerin	7.5704	C17H14O7	O=C1C=C(C(=O)C=C1(OC))C2OC=3C(O)=CC(OC)=CC=3(C(=O)C2)	3,5,8-Trihydroxy-6-methoxy-2-(5-oxo-1,3-hexadienyl)-1,4-naphthoquinone_3,5,8-Trihydroxy-6-methoxy-2-(5-oxo-1,3-hexadienyl)-1,4-naphthoquinone	7.5702	C17H14O7	O=C(C=CC=CC=1C(=O)C=2C(O)=CC(OC)=C(O)C=2(C(=O)C=1(O)))C	3,5,8-Trihydroxy-6-methoxy-2-(5-oxo-1,3-hexadienyl)-1,4-naphthoquinone_(E,E)-form	7.5702	C17H14O7	O=C(C=CC=CC=1C(=O)C=2C(O)=CC(OC)=C(O)C=2(C(=O)C=1(O)))C
MLS002153992-01!Vidarabine5536-17-4_M+H	79	268.104	[M+H]+	2,3-Dihydro-7-methoxy-3-(3-pyridinylmethylene)-4H-1-benzopyran-4-one_(E)-form	5.809	C16H13NO3	2,3-Dihydro-7-methoxy-3-(3-pyridinylmethylene)-4H-1-benzopyran-4-one_2,3-Dihydro-7-methoxy-3-(3-pyridinylmethylene)-4H-1-benzopyran-4-one	5.809	C16H13NO3	O=C2C=3C=CC(OC)=CC=3(OCC2(=CC1=CN=CC=C1))	Hippadine_4-Hydroxy,_deoxo,_4,5-dihydro	5.7944	C16H13NO3	OC4C3=CC=CC=2C1=CC=5OCOC=5(C=C1CN(C=23)C4)	Antibiotic_Tu_3010_Antibiotic_Tu_3010	5.7641	C13H17NO3S	O=C1C(=C(O)C(C=C(C=C)C)(CC(=N)O)S1)CC	Antibiotic_U_68204_Antibiotic_U_68204	5.7361	C13H17NO3S	O=C1C(=C(O)C(C=C(C=C)C)(CC)S1)CC(=N)O	Eritadenine_Me_ester	5.7098	C10H13N5O4	O=C(OC)C(O)C(O)CN2C=NC1=C(N=CN=C12)N	Claulansine_E_Claulansine_E	5.6954	C16H13NO3	O=C2C1=CC=3C4=CC=CC=C4(NC=3(C(OC)=C1C(O)C2))	7-Ribofuranosyladenine_7-Ribofuranosyladenine	5.681	C10H13N5O4	OCC3OC(N2C=NC1=NC=NC(N)=C12)C(O)C3(O)	Adenosine,_8CI,_9CI,_BAN,_USAN_1'-Epimer	5.681	C10H13N5O4	OCC3OC(N2C=NC1=C(N=CN=C12)N)C(O)C3(O)	7-Ribofuranosyladenine_Œ≤-D-form	5.681	C10H13N5O4	OCC3OC(N2C=NC1=NC=NC(N)=C12)C(O)C3(O)
Luteolin_3',4'-dimethyl_ether_M+H	10	315.086	[M+H]+	Anhydrofomentariol_Anhydrofomentariol	8.2077	C17H14O6	Vermistatin_O6-De-Me	8.2057	C17H14O6	O=C2OC(C1=COC(C=CC)=CC1(=O))C=3C(OC)=CC(O)=CC2=3	Norkhellol_1'-Angeloyl	8.1709	C17H14O6	O=C(OCC=1OC=2C=C3OC=CC3(=C(O)C=2(C(=O)C=1)))C(=CC)C	Aflatoxin_B_1R-Alcohol	8.1527	C17H14O6	O=C4OC2=C(C(OC)=CC=1OC3OC=CC3(C=12))C5=C4C(O)CC5	Aflatoxin_B_1S-Alcohol	8.1527	C17H14O6	O=C4OC2=C(C(OC)=CC=1OC3OC=CC3(C=12))C5=C4C(O)CC5	2-Hydroxy-6-(3,6,8-trihydroxy-1-methyl-2-naphthalenyl)-4H-pyran-4-one_2-Me_ether	8.0495	C17H14O6	O=C1C=C(OC(=C1)C=3C(O)=CC2=CC(O)=CC(O)=C2C=3C)OC	3,3',4',7-Tetrahydroxyflavone_7-Et_ether	8.0125	C17H14O6	O=C1C(O)=C(OC=2C=C(OCC)C=CC1=2)C=3C=CC(O)=C(O)C=3	3,5,6,7-Tetrahydroxy-1,4-phenanthraquinone_3,5,7-Tri-Me_ether	7.9889	C17H14O6	O=C3C=C(OC)C(=O)C2=C3(C=CC1=CC(OC)=C(O)C(OC)=C12)	3,5,6,7-Tetrahydroxy-1,4-phenanthraquinone_3,6,7-Tri-Me_ether	7.9889	C17H14O6	O=C3C=C(OC)C(=O)C2=C3(C=CC1=CC(OC)=C(OC)C(O)=C12)	Aflatoxin_B_8,9-Dihydro	7.9838	C17H14O6	O=C4OC2=C(C(OC)=CC=1OC3OCCC3(C=12))C5=C4C(=O)CC5
2-methoxy-1,4-naphthoquinone_M+H	16	189.054	[M+H]+	4-Methyl-2-quinazolinecarboxylic_acid_4-Methyl-2-quinazolinecarboxylic_acid	8.0873	C10H8N2O2	10-Hydroxy-2-decene-4,6,8-triynoic_acid_Me_ester	7.8056	C11H8O3	O=C(OC)C=CC#CC#CC#CCO	4-Hydroxy-6-phenyl-2(1H)-pyranone,_9CI_4-Hydroxy-6-phenyl-2(1H)-pyranone,_9CI	7.796	C11H8O3	O=C1OC(=CC(O)=C1)C2=CC=CC=C2	10-Hydroxy-8-decene-2,4,6-triynoic_acid,_9CI_Me_ester	7.7958	C11H8O3	O=C(C#CC#CC#CC=CCO)OC	3(5)-Pyrazolecarboxylic_acid,_9CI_N-Ph	7.7871	C10H8N2O2	O=C(O)C2=CC=NN2(C1=CC=CC=C1)	8-Hydroxy-3-methyl-1,2-naphthoquinone_8-Hydroxy-3-methyl-1,2-naphthoquinone	7.765	C11H8O3	O=C1C(=O)C(=CC=2C=CC=C(O)C1=2)C	8-Hydroxy-6-methyl-1,2-naphthoquinone_8-Hydroxy-6-methyl-1,2-naphthoquinone	7.761	C11H8O3	O=C1C=CC=2C=C(C=C(O)C=2(C1(=O)))C	2-(4-Methyl-2-furanyl)-1,4-benzoquinone_2-(4-Methyl-2-furanyl)-1,4-benzoquinone	7.7517	C11H8O3	O=C1C=CC(=O)C(=C1)C=2OC=C(C=2)C	2-Benzoyl-3-hydroxyfuran_2-Benzoyl-3-hydroxyfuran	7.7452	C11H8O3	O=C(C1=CC=CC=C1)C=2OC=CC=2(O)	methyl_quinoxaline-2-carboxylate_M+H	7.7314	C10H8N2O2	O=C(OC)C1=NC2=CC=CC=C2(N=C1)
4-Methylumbelliferone_M+H	12	177.054	[M+H]+	5-Hydroxy-4-methyl-2H-1-benzopyran-2-one_5-Hydroxy-4-methyl-2H-1-benzopyran-2-one	8.526	C10H8O3	7-Hydroxy-4-methyl-2H-1-benzopyran-2-one,_9CI_7-Hydroxy-4-methyl-2H-1-benzopyran-2-one,_9CI	8.526	C10H8O3	O=C2OC=1C=C(O)C=CC=1C(=C2)C	4-Methylumbelliferone_M+H	8.526	C10H8O3	O=C2OC1=CC(O)=CC=C1C(=C2)C	NCGC00016345-11!7-hydroxy-4-methylchromen-2-one_M+H	8.526	C10H8O3	O=C2OC=1C=C(O)C=CC=1C(=C2)C	7-Hydroxy-3-methyl-2H-1-benzopyran-2-one_7-Hydroxy-3-methyl-2H-1-benzopyran-2-one	8.4395	C10H8O3	O=C1OC=2C=C(O)C=CC=2(C=C1C)	7-Hydroxy-6-methyl-2H-1-benzopyran-2-one,_9CI_7-Hydroxy-6-methyl-2H-1-benzopyran-2-one,_9CI	8.3666	C10H8O3	O=C1OC=2C=C(O)C(=CC=2(C=C1))C	7-Hydroxy-8-methyl-2H-1-benzopyran-2-one,_9CI_7-Hydroxy-8-methyl-2H-1-benzopyran-2-one,_9CI	8.3666	C10H8O3	O=C1OC2=C(C=C1)C=CC(O)=C2C	8-Hydroxy-5-methyl-2H-1-benzopyran-2-one,_9CI_8-Hydroxy-5-methyl-2H-1-benzopyran-2-one,_9CI	8.3666	C10H8O3	O=C1OC2=C(O)C=CC(=C2(C=C1))C	4-Hydroxy-3-methyl-2H-1-benzopyran-2-one,_9CI_4-Hydroxy-3-methyl-2H-1-benzopyran-2-one,_9CI	8.3258	C10H8O3	O=C1OC2=CC=CC=C2(C(O)=C1C)	4-Hydroxy-5-methyl-2H-1-benzopyran-2-one,_9CI_4-Hydroxy-5-methyl-2H-1-benzopyran-2-one,_9CI	8.279	C10H8O3	O=C1OC2=CC=CC(=C2(C(O)=C1))C
7-Methoxy-4-methylcoumarin_M+H	22	191.07	[M+H]+	3,4-Dihydro-4-hydroxy-2-naphthalenecarboxylic_acid_(Œæ)-form	8.1	C11H10O3	3,4-Dihydro-4-hydroxy-2-naphthalenecarboxylic_acid_3,4-Dihydro-4-hydroxy-2-naphthalenecarboxylic_acid	8.1	C11H10O3	O=C(O)C2=CC1=CC=CC=C1C(O)C2	3,4-Dihydro-4-hydroxy-2-naphthalenecarboxylic_acid_(-)-form	8.1	C11H10O3	O=C(O)C2=CC1=CC=CC=C1C(O)C2	3,5-Dimethyl-7-benzofurancarboxylic_acid_3,5-Dimethyl-7-benzofurancarboxylic_acid	7.9515	C11H10O3	O=C(O)C2=CC(=CC1=C2(OC=C1C))C	5,6-Dihydro-6-(4-hydroxyphenyl)-2H-pyran-2-one_5,6-Dihydro-6-(4-hydroxyphenyl)-2H-pyran-2-one	7.9384	C11H10O3	O=C2OC(C1=CC=C(O)C=C1)CC=C2	5,6-Dihydro-6-(4-hydroxyphenyl)-2H-pyran-2-one_(¬±)-form	7.9384	C11H10O3	O=C2OC(C1=CC=C(O)C=C1)CC=C2	5,6-Dihydro-6-(4-hydroxyphenyl)-2H-pyran-2-one_(S)-form	7.9384	C11H10O3	O=C2OC(C1=CC=C(O)C=C1)CC=C2	Harveynone_Harveynone	7.9253	C11H10O3	O=C1C(C#CC(=C)C)=CC(O)C2OC12	Harveynone_(-)-form	7.9253	C11H10O3	O=C1C(C#CC(=C)C)=CC(O)C2OC12	Harveynone_(+)-form	7.9253	C11H10O3	O=C1C(C#CC(=C)C)=CC(O)C2OC12
7-Acetoxycoumarin_M+H	6	205.049	[M+H]+	2-Methyl-4-oxo-4H-1-benzopyran-5-carboxylic_acid_2-Methyl-4-oxo-4H-1-benzopyran-5-carboxylic_acid	8.8088	C11H8O4	2-Methyl-4-oxo-4H-1-benzopyran-8-carboxylic_acid_2-Methyl-4-oxo-4H-1-benzopyran-8-carboxylic_acid	8.8088	C11H8O4	O=C(O)C1=CC=CC=2C(=O)C=C(OC1=2)C	3-(6-Hydroxy-5-benzofuranyl)-2-propenoic_acid_(E)-form	8.7766	C11H8O4	O=C(O)C=CC1=CC=2C=COC=2(C=C1(O))	3-(6-Hydroxy-5-benzofuranyl)-2-propenoic_acid_(Z)-form	8.7766	C11H8O4	O=C(O)C=CC1=CC=2C=COC=2(C=C1(O))	3-(4-Hydroxy-5-benzofuranyl)-2-propenoic_acid_(Z)-form	8.7766	C11H8O4	O=C(O)C=CC=1C=CC=2OC=CC=2(C=1(O))	3-(4-Hydroxy-5-benzofuranyl)-2-propenoic_acid_(E)-form	8.7766	C11H8O4	O=C(O)C=CC=1C=CC=2OC=CC=2(C=1(O))	3-(4-Hydroxy-5-benzofuranyl)-2-propenoic_acid_3-(4-Hydroxy-5-benzofuranyl)-2-propenoic_acid	8.7766	C11H8O4	O=C(O)C=CC=1C=CC=2OC=CC=2(C=1(O))	3-(6-Hydroxy-5-benzofuranyl)-2-propenoic_acid_3-(6-Hydroxy-5-benzofuranyl)-2-propenoic_acid	8.7766	C11H8O4	O=C(O)C=CC1=CC=2C=COC=2(C=C1(O))	6-Acetyl-7-hydroxy-2H-1-benzopyran-2-one,_9CI_6-Acetyl-7-hydroxy-2H-1-benzopyran-2-one,_9CI	8.6797	C11H8O4	O=C1OC2=CC(O)=C(C=C2(C=C1))C(=O)C	8-Hydroxy-2H-1-benzopyran-2-one,_9CI_Ac	8.5113	C11H8O4	O=C1OC=2C(OC(=O)C)=CC=CC=2(C=C1)
MLS001304049-01!ISOPROTERENOL_HYDROCHLORIDE51-30-9_M+H	61	248.105	[M+H]+	3-Thiomorpholinecarboxylic_acid,_9CI_N-tert-Butyloxycarbonyl	6.0225	C10H17NO4S	2-Hydroxy-2-methylpropanoic_acid,_9CI_Nitrile,_O-Œ≤-D-glucopyranoside	5.9449	C10H17NO6	N#CC(OC1OC(CO)C(O)C(O)C1(O))(C)C	Agelaspongin_Agelaspongin	5.9016	C11H13N5O2	O=C2C1=CC=CN1C34(NC(=N)NC4(O)(CCCN23))	5-Oxo-2-pyrrolidinecarboxylic_acid_N-Benzoyl,_Me_ester	5.8956	C13H13NO4	O=C(OC)C2N(C(=O)C1=CC=CC=C1)C(=O)CC2	3-Acetyl-2,5-dihydro-4-hydroxy-5-(4-hydroxybenzyl)-1H-pyrrol-2-one_3-Acetyl-2,5-dihydro-4-hydroxy-5-(4-hydroxybenzyl)-1H-pyrrol-2-one	5.8947	C13H13NO4	O=C1NC(C(O)=C1C(=O)C)CC2=CC=C(O)C=C2	3-Hydroxy-1-methyl-3-(2-oxopropyl)-2,4(1H,3H)-quinolinedione_(¬±)-form	5.8896	C13H13NO4	O=C2C1=CC=CC=C1N(C(=O)C2(O)CC(=O)C)C	4-Oxo-2-pyrrolidinecarboxylic_acid_N-Benzoyl,_Me_ester	5.8847	C13H13NO4	O=C(OC)C2N(C(=O)C1=CC=CC=C1)CC(=O)C2	3-Hydroxy-1-methyl-3-(2-oxopropyl)-2,4(1H,3H)-quinolinedione_3-Hydroxy-1-methyl-3-(2-oxopropyl)-2,4(1H,3H)-quinolinedione	5.8822	C13H13NO4	O=C2C1=CC=CC=C1N(C(=O)C2(O)CC(=O)C)C	Evernitrose_Ac	5.8653	C10H17NO6	O=C(OC1OC(C)C(OC)C(N(=O)=O)(C)C1)C	1,2,3,4-Tetrahydro-4-oxo-2-quinolinecarboxylic_acid_N-Ac,_Me_ester	5.8523	C13H13NO4	O=C(OC)C1N(C(=O)C)C2=CC=CC=C2(C(=O)C1)
MLS002152943-01!Theophylline58-55-9_M+H	23	181.072	[M+H]+	8,10-Dihydroxy-4,6-decadiyn-3-one,_9CI_8,10-Dihydroxy-4,6-decadiyn-3-one,_9CI	6.6696	C10H12O3	5,6-Dihydro-6-(4-oxo-2-pentenyl)-2H-pyran-2-one_5,6-Dihydro-6-(4-oxo-2-pentenyl)-2H-pyran-2-one	6.6168	C10H12O3	O=C1OC(CC=C1)CC=CC(=O)C	5,6-Dihydro-6-(4-oxo-2-pentenyl)-2H-pyran-2-one_(5R,7E)-form	6.6168	C10H12O3	O=C1OC(CC=C1)CC=CC(=O)C	Dihydro-5-(5-hydroxy-1,3-hexadienyl)-2(3H)-furanone_5'-Ketone	6.6065	C10H12O3	O=C1OC(C=CC=CC(=O)C)CC1	3-(2-Furanyl)-2-propenoic_acid,_9CI_Propyl_ester	6.5849	C10H12O3	O=C(OCCC)C=CC=1OC=CC=1	Pyrenolide_B_Pyrenolide_B	6.5812	C10H12O3	O=C1OC(C)CCC=CC(=O)C=C1	1,8-Dihydroxy-4,6-decadiyn-3-one,_9CI_1,8-Dihydroxy-4,6-decadiyn-3-one,_9CI	6.5614	C10H12O3	O=C(C#CC#CC(O)CC)CCO	1,8-Dihydroxy-4,6-decadiyn-3-one,_9CI_(R)-form	6.5614	C10H12O3	O=C(C#CC#CC(O)CC)CCO	1,8-Dihydroxy-4,6-decadiyn-3-one,_9CI_(S)-form	6.5614	C10H12O3	O=C(C#CC#CC(O)CC)CCO	Secostrychnosine_Secostrychnosine	6.5535	C10H12O3	O=C2OCCC1C2(=COCC1(C=C))
7-Methoxycoumarin_M+H	11	177.054	[M+H]+	7-Hydroxy-4-methyl-2H-1-benzopyran-2-one,_9CI_7-Hydroxy-4-methyl-2H-1-benzopyran-2-one,_9CI	8.4795	C10H8O3	NCGC00016345-11!7-hydroxy-4-methylchromen-2-one_M+H	8.4795	C10H8O3	O=C2OC=1C=C(O)C=CC=1C(=C2)C	4-Methylumbelliferone_M+H	8.4795	C10H8O3	O=C2OC1=CC(O)=CC=C1C(=C2)C	5-Hydroxy-4-methyl-2H-1-benzopyran-2-one_5-Hydroxy-4-methyl-2H-1-benzopyran-2-one	8.4795	C10H8O3	O=C2OC1=CC=CC(O)=C1C(=C2)C	2-Acetyl-7-hydroxybenzofuran_2-Acetyl-7-hydroxybenzofuran	8.4507	C10H8O3	O=C(C=1OC=2C(O)=CC=CC=2(C=1))C	7-Hydroxy-3-methyl-2H-1-benzopyran-2-one_7-Hydroxy-3-methyl-2H-1-benzopyran-2-one	8.4127	C10H8O3	O=C1OC=2C=C(O)C=CC=2(C=C1C)	2-Hydroxy-5-methyl-4H-1-benzopyran-4-one,_9CI_2-Hydroxy-5-methyl-4H-1-benzopyran-4-one,_9CI	8.4014	C10H8O3	O=C1C=C(O)OC2=CC=CC(=C12)C	7-Hydroxy-6-methyl-2H-1-benzopyran-2-one,_9CI_7-Hydroxy-6-methyl-2H-1-benzopyran-2-one,_9CI	8.3734	C10H8O3	O=C1OC=2C=C(O)C(=CC=2(C=C1))C	7-Hydroxy-8-methyl-2H-1-benzopyran-2-one,_9CI_7-Hydroxy-8-methyl-2H-1-benzopyran-2-one,_9CI	8.3734	C10H8O3	O=C1OC2=C(C=C1)C=CC(O)=C2C	3-(3,4-Methylenedioxyphenyl)propenal_3-(3,4-Methylenedioxyphenyl)propenal	8.3701	C10H8O3	O=CC=CC=1C=CC=2OCOC=2(C=1)
7-Acetoxy-4-methylcoumarin_M+H	15	219.065	[M+H]+	Lanceolune_C_Lanceolune_C	8.2813	C12H10O4	5-Acetyl-3-methyl-7-benzofurancarboxylic_acid_5-Acetyl-3-methyl-7-benzofurancarboxylic_acid	8.2802	C12H10O4	O=C(O)C2=CC(=CC1=C2(OC=C1C))C(=O)C	6-Acetyl-5-hydroxy-4-methyl-2H-1-benzopyran-2-one,_9CI_6-Acetyl-5-hydroxy-4-methyl-2H-1-benzopyran-2-one,_9CI	8.2533	C12H10O4	O=C2OC=1C=CC(C(=O)C)=C(O)C=1C(=C2)C	7-Acetoxy-4-methylcoumarin_M+H	8.1709	C12H10O4	O=C2OC1=CC(OC(=O)C)=CC=C1C(=C2)C	7-Hydroxy-4-methyl-2H-1-benzopyran-2-one,_9CI_Ac	8.1709	C12H10O4	O=C2OC=1C=C(OC(=O)C)C=CC=1C(=C2)C	Diaportheone_B_3a,9a-Didehydro	8.1452	C12H10O4	O=C1C3=C(O)C=CC=C3(OC2=C1C(O)CC2)	2,5-Diacetyl-6-hydroxybenzofuran_2,5-Diacetyl-6-hydroxybenzofuran	8.1233	C12H10O4	O=C(C=1OC2=CC(O)=C(C=C2(C=1))C(=O)C)C	2-Oxo-2H-1-benzopyran-4-carboxylic_acid,_9CI_Et_ester	8.1207	C12H10O4	O=C2OC1=CC=CC=C1C(=C2)C(=O)OCC	5,7-Dihydroxy-2H-1-benzopyran-2-one,_9CI_5-O-(2-Propenyl)	8.0276	C12H10O4	O=C1OC2=CC(O)=CC(OCC=C)=C2(C=C1)	Hydantocidin_Hydantocidin	7.9889	C7H10N2O6	O=C2NC(=O)C1(OC(CO)C(O)C1(O))(N2)
Eucalyptin_M+H	37	327.122	[M+H]+	Vulgaxanthin_II_5-Alcohol	8.0459	C14H18N2O7	Thymidine_3',5'-Di-Ac	8.0159	C14H18N2O7	O=C(OCC2OC(N1C=C(C(=O)NC1(=O))C)CC2(OC(=O)C))C	Uridine_2',3'-O-Isopropylidene,_5'-Ac	7.9514	C14H18N2O7	O=C1C=CN(C(=O)N1)C2OC(COC(=O)C)C3OC(OC23)(C)C	N-Alanylthreonine,_9CI_N-(2,3-Dihydroxybenzoyl)	7.8376	C14H18N2O7	O=C(O)C(N(C(=O)C=1C=CC=C(O)C=1(O))C(=O)C(N)C)C(O)C	Moracin_D_3'',4''-Dihydro,_3''Œæ-hydroxy	7.7824	C19H18O5	OC=1C=CC=2C=C(OC=2(C=1))C4=CC(O)=C3C(OC(C)(C)C(O)C3)=C4	3,4-Dihydro-2,5-dimethoxy-2-phenyl-2H-furo[2,3-h]-1-benzopyran-4-ol_(2R*,4S*)-form	7.7595	C19H18O5	OC3C4=C(OC)C=C1OC=CC1=C4(OC(OC)(C2=CC=CC=C2)C3)	3,4-Dihydro-2,5-dimethoxy-2-phenyl-2H-furo[2,3-h]-1-benzopyran-4-ol_3,4-Dihydro-2,5-dimethoxy-2-phenyl-2H-furo[2,3-h]-1-benzopyran-4-ol	7.7595	C19H18O5	OC3C4=C(OC)C=C1OC=CC1=C4(OC(OC)(C2=CC=CC=C2)C3)	Pongamone_E_Pongamone_E	7.7595	C19H18O5	OC2C4=C(OC(OC)(C1=CC=CC=C1)C2)C=C3OC=CC3=C4(OC)	7-Hydroxy-3-(1,3,5-heptatrienyl)-7-methyl-6H-2-benzopyran-6,8(7H)-dione_7-Ac	7.7139	C19H18O5	O=C(OC2(C(=O)C=C1C=C(OC=C1C2(=O))C=CC=CC=CC)C)C	2,3-Dihydro-3-methyl-7-(1-propenyl)-2-(2,3,4-trihydroxyphenyl)-1,4-benzodioxin_7,8-Didehydro,_2'-Me_ether	7.7039	C19H18O5	OC=1C=CC(=C(OC)C=1(O))C=2OC=3C=C(C=CC=3(OC=2C))C=CC
Nigrosporapyrone_D_M+H	6	169.049	[M+H]+	4-Ethyl-2-oxo-2H-pyran-6-carboxylic_acid,_9CI_4-Ethyl-2-oxo-2H-pyran-6-carboxylic_acid,_9CI	8.7819	C8H8O4	5-Hydroxymethyl-2-furancarboxaldehyde,_9CI_Ac	8.756	C8H8O4	O=CC=1OC(=CC=1)COC(=O)C	2-(Hydroxyacetyl)furan_Ac	8.7191	C8H8O4	O=C(OCC(=O)C=1OC=CC=1)C	Griffonilide_Griffonilide	8.6911	C8H8O4	O=C2OC1C(C=CC(O)C1(O))=C2	Xanthofusin_Xanthofusin	8.6902	C8H8O4	O=C1OC(=CC(=O)C)C(O)=C1C	4-Hydroxy-6-methyl-2H-pyran-2-one,_9CI_Ac	8.6866	C8H8O4	O=C1OC(=CC(OC(=O)C)=C1)C	1-Hydroxy-4-oxo-2,5-cyclohexadiene-1-acetic_acid_1-Hydroxy-4-oxo-2,5-cyclohexadiene-1-acetic_acid	8.6306	C8H8O4	O=C1C=CC(O)(C=C1)CC(=O)O	4-Acetyl-3-hydroxy-6-methyl-2H-pyran-2-one_4-Acetyl-3-hydroxy-6-methyl-2H-pyran-2-one	8.6286	C8H8O4	O=C1OC(=CC(C(=O)C)=C1(O))C	3-Acetyl-4-hydroxy-6-methyl-2H-pyran-2-one,_9CI_3-Acetyl-4-hydroxy-6-methyl-2H-pyran-2-one,_9CI	8.5597	C8H8O4	O=C1OC(=CC(O)=C1C(=O)C)C	3,3a,7,7a-Tetrahydro-3a-hydroxy-2,6-benzofurandione,_9CI_3,3a,7,7a-Tetrahydro-3a-hydroxy-2,6-benzofurandione,_9CI	8.5523	C8H8O4	O=C1OC2CC(=O)C=CC2(O)(C1)
Altertoxin_I_M+H	2	353.102	[M+H]+	Derrone_3'-Hydroxy	7.5398	C20H16O6	Atalantoflavone_3'-Hydroxy	7.5391	C20H16O6	O=C1C=C(OC=2C=3C=CC(OC=3(C=C(O)C1=2))(C)C)C=4C=CC(O)=C(O)C=4	Subelliptenone_D_Subelliptenone_D	7.526	C20H16O6	O=C1C=3C=C4C=COC4(=C(O)C=3(OC2=C1C(O)=C(O)C=C2C(C=C)(C)C))	Subelliptenone_C_Subelliptenone_C	7.526	C20H16O6	O=C1C=3C=C4C=COC4(=C(O)C=3(OC2=C(O)C=C(C(O)=C12)C(C=C)(C)C))	Penangianaxanthone_Penangianaxanthone	7.526	C20H16O6	O=C2C=4C=CC(O)=C(O)C=4(OC3=C1C=COC1=C(C(O)=C23)C(C=C)(C)C)	Cladospirone_E_Cladospirone_E	7.5251	C20H16O6	O=C1CCC(O)C56(OC16(C2(OC3=CC=CC=4C=CC=C(O2)C3=4)C(O)C=C5))	3,8,9-Trihydroxy-2-prenylcoumestan_3,8,9-Trihydroxy-2-prenylcoumestan	7.507	C20H16O6	O=C3OC=1C=C(O)C(=CC=1C=4OC=2C=C(O)C(O)=CC=2C3=4)CC=C(C)C	3,8,9-Trihydroxy-7-prenylcoumestan_3,8,9-Trihydroxy-7-prenylcoumestan	7.507	C20H16O6	O=C3OC=1C=C(O)C=CC=1C=4OC2=CC(O)=C(O)C(=C2C3=4)CC=C(C)C	3,4,9-Trihydroxy-8-prenylcoumestan_3,4,9-Trihydroxy-8-prenylcoumestan	7.507	C20H16O6	O=C3OC=1C(O)=C(O)C=CC=1C=4OC=2C=C(O)C(=CC=2C3=4)CC=C(C)C	3,8,9-Trihydroxy-10-prenylcoumestan_3,8,9-Trihydroxy-10-prenylcoumestan	7.507	C20H16O6	O=C3OC=1C=C(O)C=CC=1C=4OC2=C(C=C(O)C(O)=C2CC=C(C)C)C3=4
Alternariol_M+H	2	259.06	[M+H]+	5,6,8-Trihydroxy-2-methyl-4H-naphtho[2,3-b]pyran-4-one,_9CI_5,6,8-Trihydroxy-2-methyl-4H-naphtho[2,3-b]pyran-4-one,_9CI	8.0868	C14H10O5	2,4,5,7-Tetrahydroxy-9H-fluoren-9-one_4-Me_ether	8.0489	C14H10O5	O=C2C=1C=C(O)C=C(O)C=1C=3C(OC)=CC(O)=CC2=3	1,6-Dihydroxy-7-hydroxymethylxanthone_1,6-Dihydroxy-7-hydroxymethylxanthone	8.0489	C14H10O5	O=C1C=3C=C(C(O)=CC=3(OC2=CC=CC(O)=C12))CO	1,7-Dihydroxy-3-hydroxymethylxanthone_1,7-Dihydroxy-3-hydroxymethylxanthone	8.0489	C14H10O5	O=C1C=3C=C(O)C=CC=3(OC2=CC(=CC(O)=C12)CO)	1,4,5,7-Tetrahydroxy-9H-fluoren-9-one_5-Me_ether	8.0489	C14H10O5	O=C2C=1C=C(O)C=C(OC)C=1C3=C(O)C=CC(O)=C23	2-(3,5-Dihydroxyphenyl)-4,5-dihydroxybenzofuran_2-(3,5-Dihydroxyphenyl)-4,5-dihydroxybenzofuran	8.0405	C14H10O5	OC=1C=C(O)C=C(C=1)C=2OC=3C=CC(O)=C(O)C=3(C=2)	2-(3,5-Dihydroxyphenyl)-5,6-dihydroxybenzofuran_2-(3,5-Dihydroxyphenyl)-5,6-dihydroxybenzofuran	8.0405	C14H10O5	OC=1C=C(O)C=C(C=1)C=2OC=3C=C(O)C(O)=CC=3(C=2)	2-(3,5-Dihydroxyphenyl)-4,6-dihydroxybenzofuran_2-(3,5-Dihydroxyphenyl)-4,6-dihydroxybenzofuran	8.0405	C14H10O5	OC1=CC(O)=CC(=C1)C=2OC3=CC(O)=CC(O)=C3(C=2)	6-Hydroxy-2-(2,4,5-trihydroxyphenyl)benzofuran_6-Hydroxy-2-(2,4,5-trihydroxyphenyl)benzofuran	8.0405	C14H10O5	OC=1C=CC=2C=C(OC=2(C=1))C3=CC(O)=C(O)C=C3(O)	6-Hydroxy-2-(2,3,4-trihydroxyphenyl)benzofuran_6-Hydroxy-2-(2,3,4-trihydroxyphenyl)benzofuran	8.0405	C14H10O5	OC=1C=CC=2C=C(OC=2(C=1))C=3C=CC(O)=C(O)C=3(O)
Alterperylenol_M+H	3	351.086	[M+H]+	Nodulisporin_C_Nodulisporin_C	8.8231	C20H14O6	Dictyomedin_A_3'-Demethoxy	8.7248	C20H14O6	O=C(O)C3=CC(C1=CC=C(O)C=C1)=C4OC2=CC(O)=C(OC)C=C2C4(=C3)	3',4,4',5-Tetrahydroxy-2,7'-cycloligna-7,7'-dien-9',9-olide_4,5-Methylene,_3'-Me_ether	8.7016	C20H14O6	O=C3OCC=4C=C1C=C5OCOC5(=CC1=C(C=2C=CC(O)=C(OC)C=2)C3=4)	3,3',4,4'-Tetrahydroxy-2,7'-cycloligna-7,7'-dien-9',9-olide_3,4-Methylene,_3'-Me_ether	8.7016	C20H14O6	O=C4OCC=5C=C2C=CC=1OCOC=1C2=C(C=3C=CC(O)=C(OC)C=3)C4=5	3',4,4',5-Tetrahydroxy-2,7'-cycloligna-7,7'-dien-9,9'-olide_4,5-Methylene,_3'-Me_ether	8.7002	C20H14O6	O=C5OCC3=C5(C=C1C=C4OCOC4(=CC1=C3(C=2C=CC(O)=C(OC)C=2)))	3',4,4',5-Tetrahydroxy-2,7'-cycloligna-7,7'-dien-9',9-olide_3',4'-Methylene,_4-Me_ether	8.6955	C20H14O6	O=C4OCC=5C=C1C=C(O)C(OC)=CC1=C(C=2C=CC=3OCOC=3(C=2))C4=5	3',4,4',5-Tetrahydroxy-2,7'-cycloligna-7,7'-dien-9',9-olide_3',4'-Methylene,_5-Me_ether	8.6955	C20H14O6	O=C4OCC=5C=C1C=C(OC)C(O)=CC1=C(C=2C=CC=3OCOC=3(C=2))C4=5	Antibiotic_RF_3192C_6,6'-Dideoxy,_1'-alcohol	8.6366	C20H14O6	O=C4C=C3OC2(O)(C(C=1C=CC=C(O)C=1C(O)C2)=C3C=5C=CC=C(O)C4=5)	Salvileucantholide_Salvileucantholide	8.6222	C20H14O6	O=C6OCC2C6(=CC5OC5(C1=C(C4=C(C=C12)C(=O)OC4(C3=COC=C3))C))	Palmarumycin_CP_2,3-Dihydro,_2R,8-dihydroxy	8.6144	C20H14O6	O=C5C1=C(O)C=CC(O)=C1C2(OC3=CC=CC=4C=CC=C(O2)C3=4)C(O)C5
MLS001074098-01!_M+H	59	164.045	[M+H]+	N-Carboxymethylserine_N-Carboxymethylserine	6.0311	C5H9NO5	N-Carboxymethylserine_(S)-form	6.0311	C5H9NO5	O=C(O)CNC(C(=O)O)CO	2-Amino-3-hydroxypentanedioic_acid_(2R,3S)-form	5.9864	C5H9NO5	O=C(O)CC(O)C(N)C(=O)O	2-Amino-3-hydroxypentanedioic_acid_(2S,3S)-form	5.9864	C5H9NO5	O=C(O)CC(O)C(N)C(=O)O	2-Amino-3-hydroxypentanedioic_acid_(2RS,3SR)-form	5.9864	C5H9NO5	O=C(O)CC(O)C(N)C(=O)O	2-Amino-3-hydroxypentanedioic_acid_2-Amino-3-hydroxypentanedioic_acid	5.9864	C5H9NO5	O=C(O)CC(O)C(N)C(=O)O	2-Amino-3-hydroxypentanedioic_acid_(2RS,3RS)-form	5.9864	C5H9NO5	O=C(O)CC(O)C(N)C(=O)O	2-Amino-3-hydroxypentanedioic_acid_(2S,3R)-form	5.9864	C5H9NO5	O=C(O)CC(O)C(N)C(=O)O	2-Amino-3-hydroxybutanedioic_acid_Œ≤-Me_ester	5.9254	C5H9NO5	O=C(O)C(N)C(O)C(=O)OC	2-Amino-4-hydroxypentanedioic_acid_(2R,4R)-form	5.8894	C5H9NO5	O=C(O)C(O)CC(N)C(=O)O
3,5-Dicaffeoylquininic_acid_M+H	6	517.134	[M+H]+	7-Hydroxy-6-methoxy-2H-1-benzopyran-2-one,_9CI_O-[3,4-Dihydroxy-E-cinnamoyl-(‚Üí4)-Œ≤-D-glucopyranoside]	7.621	C25H24O12	1,4-Di-O-caffeoylquinic_acid_1,4-Di-O-caffeoylquinic_acid	7.574	C25H24O12	O=C(OC2C(O)CC(OC(=O)C=CC=1C=CC(O)=C(O)C=1)(C(=O)O)CC2(O))C=CC=3C=CC(O)=C(O)C=3	1,4-Di-O-caffeoylquinic_acid_4,5-Diepimer	7.574	C25H24O12	O=C(OC2C(O)CC(OC(=O)C=CC=1C=CC(O)=C(O)C=1)(C(=O)O)CC2(O))C=CC=3C=CC(O)=C(O)C=3	1,5-Di-O-caffeoylquinic_acid_(E,E)-form	7.569	C25H24O12	O=C(OC2CC(OC(=O)C=CC=1C=CC(O)=C(O)C=1)(C(=O)O)CC(O)C2(O))C=CC=3C=CC(O)=C(O)C=3	3,5-Di-O-caffeoylquinic_acid_3,5-Di-O-caffeoylquinic_acid	7.569	C25H24O12	O=C(OC2CC(O)(C(=O)O)CC(OC(=O)C=CC=1C=CC(O)=C(O)C=1)C2(O))C=CC=3C=CC(O)=C(O)C=3	1,5-Di-O-caffeoylquinic_acid_1,5-Di-O-caffeoylquinic_acid	7.569	C25H24O12	O=C(OC2CC(OC(=O)C=CC=1C=CC(O)=C(O)C=1)(C(=O)O)CC(O)C2(O))C=CC=3C=CC(O)=C(O)C=3	3,5-Di-O-caffeoylquinic_acid_3-Epimer	7.569	C25H24O12	O=C(OC2CC(O)(C(=O)O)CC(OC(=O)C=CC=1C=CC(O)=C(O)C=1)C2(O))C=CC=3C=CC(O)=C(O)C=3	3,5-Di-O-caffeoylquinic_acid_7'Z-Isomer	7.569	C25H24O12	O=C(OC2CC(O)(C(=O)O)CC(OC(=O)C=CC=1C=CC(O)=C(O)C=1)C2(O))C=CC=3C=CC(O)=C(O)C=3	1,3-Di-O-caffeoylquinic_acid_1-Epimer	7.569	C25H24O12	O=C(OC2CC(OC(=O)C=CC=1C=CC(O)=C(O)C=1)(C(=O)O)CC(O)C2(O))C=CC=3C=CC(O)=C(O)C=3	3,5-Di-O-caffeoylquinic_acid_7''Z-Isomer	7.569	C25H24O12	O=C(OC2CC(O)(C(=O)O)CC(OC(=O)C=CC=1C=CC(O)=C(O)C=1)C2(O))C=CC=3C=CC(O)=C(O)C=3
5-O-Caffeoylquinic_acid_methyl_ester_M+H	4	369.118	[M+H]+	4-O-Caffeoylquinic_acid_Me_ester	7.7455	C17H20O9	5-O-Caffeoylquinic_acid_Me_ester	7.7415	C17H20O9	O=C(OC1CC(O)(C(=O)OC)CC(O)C1(O))C=CC=2C=CC(O)=C(O)C=2	NCGC00380274-01!methyl_(1S,3R,4R,5R)-3-[(E)-3-(3,4-dihydroxyphenyl)prop-2-enoyl]oxy-1,4,5-trihydroxycyclohexane-1-carboxylate_M+H	7.7415	C17H20O9	O=C(OC1CC(O)(C(=O)OC)CC(O)C1(O))C=CC2=CC=C(O)C(O)=C2	5-O-Caffeoylquinic_acid_methyl_ester_M+H	7.7415	C17H20O9	O=C(OC1CC(O)(C(=O)OC)CC(O)C1(O))C=CC2=CC=C(O)C(O)=C2	3-O-Caffeoylquinic_acid_1-Me_ether	7.7374	C17H20O9	O=C(OC1CC(OC)(C(=O)O)CC(O)C1(O))C=CC=2C=CC(O)=C(O)C=2	4-O-Caffeoylquinic_acid_3-Me_ether	7.7374	C17H20O9	O=C(OC1C(O)CC(O)(C(=O)O)CC1(OC))C=CC=2C=CC(O)=C(O)C=2	7-Hydroxy-6-(2-hydroxyethyl)-2H-1-benzopyran-2-one_2'-O-Œ≤-D-Glucopyranoside	7.7305	C17H20O9	O=C1OC=2C=C(O)C(=CC=2(C=C1))CCOC3OC(CO)C(O)C(O)C3(O)	3-O-Caffeoylquinic_acid_4-Me_ether	7.7297	C17H20O9	O=C(OC1CC(O)(C(=O)O)CC(O)C1(OC))C=CC=2C=CC(O)=C(O)C=2	6-(3,4-Dihydroxyphenyl)-5,6-dihydro-2H-pyran-2-one_4'-O-Œ≤-D-Glucopyranoside	7.6876	C17H20O9	O=C3OC(C=2C=CC(OC1OC(CO)C(O)C(O)C1(O))=C(O)C=2)CC=C3	NCGC00380877-01_C17H20O9_Cyclohexanecarboxylic_acid,_1,3,5-trihydroxy-4-[[(2E)-3-(4-hydroxy-3-methoxyphenyl)-1-oxo-2-propen-1-yl]oxy]-,_(1alpha,3alpha,4alpha,5beta)-_M+H	7.683	C17H20O9	O=C(OC1C(O)CC(O)(C(=O)O)CC1(O))C=CC2=CC=C(O)C(OC)=C2
MLS001076511-01!PARGYLINE_HYDROCHLORIDE306-07-0_M+H	58	196.088	[M+H]+	1,2,3,4-Tetrahydro-4,6,7-trihydroxy-1-methylisoquinoline_(1R*,4R*)-form	6.1945	C10H13NO3	1,2,3,4-Tetrahydro-4,6,7-trihydroxy-1-methylisoquinoline_1,2,3,4-Tetrahydro-4,6,7-trihydroxy-1-methylisoquinoline	6.1945	C10H13NO3	OC=1C=C2C(=CC=1(O))C(NCC2(O))C	1,2,3,4-Tetrahydro-4,6,7-trihydroxy-1-methylisoquinoline_(1R*,4S*)-form	6.1945	C10H13NO3	OC=1C=C2C(=CC=1(O))C(NCC2(O))C	Linavuline_Linavuline	6.1897	C10H13NO3	O=C1NC(=O)C(CO)C2C1=C(C)CC2	Tyrosine,_8CI,_9CI_N-Me	6.1621	C10H13NO3	O=C(O)C(NC)CC1=CC=C(O)C=C1	Tyrosine,_8CI,_9CI_N-Me	6.1621	C10H13NO3	O=C(O)C(NC)CC1=CC=C(O)C=C1	Tyrosine,_8CI,_9CI_Me_ether	6.1361	C10H13NO3	O=C(O)C(N)CC1=CC=C(OC)C=C1	Tyrosine,_8CI,_9CI_Me_ether	6.1361	C10H13NO3	O=C(O)C(N)CC1=CC=C(OC)C=C1	Tyrosine,_8CI,_9CI_Me_ether	6.1361	C10H13NO3	O=C(O)C(N)CC1=CC=C(OC)C=C1	2-Amino-3-(3-hydroxymethylphenyl)propanoic_acid_(S)-form	6.1298	C10H13NO3	O=C(O)C(N)CC=1C=CC=C(C=1)CO
"R-4-benzyl-3-((R)-3-hydroxy-2,2-dimethyloctanoyl)-5,5-dimethyloxazolidin-2-one"_M+H	57	376.248	[M+H]+	17-Amino-3,7,11-cembratrien-16,2-olid-19-oic_acid_N,N-Di-Me	6.4822	C22H33NO4	Daphnilactone_B_2-Hydroxy,_parent_hydroxyacid	6.4713	C22H33NO4	O=C(O)CCC35(C1=CCCC1CCC2CN4CC(C)C(O)(CCC23(CO))C45)	"R-4-benzyl-3-((R)-3-hydroxy-2,2-dimethyloctanoyl)-5,5-dimethyloxazolidin-2-one"_M+H	6.3949	C22H33NO4	O=C1OC(C)(C)C(N1C(=O)C(C)(C)C(O)CCCCC)CC2=CC=CC=C2	"S-4-benzyl-3-((S)-3-hydroxy-2,2-dimethyloctanoyl)_-5,5-dimethyloxazolidin-2-one"_M+H	6.3949	C22H33NO4	O=C1OC(C)(C)C(N1C(=O)C(C)(C)C(O)CCCCC)CC2=CC=CC=C2	Sinulamine_II_O13-De-Ac,_13-ketone	6.3891	C22H33NO4	O=C2OC1C=C(C)CCC=C(C)CCC3OC3(C(=O)CC1C2CN(C)C)(C)	Cyclizidine_6-O-(3-Methylbutanoyl)	6.3726	C22H33NO4	O=C(OC4C(C=C(C=CC1CC1)C)N3CCC2OC2C3C4(O)(C))CC(C)C	Icaceine_Icaceine	6.3381	C22H33NO4	O=C2OC3C=C1C5OCC(N(C)C)C5(C)(CCC1C4(C)(CCC(O)C2(C)C34))	Atisine,_9CI_7Œ≤,19R-Dihydroxy	6.3162	C22H33NO4	OC1C(=C)C5CCC16(C(O)CC4C2(C)(CCCC4(C3OCCN3(C2(O)))C6(C5)))	9(11),15-Pimaradien-3-ol_O-(2-Hydroxyamino-2-oxoacetyl)	6.2982	C22H33NO4	O=C(OC3CCC2(C1=CCC(C=C)(C)CC1CCC2C3(C)(C))(C))C(=O)NO	Tuberostemonine_3-Epimer	6.2855	C22H33NO4	O=C1OC(CC1C)C3N2CCCCC5C2C(C3)C4C(OC(=O)C4(C))C5(CC)
4,5-Dicaffeoyl_quinic_acid_M+H	5	517.134	[M+H]+	7-Hydroxy-6-methoxy-2H-1-benzopyran-2-one,_9CI_O-[3,4-Dihydroxy-E-cinnamoyl-(‚Üí4)-Œ≤-D-glucopyranoside]	8.1477	C25H24O12	1,4-Di-O-caffeoylquinic_acid_1,4-Di-O-caffeoylquinic_acid	8.1182	C25H24O12	O=C(OC2C(O)CC(OC(=O)C=CC=1C=CC(O)=C(O)C=1)(C(=O)O)CC2(O))C=CC=3C=CC(O)=C(O)C=3	1,4-Di-O-caffeoylquinic_acid_4,5-Diepimer	8.1182	C25H24O12	O=C(OC2C(O)CC(OC(=O)C=CC=1C=CC(O)=C(O)C=1)(C(=O)O)CC2(O))C=CC=3C=CC(O)=C(O)C=3	1,5-Di-O-caffeoylquinic_acid_(E,E)-form	8.1166	C25H24O12	O=C(OC2CC(OC(=O)C=CC=1C=CC(O)=C(O)C=1)(C(=O)O)CC(O)C2(O))C=CC=3C=CC(O)=C(O)C=3	1,3-Di-O-caffeoylquinic_acid_1,3-Di-O-caffeoylquinic_acid	8.1166	C25H24O12	O=C(OC2CC(OC(=O)C=CC=1C=CC(O)=C(O)C=1)(C(=O)O)CC(O)C2(O))C=CC=3C=CC(O)=C(O)C=3	3,5-Di-O-caffeoylquinic_acid_1-Epimer	8.1166	C25H24O12	O=C(OC2CC(O)(C(=O)O)CC(OC(=O)C=CC=1C=CC(O)=C(O)C=1)C2(O))C=CC=3C=CC(O)=C(O)C=3	1,5-Di-O-caffeoylquinic_acid_1,5-Di-O-caffeoylquinic_acid	8.1166	C25H24O12	O=C(OC2CC(OC(=O)C=CC=1C=CC(O)=C(O)C=1)(C(=O)O)CC(O)C2(O))C=CC=3C=CC(O)=C(O)C=3	3,5-Di-O-caffeoylquinic_acid_3-Epimer	8.1166	C25H24O12	O=C(OC2CC(O)(C(=O)O)CC(OC(=O)C=CC=1C=CC(O)=C(O)C=1)C2(O))C=CC=3C=CC(O)=C(O)C=3	NCGC00380583-01!(1S,3R,4R,5R)-1,3-bis[[(E)-3-(3,4-dihydroxyphenyl)prop-2-enoyl]oxy]-4,5-dihydroxycyclohexane-1-carboxylic_acid_M+H	8.1166	C25H24O12	O=C(OC2CC(OC(=O)C=CC=1C=CC(O)=C(O)C=1)(C(=O)O)CC(O)C2(O))C=CC3=CC=C(O)C(O)=C3	3,5-Dicaffeoylquininic_acid_M+H	8.1166	C25H24O12	O=C(OC2CC(O)(C(=O)O)CC(OC(=O)C=CC1=CC=C(O)C(O)=C1)C2(O))C=CC3=CC=C(O)C(O)=C3
4'-Methoxy-7-O-beta-D-glucopyranosyl-8,3'-dihydroxyflavanone_M+H	8	465.139	[M+H]+	2',3,3',4,4'-Pentahydroxychalcone_4-Me_ether,_3'-O-Œ≤-D-glucopyranoside	8.1211	C22H24O11	2',3,4,4',6'-Pentahydroxychalcone_3-Me_ether,_2'-O-Œ≤-D-glucopyranoside	8.1211	C22H24O11	O=C(C=CC=1C=CC(O)=C(OC)C=1)C3=C(O)C=C(O)C=C3(OC2OC(CO)C(O)C(O)C2(O))	2',3,3',4,4'-Pentahydroxychalcone_3-Me_ether,_4'-O-Œ≤-D-glucopyranoside	8.1211	C22H24O11	O=C(C=CC=1C=CC(O)=C(OC)C=1)C=3C=CC(OC2OC(CO)C(O)C(O)C2(O))=C(O)C=3(O)	2',3,3',4,4'-Pentahydroxychalcone_4-Me_ether,_4'-O-Œ≤-D-glucopyranoside	8.1211	C22H24O11	O=C(C=CC=1C=CC(OC)=C(O)C=1)C=3C=CC(OC2OC(CO)C(O)C(O)C2(O))=C(O)C=3(O)	NCGC00386048-01!5-hydroxy-2-[1-hydroxy-4-[(2R,3R,4S,5S,6R)-3,4,5-trihydroxy-6-(hydroxymethyl)oxan-2-yl]oxycyclohexa-2,5-dien-1-yl]-7-methoxychromen-4-one_M+H	8.0551	C22H24O11	O=C1C=C(OC2=CC(OC)=CC(O)=C12)C4(O)(C=CC(OC3OC(CO)C(O)C(O)C3(O))C=C4)	Protogenkwanin_4'-O-Œ≤-D-Glucopyranoside	8.0551	C22H24O11	O=C1C=C(OC2=CC(OC)=CC(O)=C12)C4(O)(C=CC(OC3OC(CO)C(O)C(O)C3(O))C=C4)	1,2,3,5-Benzenetetrol,_8CI,_9CI_5-O-(4-Methoxy-E-cinnamoyl),_3-O-Œ≤-D-glucopyranoside	8.0516	C22H24O11	O=C(OC2=CC(O)=C(O)C(OC1OC(CO)C(O)C(O)C1(O))=C2)C=CC3=CC=C(OC)C=C3	3',4',5,7-Tetrahydroxyisoflavanone_4'-Me_ether,_7-O-Œ≤-D-glucopyranoside	8.0474	C22H24O11	O=C2C4=C(O)C=C(OC1OC(CO)C(O)C(O)C1(O))C=C4(OCC2C=3C=CC(OC)=C(O)C=3)	4'-Methoxy-7-O-beta-D-glucopyranosyl-8,3'-dihydroxyflavanone_M+H	8.0459	C22H24O11	O=C3C4=CC=C(OC1OC(CO)C(O)C(O)C1(O))C(O)=C4(OC(C=2C=CC(OC)=C(O)C=2)C3)	3',5,7-Trihydroxy-4'-methoxyflavanone_7-O-Œ≤-D-Glucopyranoside	8.0271	C22H24O11	O=C3C4=C(O)C=C(OC1OC(CO)C(O)C(O)C1(O))C=C4(OC(C=2C=CC(OC)=C(O)C=2)C3)
MLS000559484-01!Priscoline_M+H	84	197.084	[M+H]+	2,3-Dihydroxy-5,6-dimethylbenzoic_acid_2-Me_ether	6.0981	C10H12O4	2,4-Dihydroxy-3,6-dimethylbenzoic_acid,_8CI,_9CI_2-Me_ether	6.0906	C10H12O4	O=C(O)C1=C(OC)C(=C(O)C=C1C)C	2,4-Dihydroxy-3,6-dimethylbenzoic_acid,_8CI,_9CI_4-Me_ether	6.0906	C10H12O4	O=C(O)C1=C(O)C(=C(OC)C=C1C)C	3,4-Dihydroxybenzoic_acid_4-Et,_3-Me_ether	6.0779	C10H12O4	O=C(O)C=1C=CC(OCC)=C(OC)C=1	3,4-Dihydroxybenzoic_acid_3-Et,_4-Me_ether	6.0779	C10H12O4	O=C(O)C=1C=CC(OC)=C(OCC)C=1	2,6-Dihydroxybenzoic_acid,_9CI_Et,_Me_ether	6.0747	C10H12O4	O=C(O)C1=C(OC)C=CC=C1(OCC)	3-(3,4-Dihydroxyphenyl)propanoic_acid_3-Me_ether	6.026	C10H12O4	O=C(O)CCC=1C=CC(O)=C(OC)C=1	3-(3,4-Dihydroxyphenyl)propanoic_acid_4-Me_ether	6.026	C10H12O4	O=C(O)CCC=1C=CC(OC)=C(O)C=1	(3,4-Dihydroxyphenyl)acetic_acid,_8CI_3-Et_ether	6.0206	C10H12O4	O=C(O)CC=1C=CC(O)=C(OCC)C=1	2,6-Dihydroxy-4-methylbenzoic_acid,_8CI,_9CI_Di-Me_ether	6.0186	C10H12O4	O=C(O)C1=C(OC)C=C(C=C1(OC))C
7-O-??-(6???-trans-p-coumaroyl)-glucopyranosyl-8,3???,4???-trihydroxyflavanone_M+H	4	597.16	[M+H]+	3',4',5,7-Tetrahydroxyflavanone_7-O-[4-Hydroxy-E-cinnamoyl-(‚Üí6)-Œ≤-D-glucopyranoside]	8.181	C30H28O13	7-O-??-(6???-trans-p-coumaroyl)-glucopyranosyl-8,3???,4???-trihydroxyflavanone_M+H	8.181	C30H28O13	O=C(OCC4OC(OC1=CC=C2C(=O)CC(OC2(=C1(O)))C=3C=CC(O)=C(O)C=3)C(O)C(O)C4(O))C=CC5=CC=C(O)C=C5	3,4',5,7-Tetrahydroxyflavanone_7-O-[4-Hydroxy-E-cinnamoyl-(‚Üí4)-Œ≤-D-glucopyranoside]	8.172	C30H28O13	O=C(OC4C(O)C(O)C(OC1=CC(O)=C2C(=O)C(O)C(OC2(=C1))C3=CC=C(O)C=C3)OC4(CO))C=CC5=CC=C(O)C=C5	2',3,3',4,4'-Pentahydroxychalcone_4'-O-(4-Hydroxy-E-cinnamoyl-(‚Üí6)-Œ≤-D-glucopyranoside)	8.1255	C30H28O13	O=C(OCC3OC(OC=2C=CC(C(=O)C=CC=1C=CC(O)=C(O)C=1)=C(O)C=2(O))C(O)C(O)C3(O))C=CC4=CC=C(O)C=C4	4???-O-??-(6???-trans-p-coumaroyl)-glucopyranosyl_okanin_M+H	8.1255	C30H28O13	O=C(OCC3OC(OC=2C=CC(C(=O)C=CC=1C=CC(O)=C(O)C=1)=C(O)C=2(O))C(O)C(O)C3(O))C=CC4=CC=C(O)C=C4	Aloin,_BAN_5-Hydroxy,_6'-O-(3,4-dihydroxy-E-cinnamoyl)	8.0661	C30H28O13	O=C(OCC1OC(C(O)C(O)C1(O))C3C=4C=C(C=C(O)C=4(C(=O)C2=C(O)C=CC(O)=C23))CO)C=CC=5C=CC(O)=C(O)C=5	8-C-Œ≤-D-Glucopyranosyl-4',5,7-trihydroxyflavone_2''-O-(3,4-Dimethoxybenzoyl)	8.0231	C30H28O13	O=C(OC1C(OC(CO)C(O)C1(O))C3=C(O)C=C(O)C=2C(=O)C=C(OC=23)C4=CC=C(O)C=C4)C=5C=CC(OC)=C(OC)C=5	Robustaside_E_4'-O-Deacyl,_4'-O-(3,4-dihydroxy-E-cinnamoyl)	8.008	C30H28O13	O=C(OC3=CC=C(OC2OC(COC(=O)C=CC1(O)(C=CC(=O)C=C1))C(O)C(O)C2(O))C=C3)C=CC=4C=CC(O)=C(O)C=4	Robustaside_E_Robustaside_E	7.9779	C30H28O13	O=C(OC3=CC=C(OC2OC(COC(=O)C=CC1(O)(C=CC(=O)C=C1))C(O)C(O)C2(O))C=C3)C=CC4(O)(C=CC(=O)C=C4)	Arbutin_2,6-Bis-O-(2,5-dihydroxy-E-cinnamoyl)	7.9685	C30H28O13	O=C(OCC3OC(OC1=CC=C(O)C=C1)C(OC(=O)C=CC2=CC(O)=CC=C2(O))C(O)C3(O))C=CC4=CC(O)=CC=C4(O)
4'-Methoxy-7-O-(6''-acetyl)-??-D-glucopyranosyl-8,3'-dihydroxyflavanone_M+H	10	507.149	[M+H]+	2',3,3',4,4'-Pentahydroxychalcone_4-Me_ether,_4'-O-(6-O-acetyl-Œ≤-D-glucopyranoside)	7.1056	C24H26O12	2',3,3',4,4'-Pentahydroxychalcone_4-Me_ether,_3'-O-(6-O-acetyl-Œ≤-D-glucopyranoside)	7.1056	C24H26O12	O=C(OCC3OC(OC2=C(O)C=CC(C(=O)C=CC=1C=CC(OC)=C(O)C=1)=C2(O))C(O)C(O)C3(O))C	Protogenkwanin_4'-O-(6-O-Acetyl-Œ≤-D-glucopyranoside)	7.0902	C24H26O12	O=C(OCC4OC(OC1C=CC(O)(C=C1)C=2OC3=CC(OC)=CC(O)=C3(C(=O)C=2))C(O)C(O)C4(O))C	Protogenkwanin_4'-O-(2-O-Acetyl-Œ≤-D-glucopyranoside)	7.0824	C24H26O12	O=C(OC4C(OC1C=CC(O)(C=C1)C=2OC3=CC(OC)=CC(O)=C3(C(=O)C=2))OC(CO)C(O)C4(O))C	Streptonigrin,_USAN_Streptonigrin,_USAN	7.0749	C25H22N4O8	O=C(O)C4=NC(C1=NC=2C(=O)C(N)=C(OC)C(=O)C=2(C=C1))=C(N)C(C=3C=CC(OC)=C(OC)C=3(O))=C4C	3',4',5,7-Tetrahydroxyflavanone_3'-Me_ether,_7-O-(6-O-acetyl-Œ≤-D-glucopyranoside)	7.054	C24H26O12	O=C(OCC4OC(OC1=CC(O)=C2C(=O)CC(OC2(=C1))C=3C=CC(O)=C(OC)C=3)C(O)C(O)C4(O))C	4'-Methoxy-7-O-(6''-acetyl)-??-D-glucopyranosyl-8,3'-dihydroxyflavanone_M+H	7.0458	C24H26O12	O=C(OCC4OC(OC1=CC=C2C(=O)CC(OC2(=C1(O)))C=3C=CC(OC)=C(O)C=3)C(O)C(O)C4(O))C	2-Hydroxy-5-methyl-4H-1-benzopyran-4-one,_9CI_O-(Tetra-O-acetyl-Œ≤-D-glucopyranoside)	7.0124	C24H26O12	O=C(OCC3OC(OC=1OC2=CC=CC(=C2(C(=O)C=1))C)C(OC(=O)C)C(OC(=O)C)C3(OC(=O)C))C	Feralolide_3'-O-Œ≤-D-Glucopyranoside	6.9713	C24H26O12	O=C1OC(CC2=CC(O)=CC(O)=C12)CC4=CC(O)=CC(OC3OC(CO)C(O)C(O)C3(O))=C4(C(=O)C)	3-(3,4-Dihydroxyphenyl)propanoic_acid_4-O-[3,4-Dihydroxy-E-cinnamoyl-(‚Üí6)-Œ≤-D-glucopyranoside]	6.966	C24H26O12	O=C(OCC2OC(OC=1C=CC(=CC=1(O))CCC(=O)O)C(O)C(O)C2(O))C=CC=3C=CC(O)=C(O)C=3
3-Caffeoylquinic_acid_M+H	5	355.102	[M+H]+	Isobiflorin_Isobiflorin	6.3624	C16H18O9	Biflorin_Biflorin	6.3624	C16H18O9	O=C1C=C(OC=2C=C(O)C(=C(O)C1=2)C3OC(CO)C(O)C(O)C3(O))C	NCGC00384529-01!5,7-dihydroxy-2-methyl-8-[(2S,3R,4R,5S,6R)-3,4,5-trihydroxy-6-(hydroxymethyl)oxan-2-yl]chromen-4-one_M+H	6.3624	C16H18O9	O=C1C=C(OC=2C1=C(O)C=C(O)C=2C3OC(CO)C(O)C(O)C3(O))C	1-O-Caffeoylquinic_acid_1-O-Caffeoylquinic_acid	6.3407	C16H18O9	O=C(OC1(C(=O)O)(CC(O)C(O)C(O)C1))C=CC=2C=CC(O)=C(O)C=2	NCGC00180712-02!(3R,5R)-1-[(E)-3-(3,4-dihydroxyphenyl)prop-2-enoyl]oxy-3,4,5-trihydroxycyclohexane-1-carboxylic_acid_M+H	6.3407	C16H18O9	O=C(OC1(C(=O)O)(CC(O)C(O)C(O)C1))C=CC=2C=CC(O)=C(O)C=2	4-Caffeoylquinic_acid_M+H	6.3402	C16H18O9	O=C(OC1C(O)CC(O)(C(=O)O)CC1(O))C=CC=2C=CC(O)=C(O)C=2	4-O-Caffeoylquinic_acid_4-O-Caffeoylquinic_acid	6.3402	C16H18O9	O=C(OC1C(O)CC(O)(C(=O)O)CC1(O))C=CC=2C=CC(O)=C(O)C=2	NCGC00384991-01!(3R,5S)-4-[(E)-3-(3,4-dihydroxyphenyl)prop-2-enoyl]oxy-1,3,5-trihydroxycyclohexane-1-carboxylic_acid_M+H	6.3402	C16H18O9	O=C(OC1C(O)CC(O)(C(=O)O)CC1(O))C=CC=2C=CC(O)=C(O)C=2	NCGC00180861-02!(3R,5R)-4-[(E)-3-(3,4-dihydroxyphenyl)prop-2-enoyl]oxy-1,3,5-trihydroxycyclohexane-1-carboxylic_acid_M+H	6.3402	C16H18O9	O=C(OC1C(O)CC(O)(C(=O)O)CC1(O))C=CC=2C=CC(O)=C(O)C=2	5-O-Caffeoylquinic_acid_(E)-form	6.3397	C16H18O9	O=C(OC1CC(O)(C(=O)O)CC(O)C1(O))C=CC=2C=CC(O)=C(O)C=2
MLS001148121-01!_M+H	16	154.05	[M+H]+	6-Hydroxy-3-pyridinecarboxylic_acid_N-Me	6.7231	C7H7NO3	4-Hydroxy-3-pyridineacetic_acid_4-Hydroxy-3-pyridineacetic_acid	6.708	C7H7NO3	O=C(O)CC1=CNC=CC1(=O)	Maleimycin_Maleimycin	6.6845	C7H7NO3	O=C1NC(=O)C2=C1CCC2(O)	Maleimycin_(+)-form	6.6845	C7H7NO3	O=C1NC(=O)C2=C1CCC2(O)	Maleimycin_(¬±)-form	6.6845	C7H7NO3	O=C1NC(=O)C2=C1CCC2(O)	7-Oxo-1-azabicyclo[3.2.0]hept-2-ene-2-carboxylic_acid,_9CI_(S)-form	6.6361	C7H7NO3	O=C(O)C2=CCC1N2(C(=O)C1)	7-Oxo-1-azabicyclo[3.2.0]hept-2-ene-2-carboxylic_acid,_9CI_(¬±)-form	6.6361	C7H7NO3	O=C(O)C2=CCC1N2(C(=O)C1)	7-Oxo-1-azabicyclo[3.2.0]hept-2-ene-2-carboxylic_acid,_9CI_7-Oxo-1-azabicyclo[3.2.0]hept-2-ene-2-carboxylic_acid,_9CI	6.6361	C7H7NO3	O=C(O)C2=CCC1N2(C(=O)C1)	7-Oxo-1-azabicyclo[3.2.0]hept-2-ene-2-carboxylic_acid,_9CI_(R)-form	6.6361	C7H7NO3	O=C(O)C2=CCC1N2(C(=O)C1)	MLS001066415-01!3-Hydroxyanthranilic_acid_M+H	6.598	C7H7NO3	O=C(O)C=1C=CC=C(O)C=1(N)
4-Caffeoylquinic_acid_M+H	3	355.102	[M+H]+	1-O-Caffeoylquinic_acid_1-O-Caffeoylquinic_acid	8.6617	C16H18O9	NCGC00180712-02!(3R,5R)-1-[(E)-3-(3,4-dihydroxyphenyl)prop-2-enoyl]oxy-3,4,5-trihydroxycyclohexane-1-carboxylic_acid_M+H	8.6617	C16H18O9	O=C(OC1(C(=O)O)(CC(O)C(O)C(O)C1))C=CC=2C=CC(O)=C(O)C=2	4-O-Caffeoylquinic_acid_4-O-Caffeoylquinic_acid	8.6611	C16H18O9	O=C(OC1C(O)CC(O)(C(=O)O)CC1(O))C=CC=2C=CC(O)=C(O)C=2	4-Caffeoylquinic_acid_M+H	8.6611	C16H18O9	O=C(OC1C(O)CC(O)(C(=O)O)CC1(O))C=CC=2C=CC(O)=C(O)C=2	NCGC00384991-01!(3R,5S)-4-[(E)-3-(3,4-dihydroxyphenyl)prop-2-enoyl]oxy-1,3,5-trihydroxycyclohexane-1-carboxylic_acid_M+H	8.6611	C16H18O9	O=C(OC1C(O)CC(O)(C(=O)O)CC1(O))C=CC=2C=CC(O)=C(O)C=2	NCGC00180861-02!(3R,5R)-4-[(E)-3-(3,4-dihydroxyphenyl)prop-2-enoyl]oxy-1,3,5-trihydroxycyclohexane-1-carboxylic_acid_M+H	8.6611	C16H18O9	O=C(OC1C(O)CC(O)(C(=O)O)CC1(O))C=CC=2C=CC(O)=C(O)C=2	5-O-Caffeoylquinic_acid_(Z)-form	8.6606	C16H18O9	O=C(OC1CC(O)(C(=O)O)CC(O)C1(O))C=CC=2C=CC(O)=C(O)C=2	3-O-Caffeoylquinic_acid_3-O-Caffeoylquinic_acid	8.6606	C16H18O9	O=C(OC1CC(O)(C(=O)O)CC(O)C1(O))C=CC=2C=CC(O)=C(O)C=2	3-O-Caffeoylquinic_acid_(E)-form	8.6606	C16H18O9	O=C(OC1CC(O)(C(=O)O)CC(O)C1(O))C=CC=2C=CC(O)=C(O)C=2	HMDB:HMDB03164-2210_Chlorogenic_acid_M+H	8.6606	C16H18O9	O=C(OC1CC(O)(C(=O)O)CC(O)C1(O))C=CC=2C=CC(O)=C(O)C=2
Orientin_M+H	24	449.108	[M+H]+	Aspergillazine_A_Aspergillazine_A	8.2384	C20H20N2O8S	2,13-Dihydroxy-6,13-epoxy-13H-dibenzo[b,g][1,5]dioxonin-11(6H)-one,_9CI_5-O-Œ≤-D-Glucopyranoside	8.1913	C21H20O11	O=C4OC3(O)(OC(OC=2C=CC(OC1OC(CO)C(O)C(O)C1(O))=CC=23)C5=CC=CC=C45)	3',4',5,6,7-Pentahydroxyflavone_7-O-Œ±-L-Rhamnopyranoside	8.1534	C21H20O11	O=C2C=C(OC3=CC(OC1OC(C)C(O)C(O)C1(O))=C(O)C(O)=C23)C=4C=CC(O)=C(O)C=4	4-(3,4-Dihydroxyphenyl)-5,7-dihydroxy-2H-1-benzopyran-2-one_5-O-Œ≤-D-Glucopyranoside	8.1504	C21H20O11	O=C3OC=2C=C(O)C=C(OC1OC(CO)C(O)C(O)C1(O))C=2C(=C3)C=4C=CC(O)=C(O)C=4	NCGC00169252-03!4-(3,4-dihydroxyphenyl)-7-hydroxy-5-[(2S,3R,4S,5S,6R)-3,4,5-trihydroxy-6-(hydroxymethyl)oxan-2-yl]oxychromen-2-one_M+H	8.1504	C21H20O11	O=C3OC2=CC(O)=CC(OC1OC(CO)C(O)C(O)C1(O))=C2C(=C3)C=4C=CC(O)=C(O)C=4	8-Œ≤-D-Galactopyranosyl-3,4',5,7-tetrahydroxyflavone_8-Œ≤-D-Galactopyranosyl-3,4',5,7-tetrahydroxyflavone	8.1196	C21H20O11	O=C3C(O)=C(OC1=C3(C(O)=CC(O)=C1C2OC(CO)C(O)C(O)C2(O)))C4=CC=C(O)C=C4	Kaempferol_7-glycosides_7-O-Œ≤-D-Glucopyranoside	8.1194	C21H20O11	O=C2C(O)=C(OC3=CC(OC1OC(CO)C(O)C(O)C1(O))=CC(O)=C23)C4=CC=C(O)C=C4	3,4',5,7-Tetrahydroxyflavone_5-O-Œ±-D-Glucopyranoside	8.1194	C21H20O11	O=C2C(O)=C(OC=3C=C(O)C=C(OC1OC(CO)C(O)C(O)C1(O))C2=3)C4=CC=C(O)C=C4	Kaempferol_7-glycosides_7-O-Œ≤-D-Allopyranoside	8.1194	C21H20O11	O=C2C(O)=C(OC3=CC(OC1OC(CO)C(O)C(O)C1(O))=CC(O)=C23)C4=CC=C(O)C=C4	NCGC00386047-01!3,5-dihydroxy-2-(4-hydroxyphenyl)-7-[(2R,3R,4S,5S,6R)-3,4,5-trihydroxy-6-(hydroxymethyl)oxan-2-yl]oxychromen-4-one_M+H	8.1194	C21H20O11	O=C2C(O)=C(OC3=CC(OC1OC(CO)C(O)C(O)C1(O))=CC(O)=C23)C4=CC=C(O)C=C4
Vitexin_M+H	16	433.113	[M+H]+	Griseusin_D_Griseusin_D	8.3918	C21H20O10	3',4',7-Trihydroxyflavone_7-O-Œ≤-D-Glucopyranoside	8.3899	C21H20O10	O=C2C=C(OC=3C=C(OC1OC(CO)C(O)C(O)C1(O))C=CC2=3)C=4C=CC(O)=C(O)C=4	3',4',7-Trihydroxyflavone_7-O-Œ≤-D-Galactopyranoside	8.3899	C21H20O10	O=C2C=C(OC=3C=C(OC1OC(CO)C(O)C(O)C1(O))C=CC2=3)C=4C=CC(O)=C(O)C=4	Thunberginol_F_7-O-Œ≤-D-Glucopyranoside	8.3764	C21H20O10	O=C3OC(=CC=1C=CC(O)=C(O)C=1)C=4C=CC=C(OC2OC(CO)C(O)C(O)C2(O))C3=4	5,6,7-Trihydroxyflavone_7-O-Œ≤-D-Glucopyranoside	8.371	C21H20O10	O=C2C=C(OC3=CC(OC1OC(CO)C(O)C(O)C1(O))=C(O)C(O)=C23)C4=CC=CC=C4	5,6,7-Trihydroxyflavone_6-O-Œ≤-D-Glucopyranoside	8.371	C21H20O10	O=C2C=C(OC=3C=C(O)C(OC1OC(CO)C(O)C(O)C1(O))=C(O)C2=3)C4=CC=CC=C4	5,7,8-Trihydroxyflavone_5-O-Œ≤-D-Glucopyranoside	8.371	C21H20O10	O=C2C=C(OC3=C(O)C(O)=CC(OC1OC(CO)C(O)C(O)C1(O))=C23)C4=CC=CC=C4	8-C-Œ≤-D-Glucopyranosyl-3',4',7-trihydroxyflavone_8-C-Œ≤-D-Glucopyranosyl-3',4',7-trihydroxyflavone	8.3633	C21H20O10	O=C3C=C(OC1=C3(C=CC(O)=C1C2OC(CO)C(O)C(O)C2(O)))C=4C=CC(O)=C(O)C=4	3',4',5,7-Tetrahydroxyflavone_7-O-Œ±-L-Rhamnopyranoside	8.3567	C21H20O10	O=C2C=C(OC3=CC(OC1OC(C)C(O)C(O)C1(O))=CC(O)=C23)C=4C=CC(O)=C(O)C=4	Purpurquinone_A_5''-Hydroxy	8.3566	C21H20O10	O=C(OC1(C(=O)C=C2C=C(OC(O)C2(O)(C1(=O)))C=CC)C)C=3C(O)=CC(O)=C(O)C=3C
MLS000069476-01!1-(2-PYRIMIDYL)PIPERAZINE_DIHYDROCHLORIDE_M+H	45	201.09	[M+H]+	4-Hydroxy-3-(3-methyl-3-buten-1-ynyl)benzoic_acid,_9CI_1'-Aldehyde,_Me_ether	6.2121	C13H12O2	4-Methyl-1,2-benzenediol,_9CI_1-Ph_ether	6.1861	C13H12O2	OC=2C=C(C=CC=2(OC1=CC=CC=C1))C	5-Acetyl-2-isopropenylbenzofuran_5-Acetyl-2-isopropenylbenzofuran	6.1421	C13H12O2	O=C(C=1C=CC=2OC(=CC=2(C=1))C(=C)C)C	3,5-Biphenyldiol_Mono-Me_ether	6.1369	C13H12O2	OC1=CC(OC)=CC(=C1)C2=CC=CC=C2	2-Hydroxybenzyl_alcohol_2-Ph_ether	6.0927	C13H12O2	OCC2=CC=CC=C2(OC1=CC=CC=C1)	4-Hydroxybenzyl_alcohol,_8CI_4-Ph_ether	6.0927	C13H12O2	OCC2=CC=C(OC1=CC=CC=C1)C=C2	3-Hydroxybenzyl_alcohol_3-Ph_ether	6.0927	C13H12O2	OCC=2C=CC=C(OC1=CC=CC=C1)C=2	Chrysindin_A_Chrysindin_A	6.0327	C13H12O2	O=C2C(C#CC#CC)=C1CCCOC1C2	Clavalanine_Clavalanine	5.9797	C8H12N2O4	O=C(O)C(N)CC2OC1N(C(=O)C1)C2	1,4,5,6,7,8-Hexahydro-1,3-diazocine-2,4-dicarboxylic_acid,_9CI_1,4,5,6,7,8-Hexahydro-1,3-diazocine-2,4-dicarboxylic_acid,_9CI	5.9575	C8H12N2O4	O=C(O)C1=NC(C(=O)O)CCCCN1
Reynoutrin_M+H	2	435.092	[M+H]+	Quercetin_3-glycosides_3-O-Xyloside	8.7329	C20H18O11	Quercetin_3-glycosides_3-O-Arabinopyranoside	8.7329	C20H18O11	O=C2C(OC1OCC(O)C(O)C1(O))=C(OC3=CC(O)=CC(O)=C23)C=4C=CC(O)=C(O)C=4	Quercetin_3-glycosides_3-O-Œ≤-L-Arabinopyranoside	8.7329	C20H18O11	O=C2C(OC1OCC(O)C(O)C1(O))=C(OC3=CC(O)=CC(O)=C23)C=4C=CC(O)=C(O)C=4	2',3,4',5,7-Pentahydroxyflavone_3-O-Œ±-L-Arabinopyranoside	8.7329	C20H18O11	O=C2C(OC1OCC(O)C(O)C1(O))=C(OC3=CC(O)=CC(O)=C23)C=4C=CC(O)=CC=4(O)	2',3,4',5,7-Pentahydroxyflavone_3-O-Œ±-L-Lyxopyranoside	8.7329	C20H18O11	O=C2C(OC1OCC(O)C(O)C1(O))=C(OC3=CC(O)=CC(O)=C23)C=4C=CC(O)=CC=4(O)	Quercetin_3-glycosides_3-O-Œ±-L-Arabinopyranoside	8.7329	C20H18O11	O=C2C(OC1OCC(O)C(O)C1(O))=C(OC3=CC(O)=CC(O)=C23)C=4C=CC(O)=C(O)C=4	Reynoutrin_M+H	8.7329	C20H18O11	O=C2C(OC1OCC(O)C(O)C1(O))=C(OC3=CC(O)=CC(O)=C23)C=4C=CC(O)=C(O)C=4	NCGC00168963-02!2-(3,4-dihydroxyphenyl)-5,7-dihydroxy-3-[(2S,3R,4S,5S)-3,4,5-trihydroxyoxan-2-yl]oxychromen-4-one_M+H	8.7329	C20H18O11	O=C2C(OC1OCC(O)C(O)C1(O))=C(OC=3C=C(O)C=C(O)C2=3)C=4C=CC(O)=C(O)C=4	Quercetin_7-glycosides_7-O-Œ≤-D-Xylopyranoside	8.7256	C20H18O11	O=C2C(O)=C(OC3=CC(OC1OCC(O)C(O)C1(O))=CC(O)=C23)C=4C=CC(O)=C(O)C=4	Quercetin_7-glycosides_7-O-Arabinoside	8.7256	C20H18O11	O=C2C(O)=C(OC3=CC(OC1OCC(O)C(O)C1(O))=CC(O)=C23)C=4C=CC(O)=C(O)C=4
Govaniadine_M+H	7	326.138	[M+H]+	(3,4-Dihydroxyphenyl)acetic_acid,_8CI_3-Me_ether,_nitrile,_4-O-Œ≤-D-glucopyranoside	8.4183	C15H19NO7	(3,4-Dihydroxyphenyl)acetic_acid,_8CI_4-Me_ether,_nitrile,_3-O-Œ≤-D-glucopyranoside	8.4183	C15H19NO7	N#CCC=2C=CC(OC)=C(OC1OC(CO)C(O)C(O)C1(O))C=2	2-(Hydroxymethyl)-3,4,5-piperidinetriol,_12CI_3-O-Œ≤-D-Glucopyranoside	8.3983	C12H23NO9	OCC2OC(OC1C(O)C(O)CNC1(CO))C(O)C(O)C2(O)	2-(Hydroxymethyl)-3,4,5-piperidinetriol,_12CI_3-O-Œ±-D-Glucopyranoside	8.3983	C12H23NO9	OCC2OC(OC1C(O)C(O)CNC1(CO))C(O)C(O)C2(O)	2-(Hydroxymethyl)-3,4,5-piperidinetriol,_12CI_4-O-Œ≤-D-Glucopyranoside	8.3983	C12H23NO9	OCC2OC(OC1C(O)CNC(CO)C1(O))C(O)C(O)C2(O)	2-(Hydroxymethyl)-3,4,5-piperidinetriol,_12CI_4-O-Œ±-D-Glucopyranoside	8.3983	C12H23NO9	OCC2OC(OC1C(O)CNC(CO)C1(O))C(O)C(O)C2(O)	2-(Hydroxymethyl)-3,4,5-piperidinetriol,_12CI_5-O-Œ±-D-Galactopyranoside	8.3983	C12H23NO9	OCC2OC(OC1C(O)C(O)CNC1(CO))C(O)C(O)C2(O)	2-(Hydroxymethyl)-3,4,5-piperidinetriol,_12CI_4-O-Œ≤-D-Glucopyranoside	8.3983	C12H23NO9	OCC2OC(OC1C(O)CNC(CO)C1(O))C(O)C(O)C2(O)	2-(Hydroxymethyl)-3,4,5-piperidinetriol,_12CI_5-O-Œ≤-D-Glucopyranoside	8.3983	C12H23NO9	OCC2OC(OC1C(O)C(O)CNC1(CO))C(O)C(O)C2(O)	2-(Hydroxymethyl)-3,4,5-piperidinetriol,_12CI_1'-O-Œ±-D-Galactopyranoside	8.3935	C12H23NO9	OCC2OC(OCC1NCC(O)C(O)C1(O))C(O)C(O)C2(O)
MLS002153480-01!Ro_41-0960_M+H	83	278.046	[M+H]+	Pluracidomycin_D_Pluracidomycin_D	6.2427	C9H11NO7S	2-(2-Hydroxyphenyl)-4-thiazolecarboxylic_acid,_9CI_Ac,_Me_ester	6.2013	C13H11NO4S	O=C(OC)C=2N=C(C1=CC=CC=C1(OC(=O)C))SC=2	2-Amino-3-(3,4-dihydroxyphenyl)propanoic_acid_3'-O-Sulfate	5.9098	C9H11NO7S	O=C(O)C(N)CC=1C=CC(O)=C(OS(=O)(=O)O)C=1	Salfredin_C_Salfredin_C1	5.901	C13H11NO6	O=C(O)C(C)C2OC=1C=C3C(=O)NC(=O)C3(=C(O)C=1C2)	Opheline_N1-Phosphono	5.8374	C4H13N3O7P2	O=P(O)(OC)OCCNC(=N)NP(=O)(O)O	4-Aminobenzoic_acid,_9CI_N-Benzenesulfonyl	5.791	C13H11NO4S	O=C(O)C1=CC=C(C=C1)NS(=O)(=O)C2=CC=CC=C2
7-methyl-2-phenylquinoxaline_M+H	50	221.107	[M+H]+	Mannose,_8CI,_9CI_4,6-Isopropylidene	7.3394	C9H16O6	Methyl_Œ±-D-glucopyranoside,_8CI,_9CI_4,6-O-Ethylidene	7.3347	C9H16O6	OC2C(OC)OC1COC(OC1C2(O))C	Methyl_Œ≤-D-glucopyranoside_4,6-O-Ethylidene	7.3347	C9H16O6	OC2C(OC)OC1COC(OC1C2(O))C	3-Hydroxypropanoic_acid,_9CI_3,6-Dideoxy-Œ±-L-arabino-hexopyranoside	7.3241	C9H16O6	O=C(O)CCOC1OC(C)C(O)CC1(O)	Sorbose,_8CI,_9CI_1,2-Isopropylidene	7.2744	C9H16O6	OC2COC1(OC(OC1)(C)C)C(O)C2(O)	Tagatose,_8CI,_9CI_1,2-O-Isopropylidene	7.2744	C9H16O6	OC2COC1(OC(OC1)(C)C)C(O)C2(O)	11-Nor-1,6,7,8,10-iridanepentol_(1Œ≤,6Œ≤,7Œ±,8Œ±)-form	7.2715	C9H16O6	OCC2(O)(C(O)C(O)C1CCOC(O)C12)	11-Nor-1,6,7,8,10-iridanepentol_11-Nor-1,6,7,8,10-iridanepentol	7.2715	C9H16O6	OCC2(O)(C(O)C(O)C1CCOC(O)C12)	1,7,8,8a-Tetrahydro-7,8-dihydroxy-7-methyl-3-(1-propenyl)-6H-2-benzopyran-6-one_7-Epimer,_7-deoxy	7.2582	C13H16O3	O=C2C=C1C=C(OCC1C(O)C2C)C=CC	6-Deoxygulose,_8CI,_9CI_Me_glycoside,_3-Ac	7.2494	C9H16O6	O=C(OC1C(O)C(OC)OC(C)C1(O))C
1-(4-fluorophenyl)isoquinoline_M+H	28	224.087	[M+H]+	Streptazolin_13-Hydroxy	7.6022	C11H13NO4	Gardenamide_A_Gardenamide_A	7.5768	C11H13NO4	O=C(OC)C1=CNC(=O)C2C(=CCC12)CO	Streptazolin_9R-Hydroxy	7.5558	C11H13NO4	O=C1OC3C(O)C(=CC)C2=CC(O)CN1C23	1,2,3,4-Tetrahydro-6,7-dihydroxy-1-methyl-3-isoquinolinecarboxylic_acid,_9CI_1,2,3,4-Tetrahydro-6,7-dihydroxy-1-methyl-3-isoquinolinecarboxylic_acid,_9CI	7.3558	C11H13NO4	O=C(O)C2NC(C1=CC(O)=C(O)C=C1C2)C	1,2,3,4-Tetrahydro-6,7-dihydroxy-1-methyl-3-isoquinolinecarboxylic_acid,_9CI_(1S,3S)-form	7.3558	C11H13NO4	O=C(O)C2NC(C1=CC(O)=C(O)C=C1C2)C	1,2,3,4-Tetrahydro-6,7-dihydroxy-1-methyl-3-isoquinolinecarboxylic_acid,_9CI_(1RS,3RS)-form	7.3558	C11H13NO4	O=C(O)C2NC(C1=CC(O)=C(O)C=C1C2)C	2-Amino-4-hydroxybutanoic_acid_N-Benzoyl	7.3241	C11H13NO4	O=C(O)C(NC(=O)C1=CC=CC=C1)CCO	2-Amino-4-hydroxybutanoic_acid_N-Benzoyl	7.3241	C11H13NO4	O=C(O)C(NC(=O)C1=CC=CC=C1)CCO	2-Amino-4-hydroxybutanoic_acid_N-Benzoyl	7.3241	C11H13NO4	O=C(O)C(NC(=O)C1=CC=CC=C1)CCO	Plectrodorine_5-Epimer	7.316	C11H13NO4	O=C(OC)C=1C=NC=C2C=1C(O)CC2(O)C
MLS001401440-01!VALACICLOVIR_HYDROCHLORIDE_M+H	89	361.138	[M+H]+	Antibiotic_Ro_09-2210_Antibiotic_Ro_09-2210	6.229	C19H20O7	Miraxanthin_III_3'-Methoxy	6.1523	C18H20N2O6	O=C(O)C2=CC(=CC=NCCC=1C=CC(O)=C(OC)C=1)CC(N2)C(=O)O	Luzonial_A_Luzonial_A	6.1299	C19H20O7	O=CC(=C)C2CC(OC(=O)C=CC1=CC=C(O)C=C1)C3(O)(COC(O)C23)	Luzonial_A_Z-Isomer	6.1299	C19H20O7	O=CC(=C)C2CC(OC(=O)C=CC1=CC=C(O)C=C1)C3(O)(COC(O)C23)	Excavatin_D_6',7'-Dihydro,_7'Œæ,9'-dihydroxy	6.1138	C19H20O7	O=C2OC=3C=C(OCC=C(C)CC1OC(=O)C(O)(CO)C1)C=CC=3(C=C2)	Excavatin_D_Œî7'(9')-Isomer,_2',3'-dihydro,_2'Œæ,3'Œæ-dihydroxy	6.1047	C19H20O7	O=C2OC=3C=C(OCC(O)C(O)(C)CC1OC(=O)C(=C)C1)C=CC=3(C=C2)	Excavatin_D_2',3'-Dihydro,_2'Œæ,3'Œæ-dihydroxy	6.1031	C19H20O7	O=C2OC=3C=C(OCC(O)C(O)(C)CC1OC(=O)C(=C1)C)C=CC=3(C=C2)	1-Deglucosylpenstemonosidic_acid_glucoside_1-Deglucosylpenstemonosidic_acid_glucoside	6.0985	C16H24O9	O=C(OC1OC(CO)C(O)C(O)C1(O))C2=COCC3C2C(O)CC3(C)	Clauslactone_B_7'-Deoxy	6.0784	C19H20O7	O=C1OC3=C(C=C1)C=CC=2OCC(OC=23)C(O)(C)CC4OC(=O)C(C)C4	3-Iridene-1,7,11-triol_11-Aldehyde,_1-O-Œ≤-D-glucopyranoside	6.0648	C16H24O9	O=CC2=COC(OC1OC(CO)C(O)C(O)C1(O))C3C2CC(O)C3(C)
methyl_quinoxaline-2-carboxylate_M+H	24	189.066	[M+H]+	4-Methyl-2-quinazolinecarboxylic_acid_4-Methyl-2-quinazolinecarboxylic_acid	8.4824	C10H8N2O2	3(5)-Pyrazolecarboxylic_acid,_9CI_N-Ph	8.2648	C10H8N2O2	O=C(O)C1=NN(C=C1)C2=CC=CC=C2	3(5)-Pyrazolecarboxylic_acid,_9CI_N-Ph	8.2646	C10H8N2O2	O=C(O)C2=CC=NN2(C1=CC=CC=C1)	3-Cyanomethyl-3-hydroxyoxindole_3-Cyanomethyl-3-hydroxyoxindole	8.2575	C10H8N2O2	N#CCC2(O)(C(=O)NC1=CC=CC=C12)	3-Cyanomethyl-3-hydroxyoxindole_(¬±)-form	8.2575	C10H8N2O2	N#CCC2(O)(C(=O)NC1=CC=CC=C12)	3-Cyanomethyl-3-hydroxyoxindole_(Œæ)-form	8.2575	C10H8N2O2	N#CCC2(O)(C(=O)NC1=CC=CC=C12)	3-Cyanomethyl-3-hydroxyoxindole_(S)-form	8.2575	C10H8N2O2	N#CCC2(O)(C(=O)NC1=CC=CC=C12)	2,3-Dihydro-4-hydroxy-2-oxo-1H-indole-3-acetic_acid_Nitrile	8.1726	C10H8N2O2	N#CCC2C(=O)NC=1C=CC=C(O)C=12	methyl_quinoxaline-2-carboxylate_M+H	8.163	C10H8N2O2	O=C(OC)C1=NC2=CC=CC=C2(N=C1)	5,6-Dihydro-2,3-dihydroxy-5-methyl-2H-pyran-4-carboxylic_acid_3-Me_ether	8.1466	C8H12O5	O=C(O)C1=C(OC)C(O)OCC1C
ethyl_quinoxaline-2-carboxylate_M+H	38	203.081	[M+H]+	3-(5-Benzofuranyl)-2-propen-1-ol_Carboxylic_acid,_Me_ester	8.6873	C12H10O3	3-(5-Benzofuranyl)-2-propen-1-ol_7-Methoxy,_aldehyde	8.6085	C12H10O3	O=CC=CC=1C=C(OC)C=2OC=CC=2(C=1)	4-Hydroxy-2H-1-benzopyran-2-one,_9CI_4-(2-Propenyl)_ether	8.563	C12H10O3	O=C2OC1=CC=CC=C1C(OC(=C)C)=C2	7-Hydroxy-8-(2-propenyl)-2H-1-benzopyran-2-one_7-Hydroxy-8-(2-propenyl)-2H-1-benzopyran-2-one	8.5593	C12H10O3	O=C1OC2=C(C=C1)C=CC(O)=C2CC=C	ethyl_quinoxaline-2-carboxylate_M+H	8.5045	C11H10N2O2	O=C(OCC)C1=NC2=CC=CC=C2(N=C1)	2-(1-Methylethenyl)-5-benzofurancarboxylic_acid_2-(1-Methylethenyl)-5-benzofurancarboxylic_acid	8.4665	C12H10O3	O=C(O)C=1C=CC=2OC(=CC=2(C=1))C(=C)C	Concentricolide_Concentricolide	8.4315	C12H10O3	O=C2OC(C=3C=CC=1C=COC=1C2=3)CC	Concentricolide_(S)-form	8.4315	C12H10O3	O=C2OC(C=3C=CC=1C=COC=1C2=3)CC	Aspyrone_Deepoxy,_1'R*,2'S*-dihydroxy	8.4109	C9H14O5	O=C1OC(C)C(O)C=C1C(O)C(O)C	4-Hydroxymethyl-1-azulenecarboxylic_acid_4-Hydroxymethyl-1-azulenecarboxylic_acid	8.3956	C12H10O3	O=C(O)C2=CC=C1C2(=CC=CC=C1CO)
quinoxaline-2-carboxylic_acid_M+H	31	175.05	[M+H]+	quinoxaline-2-carboxylic_acid_M+H	8.4451	C9H6N2O2	Furo[2,3,4-d,e]-1-benzopyran-2(5H)-one_Furo[2,3,4-d,e]-1-benzopyran-2(5H)-one	8.2172	C10H6O3	O=C3OC1=CC=CC2=C1C(OC2)=C3	Malic_acid,_8CI_1,2-Isopropylidene	8.2138	C7H10O5	O=C(O)CC1OC(OC1(=O))(C)C	Tetrahydro-2,5-furandicarboxylic_acid_Mono-Me_ester	8.2023	C7H10O5	O=C(O)C1OC(C(=O)OC)CC1	Thiopalmyrone_Thiopalmyrone	8.1928	C7H10O3S	O=C1C=C(OC)CC(CO)S1	3,4,5-Trihydroxy-1-cyclohexene-1-carboxylic_acid,_9CI_(3RS,4SR,5RS)-form	8.1878	C7H10O5	O=C(O)C1=CC(O)C(O)C(O)C1	HMDB:HMDB03070-2188_Shikimic_acid_M+H	8.1878	C7H10O5	O=C(O)C1=CC(O)C(O)C(O)C1	HMDB:HMDB03070-2189_Shikimic_acid_M+H	8.1878	C7H10O5	O=C(O)C1=CC(O)C(O)C(O)C1	HMDB:HMDB03070-2190_Shikimic_acid_M+H	8.1878	C7H10O5	O=C(O)C1=CC(O)C(O)C(O)C1	3,4,5-Trihydroxy-1-cyclohexene-1-carboxylic_acid,_9CI_(3S,4S,5R)-form	8.1878	C7H10O5	O=C(O)C1=CC(O)C(O)C(O)C1
1-(pyridin-2-yl)isoquinoline_M+H	50	207.091	[M+H]+	2,2,8-Trimethyl-2H-1-benzopyran-5,6-diol_2,2,8-Trimethyl-2H-1-benzopyran-5,6-diol	7.3779	C12H14O3	Pedoxin_Pedoxin	7.3598	C10H10N2O3	O=C1OCC=2C=NC(=C(O)C=2(C=NC1))C	3-Butylidene-1(3H)-isobenzofuranone,_9CI_9Œæ-Hydroxy,_4,5-dihydro	7.3312	C12H14O3	O=C2OC(=CC(O)CC)C1=C2(C=CCC1)	7,8-Dioxabicyclo[4.2.2]decane-2,5,9,10-tetrol_7,8-Dioxabicyclo[4.2.2]decane-2,5,9,10-tetrol	7.3125	C8H14O6	OC1CCC(O)C2OOC1C(O)C2(O)	Allitol,_8CI,_9CI_2,4:3,5-Di-O-methylene	7.3122	C8H14O6	OCC1OCOC2C(OCOC12)CO	Trocheliophorolide_B_(3'E,5R,5'S)-form	7.2955	C12H14O3	O=C1OC(C=C1CCC=CC(O)C#C)C	Trocheliophorolide_B_Trocheliophorolide_B	7.2955	C12H14O3	O=C1OC(C=C1CCC=CC(O)C#C)C	Vibralactone_A_Aldehyde	7.2935	C12H14O3	O=CC1=CC2(C(=O)OC2(C1))(CC=C(C)C)	Galactose,_8CI,_9CI,_USAN_4,6-O-Ethylidene	7.2661	C8H14O6	OC2OC1COC(OC1C(O)C2(O))C	Glucose,_8CI,_9CI_4,6-O-Ethylidene	7.266	C8H14O6	OC2OC1COC(OC1C(O)C2(O))C
MLS001066415-01!3-Hydroxyanthranilic_acid_M+H	14	154.05	[M+H]+	6-Hydroxy-3-pyridinecarboxylic_acid_N-Me	6.0063	C7H7NO3	4-Hydroxy-3-pyridineacetic_acid_4-Hydroxy-3-pyridineacetic_acid	6.0059	C7H7NO3	O=C(O)CC1=CNC=CC1(=O)	2-Amino-5-hydroxybenzoic_acid,_CAS_2-Amino-5-hydroxybenzoic_acid,_CAS	5.9872	C7H7NO3	O=C(O)C=1C=C(O)C=CC=1(N)	HMDB:HMDB01972-1915_3-Aminosalicylic_acid_M+H	5.9872	C7H7NO3	O=C(O)C=1C=CC=C(N)C=1(O)	HMDB:HMDB01476-1595_3-Hydroxyanthranilic_acid_M+H	5.9872	C7H7NO3	O=C(O)C1=CC=CC(O)=C1(N)	2565_5-Aminosalicyls?_ure_(Mesalazine)_M+H	5.9872	C7H7NO3	O=C(O)C=1C=C(N)C=CC=1(O)	HMDB:HMDB01476-1596_3-Hydroxyanthranilic_acid_M+H	5.9872	C7H7NO3	O=C(O)C1=CC=CC(O)=C1(N)	MLS001148121-01!_M+H	5.9872	C7H7NO3	O=C(O)C=1C=CC(N)=CC=1(O)	HMDB:HMDB01972-1916_3-Aminosalicylic_acid_M+H	5.9872	C7H7NO3	O=C(O)C=1C=CC=C(N)C=1(O)	3-Amino-5-hydroxybenzoic_acid_3-Amino-5-hydroxybenzoic_acid	5.9872	C7H7NO3	O=C(O)C=1C=C(O)C=C(N)C=1
1-(m-tolyl)isoquinoline_M+H	50	220.112	[M+H]+	2-Amino-2-deoxyglucose_Allyl_glycoside	7.6906	C9H17NO5	5-Amino-5-deoxygalactose_1,2-Isopropylidene	7.6726	C9H17NO5	OCC(N)C2OC1OC(OC1C2(O))(C)C	2-Amino-2-deoxyglucose_Allyl_glycoside	7.6706	C9H17NO5	OCC(O)C1OC(OCC=C)C(N)C1(O)	5-Amino-5-deoxyglucose,_8CI,_9CI_1,2-O-Isopropylidene	7.669	C9H17NO5	OCC(O)C2NC1OC(OC1C2(O))(C)C	4-Amino-4,6-dideoxymannose_Me_glycoside,_N-Ac	7.6204	C9H17NO5	O=C(NC1C(O)C(O)C(OC)OC1(C))C	2-Amino-2,6-dideoxyglucose_Me_glycoside,_N-Ac	7.6204	C9H17NO5	O=C(NC1C(OC)OC(C)C(O)C1(O))C	3-Amino-3,6-dideoxyglucose_Me_glycoside,_N-Ac	7.6015	C9H17NO5	O=C(NC1C(O)C(OC)OC(C)C1(O))C	3-Amino-3,6-dideoxygalactose,_8CI_Me_glycoside,_N-Ac	7.6015	C9H17NO5	O=C(NC1C(O)C(OC)OC(C)C1(O))C	3-Amino-3,6-dideoxygalactose,_8CI_Me_glycoside,_N-Ac	7.6015	C9H17NO5	O=C(NC1C(O)C(OC)OC(C)C1(O))C	3-Amino-3,6-dideoxymannose,_9CI_Me_glycoside,_N-Ac	7.6015	C9H17NO5	O=C(NC1C(O)C(OC)OC(C)C1(O))C
MLS002153462-01!BRL_54443_maleate_salt_M+H	88	345.144	[M+H]+	MLS001140559-01!1-[2-(4-methyl-2-oxochromen-7-yl)oxyacetyl]piperidine-4-carboxamide_M+H	6.373	C18H20N2O5	MLS001139277-01!(2S)-5-oxo-1-(3-oxo-1H-2-benzofuran-1-yl)-N-(oxolan-2-ylmethyl)pyrrolidine-2-carboxamide_M+H	6.356	C18H20N2O5	O=C1OC(C=2C=CC=CC1=2)N4C(=O)CCC4(C(=O)NCC3OCCC3)	Khellactone_9-O-(3-Methyl-2-butenoyl)	6.3506	C19H20O6	O=C1OC3=C(C=C1)C=CC=2OC(C)(C)C(OC(=O)C=C(C)C)C(O)C=23	Khellactone_9-O-(3-Methyl-2-butenoyl)	6.3506	C19H20O6	O=C1OC3=C(C=C1)C=CC=2OC(C)(C)C(OC(=O)C=C(C)C)C(O)C=23	Khellactone_9-O-(3-Methyl-2-butenoyl)	6.3506	C19H20O6	O=C1OC3=C(C=C1)C=CC=2OC(C)(C)C(OC(=O)C=C(C)C)C(O)C=23	7,8-Dihydro-6,7-dihydroxy-8,8-dimethyl-2H,6H-benzo[1,2-b:5,4-b']dipyran-2-one_3'-O-(3-Methyl-2-butenoyl)	6.3506	C19H20O6	O=C1OC2=CC=3OC(C)(C)C(OC(=O)C=C(C)C)C(O)C=3(C=C2(C=C1))	Khellactone_9-O-(3-Methyl-2-butenoyl)	6.3506	C19H20O6	O=C1OC3=C(C=C1)C=CC=2OC(C)(C)C(OC(=O)C=C(C)C)C(O)C=23	Khellactone_9-Angeloyl	6.3461	C19H20O6	O=C1OC3=C(C=C1)C=CC=2OC(C)(C)C(OC(=O)C(=CC)C)C(O)C=23	Khellactone_9-Angeloyl	6.3461	C19H20O6	O=C1OC3=C(C=C1)C=CC=2OC(C)(C)C(OC(=O)C(=CC)C)C(O)C=23	Khellactone_9-Tigloyl	6.3461	C19H20O6	O=C1OC3=C(C=C1)C=CC=2OC(C)(C)C(OC(=O)C(=CC)C)C(O)C=23
1-phenylisoquinoline_M+H	35	206.096	[M+H]+	2,3,8,8a-Tetrahydro-3a-nitro-1H-pyrrolo[2,3-b]indole_2,3,8,8a-Tetrahydro-3a-nitro-1H-pyrrolo[2,3-b]indole	7.5131	C10H11N3O2	8-Azabicyclo[3.2.1]octane-1,2,3,4,6-pentol_N-Me	7.4762	C8H15NO5	OC1CC2(O)(N(C)C1C(O)C(O)C2(O))	4-Amino-4-deoxyarabinose_Me_glycoside,_N-Ac	7.4321	C8H15NO5	O=C(NC1COC(OC)C(O)C1(O))C	4-Amino-4-deoxyarabinose_Me_glycoside,_N-Ac	7.4321	C8H15NO5	O=C(NC1COC(OC)C(O)C1(O))C	4-Amino-4,6-dideoxygalactose,_8CI_N-Ac	7.4143	C8H15NO5	O=C(NC1C(O)C(O)C(O)OC1(C))C	3-Amino-3-deoxyxylose_Me_glycoside,_N-Ac	7.4112	C8H15NO5	O=C(NC1C(O)COC(OC)C1(O))C	3-Amino-3-deoxyxylose_Me_glycoside,_N-Ac	7.4112	C8H15NO5	O=C(NC1C(O)COC(OC)C1(O))C	2-Amino-2,3-dideoxy-ribo-hexose_N-Ac	7.3706	C8H15NO5	O=C(NC1CC(O)C(OC1(O))CO)C	Decilonitrose_Me_glycoside	7.3658	C8H15NO5	O=N(=O)C1(C)(CC(OC)OC(C)C1(O))	Decilonitrose_Me_glycoside	7.3658	C8H15NO5	O=N(=O)C1(C)(CC(OC)OC(C)C1(O))
1-(p-tolyl)isoquinoline_M+H	50	220.112	[M+H]+	2-Amino-2-deoxyglucose_Allyl_glycoside	7.6934	C9H17NO5	5-Amino-5-deoxygalactose_1,2-Isopropylidene	7.6751	C9H17NO5	OCC(N)C2OC1OC(OC1C2(O))(C)C	2-Amino-2-deoxyglucose_Allyl_glycoside	7.6735	C9H17NO5	OCC(O)C1OC(OCC=C)C(N)C1(O)	5-Amino-5-deoxyglucose,_8CI,_9CI_1,2-O-Isopropylidene	7.6716	C9H17NO5	OCC(O)C2NC1OC(OC1C2(O))(C)C	4-Amino-4,6-dideoxymannose_Me_glycoside,_N-Ac	7.6226	C9H17NO5	O=C(NC1C(O)C(O)C(OC)OC1(C))C	2-Amino-2,6-dideoxyglucose_Me_glycoside,_N-Ac	7.6226	C9H17NO5	O=C(NC1C(OC)OC(C)C(O)C1(O))C	3-Amino-3,6-dideoxygalactose,_8CI_Me_glycoside,_N-Ac	7.6036	C9H17NO5	O=C(NC1C(O)C(OC)OC(C)C1(O))C	3-Amino-3,6-dideoxyglucose_Me_glycoside,_N-Ac	7.6036	C9H17NO5	O=C(NC1C(O)C(OC)OC(C)C1(O))C	3-Amino-3,6-dideoxygalactose,_8CI_Me_glycoside,_N-Ac	7.6036	C9H17NO5	O=C(NC1C(O)C(OC)OC(C)C1(O))C	3-Amino-3,6-dideoxymannose,_9CI_Me_glycoside,_N-Ac	7.6036	C9H17NO5	O=C(NC1C(O)C(OC)OC(C)C1(O))C
1-(o-tolyl)isoquinoline_M+H	50	220.112	[M+H]+	2-Amino-2-deoxyglucose_Allyl_glycoside	7.7152	C9H17NO5	2-Amino-2-deoxyglucose_Allyl_glycoside	7.705	C9H17NO5	OCC(O)C1OC(OCC=C)C(N)C1(O)	5-Amino-5-deoxyglucose,_8CI,_9CI_1,2-O-Isopropylidene	7.6954	C9H17NO5	OCC(O)C2NC1OC(OC1C2(O))(C)C	5-Amino-5-deoxygalactose_1,2-Isopropylidene	7.6912	C9H17NO5	OCC(N)C2OC1OC(OC1C2(O))(C)C	4-Amino-4,6-dideoxymannose_Me_glycoside,_N-Ac	7.5538	C9H17NO5	O=C(NC1C(O)C(O)C(OC)OC1(C))C	2-Amino-2,6-dideoxyglucose_Me_glycoside,_N-Ac	7.5538	C9H17NO5	O=C(NC1C(OC)OC(C)C(O)C1(O))C	3-Amino-3,6-dideoxygalactose,_8CI_Me_glycoside,_N-Ac	7.5369	C9H17NO5	O=C(NC1C(O)C(OC)OC(C)C1(O))C	3-Amino-3,6-dideoxyglucose_Me_glycoside,_N-Ac	7.5369	C9H17NO5	O=C(NC1C(O)C(OC)OC(C)C1(O))C	3-Amino-3,6-dideoxygalactose,_8CI_Me_glycoside,_N-Ac	7.5369	C9H17NO5	O=C(NC1C(O)C(OC)OC(C)C1(O))C	3-Amino-3,6-dideoxymannose,_9CI_Me_glycoside,_N-Ac	7.5369	C9H17NO5	O=C(NC1C(O)C(OC)OC(C)C1(O))C
1-(4-(trifluoromethyl)phenyl)isoquinoline_M+H	40	274.084	[M+H]+	Griffithazanone_A_4-Epimer,_6-hydroxy	7.1376	C14H11NO5	Vegfrecine_Vegfrecine	7.0517	C13H11N3O4	O=C2C=C(NC1=CC=CC=C1(O))C(=O)C(C(=N)O)=C2(N)	1H-Pyrrole-2-carboxylic_acid,_9CI_Œ≤-D-Glucopyranosyl_ester	7.033	C11H15NO7	O=C(OC1OC(CO)C(O)C(O)C1(O))C2=CC=CN2	Furo[2,3-b]quinoline-4,6,7,8-tetrol_6,7-Methylene,_8-Me_ether,_N-Me	6.9114	C14H11NO5	O=C2C=1C=COC=1N(C3=C(OC)C=4OCOC=4(C=C23))C	Brugine_Brugine	6.8507	C12H19NO2S2	O=C(OC2CC1N(C)C(CC1)C2)C3CCSS3	Furo[2,3-b]quinoline-4,6,7,8-tetrol_6,7-Methylene,_4,8-di-Me_ether	6.8245	C14H11NO5	N3=C1OC=CC1=C(OC)C4=CC=2OCOC=2C(OC)=C34	Furo[2,3-b]quinoline-4,5,6,7-tetrol_6,7-Methylene,_4,5-di-Me_ether	6.8245	C14H11NO5	N2=C1OC=CC1=C(OC)C=4C2=CC=3OCOC=3C=4(OC)	2,3-Dihydro-2-methylindole,_9CI_N-Benzenesulfonyl	6.5962	C15H15NO2S	O=S(=O)(C1=CC=CC=C1)N3C2=CC=CC=C2CC3C	2-[2-(2,5-Dihydroxybenzoyl)amino)]benzoic_acid_2-[2-(2,5-Dihydroxybenzoyl)amino)]benzoic_acid	6.5141	C14H11NO5	O=C(O)C2=CC=CC=C2(NC(=O)C=1C=C(O)C=CC=1(O))	2-Benzamidobenzoic_acid_2',4'-Dihydroxy	6.5141	C14H11NO5	O=C(O)C2=CC=CC=C2(NC(=O)C=1C=CC(O)=CC=1(O))
1-(4-nitrophenyl)isoquinoline_M+H	50	251.081	[M+H]+	6-(1-Hydroxypropyl)lumazine_3'-Hydroxy,_1'-ketone,_3-Me	7.99	C10H10N4O4	5-Hydroxymethylcanthin-6-one_5-Hydroxymethylcanthin-6-one	7.8786	C15H10N2O2	O=C2C(=CC3=NC=CC=4C1=CC=CC=C1N2C3=4)CO	Eupolauramine_O-De-Me	7.6448	C15H10N2O2	O=C3C=2C=CN=C1C4=CC=CC=C4(C(O)=C(C1=2)N3C)	Brassitin_1-Methoxy	7.6162	C12H14N2O2S	O=C(NCC2=CN(OC)C1=CC=CC=C12)SC	3H-Indolo[3,2,1-de][1,5]naphthyridine-2,6-dione,_9CI_N3-Me	7.5598	C15H10N2O2	O=C3C=CC1=C4C(=CC(=O)N1C)C2=CC=CC=C2N34	5-Hydroxycanthin-6-one_Me_ether	7.5597	C15H10N2O2	O=C2C(OC)=CC3=NC=CC=4C1=CC=CC=C1N2C3=4	4-Hydroxycanthin-6-one_Me_ether	7.5597	C15H10N2O2	O=C2C=C(OC)C3=NC=CC=4C1=CC=CC=C1N2C3=4	2-Hydroxycanthin-6-one_Me_ether	7.559	C15H10N2O2	O=C2C=CC=3N=C(OC)C=C4C1=CC=CC=C1N2C=34	1-Hydroxycanthin-6-one_Me_ether	7.5389	C15H10N2O2	O=C2C=CC=3N=CC(OC)=C4C1=CC=CC=C1N2C=34	3-Buten-2-one,_9CI_2,4-Dinitrophenylhydrazone	7.534	C10H10N4O4	O=N(=O)C=1C=CC(NN=C(C=C)C)=C(C=1)N(=O)=O
"MLS000069767-01!3'-AZIDO-2',3'-DIDEOXYURIDINE"_M+H	41	254.088	[M+H]+	"MLS000069767-01!3'-AZIDO-2',3'-DIDEOXYURIDINE"_M+H	6.1738	C9H11N5O4	Eritadenine_(2R,3S)-form	6.1379	C9H11N5O4	O=C(O)C(O)C(O)CN2C=NC1=C(N=CN=C12)N	Eritadenine_(2S,3R)-form	6.1379	C9H11N5O4	O=C(O)C(O)C(O)CN2C=NC1=C(N=CN=C12)N	Eritadenine_Eritadenine	6.1379	C9H11N5O4	O=C(O)C(O)C(O)CN2C=NC1=C(N=CN=C12)N	Eritadenine_(2R,3R)-form	6.1379	C9H11N5O4	O=C(O)C(O)C(O)CN2C=NC1=C(N=CN=C12)N	Uracinin_Uracinin	6.0513	C10H11N3O5	O=C(O)C1OC(C=CC1(N))N2C=CC(=O)NC2(=O)	2-Amino-7-(1,2-dihydroxypropyl)-1,5-dihydro-4,6-pteridinedione,_9CI_2-Amino-7-(1,2-dihydroxypropyl)-1,5-dihydro-4,6-pteridinedione,_9CI	5.9906	C9H11N5O4	O=C1NC=2C(=O)NC(=N)NC=2(N=C1C(O)C(O)C)	Ichthyopterin_Ichthyopterin	5.9906	C9H11N5O4	O=C1NC(=N)NC=2NC(=O)C(=NC1=2)C(O)C(O)C	Pollenopyrroside_A_Pollenopyrroside_A	5.9839	C12H15NO5	O=CC1=CC=C2N1CC3(OC2)(OCC(O)C(O)C3)	HMDB:HMDB00845-1191_Neopterin_M+H	5.9666	C9H11N5O4	O=C2NC(=NC=1N=CC(=NC=12)C(O)C(O)CO)N
1-(4-chlorophenyl)isoquinoline_M+H	30	240.057	[M+H]+	Xanthiazone_Xanthiazone	7.4444	C11H13NO3S	Tridentatol_A_Tridentatol_A	7.0151	C11H13NOS2	OC1=CC=C(C=CN=C(SC)SC)C=C1	Tridentatol_A_Z-Isomer	7.0151	C11H13NOS2	OC1=CC=C(C=CN=C(SC)SC)C=C1	Marcanine_A_Marcanine_A	6.9677	C14H9NO3	O=C1C=C(C=2C(=O)C3=CC=CC=C3(C(=O)C=2(N1)))C	Thiobutacin_Thiobutacin	6.8193	C11H13NO3S	O=C(O)C(CC(=O)C1=CC=CC=C1(N))SC	Isobuteine_S,S-Dioxide	6.6547	C7H13NO6S	O=C(O)C(N)CS(=O)(=O)CC(C(=O)O)C	2-Pyrrolidinone,_8CI,_9CI_N-(4-Methylbenzenesulfonyl)	6.6024	C11H13NO3S	O=C1N(CCC1)S(=O)(=O)C=2C=CC(=CC=2)C	3-Hydroxy-8,9-methylenedioxybenzo[h]quinoline_3-Hydroxy-8,9-methylenedioxybenzo[h]quinoline	6.5963	C14H9NO3	OC4=CN=C1C(C=CC2=CC=3OCOC=3(C=C12))=C4	7-Hydroxy-2-phenyl-4H-3,1-benzoxazin-4-one_7-Hydroxy-2-phenyl-4H-3,1-benzoxazin-4-one	6.586	C14H9NO3	O=C1OC(=NC=2C=C(O)C=CC1=2)C3=CC=CC=C3	8,9-Methylenedioxyphenanthridine_3-Hydroxy	6.5791	C14H9NO3	OC=4C=CC2=C(N=CC1=CC=3OCOC=3(C=C12))C=4
1,1'-biisoquinoline_M+H	49	257.107	[M+H]+	Antibiotic_NS_5_Antibiotic_NS_5	7.7457	C11H16N2O3S	Œ≥-Glutamyl-2-amino-3,5-hexadienoic_acid_Œ≥-Glutamyl-2-amino-3,5-hexadienoic_acid	7.7161	C11H16N2O5	O=C(O)C(N)CCC(=O)NC(C=CC=C)C(=O)O	Œ≥-Glutamyl-2-amino-3,5-hexadienoic_acid_(2S,2'S,3Z)-form	7.7161	C11H16N2O5	O=C(O)C(N)CCC(=O)NC(C=CC=C)C(=O)O	Œ±-(Methylenecyclopropyl)glycine_N-Œ≥-Glutamyl	7.7104	C11H16N2O5	O=C(O)C(N)CCC(=O)NC(C(=O)O)C1C(=C)C1	2-Amino-3-methylene-4-pentenoic_acid_N-Œ≥-Glutamyl	7.6862	C11H16N2O5	O=C(O)CCC(N)C(=O)NC(C(=O)O)C(=C)C=C	Thymidine_3-Me	7.5489	C11H16N2O5	O=C1C(=CN(C(=O)N1C)C2OC(CO)C(O)C2)C	Alboinone_Alboinone	7.3741	C13H12N4O2	O=C1N=C(N=C(O1)C3=CNC2=CC=CC=C23)N(C)C	4,6-Tetradecadiene-8,10,12-triyn-1-ol_4,5-Epoxide,_Ac	7.3242	C16H16O3	O=C(OCCCC1OC1(C=CC#CC#CC#CC))C	Ichthyothereol_Ac	7.3199	C16H16O3	O=C(OC1CCCOC1(C=CC#CC#CC#CC))C	4,6-Tetradecadiene-8,10,12-triyne-1,3-diol,_9CI_3-Ac	7.3022	C16H16O3	O=C(OC(C=CC=CC#CC#CC#CC)CCO)C
4-(phenylthio)isoquinoline_M+H	50	238.068	[M+H]+	1-[2-(2-Furanyl)-2-oxoethyl]-5-oxo-2-pyrrolidinecarboxylic_acid_1-[2-(2-Furanyl)-2-oxoethyl]-5-oxo-2-pyrrolidinecarboxylic_acid	7.1988	C11H11NO5	1-[2-(2-Furanyl)-2-oxoethyl]-5-oxo-2-pyrrolidinecarboxylic_acid_(S)-form	7.1988	C11H11NO5	O=C(O)C1N(C(=O)CC1)CC(=O)C=2OC=CC=2	2,3-Dihydro-3,5-dihydroxy-2-oxo-1H-indole-3-acetic_acid_Me_ester	7.1523	C11H11NO5	O=C(OC)CC2(O)(C(=O)NC=1C=CC(O)=CC=12)	Dioxolide_A_3a,4-Didehydro,_O-Ac	7.1075	C11H11NO5	O=C(OCC1OC=2C=CC(=CC=2(O1))C(=N)O)C	2-Amino-4-mercaptobutanoic_acid_S-(3-Carboxy-3-hydroxypropyl)	7.0337	C8H15NO5S	O=C(O)C(O)CCSCCC(N)C(=O)O	2-(2-Hydroxyphenyl)-4-thiazolecarboxylic_acid,_9CI_4S,5-Dihydro,_Me_ester	6.9866	C11H11NO3S	O=C(OC)C2N=C(C1=CC=CC=C1(O))SC2	2-[(Carboxymethyl)amino]benzoic_acid,_9CI_N-Ac	6.9454	C11H11NO5	O=C(O)C1=CC=CC=C1N(C(=O)C)CC(=O)O	Xanthiazone_11-Aldehyde	6.9368	C11H11NO3S	O=CC2=CC(=O)C=1NC(=O)CSC=1C2(C)C	4,5-Dihydro-2-(2-hydroxyphenyl)-4-methyl-4-thiazolecarboxylic_acid,_9CI_(S)-form	6.9252	C11H11NO3S	O=C(O)C2(N=C(C1=CC=CC=C1(O))SC2)(C)	4,5-Dihydro-2-(2-hydroxyphenyl)-4-methyl-4-thiazolecarboxylic_acid,_9CI_4,5-Dihydro-2-(2-hydroxyphenyl)-4-methyl-4-thiazolecarboxylic_acid,_9CI	6.9252	C11H11NO3S	O=C(O)C2(N=C(C1=CC=CC=C1(O))SC2)(C)
CarmaphycinB_enone_M+H	17	516.31	[M+H]+	Ciliatocholic_acid_Ciliatocholic_acid	5.7861	C26H46NO7P	3,7,12-Trihydroxycholan-24-oic_acid_N-(2-Sulfoethyl)amide	5.6471	C26H45NO7S	O=C(NCCS(=O)(=O)O)CCC(C)C2CCC3C4C(O)CC1CC(O)CCC1(C)C4(CC(O)C23(C))	3,5,7-Trihydroxycholan-24-oic_acid_Taurine_amide	5.6471	C26H45NO7S	O=C(NCCS(=O)(=O)O)CCC(C)C1CCC2C3C(O)CC4(O)(CC(O)CCC4(C)(C3(CCC12(C))))	3,7,11-Trihydroxycholan-24-oic_acid_Taurine_amide	5.6471	C26H45NO7S	O=C(NCCS(=O)(=O)O)CCC(C)C2CCC3C4C(O)CC1CC(O)CCC1(C)C4(C(O)CC23(C))	Taurocholic_acid_Taurocholic_acid	5.6471	C26H45NO7S	O=C(NCCS(=O)(=O)O)CCC(C)C2CCC3C4C(O)CC1CC(O)CCC1(C)C4(CC(O)C23(C))	3,12,16-Trihydroxycholan-24-oic_acid_N-2-Sulfoethylamide	5.6471	C26H45NO7S	O=C(NCCS(=O)(=O)O)CCC(C)C3C(O)CC2C4CCC1CC(O)CCC1(C)C4(CC(O)C23(C))	3,7,9-Trihydroxycholan-24-oic_acid_Taurine_amide	5.6471	C26H45NO7S	O=C(NCCS(=O)(=O)O)CCC(C)C2CCC3C4C(O)CC1CC(O)CCC1(C)C4(O)(CCC23(C))	HMDB:HMDB00036-61_Taurocholic_acid_M+H	5.6471	C26H45NO7S	O=C(NCCS(=O)(=O)O)CCC(C)C2CCC3C4C(O)CC1CC(O)CCC1(C)C4(CC(O)C23(C))	HMDB:HMDB00036-60_Taurocholic_acid_M+H	5.6471	C26H45NO7S	O=C(NCCS(=O)(=O)O)CCC(C)C2CCC3C4C(O)CC1CC(O)CCC1(C)C4(CC(O)C23(C))	HMDB:HMDB00036-62_Taurocholic_acid_M+H	5.6471	C26H45NO7S	O=C(NCCS(=O)(=O)O)CCC(C)C2CCC3C4C(O)CC1CC(O)CCC1(C)C4(CC(O)C23(C))
1-(4-methoxyphenyl)isoquinoline_M+H	50	236.107	[M+H]+	3-Amino-3-deoxyglucose,_8CI,_9CI_Me_glycoside,_N-Ac	8.0284	C9H17NO6	2-Amino-2-deoxymannose,_8CI,_9CI_Me_glycoside,_N-Ac	8.0189	C9H17NO6	O=C(NC1C(OC)OC(CO)C(O)C1(O))C	2-Amino-2-deoxymannose,_8CI,_9CI_Me_glycoside,_N-Ac	8.0189	C9H17NO6	O=C(NC1C(OC)OC(CO)C(O)C1(O))C	2-Amino-2-deoxygulose,_9CI_Me_glycoside,_N-Ac	8.0189	C9H17NO6	O=C(NC1C(OC)OC(CO)C(O)C1(O))C	2-Amino-2-deoxytalose,_8CI_Me_glycoside,_N-Ac	8.0189	C9H17NO6	O=C(NC1C(OC)OC(CO)C(O)C1(O))C	Siderochelin_A_Siderochelin_A	7.9685	C11H13N3O3	N=C(O)C2N=C(C=1N=CC=CC=1(O))C(O)(C)C2	Siderochelin_A_4-Epimer	7.9685	C11H13N3O3	N=C(O)C2N=C(C=1N=CC=CC=1(O))C(O)(C)C2	3-Oxopropanoic_acid,_9CI_Benzyl_ester,_semicarbazone	7.9489	C11H13N3O3	O=C(OCC1=CC=CC=C1)CC=NNC(=N)O	2,3,4,8-Quinolinetetrol_N-Me,_3,8-di-Me_ether	7.8186	C12H13NO4	O=C2C(OC)=C(O)C=1C=CC=C(OC)C=1N2C	3-Acetylindole_N-Ph	7.6902	C16H13NO	O=C(C2=CN(C1=CC=CC=C1)C3=CC=CC=C23)C
8H-Benzo[g]-1,3benzodioxolo[6,5,4-de]quinolin-8-one_M+H	50	276.065	[M+H]+	MLS000069620-01!NIFUROXAZIDE_M+H	7.1614	C12H9N3O5	8H-Benzo[g]-1,3benzodioxolo[6,5,4-de]quinolin-8-one_M+H	6.5064	C17H9NO3	O=C2C4=NC=CC5=CC=1OCOC=1C(C=3C=CC=CC2=3)=C45	Liriodenine_Liriodenine	6.5064	C17H9NO3	O=C2C4=NC=CC5=CC=1OCOC=1C(C3=CC=CC=C23)=C45	Benzamide,_CAS_N-(4-Methylbenzenesulfonyl)	6.3546	C14H13NO3S	O=S(=O)(N=C(O)C1=CC=CC=C1)C2=CC=C(C=C2)C	2,4,6-Cycloheptatrien-1-one,_9CI_Oxime,_O-(4-methylbenzenesulfonyl)	6.3288	C14H13NO3S	O=S(=O)(ON=C1C=CC=CC=C1)C=2C=CC(=CC=2)C	Collismycins_A-B_Collismycins_A-B	6.2741	C13H13N3O2S	ON=CC=1N=C(C=C(OC)C=1SC)C=2N=CC=CC=2	Collismycins_A-B_(E)-form	6.264	C13H13N3O2S	ON=CC=1N=C(C=C(OC)C=1SC)C=2N=CC=CC=2	NCGC00180209-02!4-methoxy-3-methylsulfanyl-2-(nitrosomethylidene)-6-pyridin-2-yl-1H-pyridine_M+H	6.264	C13H13N3O2S	ON=CC1=NC(=CC(OC)=C1SC)C2=NC=CC=C2	Collismycins_A-B_(Z)-form	6.264	C13H13N3O2S	ON=CC=1N=C(C=C(OC)C=1SC)C=2N=CC=CC=2	1H-Pyrrole-3-carboxaldehyde,_9CI_2,4-Dinitrophenylhydrazone	6.2467	C11H9N5O4	O=N(=O)C=2C=CC(NN=CC=1C=CNC=1)=C(C=2)N(=O)=O
"MLS002207159-01!3,5-Dinitrobenzamide121-81-3"_M+H	67	212.03	[M+H]+	S-Carboxymethylcysteine,_9CI_S,S-Dioxide	5.9795	C5H9NO6S	7-Hydroxy-5-(hydroxymethyl)-2H-1,4-benzothiazin-3(4H)-one_7-Hydroxy-5-(hydroxymethyl)-2H-1,4-benzothiazin-3(4H)-one	5.9669	C9H9NO3S	O=C2NC=1C(=CC(O)=CC=1SC2)CO	HMDB:HMDB01511-1618_Phosphocreatine_M+H	5.9538	C4H10N3O5P	O=C(O)CN(C(=N)NP(=O)(O)O)C	HMDB:HMDB01511-1617_Phosphocreatine_M+H	5.9538	C4H10N3O5P	O=C(O)CN(C(=N)NP(=O)(O)O)C	HMDB:HMDB01511-1616_Phosphocreatine_M+H	5.9538	C4H10N3O5P	O=C(O)CN(C(=N)NP(=O)(O)O)C	"MLS002207159-01!3,5-Dinitrobenzamide121-81-3"_M+H	5.8898	C7H5N3O5	O=C(N)C1=CC(=CC(=C1)[N+](=O)[O-])[N+](=O)[O-]	4,5-Dihydroxy-2-nitrobenzoic_acid,_9CI_Methylene_ether	5.8711	C8H5NO6	O=C(O)C1=CC=2OCOC=2(C=C1N(=O)=O)	6-Ethoxy-2-mercaptobenzothiazole_M+H	5.6942	C9H9NOS2	N=2C1=CC=C(OCC)C=C1SC=2S	3-Hydroxy-1H-indole-2-thiol_S-Me,_S,S-dioxide	5.6107	C9H9NO3S	O=S(=O)(C=1NC2=CC=CC=C2(C=1(O)))C	2,4-Dihydroxybenzaldehyde,_9CI_Thiosemicarbazone	5.4821	C8H9N3O2S	N=C(NN=CC=1C=CC(O)=CC=1(O))S
(R)-1-methoxy-5,6,6a,7-tetrahydro-4H-dibenzo[de,g]quinolin-2-ol_M+H	28	268.133	[M+H]+	1,2-Dihydroxyaporphine_O2-Me,_N-de-Me	7.9968	C17H17NO2	(R)-1-methoxy-5,6,6a,7-tetrahydro-4H-dibenzo[de,g]quinolin-2-ol_M+H	7.9968	C17H17NO2	OC=1C=C3C4=C(C=1(OC))C=2C=CC=CC=2CC4(NCC3)	1,2-Dihydroxyaporphine_O2-Me,_N-de-Me	7.9968	C17H17NO2	OC1=C(OC)C=C3C4=C1C2=CC=CC=C2CC4(NCC3)	1,2-Dihydroxyaporphine_O1-Me,_N-de-Me	7.9968	C17H17NO2	OC=1C=C3C4=C(C=1(OC))C2=CC=CC=C2CC4(NCC3)	1,2-Dihydroxyaporphine_1,2-Dihydroxyaporphine	7.994	C17H17NO2	OC=1C=C4C3=C(C=1(O))C2=CC=CC=C2CC3N(C)CC4	1,2-Dihydroxyaporphine_(¬±)-form	7.994	C17H17NO2	OC=1C=C4C3=C(C=1(O))C2=CC=CC=C2CC3N(C)CC4	1,2-Dihydroxyaporphine_(R)-form	7.994	C17H17NO2	OC=1C=C4C3=C(C=1(O))C2=CC=CC=C2CC3N(C)CC4	1,2-Dihydroxyaporphine_(S)-form	7.994	C17H17NO2	OC=1C=C4C3=C(C=1(O))C2=CC=CC=C2CC3N(C)CC4	Lincosamine_1-Thio,_Me_glycoside,_7-Me_ether	7.9397	C10H21NO5S	OC1C(O)C(OC(C1(O))SC)C(N)C(OC)C	Lincosamine_1-Thio,_Me_glycoside,_7-Me_ether	7.9397	C10H21NO5S	OC1C(O)C(OC(C1(O))SC)C(N)C(OC)C
MLS000069473-01!_M+H	22	159.091	[M+H]+	2-Methyl-2-butenedioic_acid,_9CI_Dihydrazide	6.2369	C5H10N4O2	Hexahydro-3a,6(4H)-benzofurandiol,_9CI_Hexahydro-3a,6(4H)-benzofurandiol,_9CI	6.1865	C8H14O3	OC1CCC2(O)(CCOC2(C1))	Hexahydro-3a,6(4H)-benzofurandiol,_9CI_(3aR*,6R*,7aS*)-form	6.1865	C8H14O3	OC1CCC2(O)(CCOC2(C1))	Hexahydro-3a,6(4H)-benzofurandiol,_9CI_(3aR*,6S*,7aS*)-form	6.1865	C8H14O3	OC1CCC2(O)(CCOC2(C1))	Tetrahydro-4-hydroxy-3,5,6-trimethyl-2H-pyran-2-one_Tetrahydro-4-hydroxy-3,5,6-trimethyl-2H-pyran-2-one	6.1796	C8H14O3	O=C1OC(C)C(C)C(O)C1C	Tetrahydro-4-hydroxy-3,5,6-trimethyl-2H-pyran-2-one_(3R,4S,5R,6R)-form	6.1796	C8H14O3	O=C1OC(C)C(C)C(O)C1C	Tetrahydro-4-hydroxy-6-propyl-2H-pyran-2-one_(4R*,6S*)-form	6.1659	C8H14O3	O=C1OC(CCC)CC(O)C1	Tetrahydro-4-hydroxy-6-propyl-2H-pyran-2-one_Tetrahydro-4-hydroxy-6-propyl-2H-pyran-2-one	6.1659	C8H14O3	O=C1OC(CCC)CC(O)C1	Tetrahydro-4-hydroxy-6-propyl-2H-pyran-2-one_(4R*,6R*)-form	6.1659	C8H14O3	O=C1OC(CCC)CC(O)C1	1,2-Cyclohexanediol,_9CI_Mono-Ac	6.1478	C8H14O3	O=C(OC1CCCCC1(O))C
2-(2-chlorophenyl)-4,4-dimethyl-4,5-dihydrooxazole_M+H	23	210.068	[M+H]+	3-[3-(1-Methylethylidene)-2,5-dioxo-1-pyrrolidinyl]-2-propenoic_acid_3-[3-(1-Methylethylidene)-2,5-dioxo-1-pyrrolidinyl]-2-propenoic_acid	8.6938	C10H11NO4	3-[3-(1-Methylethylidene)-2,5-dioxo-1-pyrrolidinyl]-2-propenoic_acid_(E)-form	8.6938	C10H11NO4	O=C(O)C=CN1C(=O)C(=C(C)C)CC1(=O)	Penidilamine_Penidilamine	8.3165	C10H11NO4	O=C2OC(C=C2(NC1=CC(OC1(=O))C))C	NCGC00381049-01_C10H11NO4__M+H	8.3063	C10H11NO4	O=C(O)C1C=CC2NC(=O)C(OC2(C1))=C	Spiroarogenic_acid_Spiroarogenic_acid	8.2979	C10H11NO4	O=C(O)C2NC(=O)C1(C=CC(O)C=C1)C2	Sessiline_Sessiline	8.2399	C10H11NO4	O=CC=1OC(=CC=1)COC2NC(=O)CC2	2-(2-Hydroxyphenyl)-4-thiazolecarboxylic_acid,_9CI_4R,5-Dihydro,_alcohol	7.9185	C10H11NO2S	OC1=CC=CC=C1C2=NC(CO)CS2	4-Nitrophenol_Butanoyl	7.7164	C10H11NO4	O=C(OC=1C=CC(=CC=1)N(=O)=O)CCC	Entadamide_B_Entadamide_B	7.6922	C7H15NO2S2	O=C(NCCO)CC(SC)SC	1,2,3,4-Tetrahydro-6,7-dihydroxy-3-isoquinolinecarboxylic_acid,_9CI_1,2,3,4-Tetrahydro-6,7-dihydroxy-3-isoquinolinecarboxylic_acid,_9CI	7.6862	C10H11NO4	O=C(O)C2NCC1=CC(O)=C(O)C=C1C2
MLS001304747-01!valacyclovir_M+H	70	325.162	[M+H]+	MLS001304747-01!valacyclovir_M+H	6.1418	C13H20N6O4	Strychnilactone_Strychnilactone	6.1058	C17H24O6	O=C(OCC)C(=C2C(=O)OC3(C)(C1CC1C(C)(CO)C3(C2(O))))C	3,5,7-Trihydroxy-p-menth-1-en-6-one_3-Angeloyl,_5-Ac	6.0868	C17H24O6	O=C(OC1C=C(C(=O)C(OC(=O)C)C1C(C)C)CO)C(=CC)C	NCGC00180769-03_C17H24O6_2-Butenoic_acid,_2-methyl-,_(1S,5R,6S)-5-(acetyloxy)-3-(hydroxymethyl)-6-(1-methylethyl)-4-oxo-2-cyclohexen-1-yl_ester,_(2E)-_M+H	6.0868	C17H24O6	O=C(OC1C=C(C(=O)C(OC(=O)C)C1C(C)C)CO)C(=CC)C	2,6-Diamino-5-hydroxyhexanoic_acid_Œ≤-D-Galactopyranoside	6.0813	C12H24N2O8	O=C(O)C(N)CCC(OC1OC(CO)C(O)C(O)C1(O))CN	4,9-Dihydroxy-3-oxo-11(13)-eudesmen-12-oic_acid_9-Ac	6.0804	C17H24O6	O=C(O)C(=C)C1CC(OC(=O)C)C2(C)(CCC(=O)C(O)(C)C2(C1))	1,4,15-Trihydroxy-11(13)-eudesmen-12,6-olide_15-Ac	6.0733	C17H24O6	O=C1OC2C(C1(=C))CCC3(C)(C(O)CCC(O)(COC(=O)C)C23)	2,4,6-Trihydroxy-11(13)-pseudoguaien-12,8-olide_2-Ac	6.0731	C17H24O6	O=C1OC2CC(C)C3C(OC(=O)C)CC(O)C3(C)(C(O)C2(C1(=C)))	2,4,6-Trihydroxy-11(13)-pseudoguaien-12,8-olide_2-Ac	6.0731	C17H24O6	O=C1OC2CC(C)C3C(OC(=O)C)CC(O)C3(C)(C(O)C2(C1(=C)))	2,4,6-Trihydroxy-11(13)-pseudoguaien-12,8-olide_2-Ac	6.0731	C17H24O6	O=C1OC2CC(C)C3C(OC(=O)C)CC(O)C3(C)(C(O)C2(C1(=C)))
2-(3-fluorophenyl)-4,4-dimethyl-4,5-dihydrooxazole_M+H	14	194.097	[M+H]+	Valiolamine_Valiolamine	8.0928	C7H15NO5	Valiolamine_1-Epimer	8.0928	C7H15NO5	OCC1(O)(CC(N)C(O)C(O)C1(O))	Valiolamine_5-Epimer	8.0928	C7H15NO5	OCC1(O)(CC(N)C(O)C(O)C1(O))	Valiolamine_4-Epimer	8.0928	C7H15NO5	OCC1(O)(CC(N)C(O)C(O)C1(O))	Valiolamine_4,5-Diepimer	8.0928	C7H15NO5	OCC1(O)(CC(N)C(O)C(O)C1(O))	2-Amino-2-deoxygalactose,_8CI,_9CI_3-Me	8.0817	C7H15NO5	OCC1OC(O)C(N)C(OC)C1(O)	4-Amino-4-deoxyglucose,_8CI_Me_glycoside	8.081	C7H15NO5	OCC1OC(OC)C(O)C(O)C1(N)	6-Amino-6-deoxyglucose,_9CI_Me_glycoside	8.0738	C7H15NO5	OC1C(OC)OC(CN)C(O)C1(O)	2-Amino-2-deoxygalactose,_8CI,_9CI_6-Me	8.0598	C7H15NO5	OC1OC(COC)C(O)C(O)C1(N)	3-Amino-3-deoxyglucose,_8CI,_9CI_Me_glycoside	8.0531	C7H15NO5	OCC1OC(OC)C(O)C(N)C1(O)
2,2-dimethyl-8-(phenylthio)-4H-benzo[d][1,3]dioxin-4-one_M+H	50	287.073	[M+H]+	Glycinamide_ribonucleotide_Glycinamide_ribonucleotide	6.9666	C7H15N2O8P	Uridine_3'-Ac	6.9385	C11H14N2O7	O=C1C=CN(C(=O)N1)C2OC(CO)C(OC(=O)C)C2(O)	Uridine_5'-Ac	6.926	C11H14N2O7	O=C1C=CN(C(=O)N1)C2OC(COC(=O)C)C(O)C2(O)	Cinnabarine_Cinnabarine	6.6136	C14H10N2O5	O=C(O)C=1C2=NC=3C(OC2(=CC(=O)C=1(N)))=CC=CC=3CO	Asparagine,_9CI_N2-(4-Methylbenzenesulfonyl)	6.5958	C11H14N2O5S	O=C(O)C(NS(=O)(=O)C1=CC=C(C=C1)C)CC(=N)O	2-Amino-3-hydroxybutanoic_acid_N-(2-Nitrophenylsulfenyl),_Me_ester	6.5781	C11H14N2O5S	O=C(OC)C(NSC1=CC=CC=C1N(=O)=O)C(O)C	4-[5-(1,3-Pentadiynyl)-2-thienyl]-3-butyn-1-ol,_9CI_2-Methoxy,_1-Ac	6.5746	C16H14O3S	O=C(OCC(C#CC1=CC=C(C#CC#CC)S1)OC)C	3,4-Dihydroxybenzoic_acid_Œ≤-D-Xylopyranosyl_ester	6.5541	C12H14O8	O=C(OC1OCC(O)C(O)C1(O))C=2C=CC(O)=C(O)C=2	3,4-Dihydroxybenzoic_acid_3-O-Œ±-L-Arabinopyranoside	6.5316	C12H14O8	O=C(O)C=2C=CC(O)=C(OC1OCC(O)C(O)C1(O))C=2	2,5-Dihydroxybenzoic_acid,_9CI_5-O-Œ≤-D-Xylopyranoside	6.5316	C12H14O8	O=C(O)C=2C=C(OC1OCC(O)C(O)C1(O))C=CC=2(O)
2,2-dimethyl-8-(phenylthio)-4H-benzo[d][1,3]dioxin-4-one_M+H	31	287.073	[M+H]+	2-Amino-3-hydroxybutanoic_acid_N-(2-Nitrophenylsulfenyl),_Me_ester	8.602	C11H14N2O5S	4-[5-(1,3-Pentadiynyl)-2-thienyl]-3-butyn-1-ol,_9CI_2-Methoxy,_1-Ac	8.5682	C16H14O3S	O=C(OCC(C#CC1=CC=C(C#CC#CC)S1)OC)C	Asparagine,_9CI_N2-(4-Methylbenzenesulfonyl)	8.5512	C11H14N2O5S	O=C(O)C(NS(=O)(=O)C1=CC=C(C=C1)C)CC(=N)O	2,2-dimethyl-8-(phenylthio)-4H-benzo[d][1,3]dioxin-4-one_M+H	8.534	C16H14O3S	O=C3OC(OC=1C3(=CC=CC=1SC2=CC=CC=C2))(C)C	2,2-dimethyl-8-(phenylthio)-4H-benzo[d][1,3]dioxin-4-one_M+H	8.534	C16H14O3S	O=C3OC(OC=1C3(=CC=CC=1SC2=CC=CC=C2))(C)C	Glycinamide_ribonucleotide_Glycinamide_ribonucleotide	8.5095	C7H15N2O8P	O=C(NC1OC(COP(=O)(O)O)C(O)C1(O))CN	Cinnabarine_Cinnabarine	8.4572	C14H10N2O5	O=C(O)C=1C2=NC=3C(OC2(=CC(=O)C=1(N)))=CC=CC=3CO	4,5-Dihydro-3-hydroxy-5-(hydroxymethyl)-2(3H)-furanone_3-(4-Methylbenzenesulfonyl)	8.3296	C12H14O6S	O=C2OC(CO)CC2(OS(=O)(=O)C1=CC=C(C=C1)C)	Uridine_3'-Ac	8.2913	C11H14N2O7	O=C1C=CN(C(=O)N1)C2OC(CO)C(OC(=O)C)C2(O)	Uridine_5'-Ac	8.1938	C11H14N2O7	O=C1C=CN(C(=O)N1)C2OC(COC(=O)C)C(O)C2(O)
2-(4-fluorophenyl)-4,4-dimethyl-4,5-dihydrooxazole_M+H	19	194.097	[M+H]+	7-Methylguanine,_9CI_N2,N2-Di-Me	8.4255	C8H11N5O	6-Methoxy-3-(1-propenyl)-2-pyridinecarboxylic_acid,_9CI_6-Methoxy-3-(1-propenyl)-2-pyridinecarboxylic_acid,_9CI	8.2708	C10H11NO3	O=C(O)C=1N=C(OC)C=CC=1(C=CC)	Caissarone_Caissarone	8.2402	C8H11N5O	O=C2NC=1C(N=CN(C=1N2C)C)=NC	Valiolamine_4,5-Diepimer	8.2355	C7H15NO5	OCC1(O)(CC(N)C(O)C(O)C1(O))	Valiolamine_Valiolamine	8.2355	C7H15NO5	OCC1(O)(CC(N)C(O)C(O)C1(O))	Valiolamine_4-Epimer	8.2355	C7H15NO5	OCC1(O)(CC(N)C(O)C(O)C1(O))	Valiolamine_5-Epimer	8.2355	C7H15NO5	OCC1(O)(CC(N)C(O)C(O)C1(O))	Valiolamine_1-Epimer	8.2355	C7H15NO5	OCC1(O)(CC(N)C(O)C(O)C1(O))	S-Butylcysteine_sulfoxide_(R)c(R)s-form	8.1901	C7H15NO3S	O=C(O)C(N)CS(=O)CCCC	S-Butylcysteine_sulfoxide_(R)c(S)s-form	8.1901	C7H15NO3S	O=C(O)C(N)CS(=O)CCCC
MLS001201813-01!1-(2-Methyl-5-nitro-imidazol-1-yl)-propan-2-ol_M+H	76	186.087	[M+H]+	4-Oxo-2-pentenoic_acid,_8CI,_9CI_Me_ester,_semicarbazone	5.7766	C7H11N3O3	MLS001201813-01!1-(2-Methyl-5-nitro-imidazol-1-yl)-propan-2-ol_M+H	5.6997	C7H11N3O3	O=[N+]([O-])C1=CN=C(N1CC(O)C)C	2,2-Dimethyl-2H-1-benzopyran-6-carboxylic_acid_Nitrile	5.6854	C12H11NO	N#CC=1C=CC=2OC(C=CC=2(C=1))(C)C	2-Amino-4,5-dihydroxy-2-cyclohexen-1-one_N-Ac	5.6372	C8H11NO4	O=C(NC1=CC(O)C(O)CC1(=O))C	Gentiocrucine_N-(2-Hydroxyethyl)	5.6336	C8H11NO4	O=C1OCCC(=O)C1(=CNCCO)	5,6,7,7a-Tetrahydro-7,7a-dihydroxy-1-(hydroxymethyl)-3H-pyrrolizin-3-one_5,6,7,7a-Tetrahydro-7,7a-dihydroxy-1-(hydroxymethyl)-3H-pyrrolizin-3-one	5.5936	C8H11NO4	O=C1C=C(CO)C2(O)(N1CCC2(O))	5,6,7,7a-Tetrahydro-7,7a-dihydroxy-1-(hydroxymethyl)-3H-pyrrolizin-3-one_(7R*,7aR*)-form	5.5936	C8H11NO4	O=C1C=C(CO)C2(O)(N1CCC2(O))	5-Oxo-2-pyrrolidinecarboxylic_acid_N-Ac,_Me_ester	5.593	C8H11NO4	O=C(OC)C1N(C(=O)C)C(=O)CC1	4-Oxo-2-pyrrolidinecarboxylic_acid_N-Ac,_Me_ester	5.5927	C8H11NO4	O=C(OC)C1N(C(=O)C)CC(=O)C1	5-Amino-4-oxo-5-hexenoic_acid_N-Ac	5.5509	C8H11NO4	O=C(O)CCC(=O)C(=C)NC(=O)C
(2-(4,4-dimethyl-4,5-dihydrooxazol-2-yl)-5-fluorophenyl)(phenyl)methanol_M+H	50	300.139	[M+H]+	De(dimethylallyl)brevianamide_E_De(dimethylallyl)brevianamide_E	8.5092	C16H17N3O3	Cyclo(4-hydroxyprolyltryptophyl)_Cyclo(4-hydroxyprolyltryptophyl)	8.4018	C16H17N3O3	O=C1NC(C(=O)N2CC(O)CC12)CC4=CNC3=CC=CC=C34	Cyclo(4-hydroxyprolyltryptophyl)_(3S,7Œæ,8aS)-form	8.4018	C16H17N3O3	O=C1NC(C(=O)N2CC(O)CC12)CC4=CNC3=CC=CC=C34	Saxitoxin_Saxitoxin	8.3957	C10H17N7O4	N=C(O)OCC1NC(=N)N3CCC(O)(O)C23(NC(=N)NC12)	Erythrartine_11-Ketone,_O15,O16-di-de-Me	8.3143	C17H17NO4	O=C3C1=CC(O)=C(O)C=C1C24(C(C=CC(OC)C2)=CCN4(C3))	Toussaintine_B_Toussaintine_B	8.2517	C17H17NO4	O=C(C=CC1=CC=CC=C1)N2C(=O)CC3(O)(C=CC(O)CC23)	Toussaintine_D_Toussaintine_D	8.2439	C17H17NO4	O=C(C=CC1=CC=CC=C1)NC2OC3CC(=O)C=CC3(O)(C2)	Nagstatin_Nagstatin	8.1466	C12H17N3O6	O=C(O)CC=1N=C2N(C=1)C(CO)C(O)C(O)C2(NC(=O)C)	8,9-Dihydroprooxocryptochine_8,9-Dihydroprooxocryptochine	8.108	C17H17NO4	O=C3C1=NC=CC2=CC(OC)=C(O)C(=C12)C34(CCC(O)CC4)	Flindersine_N-(Acetoxymethyl)	8.1017	C17H17NO4	O=C(OCN3C(=O)C=1C=CC(OC=1C2=CC=CC=C23)(C)C)C
2-(2-fluorophenyl)-4,4-dimethyl-4,5-dihydrooxazole_M+H	23	194.097	[M+H]+	7-Methylguanine,_9CI_N2,N2-Di-Me	8.4299	C8H11N5O	Tubastrine_Tubastrine	8.4076	C9H11N3O2	N=C(N)NC=CC=1C=CC(O)=C(O)C=1	6-Methoxy-3-(1-propenyl)-2-pyridinecarboxylic_acid,_9CI_6-Methoxy-3-(1-propenyl)-2-pyridinecarboxylic_acid,_9CI	8.2651	C10H11NO3	O=C(O)C=1N=C(OC)C=CC=1(C=CC)	Caissarone_Caissarone	8.2454	C8H11N5O	O=C2NC=1C(N=CN(C=1N2C)C)=NC	Valiolamine_4,5-Diepimer	8.2379	C7H15NO5	OCC1(O)(CC(N)C(O)C(O)C1(O))	Valiolamine_5-Epimer	8.2379	C7H15NO5	OCC1(O)(CC(N)C(O)C(O)C1(O))	Valiolamine_4-Epimer	8.2379	C7H15NO5	OCC1(O)(CC(N)C(O)C(O)C1(O))	Valiolamine_Valiolamine	8.2379	C7H15NO5	OCC1(O)(CC(N)C(O)C(O)C1(O))	Valiolamine_1-Epimer	8.2379	C7H15NO5	OCC1(O)(CC(N)C(O)C(O)C1(O))	4,5-Dihydro-2-(2-hydroxyphenyl)-4-oxazolecarboxylic_acid,_9CI_Alcohol	8.2356	C10H11NO3	OC1=CC=CC=C1C2=NC(CO)CO2
5,7-dihydroxy-3,8-dimethoxy-2-phenyl-4H-chromen-4-one_M+H	12	315.086	[M+H]+	MLS001165699-01!VALDECOXIB_M+H	6.1014	C16H14N2O3S	2-(1,3-Dihydro-3-oxo-2H-indol-2-ylidene)-7-hydroxycyclopent[g]indol-3(2H)-one_2-(1,3-Dihydro-3-oxo-2H-indol-2-ylidene)-7-hydroxycyclopent[g]indol-3(2H)-one	6.0405	C19H10N2O3	O=C3C(N=C2C3(=CC=C1C=C(O)C=C12))=C4NC5=CC=CC=C5(C4(=O))	2-Hydroxy-6-(3,6,8-trihydroxy-1-methyl-2-naphthalenyl)-4H-pyran-4-one_2-Me_ether	6.04	C17H14O6	O=C1C=C(OC(=C1)C=3C(O)=CC2=CC(O)=CC(O)=C2C=3C)OC	1,3,6-Trihydroxy-2-(hydroxymethyl)anthraquinone_1'-Et_ether	6.0055	C17H14O6	O=C1C=3C=C(O)C=CC=3(C(=O)C2=C(O)C(=C(O)C=C12)COCC)	2',4',5,7-Tetrahydroxy-6-methylhomoisoflavone_2',4',5,7-Tetrahydroxy-6-methylhomoisoflavone	6.0051	C17H14O6	O=C1C(=COC=2C=C(O)C(=C(O)C1=2)C)CC=3C=CC(O)=CC=3(O)	3-(3,4-Dihydroxybenzyl)-5,7-dihydroxy-6-methylchromone_3-(3,4-Dihydroxybenzyl)-5,7-dihydroxy-6-methylchromone	6.0051	C17H14O6	O=C1C(=COC=2C=C(O)C(=C(O)C1=2)C)CC=3C=CC(O)=C(O)C=3	1,3,5,6-Tetrahydroxy-2-methylanthraquinone_3,5-Di-Me_ether	5.9993	C17H14O6	O=C1C=3C=CC(O)=C(OC)C=3(C(=O)C2=CC(OC)=C(C(O)=C12)C)	1,4,5,7-Tetrahydroxy-2,3-dimethylanthraquinone_7-Me_ether	5.9993	C17H14O6	O=C1C=3C=C(OC)C=C(O)C=3(C(=O)C=2C(O)=C(C(=C(O)C1=2)C)C)	1,3,7,8-Tetrahydroxy-2-methylanthraquinone_3,7-Di-Me_ether	5.9993	C17H14O6	O=C1C=3C=CC(OC)=C(O)C=3(C(=O)C2=C(O)C(=C(OC)C=C12)C)	1,3,5,6-Tetrahydroxy-2-methylanthraquinone_5,6-Di-Me_ether	5.9939	C17H14O6	O=C1C=3C=CC(OC)=C(OC)C=3(C(=O)C2=CC(O)=C(C(O)=C12)C)
3,3'-methylenebis(6-ethyl-4-hydroxy-5-methyl-2H-pyran-2-one)_M+H	11	321.133	[M+H]+	1,3,13-Trihydroxy-4,7(11),10(14)-germacratrien-12,6-olide_1-Ketone,_13-Ac	7.5427	C17H20O6	8,13-Dihydroxy-1-oxo-4,7(11),10(14)-germacratrien-12,6-olide_13-Ac	7.5427	C17H20O6	O=C1OC2C=C(C)CCC(=O)C(=C)CC(O)C2(=C1COC(=O)C)	8,11-Dihydroxy-2-oxo-1(10),3-guaiadien-12,6-olide_11-Ac	7.5421	C17H20O6	O=C(OC2(C(=O)OC1C3C(=CC(=O)C3(=C(C)CC(O)C12))C)(C))C	5-Hydroxy-2,6,10-farnesatriene-1,15:13,9-diolide_Ac	7.5216	C17H20O6	O=C1OCC(=C1)CC(OC(=O)C)C=C(C)CC2OC(=O)C(=C2)C	3-Hydroxy-1(10),4-germacradiene-12,8:15,6-diolide_Ac	7.5207	C17H20O6	O=C1OC2C=C1C(OC(=O)C)CC=C(C)CC3OC(=O)C(C)C23	3,8,9-Trihydroxy-4(15),10(14),11(13)-guaiatrien-12,6-olide_3-Ac	7.5092	C17H20O6	O=C1OC2C(C1(=C))C(O)C(O)C(=C)C3CC(OC(=O)C)C(=C)C23	3,8,9-Trihydroxy-4(15),10(14),11(13)-guaiatrien-12,6-olide_3-Ac	7.5092	C17H20O6	O=C1OC2C(C1(=C))C(O)C(O)C(=C)C3CC(OC(=O)C)C(=C)C23	17-Hydroxy-13,14,15,16-tetranor-7,9(11)-labdadiene-12,17:19,6-diolide_Me_ether,_7Œ±,8Œ±-epoxide	7.5007	C17H20O6	O=C1OC(OC)C25(OC5(C3OC(=O)C4(C)(CCCC(C2(=C1))(C)C34)))	8-Hydroxy-1(10),4,11(13)-germacratrien-12,6-olid-14-oic_acid_Ac	7.465	C17H20O6	O=C(O)C2=CCCC(=CC1OC(=O)C(=C)C1C(OC(=O)C)C2)C	5,8-Dihydroxy-2-oxo-1(10),3-guaiadien-12,6-olide_8-Ac	7.464	C17H20O6	O=C(OC2CC(=C1C(=O)C=C(C)C1(O)C3OC(=O)C(C)C23)C)C
8-((6-ethyl-4-hydroxy-5-methyl-2-oxo-2H-pyran-3-yl)methyl)-5,7-dihydroxy-2-phenylchroman-4-one_M+H	15	423.144	[M+H]+	Uridine_3-N-Me,_3'-(4-hydroxy-2-methoxy-6-methylbenzoyl)	7.6334	C19H22N2O9	Uridine_3'-(2,4-Dimethoxy-6-methylbenzoyl)	7.5775	C19H22N2O9	O=C(OC1C(O)C(OC1(CO))N2C=CC(=O)NC2(=O))C3=C(OC)C=C(OC)C=C3C	NCGC00347813-02_C19H22N2O9_Uridine,_3'-(2,4-dimethoxy-6-methylbenzoate)_M+H	7.5775	C19H22N2O9	O=C(OC1C(O)C(OC1(CO))N2C=CC(=O)NC2(=O))C=3C(OC)=CC(OC)=CC=3C	Uridine_2'-(2,4-Dimethoxy-6-methylbenzoyl)	7.5631	C19H22N2O9	O=C(OC1C(OC(CO)C1(O))N2C=CC(=O)NC2(=O))C3=C(OC)C=C(OC)C=C3C	NCGC00347832-02_C19H22N2O9_Uridine,_2'-(2,4-dimethoxy-6-methylbenzoate)_M+H	7.5631	C19H22N2O9	O=C(OC1C(OC(CO)C1(O))N2C=CC(=O)NC2(=O))C=3C(OC)=CC(OC)=CC=3C	Obtusifolin_Obtusifolin	7.561	C24H22O7	O=C1OC(=C(C(O)=C1CC=3C(O)=CC(O)=C2C(=O)CC(OC2=3)C4=CC=CC=C4)C)CC	Obtusifolin_(S)-form	7.561	C24H22O7	O=C1OC(=C(C(O)=C1CC=3C(O)=CC(O)=C2C(=O)CC(OC2=3)C4=CC=CC=C4)C)CC	Lepidissipyrone_Lepidissipyrone	7.561	C24H22O7	O=C1OC(=C(C(O)=C1CC=3C(O)=CC=4OC(C2=CC=CC=C2)CC(=O)C=4(C=3(O)))C)CC	Œ≤-Indomycinone_17,18-Dihydro,_18-hydroxy	7.474	C24H22O7	O=C1C=C(OC2=C1C(=CC=3C(=O)C=4C=CC=C(O)C=4(C(=O)C2=3))C)C(O)(C)CCC(O)C	Œ±,2',3,4,4'-Pentahydroxy-3'-C-Œ≤-D-xylopyranosyldihydrochalcone_Œ±,2',3,4,4'-Pentahydroxy-3'-C-Œ≤-D-xylopyranosyldihydrochalcone	7.4643	C20H22O10	O=C(C=1C=CC(O)=C(C=1(O))C2OCC(O)C(O)C2(O))C(O)CC=3C=CC(O)=C(O)C=3
2-(3-chlorophenyl)-4,4-dimethyl-4,5-dihydrooxazole_M+H	21	210.068	[M+H]+	3-[3-(1-Methylethylidene)-2,5-dioxo-1-pyrrolidinyl]-2-propenoic_acid_3-[3-(1-Methylethylidene)-2,5-dioxo-1-pyrrolidinyl]-2-propenoic_acid	8.3353	C10H11NO4	3-[3-(1-Methylethylidene)-2,5-dioxo-1-pyrrolidinyl]-2-propenoic_acid_(E)-form	8.3353	C10H11NO4	O=C(O)C=CN1C(=O)C(=C(C)C)CC1(=O)	Spiroarogenic_acid_Spiroarogenic_acid	8.1542	C10H11NO4	O=C(O)C2NC(=O)C1(C=CC(O)C=C1)C2	Penidilamine_Penidilamine	8.1155	C10H11NO4	O=C2OC(C=C2(NC1=CC(OC1(=O))C))C	NCGC00381049-01_C10H11NO4__M+H	7.9901	C10H11NO4	O=C(O)C1C=CC2NC(=O)C(OC2(C1))=C	Sessiline_Sessiline	7.9499	C10H11NO4	O=CC=1OC(=CC=1)COC2NC(=O)CC2	2-(2-Hydroxyphenyl)-4-thiazolecarboxylic_acid,_9CI_4R,5-Dihydro,_alcohol	7.874	C10H11NO2S	OC1=CC=CC=C1C2=NC(CO)CS2	Entadamide_B_Entadamide_B	7.7108	C7H15NO2S2	O=C(NCCO)CC(SC)SC	1,2,3,4-Tetrahydro-6,7-dihydroxy-3-isoquinolinecarboxylic_acid,_9CI_1,2,3,4-Tetrahydro-6,7-dihydroxy-3-isoquinolinecarboxylic_acid,_9CI	7.6145	C10H11NO4	O=C(O)C2NCC1=CC(O)=C(O)C=C1C2	1,2,3,4-Tetrahydro-6,7-dihydroxy-3-isoquinolinecarboxylic_acid,_9CI_(S)-form	7.6145	C10H11NO4	O=C(O)C2NCC1=CC(O)=C(O)C=C1C2
4,4-dimethyl-2-(pyridin-3-yl)-4,5-dihydrooxazole_M+H	34	177.102	[M+H]+	Boschniakine_Amide	7.0487	C10H12N2O	Cotinine,_INN_(¬±)-form	6.8015	C10H12N2O	O=C2N(C)C(C1=CN=CC=C1)CC2	Cotinine,_INN_Cotinine,_INN	6.8015	C10H12N2O	O=C2N(C)C(C1=CN=CC=C1)CC2	Cotinine,_INN_(S)-form	6.8015	C10H12N2O	O=C2N(C)C(C1=CN=CC=C1)CC2	Cotinine_M+H	6.8015	C10H12N2O	O=C2N(C)C(C=1C=NC=CC=1)CC2	HMDB:HMDB01046-1397_Cotinine_M+H	6.8015	C10H12N2O	O=C2N(C)C(C1=CN=CC=C1)CC2	HMDB:HMDB01046-1399_Cotinine_M+H	6.8015	C10H12N2O	O=C2N(C)C(C1=CN=CC=C1)CC2	HMDB:HMDB01046-1398_Cotinine_M+H	6.8015	C10H12N2O	O=C2N(C)C(C1=CN=CC=C1)CC2	2,2-Dimethyl-4(1H,3H)-quinazolinone_2,2-Dimethyl-4(1H,3H)-quinazolinone	6.7966	C10H12N2O	O=C1NC(NC2=CC=CC=C12)(C)C	NCGC00384935-01!2,2-dimethyl-1,3-dihydroquinazolin-4-one_M+H	6.7966	C10H12N2O	O=C1NC(NC2=CC=CC=C12)(C)C
1,3-bis(4,4-dimethyl-4,5-dihydrooxazol-2-yl)benzene_M+H	50	273.159	[M+H]+	1,3-bis(4,4-dimethyl-4,5-dihydrooxazol-2-yl)benzene_M+H	7.5466	C16H20N2O2	Euscamine_B_Euscamine_B	7.5404	C12H20N2O5	O=C(OC)C(N)CCC(=O)N(C)C1OCC=C1(CO)	2,2-Dimethyl-8-(3-methyl-2-butenyl)-2H-1-benzopyran-6-carboxylic_acid_2,2-Dimethyl-8-(3-methyl-2-butenyl)-2H-1-benzopyran-6-carboxylic_acid	7.5305	C17H20O3	O=C(O)C=2C=C1C=CC(OC1=C(C=2)CC=C(C)C)(C)C	Mupirocin_H_Mupirocin_H	7.4791	C14H24O5	O=C1OC(C(O)C1)C(O)C(C)CC=CC(C)C(O)C	Huperzine_B_11R-Hydroxy	7.4695	C16H20N2O2	O=C1C=CC4=C(N1)CC2C=C(C)CC34(NCCC(O)C23)	1,9,14-Pentadecatriene-4,6-diyne-3,8-diol,_9CI_8-Ac	7.4502	C17H20O3	O=C(OC(C#CC#CC(O)C=C)C=CCCCC=C)C	Palythine_3-N-Et	7.444	C12H20N2O5	O=C(O)CNC1=C(OC)C(=NCC)CC(O)(CO)C1	2-Methyl-2-(4-methyl-3-pentenyl)-2H-1-benzopyran-6-carboxylic_acid_2-Methyl-2-(4-methyl-3-pentenyl)-2H-1-benzopyran-6-carboxylic_acid	7.4422	C17H20O3	O=C(O)C1=CC=C2OC(C=CC2(=C1))(C)CCC=C(C)C	12-Hydroxy-3,4-seco-4(18),8,11,13-podocarpatetraen-3-oic_acid_6,7-Didehydro	7.3707	C17H20O3	O=C(O)CCC1(C=2C=C(O)C=CC=2(C=CC1(C(=C)C)))(C)	8,12-Epoxy-4(15),5,7,11-cadinatetraen-2-ol_Ac	7.3701	C17H20O3	O=C(OC3CC(=C)C=C2C1=C(OC=C1C)CC(C)C23)C
MLS002207242-01!Propoxur114-26-1_M+H	95	210.112	[M+H]+	NCGC00380138-01!_M+H	5.93	C11H15NO3	3-Hydroxy-4-methoxyphenethylamine_N-Ac	5.9043	C11H15NO3	O=C(NCCC=1C=CC(OC)=C(O)C=1)C	Œ±-Amino-1,4-cyclohexadiene-1-propanoic_acid,_9CI_N-Ac	5.895	C11H15NO3	O=C(O)C(NC(=O)C)CC1=CCC=CC1	Œ±-Amino-1,4-cyclohexadiene-1-propanoic_acid,_9CI_N-Ac	5.895	C11H15NO3	O=C(O)C(NC(=O)C)CC1=CCC=CC1	11-Carboxyanatoxin_a_11-Carboxyanatoxin_a	5.8483	C11H15NO3	O=C(O)CC(=O)C1=CCCC2NC1CC2	Tyrosine,_8CI,_9CI_Me_ether,_Me_ester	5.8318	C11H15NO3	O=C(OC)C(N)CC1=CC=C(OC)C=C1	Tyrosine,_8CI,_9CI_N-Me,_Me_ester	5.8142	C11H15NO3	O=C(OC)C(NC)CC1=CC=C(O)C=C1	Tyrosine,_8CI,_9CI_O,N-Di-Me	5.8077	C11H15NO3	O=C(O)C(NC)CC1=CC=C(OC)C=C1	Tyrosine,_8CI,_9CI_O,N-Di-Me	5.8077	C11H15NO3	O=C(O)C(NC)CC1=CC=C(OC)C=C1	Tyrosine,_8CI,_9CI_O,N-Di-Me	5.8077	C11H15NO3	O=C(O)C(NC)CC1=CC=C(OC)C=C1
"MLS000069657-01!(1R,2R)-(-)-PSEUDOEPHEDRINE"_M+H	61	166.122	[M+H]+	2-(Methylamino)-1-phenyl-1-propanol_2-(Methylamino)-1-phenyl-1-propanol	6.2705	C10H15NO	2-(Methylamino)-1-phenyl-1-propanol_(1R,2R)-form	6.2705	C10H15NO	OC(C1=CC=CC=C1)C(NC)C	2-(Methylamino)-1-phenyl-1-propanol_(1R,2S)-form	6.2705	C10H15NO	OC(C1=CC=CC=C1)C(NC)C	2-(Methylamino)-1-phenyl-1-propanol_(1S,2S)-form	6.2705	C10H15NO	OC(C1=CC=CC=C1)C(NC)C	2-(Methylamino)-1-phenyl-1-propanol_(1S,2R)-form	6.2705	C10H15NO	OC(C1=CC=CC=C1)C(NC)C	2-(Methylamino)-1-phenyl-1-propanol_(1RS,2RS)-form	6.2705	C10H15NO	OC(C1=CC=CC=C1)C(NC)C	2-(Methylamino)-1-phenyl-1-propanol_(1RS,2SR)-form	6.2705	C10H15NO	OC(C1=CC=CC=C1)C(NC)C	Pseudoephedrine_M+H	6.2705	C10H15NO	OC(C1=CC=CC=C1)C(NC)C	"MLS000069657-01!(1R,2R)-(-)-PSEUDOEPHEDRINE"_M+H	6.2705	C10H15NO	OC(C=1C=CC=CC=1)C(NC)C	Ephedrine_M+H	6.2705	C10H15NO	OC(C1=CC=CC=C1)C(NC)C
2-(3-iodo-2-(phenylselanyl)phenyl)-4,4-dimethyl-4,5-dihydrooxazole_M+H	48	410.007	[M+H]+	2-(Methylthio)ethyl_glucosinolate_S-Oxide	6.836	C10H19NO10S3
MLS002154027-01!Securinine5610-40-2_M+H	60	218.117	[M+H]+	Securinegine_Securinegine	6.681	C13H15NO2	Allosecurinine_(-)-form	6.6578	C13H15NO2	O=C4OC23(C(C=CC(N1CCCCC12)C3)=C4)	Securinine,_INN_Securinine,_INN	6.654	C13H15NO2	O=C4OC23(C(C=CC(N1CCCCC12)C3)=C4)	Securinine,_INN_(-)-form	6.654	C13H15NO2	O=C4OC23(C(C=CC(N1CCCCC12)C3)=C4)	Securinine,_INN_(+)-form	6.654	C13H15NO2	O=C4OC23(C(C=CC(N1CCCCC12)C3)=C4)	Securinine,_INN_(¬±)-form	6.6518	C13H15NO2	O=C4OC23(C(C=CC(N1CCCCC12)C3)=C4)	Allosecurinine_(+)-form	6.6518	C13H15NO2	O=C4OC23(C(C=CC(N1CCCCC12)C3)=C4)	Allosecurinine_Allosecurinine	6.6516	C13H15NO2	O=C4OC23(C(C=CC(N1CCCCC12)C3)=C4)	MLS002154027-01!Securinine5610-40-2_M+H	6.6516	C13H15NO2	O=C4OC23(C(C=CC(N1CCCCC12)C3)=C4)	7-(3-Methyl-2-butenyl)-1H-indole_1'-Hydroxy,_3',4'-epoxide	6.4414	C13H15NO2	OC(C2=CC=CC=1C=CNC=12)C3OC3(C)(C)
MLS001066369-01!Benzamidine_M+H	7	121.076	[M+H]+	Benzaldehyde,_USAN_Hydrazone	8.8896	C7H8N2	MLS001066369-01!Benzamidine_M+H	8.8534	C7H8N2	N=C(N)C=1C=CC=CC=1	4-Vinylphenol,_8CI_4-Vinylphenol,_8CI	8.6884	C8H8O	OC1=CC=C(C=C)C=C1	1,3,4-Pentanetriol_(3Œæ,4Œæ)-form	8.6469	C5H12O3	OCCC(O)C(O)C	1,3,4-Pentanetriol_1,3,4-Pentanetriol	8.6469	C5H12O3	OCCC(O)C(O)C	1,3,4-Pentanetriol_(3R,4R)-form	8.6469	C5H12O3	OCCC(O)C(O)C	Glycerol,_INN_1-Et_ether	8.5543	C5H12O3	OCC(O)COCC	1,2,4-Butanetriol,_9CI_1-Me_ether	8.5355	C5H12O3	OCCC(O)COC	1,2,4-Butanetriol,_9CI_2-Me_ether	8.5355	C5H12O3	OCCC(OC)CO	1,2,4-Butanetriol,_9CI_2-Me_ether	8.5355	C5H12O3	OCCC(OC)CO
2,4,5-trimethoxybenzoic_acid_M+H	20	213.075	[M+H]+	2-(3,4-Dihydroxyphenyl)-2-hydroxyacetic_acid_4-Me_ether,_Me_ester	7.9979	C10H12O5	2-(3,4-Dihydroxyphenyl)-2-hydroxyacetic_acid_4-Me_ether,_Me_ester	7.9979	C10H12O5	O=C(OC)C(O)C=1C=CC(OC)=C(O)C=1	2,3-Dihydroxy-6-(2-hydroxypropyl)benzoic_acid_(+)-form	7.9606	C10H12O5	O=C(O)C=1C(O)=C(O)C=CC=1CC(O)C	2,3-Dihydroxy-6-(2-hydroxypropyl)benzoic_acid_2,3-Dihydroxy-6-(2-hydroxypropyl)benzoic_acid	7.9606	C10H12O5	O=C(O)C=1C(O)=C(O)C=CC=1CC(O)C	2,3,4-Trihydroxybenzoic_acid,_9CI_3,4-Di-Me_ether,_Me_ester	7.9576	C10H12O5	O=C(OC)C=1C=CC(OC)=C(OC)C=1(O)	3,4,5-Trihydroxybenzoic_acid,_CAS_3,5-Di-Me_ether,_Me_ester	7.9576	C10H12O5	O=C(OC)C1=CC(OC)=C(O)C(OC)=C1	3,4,5-Trihydroxybenzoic_acid,_CAS_3,4-Di-Me_ether,_Me_ester	7.9576	C10H12O5	O=C(OC)C1=CC(O)=C(OC)C(OC)=C1	Œ±,3,4-Trihydroxyphenylacetaldehyde_Carboxylic_acid,_Œ±-Me_ether,_Me_ester	7.944	C10H12O5	O=C(OC)C(OC)C=1C=CC(O)=C(O)C=1	1-(3,4-Dihydroxyphenyl)-1,2,3-propanetriol_3',4'-Methylene_ether	7.9413	C10H12O5	OCC(O)C(O)C=1C=CC=2OCOC=2(C=1)	2,4,5-Trihydroxybenzoic_acid,_9CI_4,5-Di-Me_ether,_Me_ester	7.9353	C10H12O5	O=C(OC)C1=CC(OC)=C(OC)C=C1(O)
Glicirrizic_acid_M+H	13	823.411	[M+H]+	3,25-Dihydroxy-18-oleanen-30-oic_acid_25-Aldehyde,_3-O-[Œ≤-D-glucuronopyranosyl-(1‚Üí2)-Œ≤-D-glucuronopyranoside]	8.7066	C42H62O16	3,25-Dihydroxy-12-oleanen-30-oic_acid_25-Aldehyde,_3-O-[Œ≤-D-glucuronopyranosyl-(1‚Üí2)-Œ≤-D-glucuronopyranoside]	8.7066	C42H62O16	O=CC67(CCC(OC2OC(C(=O)O)C(O)C(O)C2(OC1OC(C(=O)O)C(O)C(O)C1(O)))C(C)(C)C7(CCC4(C)(C6(CC=C3C5CC(C(=O)O)(C)CCC5(C)(CCC34(C))))))	3-Hydroxy-11-oxo-12-oleanen-30-oic_acid_3-O-[Œ≤-D-Glucuronopyranosyl-(1‚Üí3)-Œ≤-D-glucuronopyranoside]	8.7013	C42H62O16	O=C(O)C7OC(OC1C(O)C(OC(C(=O)O)C1(O))OC3CCC4(C)(C5C(=O)C=C2C6CC(C(=O)O)(C)CCC6(C)(CCC2(C)C5(C)(CCC4(C3(C)(C))))))C(O)C(O)C7(O)	3-Hydroxy-11-oxo-12-oleanen-29-oic_acid_3-O-[Œ≤-D-Glucuronopyranosyl-(1‚Üí2)-Œ≤-D-glucuronopyranoside]	8.7013	C42H62O16	O=C(O)C7OC(OC1C(OC(C(=O)O)C(O)C1(O))OC3CCC4(C)(C5C(=O)C=C2C6CC(C(=O)O)(C)CCC6(C)(CCC2(C)C5(C)(CCC4(C3(C)(C))))))C(O)C(O)C7(O)	Glycyrrhizic_acid_Glycyrrhizic_acid	8.7013	C42H62O16	O=C(O)C7OC(OC1C(OC(C(=O)O)C(O)C1(O))OC3CCC4(C)(C5C(=O)C=C2C6CC(C(=O)O)(C)CCC6(C)(CCC2(C)C5(C)(CCC4(C3(C)(C))))))C(O)C(O)C7(O)	Glycyrrhizic_acid_1'-Epimer	8.7013	C42H62O16	O=C(O)C7OC(OC1C(OC(C(=O)O)C(O)C1(O))OC3CCC4(C)(C5C(=O)C=C2C6CC(C(=O)O)(C)CCC6(C)(CCC2(C)C5(C)(CCC4(C3(C)(C))))))C(O)C(O)C7(O)	Glicirrizic_acid_M+H	8.7013	C42H62O16	O=C(O)C7OC(OC1C(OC(C(=O)O)C(O)C1(O))OC3CCC4(C)(C5C(=O)C=C2C6CC(C(=O)O)(C)CCC6(C)(CCC2(C)C5(C)(CCC4(C3(C)(C))))))C(O)C(O)C7(O)	3-Hydroxy-11-oxo-12-oleanen-30-oic_acid_3-O-[Œ≤-D-Glucuronopyranosyl-(1‚Üí4)-Œ≤-D-glucuronopyranoside]	8.7013	C42H62O16	O=C(O)C7OC(OC6C(OC(OC2CCC3(C)(C4C(=O)C=C1C5CC(C(=O)O)(C)CCC5(C)(CCC1(C)C4(C)(CCC3(C2(C)(C))))))C(O)C6(O))C(=O)O)C(O)C(O)C7(O)	3,21-Dihydroxy-9(11),12-oleanadien-29-oic_acid_3-O-[Œ≤-D-Glucuronopyranosyl-(1‚Üí2)-Œ≤-D-glucuronopyranoside]	8.6961	C42H62O16	O=C(O)C7OC(OC1C(OC(C(=O)O)C(O)C1(O))OC5CCC4(C3=CC=C2C6CC(C(=O)O)(C)C(O)CC6(C)(CCC2(C)C3(C)CCC4C5(C)(C)))(C))C(O)C(O)C7(O)	3,21-Dihydroxy-9(11),12-oleanadien-29-oic_acid_3-O-[Œ≤-D-Glucuronopyranosyl-(1‚Üí2)-Œ≤-D-glucuronopyranoside]	8.6961	C42H62O16	O=C(O)C7OC(OC1C(OC(C(=O)O)C(O)C1(O))OC5CCC4(C3=CC=C2C6CC(C(=O)O)(C)C(O)CC6(C)(CCC2(C)C3(C)CCC4C5(C)(C)))(C))C(O)C(O)C7(O)
NARCOTIN_M+H	63	414.154	[M+H]+	2-O-(Œ±-Aminoacyl)sucroses_2-O-(2-Aminopropanoyl)sucrose	7.9209	C15H27NO12	Synerazol_Synerazol	7.8801	C22H23NO7	O=C4NC(OC)(C(=O)C1=CC=CC=C1)C(O)C24(OC(=C(C2(=O))C)C3OC3(C=CCC))	Phoebine_O1,N-Di-de-Me,_N-(ethoxycarbonyl)	7.8614	C22H23NO7	O=C(OCC)N4CCC=3C(OC)=C(OC)C(O)=C2C1=CC=5OCOC=5(C=C1CC4(C2=3))	Microcarpine_Microcarpine	7.8192	C22H23NO7	O=C3OC(=CC1=C(O)C=2OCOC=2(C=C1CCN(C)C))C=4C=CC(OC)=C(OC)C3=4	Adenosine,_8CI,_9CI,_BAN,_USAN_5'-O-(4-Hydroxy-E-cinnamoyl)	7.7857	C19H19N5O6	O=C(OCC3OC(N2C=NC1=C(N=CN=C12)N)C(O)C3(O))C=CC4=CC=C(O)C=C4	Cornigerine_4-Methoxy	7.7467	C22H23NO7	O=C1C=C3C(=CC=C1(OC))C=2C(OC)=C4OCOC4(=C(OC)C=2CCC3(NC(=O)C))	Narcotine_M+H	7.7466	C22H23NO7	O=C1OC(C=2C=CC(OC)=C(OC)C1=2)C4C3=C(OC)C=5OCOC=5(C=C3CCN4(C))	Narcotine_Narcotine	7.6916	C22H23NO7	O=C1OC(C=2C=CC(OC)=C(OC)C1=2)C4C3=C(OC)C=5OCOC=5(C=C3CCN4(C))	Narcotine_(1RS,9RS)-form	7.6916	C22H23NO7	O=C1OC(C=2C=CC(OC)=C(OC)C1=2)C4C3=C(OC)C=5OCOC=5(C=C3CCN4(C))	Narcotine_(1R,9R)-form	7.6916	C22H23NO7	O=C1OC(C=2C=CC(OC)=C(OC)C1=2)C4C3=C(OC)C=5OCOC=5(C=C3CCN4(C))
Specioside_M+H	13	539.176	[M+H]+	Bis(3-acetyl-2,6-dihydroxy-4-methoxyphenyl)methane_6-O-Œ≤-D-Glucopyranoside	8.3639	C25H30O13	Demethylsecologanol_7-O-(3,4-Dihydroxy-E-cinnamoyl)	8.299	C25H30O13	O=C(O)C2=COC(OC1OC(CO)C(O)C(O)C1(O))C(C=C)C2CCOC(=O)C=CC=3C=CC(O)=C(O)C=3	Catalpol_6-O-(4-Hydroxy-3-methoxycinnamoyl)	8.2953	C25H30O13	O=C(OC2C1OC1(CO)C3C(OC=CC23)OC4OC(CO)C(O)C(O)C4(O))C=CC=5C=CC(O)=C(OC)C=5	Catalpol_10-O-(3-Hydroxy-4-methoxy-E-cinnamoyl)	8.2953	C25H30O13	O=C(OCC34(OC4(C(O)C2C=COC(OC1OC(CO)C(O)C(O)C1(O))C23)))C=CC=5C=CC(OC)=C(O)C=5	Catalpol_6-O-(3-Hydroxy-4-methoxycinnamoyl)	8.2953	C25H30O13	O=C(OC2C1OC1(CO)C3C(OC=CC23)OC4OC(CO)C(O)C(O)C4(O))C=CC=5C=CC(OC)=C(O)C=5	Specioside_M+H	8.2953	C25H30O13	O=C(OC2C1OC1(CO)C3C(OC=CC23)OC4OC(CO)C(O)C(O)C4(O))C=CC=5C=CC(O)=C(OC)C=5	Scandoside_10-O-[3-(4-Hydroxyphenyl)propanoyl]	8.2868	C25H30O13	O=C(O)C2=COC(OC1OC(CO)C(O)C(O)C1(O))C3C(=CC(O)C23)COC(=O)CCC4=CC=C(O)C=C4	Demethylsecologanol_2'-(3,4-Dihydroxy-E-cinnamoyl)	8.2759	C25H30O13	O=C(O)C3=COC(OC2OC(CO)C(O)C(O)C2(OC(=O)C=CC=1C=CC(O)=C(O)C=1))C(C=C)C3CCO	2,4,6-Trihydroxybenzophenone,_8CI_2-O-[Œ±-L-Rhamnopyranosyl-(1‚Üí6)-Œ≤-D-glucopyranoside]	8.269	C25H30O13	O=C(C1=CC=CC=C1)C4=C(O)C=C(O)C=C4(OC3OC(COC2OC(C)C(O)C(O)C2(O))C(O)C(O)C3(O))	Mussaenosidic_acid_2'-O-(3,4-Dihydroxy-E-cinnamoyl)	8.2473	C25H30O13	O=C(O)C3=COC(OC2OC(CO)C(O)C(O)C2(OC(=O)C=CC=1C=CC(O)=C(O)C=1))C4C3CCC4(O)(C)
5,7-dihydroxy-3,6-dimethoxy-2-(3,4,5-trimethoxyphenyl)-4H-chromen-4-one_M+H	50	405.118	[M+H]+	Griseusin_B_O-De-Ac	7.4366	C20H20O9	Griseusin_B_4'-Epimer,_O-de-Ac	7.4366	C20H20O9	O=C(O)CC3OC1(OC(C)CC(O)C1(O))(C=2C(=O)C=4C(O)=CC=CC=4(C(=O)C=2C3))	Griseusin_B_O-De-Ac	7.4366	C20H20O9	O=C(O)CC3OC1(OC(C)CC(O)C1(O))(C=2C(=O)C=4C(O)=CC=CC=4(C(=O)C=2C3))	5,6-Dihydroxy-2-methyl-4H-naphtho[2,3-b]pyran-4-one,_9CI_6-O-Œ≤-D-Glucopyranoside	7.3298	C20H20O9	O=C2C=C(OC=3C=C4C=CC=C(OC1OC(CO)C(O)C(O)C1(O))C4(=C(O)C2=3))C	8-C-Arabinopyranosyl-4',5,7-trihydroxyflavanone_8-C-Arabinopyranosyl-4',5,7-trihydroxyflavanone	7.3101	C20H20O9	O=C2C=3C(O)=CC(O)=C(C=3(OC(C1=CC=C(O)C=C1)C2))C4OCC(O)C(O)C4(O)	8-C-Arabinopyranosyl-4',5,7-trihydroxyflavanone_Œ±-L-form	7.3101	C20H20O9	O=C2C=3C(O)=CC(O)=C(C=3(OC(C1=CC=C(O)C=C1)C2))C4OCC(O)C(O)C4(O)	4',5,7-Trihydroxyflavanone_4'-O-Œ≤-D-Xylopyranoside	7.3086	C20H20O9	O=C3C4=C(O)C=C(O)C=C4(OC(C2=CC=C(OC1OCC(O)C(O)C1(O))C=C2)C3)	Funicone_3-Me_ether,_5Œ≤,6Œ≤-epoxide	7.196	C20H20O9	O=C(OC)C=3C=C(OC)C=C(OC)C=3(C(=O)C12(OC2(OC(C=CC)=C(OC)C1(=O))))	3,3',4',5,6,7,8-Heptahydroxyflavone_3,3',4',6,8-Penta-Me_ether	7.1486	C20H20O9	O=C1C(OC)=C(OC2=C(OC)C(O)=C(OC)C(O)=C12)C=3C=CC(OC)=C(OC)C=3	2',3,4',5,5',6,7-Heptahydroxyflavone_2',3,4',5',7-Penta-Me_ether	7.1336	C20H20O9	O=C1C(OC)=C(OC2=CC(OC)=C(O)C(O)=C12)C3=CC(OC)=C(OC)C=C3(OC)
5-hydroxy-3,7-dimethoxy-2-(4-methoxyphenyl)-4H-chromen-4-one_M+H	50	329.102	[M+H]+	Arauridine_3',5'-Di-Ac	8.1077	C13H16N2O8	Uridine_3',5'-Di-Ac	8.1077	C13H16N2O8	O=C1C=CN(C(=O)N1)C2OC(COC(=O)C)C(OC(=O)C)C2(O)	Arauridine_2',3'-Di-Ac	8.0229	C13H16N2O8	O=C1C=CN(C(=O)N1)C2OC(CO)C(OC(=O)C)C2(OC(=O)C)	Uridine_2',3'-Di-Ac	8.0229	C13H16N2O8	O=C1C=CN(C(=O)N1)C2OC(CO)C(OC(=O)C)C2(OC(=O)C)	Fijiensin_Fijiensin	7.9479	C18H16O6	O=C2OC(C1=COC(C=CC)=CC1(=O))C=3C(OC)=CC(OC)=CC2=3	Vermistatin_Vermistatin	7.9479	C18H16O6	O=C2OC(C1=COC(C=CC)=CC1(=O))C=3C(OC)=CC(OC)=CC2=3	14(5‚Üí6)-Abeo-9,13-dihydroxy-1,5,7,9,11-furanoeremophilapentaen-14,15-olide_9-Me_ether,_13-Ac	7.942	C18H16O6	O=C3OCC1C4=C(C=CC1)C(OC)=C2OC=C(C2=C34)COC(=O)C	3,4',7,8-Tetrahydroxyflavone_3,4',8-Tri-Me_ether	7.9323	C18H16O6	O=C1C(OC)=C(OC=2C(OC)=C(O)C=CC1=2)C3=CC=C(OC)C=C3	5-hydroxy-3,7-dimethoxy-2-(4-methoxyphenyl)-4H-chromen-4-one_M+H	7.9319	C18H16O6	O=C1C(OC)=C(OC2=CC(OC)=CC(O)=C12)C3=CC=C(OC)C=C3	5-Hydroxy-3,4',7-trimethoxyflavone_5-Hydroxy-3,4',7-trimethoxyflavone	7.9319	C18H16O6	O=C1C(OC)=C(OC2=CC(OC)=CC(O)=C12)C3=CC=C(OC)C=C3
5,7-dihydroxy-2-(4-hydroxyphenyl)-3-methoxy-4H-chromen-4-one_M+H	50	301.07	[M+H]+	Cannabifolactone_A_6'-Ac	8.1222	C16H12O6	Microsphaeropsone_A_1,2-Dideoxy,_1,2-didehydro	8.0653	C16H12O6	O=C(OC)C2=CC(=COC=1OC3=CC=CC(O)=C3(C(=O)C=12))C	7-Hydroxy-9-methyl-6-oxo-6H-oxepino[2,3-b][1]benzopyran-5-carboxylic_acid,_9CI_Me_ester	8.0429	C16H12O6	O=C(OC)C2=CC=COC=1OC3=CC(=CC(O)=C3(C(=O)C=12))C	5-Hydroxynaphtho[1,2-b]furan-2,4-dicarboxylic_acid_Di-Me_ester	8.0185	C16H12O6	O=C(OC)C=1OC=2C3=CC=CC=C3(C(O)=C(C(=O)OC)C=2(C=1))	2,8-Dihydroxy-3-methylxanthone-1-carboxylic_acid_Me_ester	7.9992	C16H12O6	O=C(OC)C2=C(O)C(=CC=1OC3=CC=CC(O)=C3(C(=O)C=12))C	3,7-Dihydroxy-6-methylxanthone-1-carboxylic_acid_Me_ester	7.9904	C16H12O6	O=C(OC)C=2C=C(O)C=C1OC=3C=C(C(O)=CC=3(C(=O)C1=2))C	SEK_4B_2-Deoxy,_2,3-didehydro	7.9839	C16H12O6	O=C1C=C(O)OC(=C1)CC=2OC=3C=C(O)C=C(C=3(C(=O)C=2))C	7-Hydroxy-9-methyl-6-oxo-6H-oxepino[2,3-d][1]benzopyran-5-carboxylic_acid_Me_ester	7.9782	C16H12O6	O=C(OC)C2=COC=CC=1OC3=CC(=CC(O)=C3(C(=O)C=12))C	2,8-Dihydroxyxanthone-1-carboxylic_acid_2-Me_ether,_Me_ester	7.9743	C16H12O6	O=C(OC)C2=C(OC)C=CC=1OC3=CC=CC(O)=C3(C(=O)C=12)	4,8-Dihydroxy-6-methylxanthone-1-carboxylic_acid_Me_ester	7.9722	C16H12O6	O=C(OC)C=2C=CC(O)=C1OC3=CC(=CC(O)=C3(C(=O)C1=2))C
5,7-dihydroxy-2-(4-hydroxyphenyl)-3,6-dimethoxy-4H-chromen-4-one_M+H	50	331.081	[M+H]+	3,3',4',7,8-Pentahydroxyflavone_3,3'-Di-Me_ether	8.0232	C17H14O7	3,3',4',7,8-Pentahydroxyflavone_3,4'-Di-Me_ether	8.0232	C17H14O7	O=C1C(OC)=C(OC=2C(O)=C(O)C=CC1=2)C=3C=CC(OC)=C(O)C=3	3',5,7-Trihydroxy-3,4'-dimethoxyflavone_3',5,7-Trihydroxy-3,4'-dimethoxyflavone	8.0227	C17H14O7	O=C1C(OC)=C(OC2=CC(O)=CC(O)=C12)C=3C=CC(OC)=C(O)C=3	4',5,7-Trihydroxy-3,3'-dimethoxyflavone_4',5,7-Trihydroxy-3,3'-dimethoxyflavone	8.0227	C17H14O7	O=C1C(OC)=C(OC2=CC(O)=CC(O)=C12)C=3C=CC(O)=C(OC)C=3	Erdin_Bis(dechloro),_Me_ester	7.9918	C17H14O7	O=C3C=C(OC)C1(OC2=CC(=CC(O)=C2(C1(=O)))C)C(=C3)C(=O)OC	Erdin_Bis(dechloro),_Me_ester	7.9918	C17H14O7	O=C3C=C(OC)C1(OC2=CC(=CC(O)=C2(C1(=O)))C)C(=C3)C(=O)OC	Erdin_Bis(dechloro),_Me_ester	7.9918	C17H14O7	O=C3C=C(OC)C1(OC2=CC(=CC(O)=C2(C1(=O)))C)C(=C3)C(=O)OC	3,4',5,7,8-Pentahydroxyflavone_3,4'-Di-Me_ether	7.9877	C17H14O7	O=C1C(OC)=C(OC=2C(O)=C(O)C=C(O)C1=2)C3=CC=C(OC)C=C3	4',5,6,7,8-Pentahydroxyflavone_4',7-Di-Me_ether	7.9682	C17H14O7	O=C1C=C(OC2=C(O)C(OC)=C(O)C(O)=C12)C3=CC=C(OC)C=C3	4',5,6,7,8-Pentahydroxyflavone_4',6-Di-Me_ether	7.9682	C17H14O7	O=C1C=C(OC=2C(O)=C(O)C(OC)=C(O)C1=2)C3=CC=C(OC)C=C3
5,7-dihydroxy-3,6-dimethoxy-2-(4-methoxyphenyl)-4H-chromen-4-one_M+H	50	345.097	[M+H]+	2,3-Dihydro-2-(3,4-dihydroxyphenyl)-7-hydroxy-3-(hydroxymethyl)-5-benzofurancarboxylic_acid_3',4'-Methylene,_5-Me_ether	7.5294	C18H16O7	Nidulalin_A_5-Ac	7.5221	C18H16O7	O=C(OC2C=CC=C1C(=O)C3=C(O)C=C(C=C3(OC12(C(=O)OC)))C)C	3,5,6,7-Tetrahydroxyflavanone_6-Me_ether,_3-Ac	7.5194	C18H16O7	O=C(OC2C(=O)C=3C(O)=C(OC)C(O)=CC=3(OC2(C1=CC=CC=C1)))C	Octosyl_acid_B_Octosyl_acid_B	7.5189	C13H16N2O9	O=C(O)C1OC2C(O)C(OC2(C(O)C1))N3C=C(C(=O)NC3(=O))CO	Vermistatin_5'-Hydroxy	7.5013	C18H16O7	O=C2OC(C1=COC(C=CC)=C(O)C1(=O))C=3C(OC)=CC(OC)=CC2=3	3',4',5,6,7-Pentahydroxyflavanone_3',4'-Methylene,_5,7-di-Me_ether	7.5001	C18H16O7	O=C3C=4C(OC(C=1C=CC=2OCOC=2(C=1))C3)=CC(OC)=C(O)C=4(OC)	4',5,6,7,8-Pentahydroxyflavone_4',7,8-Tri-Me_ether	7.4784	C18H16O7	O=C1C=C(OC2=C(OC)C(OC)=C(O)C(O)=C12)C3=CC=C(OC)C=C3	4',5,6,7,8-Pentahydroxyflavone_4',6,7-Tri-Me_ether	7.4784	C18H16O7	O=C1C=C(OC2=C(O)C(OC)=C(OC)C(O)=C12)C3=CC=C(OC)C=C3	NCGC00180824-02!5,7-dihydroxy-6,8-dimethoxy-2-(4-methoxyphenyl)chromen-4-one_M+H	7.4784	C18H16O7	O=C1C=C(OC=2C(OC)=C(O)C(OC)=C(O)C1=2)C3=CC=C(OC)C=C3	3,3',4',5,7-Pentahydroxyflavone_3,3',4'-Tri-Me_ether	7.4737	C18H16O7	O=C1C(OC)=C(OC2=CC(O)=CC(O)=C12)C=3C=CC(OC)=C(OC)C=3
5,7-dihydroxy-2-(3-hydroxy-4,5-dimethoxyphenyl)-3,6-dimethoxy-4H-chromen-4-one_M+H	50	391.102	[M+H]+	MLS002666834-01!_M+H	7.7082	C18H18N2O6S	Marticin_Me_ester	7.4998	C19H18O9	O=C1C=C(OC)C(=O)C=2C(O)=C4C(=C(O)C1=2)C3OC(OC(C(=O)OC)C3)(C)C4	Canescin_A_1'-Epimer,_di-Ac	7.4207	C19H18O9	O=C1OC(=CC2=CC(OC(=O)C)=C(C(OC(=O)C)=C12)C3OC(=O)C(OC)C3)C	Canescin_A_Di-Ac	7.4207	C19H18O9	O=C1OC(=CC2=CC(OC(=O)C)=C(C(OC(=O)C)=C12)C3OC(=O)C(OC)C3)C	Aquilarinoside_A_Aquilarinoside_A	7.3913	C19H18O9	O=C(C1=CC=C(O)C=C1)C4=C(O)C=C(O)C3=C4(OC2(OC(CO)C(O)C2(O))(C3))	3,3',4,4',5',7-Hexahydroxyflavan_3,4-Di-Ac	7.3691	C19H18O9	O=C(OC2C=3C=CC(O)=CC=3(OC(C1=CC(O)=C(O)C(O)=C1)C2(OC(=O)C)))C	3,3',4',5,6,7,8-Heptahydroxyflavone_3,6,7,8-Tetra-Me_ether	7.2248	C19H18O9	O=C1C(OC)=C(OC2=C(OC)C(OC)=C(OC)C(O)=C12)C=3C=CC(O)=C(O)C=3	2',3,4',5,6,7,8-Heptahydroxyflavone_3,6,7,8-Tetra-Me_ether	7.2248	C19H18O9	O=C1C(OC)=C(OC2=C(OC)C(OC)=C(OC)C(O)=C12)C=3C=CC(O)=CC=3(O)	3,3',4',5,6,7,8-Heptahydroxyflavone_3,4',7,8-Tetra-Me_ether	7.2107	C19H18O9	O=C1C(OC)=C(OC2=C(OC)C(OC)=C(O)C(O)=C12)C=3C=CC(OC)=C(O)C=3	3,3',4',5,6,7,8-Heptahydroxyflavone_3,3',6,8-Tetra-Me_ether	7.2107	C19H18O9	O=C1C(OC)=C(OC2=C(OC)C(O)=C(OC)C(O)=C12)C=3C=CC(O)=C(OC)C=3
MLS000766260-01!Oxotremorine_M+H	35	207.149	[M+H]+	1',3,4,4',5,5',6,6'-Octahydro-2,3'-bipyridine,_8CI,_9CI_N-Ac	6.8758	C12H18N2O	MLS000766260-01!Oxotremorine_M+H	6.8083	C12H18N2O	O=C2N(CC#CCN1CCCC1)CCC2	Agrocybenine_Agrocybenine	6.7417	C12H18N2O	O=C1C(=C2NC(C)(C)CC2(=NC1(C)C))C	5-Hydroxy-7-phenyl-3-heptanone,_9CI_5-Hydroxy-7-phenyl-3-heptanone,_9CI	6.7161	C13H18O2	O=C(CC)CC(O)CCC1=CC=CC=C1	Theaspirone_7,8-Didehydro	6.7058	C13H18O2	O=C2C=C(C)C1(OC(C=C1)C)C(C)(C)C2	Nitrabirine_Nitrabirine	6.6714	C12H18N2O	OC3CCCCC23(C1=NC=CN1CCC2)	Eremopetasinorol_3-Ketone,_4-epimer	6.6348	C13H18O2	O=C(C1=CC2(C)(C(C(=O)CCC2(C1))C))C	Eremopetasinorol_3-Ketone	6.6348	C13H18O2	O=C(C1=CC2(C)(C(C(=O)CCC2(C1))C))C	Neosarmentol_III_Neosarmentol_III	6.6176	C13H18O2	O=C2C=C1C=C(CO)CCC1C(C)(C)C2	Leucine,_9CI,_USAN_Anilide	6.5758	C12H18N2O	O=C(NC1=CC=CC=C1)C(N)CC(C)C
2-(3,4-dimethoxyphenyl)-5,7-dihydroxy-3,6-dimethoxy-4H-chromen-4-one_M+H	50	375.107	[M+H]+	Clauslactone_B_7'-Deoxy,_6',7'-didehydro,_9'-hydroxy	7.9166	C19H18O8	Urdamycin_X_Urdamycin_X	7.8501	C19H18O8	O=C2OC3(O)(C=1C(=O)C=4C=CC=C(O)C=4(C(=O)C=1CCC3(O)(CC(O)(C)C2)))	Sakyomicin_B_5,6-Dihydro	7.7967	C19H18O8	O=C1C=4C(O)=CC=CC=4(C(=O)C2=C1CCC3(O)(CC(O)(C)C(O)C(=O)C23(O)))	Bracteaxanthone_IV_1'Œæ-Hydroxy	7.7688	C19H18O8	O=C2C4=CC1=C(OC(C1(O))C(O)(C)C)C(OC)=C4(OC3=C(O)C=CC(O)=C23)	Funicone_3-Me_ether,_4'-O-de-Me	7.7287	C19H18O8	O=C(OC)C=2C=C(O)C=C(OC)C=2(C(=O)C1=COC(C=CC)=C(OC)C1(=O))	Malonomicin_Malonomicin	7.7271	C13H18N4O9	O=C(O)C(NC(=O)C(N)CO)(C(=O)O)CC(=O)C=1C(=O)NC(C=1(O))CN	Raphanuside_Raphanuside	7.7209	C16H22O8S	OC1=C(OC)C=C(C=C1(OC))C3OC2C(O)C(O)C(OC2SC3)CO	Funicone_Funicone	7.7149	C19H18O8	O=C(OC)C=2C=C(OC)C=C(OC)C=2(C(=O)C1=COC(C=CC)=C(O)C1(=O))	3,3',4',5,7-Pentahydroxy-6-(3-oxobutyl)flavanone_(2R,3R)-form	7.7058	C19H18O8	O=C2C=3C(O)=C(C(O)=CC=3(OC(C=1C=CC(O)=C(O)C=1)C2(O)))CCC(=O)C	3,3',4',5,7-Pentahydroxy-6-(3-oxobutyl)flavanone_3,3',4',5,7-Pentahydroxy-6-(3-oxobutyl)flavanone	7.7058	C19H18O8	O=C2C=3C(O)=C(C(O)=CC=3(OC(C=1C=CC(O)=C(O)C=1)C2(O)))CCC(=O)C
5-hydroxy-3,6,7-trimethoxy-2-(4-methoxyphenyl)-4H-chromen-4-one_M+H	50	359.112	[M+H]+	Clauslactone_B_7'-Deoxy,_7',9'-didehydro	8.1012	C19H18O7	Clauslactone_B_7'-Deoxy,_6',7'-didehydro	8.085	C19H18O7	O=C1OC3=C(C=C1)C=CC=2OCC(OC=23)C(O)(C)CC4OC(=O)C(=C4)C	Scaberin_Scaberin	8.0833	C19H18O7	O=C1C=C(C(=O)C=C1(OC))C3OC2=C(C(O)=C(C(OC)=C2C)C)C(=O)C3	Scaberin_(S)-form	8.0833	C19H18O7	O=C1C=C(C(=O)C=C1(OC))C3OC2=C(C(O)=C(C(OC)=C2C)C)C(=O)C3	Smallanlignan_B_Smallanlignan_B	8.0696	C19H18O7	O=C(O)C2OC=3C=CC(C=CCO)=CC=3(OC2(C=1C=CC(O)=C(OC)C=1))	Excavatin_D_9'-Hydroxy,_2'Œæ,3'Œæ-epoxide	8.0477	C19H18O7	O=C3OC=4C=C(OCC2OC2(C)(CC1OC(=O)C(=C1)CO))C=CC=4(C=C3)	Spectomycin_A2_Spectomycin_A2	8.0301	C19H18O7	O=C(O)C=C(OC)C1C=2C=C3C=CC=C(O)C3(=C(O)C=2(C(=O)CC1(O)(C)))	Americanol_A_9'-Carboxylic_acid,_3-Me_ether	8.0244	C19H18O7	O=C(O)C=CC=2C=CC=3OC(C=1C=CC(O)=C(OC)C=1)C(OC=3(C=2))CO	Excavatin_D_Œî7'(9')-Isomer,_8-hydroxy,_2'R*,3'S*-epoxide	8.0241	C19H18O7	O=C3OC=4C(O)=C(OCC2OC2(C)(CC1OC(=O)C(=C)C1))C=CC=4(C=C3)	Caledonixanthone_F_(¬±)-form	7.9794	C19H18O7	O=C1C=4C=CC=C(O)C=4(OC=2C1=C(O)C(OC)=C3OC(CC=23)C(O)(C)C)
MLS001333603-01!Chlorogenic_acid_hemihydrate6001-76-9_M+H	56	373.113	[M+H]+	Quinic_acid_4-O-(4-Hydroxy-3,5-dimethoxybenzoyl)	6.6141	C16H20O10	Lophirone_I_Lophirone_I	6.5376	C23H16O5	O=C4C=5C=CC(O)=CC=5(OC(C=1C=CC=2OC(=CC=2(C=1))C3=CC=C(O)C=C3)C4)	2,3-Dihydro-2,5,7-trihydroxy-3-methyl-4H-1-benzopyran-4-one_2-O-Œ≤-D-Glucopyranoside	6.5001	C16H20O10	O=C2C3=C(O)C=C(O)C=C3(OC(OC1OC(CO)C(O)C(O)C1(O))C2C)	3-(2,4,5-Trihydroxyphenyl)propanoic_acid_4,5-Methylene_ether,_2-O-Œ≤-D-glucopyranoside	6.4984	C16H20O10	O=C(O)CCC2=CC=3OCOC=3(C=C2(OC1OC(CO)C(O)C(O)C1(O)))	Citrifoside_8-Ketone	6.481	C16H20O10	O=C(OC)C2=COC(OC1OC(CO)C(O)C(O)C1(O))C3C(=O)C=CC23	8-C-Glucosyl-3,4-dihydro-5,7-dihydroxy-6-methoxycoumarin_8-C-Glucosyl-3,4-dihydro-5,7-dihydroxy-6-methoxycoumarin	6.4767	C16H20O10	O=C3OC1=C(C(O)=C(OC)C(O)=C1C2OC(CO)C(O)C(O)C2(O))CC3	Gluconic_acid,_8CI,_9CI_6-O-(4-Hydroxy-3-methoxy-E-cinnamoyl)	6.4694	C16H20O10	O=C(OCC(O)C(O)C(O)C(O)C(=O)O)C=CC=1C=CC(O)=C(OC)C=1	Deacetylasperuloside_Deacetylasperuloside	6.4373	C16H20O10	O=C1OC2C=C(CO)C3C(OC=C1C23)OC4OC(CO)C(O)C(O)C4(O)	Lophirone_E_Lophirone_E	6.4178	C23H16O5	O=C(C=CC=1C=CC=2OC(=CC=2(C=1))C3=CC=C(O)C=C3)C4=CC(O)=CC(O)=C4	Ohioensin_C_4-Deoxy,_6-hydroxy	6.3901	C23H16O5	O=C3C4=C(O)C=C(O)C=5C=1C=CC(O)=CC=1C6OC2=CC=CC=C2C(C3)C6(C4=5)
5-hydroxy-2-(3-hydroxy-4,5-dimethoxyphenyl)-3,7-dimethoxy-4H-chromen-4-one_M+H	50	375.107	[M+H]+	Clauslactone_B_7'-Deoxy,_6',7'-didehydro,_9'-hydroxy	7.5088	C19H18O8	Urdamycin_X_Urdamycin_X	7.3533	C19H18O8	O=C2OC3(O)(C=1C(=O)C=4C=CC=C(O)C=4(C(=O)C=1CCC3(O)(CC(O)(C)C2)))	Malonomicin_Malonomicin	7.335	C13H18N4O9	O=C(O)C(NC(=O)C(N)CO)(C(=O)O)CC(=O)C=1C(=O)NC(C=1(O))CN	Funicone_3-Me_ether,_4'-O-de-Me	7.308	C19H18O8	O=C(OC)C=2C=C(O)C=C(OC)C=2(C(=O)C1=COC(C=CC)=C(OC)C1(=O))	2',3,5,7,8-Pentahydroxyflavanone_7,8-Di-Me_ether,_3-Ac	7.2643	C19H18O8	O=C(OC2C(=O)C=3C(O)=CC(OC)=C(OC)C=3(OC2(C1=CC=CC=C1(O))))C	2',3,5,7,8-Pentahydroxyflavanone_7,8-Di-Me_ether,_3-Ac	7.2643	C19H18O8	O=C(OC2C(=O)C=3C(O)=CC(OC)=C(OC)C=3(OC2(C1=CC=CC=C1(O))))C	3,3',4',5,7-Pentahydroxy-6-(3-oxobutyl)flavanone_3,3',4',5,7-Pentahydroxy-6-(3-oxobutyl)flavanone	7.2589	C19H18O8	O=C2C=3C(O)=C(C(O)=CC=3(OC(C=1C=CC(O)=C(O)C=1)C2(O)))CCC(=O)C	3,3',4',5,7-Pentahydroxy-6-(3-oxobutyl)flavanone_(2R,3R)-form	7.2589	C19H18O8	O=C2C=3C(O)=C(C(O)=CC=3(OC(C=1C=CC(O)=C(O)C=1)C2(O)))CCC(=O)C	Aflatoxin_G_15,16-Dihydro,_16-ethoxy	7.2515	C19H18O8	O=C4OC2=C(C(OC)=CC=1OC3OC(OCC)CC3(C=12))C5=C4C(=O)OCC5	3,3',4',5,7-Pentahydroxyflavan_3,7-Di-Ac	7.2481	C19H18O8	O=C(OC3=CC(O)=C2C(OC(C=1C=CC(O)=C(O)C=1)C(OC(=O)C)C2)=C3)C
5-hydroxy-3,6,7-trimethoxy-2-(3,4,5-trimethoxyphenyl)-4H-chromen-4-one_M+H	50	419.133	[M+H]+	Tryptoquivaline_F_N16-Hydroxy	7.8097	C22H18N4O5	Tryptoquivaline_F_12-Epimer,_N16-hydroxy	7.8097	C22H18N4O5	O=C4OC3(C1=CC=CC=C1N2C(=O)C(N(O)C23)C)(CC4N5C=NC6=CC=CC=C6(C5(=O)))	Griseusin_B_O-De-Ac,_Me_ester	7.6645	C21H22O9	O=C(OC)CC3OC1(OC(C)CC(O)C1(O))(C=2C(=O)C=4C(O)=CC=CC=4(C(=O)C=2C3))	Eleutherinol_8-O-Œ≤-D-Glucopyranoside	7.6082	C21H22O9	O=C1C=C(OC4=C1C(=CC3=CC(OC2OC(CO)C(O)C(O)C2(O))=CC(O)=C34)C)C	4',5,7-Trihydroxyflavanone_5-O-Œ±-L-Rhamnopyranoside	7.5816	C21H22O9	O=C3C=4C(OC1OC(C)C(O)C(O)C1(O))=CC(O)=CC=4(OC(C2=CC=C(O)C=C2)C3)	4',5,7-Trihydroxyflavanone_7-O-Œ±-L-Rhamnopyranoside	7.5816	C21H22O9	O=C3C4=C(O)C=C(OC1OC(C)C(O)C(O)C1(O))C=C4(OC(C2=CC=C(O)C=C2)C3)	1,4-Epoxy-8,13-dihydroxy-3-oxo-1,5,7(11)-germacratrien-12,6-olide_8-(2-Hydroxymethylpropenoyl),_13-Ac	7.5813	C21H22O9	O=C3OC2=CC1(OC(=CC1(=O))C(C)CC(OC(=O)C(=C)CO)C2=C3COC(=O)C)C	10,11-Dihydroxy-4-methylnaphth[2,3-c]oxepin-1(5H)-one_10-O-Œ≤-D-Glucopyranoside	7.5689	C21H22O9	O=C2OC=C(C)CC=3C=C4C=CC=C(OC1OC(CO)C(O)C(O)C1(O))C4(=C(O)C2=3)	5,7-Dihydroxy-4'-methoxyflavanone_7-O-Œ≤-D-Xylopyranoside	7.5432	C21H22O9	O=C3C4=C(O)C=C(OC1OCC(O)C(O)C1(O))C=C4(OC(C2=CC=C(OC)C=C2)C3)	7-C-Œ±-L-Rhamnopyranosyl-3,3',5-trihydroxyflavanone_7-C-Œ±-L-Rhamnopyranosyl-3,3',5-trihydroxyflavanone	7.5367	C21H22O9	O=C2C3=C(O)C=C(C=C3(OC(C=1C=CC=C(O)C=1)C2(O)))C4OC(C)C(O)C(O)C4(O)
2,4,5-trimethoxybenzoic_acid_M+H	19	213.075	[M+H]+	2,5-Furandipropanoic_acid_2,5-Furandipropanoic_acid	8.7191	C10H12O5	2,3,4,6-Tetrahydroxybenzaldehyde_3,4,6-Tri-Me_ether	8.7043	C10H12O5	O=CC1=C(O)C(OC)=C(OC)C=C1(OC)	5-(1-Hydroxyethyl)-Œ≥-oxo-2-furanbutanoic_acid_(R)-form	8.7024	C10H12O5	O=C(O)CCC(=O)C=1OC(=CC=1)C(O)C	5-(1-Hydroxyethyl)-Œ≥-oxo-2-furanbutanoic_acid_5-(1-Hydroxyethyl)-Œ≥-oxo-2-furanbutanoic_acid	8.7024	C10H12O5	O=C(O)CCC(=O)C=1OC(=CC=1)C(O)C	Speciosin_A_9,10-Dihydro,_9Œæ,10-dihydroxy,_1Œ±-alcohol	8.7004	C10H12O5	OCC(O)C#CC12(OC2(C(O)C=CC1(O)))	NCGC00381355-01!3-(4-methoxy-6-oxopyran-2-yl)butanoic_acid_M+H	8.6971	C10H12O5	O=C1OC(=CC(OC)=C1)C(C)CC(=O)O	2-(1,2-Dihydroxypropyl)-6-hydroxybenzoic_acid_2-(1,2-Dihydroxypropyl)-6-hydroxybenzoic_acid	8.6952	C10H12O5	O=C(O)C=1C(O)=CC=CC=1C(O)C(O)C	2-(1,2-Dihydroxypropyl)-6-hydroxybenzoic_acid_(+)-form	8.6952	C10H12O5	O=C(O)C=1C(O)=CC=CC=1C(O)C(O)C	8,10-Epoxy-3,5-iridadiene-1,7,11-triol_(1Œ≤,7Œ≤,8Œ±)-form	8.6944	C10H12O5	OCC3=COC(O)C2C3(=CC(O)C12(OC1))	8,10-Epoxy-3,5-iridadiene-1,7,11-triol_8,10-Epoxy-3,5-iridadiene-1,7,11-triol	8.6944	C10H12O5	OCC3=COC(O)C2C3(=CC(O)C12(OC1))
Ephedrine_M+H	22	166.122	[M+H]+	"MLS000069657-01!(1R,2R)-(-)-PSEUDOEPHEDRINE"_M+H	8.2643	C10H15NO	Ephedrine_M+H	8.2643	C10H15NO	OC(C1=CC=CC=C1)C(NC)C	2-(Methylamino)-1-phenyl-1-propanol_(1S,2S)-form	8.2643	C10H15NO	OC(C1=CC=CC=C1)C(NC)C	2-(Methylamino)-1-phenyl-1-propanol_(1R,2S)-form	8.2643	C10H15NO	OC(C1=CC=CC=C1)C(NC)C	2-(Methylamino)-1-phenyl-1-propanol_(1S,2R)-form	8.2643	C10H15NO	OC(C1=CC=CC=C1)C(NC)C	2-(Methylamino)-1-phenyl-1-propanol_(1RS,2SR)-form	8.2643	C10H15NO	OC(C1=CC=CC=C1)C(NC)C	2-(Methylamino)-1-phenyl-1-propanol_(1R,2R)-form	8.2643	C10H15NO	OC(C1=CC=CC=C1)C(NC)C	2-(Methylamino)-1-phenyl-1-propanol_2-(Methylamino)-1-phenyl-1-propanol	8.2643	C10H15NO	OC(C1=CC=CC=C1)C(NC)C	Pseudoephedrine_M+H	8.2643	C10H15NO	OC(C1=CC=CC=C1)C(NC)C	2-(Methylamino)-1-phenyl-1-propanol_(1RS,2RS)-form	8.2643	C10H15NO	OC(C1=CC=CC=C1)C(NC)C
Narcotine_M+H	50	414.154	[M+H]+	2-O-(Œ±-Aminoacyl)sucroses_2-O-(2-Aminopropanoyl)sucrose	7.8723	C15H27NO12	Synerazol_Synerazol	7.8693	C22H23NO7	O=C4NC(OC)(C(=O)C1=CC=CC=C1)C(O)C24(OC(=C(C2(=O))C)C3OC3(C=CCC))	Phoebine_O1,N-Di-de-Me,_N-(ethoxycarbonyl)	7.8122	C22H23NO7	O=C(OCC)N4CCC=3C(OC)=C(OC)C(O)=C2C1=CC=5OCOC=5(C=C1CC4(C2=3))	Antibiotic_SB_219383_Antibiotic_SB_219383	7.7926	C17H23N3O9	O=C(O)C(NC(=O)C(N)CC1=CC=C(O)C=C1)C3N(O)C2OCC(O)(C2(O))C3(O)	NARCOTIN_M+H	7.7545	C22H23NO7	O=C1OC(C=2C=CC(OC)=C(OC)C1=2)C4C3=C(OC)C=5OCOC=5(C=C3CCN4(C))	Narcotine_Narcotine	7.7545	C22H23NO7	O=C1OC(C=2C=CC(OC)=C(OC)C1=2)C4C3=C(OC)C=5OCOC=5(C=C3CCN4(C))	Narcotine_(1R,9R)-form	7.7545	C22H23NO7	O=C1OC(C=2C=CC(OC)=C(OC)C1=2)C4C3=C(OC)C=5OCOC=5(C=C3CCN4(C))	Narcotine_(1RS,9RS)-form	7.7545	C22H23NO7	O=C1OC(C=2C=CC(OC)=C(OC)C1=2)C4C3=C(OC)C=5OCOC=5(C=C3CCN4(C))	Narcotine_(1S,9R)-form	7.7545	C22H23NO7	O=C1OC(C=2C=CC(OC)=C(OC)C1=2)C4C3=C(OC)C=5OCOC=5(C=C3CCN4(C))	Narcotine_(1R,9S)-form	7.7545	C22H23NO7	O=C1OC(C=2C=CC(OC)=C(OC)C1=2)C4C3=C(OC)C=5OCOC=5(C=C3CCN4(C))
Ginkgolide_B_M+H	5	425.144	[M+H]+	Angenomalin_3',4'-Dihydro,_3'S,4'-dihydroxy,_4'-O-Œ≤-D-glucopyranoside	5.024	C20H24O10	NCGC00381030-01!2-(2-hydroxypropan-2-yl)-3-[(2R,3R,4S,5S,6R)-3,4,5-trihydroxy-6-(hydroxymethyl)oxan-2-yl]oxy-2,3-dihydrofuro[3,2-g]chromen-7-one_M+H	5.024	C20H24O10	O=C2OC3=CC=4OC(C(OC1OC(CO)C(O)C(O)C1(O))C=4(C=C3(C=C2)))C(O)(C)C	NCGC00385458-01!(2R)-9-hydroxy-2-[2-[(2S,3R,4S,5S,6R)-3,4,5-trihydroxy-6-(hydroxymethyl)oxan-2-yl]oxypropan-2-yl]-2,3-dihydrofuro[3,2-g]chromen-7-one_M+H	5.024	C20H24O10	O=C1OC2=C(O)C=3OC(CC=3(C=C2(C=C1)))C(OC4OC(CO)C(O)C(O)C4(O))(C)C	2,3-Dihydro-3-hydroxy-2-(1-hydroxy-1-methylethyl)-7H-furo[3,2-g][1]benzopyran-7-one,_9CI_1'-O-Œ≤-D-Glucopyranoside	5.024	C20H24O10	O=C1OC2=CC=3OC(C(O)C=3(C=C2(C=C1)))C(OC4OC(CO)C(O)C(O)C4(O))(C)C	7,8-Dihydro-7,10-dihydroxy-8,8-dimethyl-2H,6H-benzo[1,2-b:5,4-b']dipyran-2-one,_9CI_7-O-Œ≤-D-Glucopyranoside	5.024	C20H24O10	O=C2OC3=C(O)C=4OC(C)(C)C(OC1OC(CO)C(O)C(O)C1(O))CC=4(C=C3(C=C2))	Ginkgolide_C_1-Deoxy	5.024	C20H24O10	O=C1OC2OC46(C(=O)OC5C(O)C(C(C)(C)C)C2(C1(O))C56(CC3OC(=O)C(C)C34(O)))	5,7-Dihydroxy-2,6,8-trimethyl-4H-1-benzopyran-4-one,_9CI_7-O-(6-O-Acetyl-Œ≤-D-glucopyranoside)	5.024	C20H24O10	O=C(OCC3OC(OC=2C(=C(O)C=1C(=O)C=C(OC=1C=2C)C)C)C(O)C(O)C3(O))C	2-(1,2-Dihydroxy-1-methylethyl)-2,3-dihydro-7H-furo[3,2-g][1]benzopyran-7-one,_9CI_2'-O-Œ≤-D-Glucopyranoside	5.024	C20H24O10	O=C1OC2=CC=3OC(CC=3(C=C2(C=C1)))C(O)(C)COC4OC(CO)C(O)C(O)C4(O)	Iduronic_acid_3-Benzyl,_tri-Ac,_Me_ester	5.024	C20H24O10	O=C(OC2OC(C(OC(=O)C)C(=O)OC)C(OCC1=CC=CC=C1)C2(OC(=O)C))C	Iduronic_acid_3-Benzyl,_tri-Ac,_Me_ester	5.024	C20H24O10	O=C(OC2OC(C(OC(=O)C)C(=O)OC)C(OCC1=CC=CC=C1)C2(OC(=O)C))C
Alizarin_M+H	11	241.049	[M+H]+	2-Acetylnaphtho[2,3-b]furan-4,9-dione,_9CI_2-Acetylnaphtho[2,3-b]furan-4,9-dione,_9CI	7.9453	C14H8O4	3,5-Dihydroxy-1,4-phenanthraquinone_3,5-Dihydroxy-1,4-phenanthraquinone	7.7657	C14H8O4	O=C3C=C(O)C(=O)C2=C3(C=CC=1C=CC=C(O)C=12)	2,7-Dihydroxy-1,4-phenanthraquinone_2,7-Dihydroxy-1,4-phenanthraquinone	7.7657	C14H8O4	O=C2C=C(O)C(=O)C=3C=CC1=CC(O)=CC=C1C2=3	2,5-Dihydroxy-1,4-phenanthraquinone_2,5-Dihydroxy-1,4-phenanthraquinone	7.7657	C14H8O4	O=C2C=C(O)C(=O)C=3C=CC=1C=CC=C(O)C=1C2=3	1,2-Dihydroxyxanthone_Methylene_ether	7.5796	C14H8O4	O=C2C4=CC=CC=C4(OC=3C=CC=1OCOC=1C2=3)	2,3-Dihydroxyxanthone_2,3-Methylene_ether	7.5796	C14H8O4	O=C1C4=CC=CC=C4(OC2=CC=3OCOC=3(C=C12))	5,7-Dihydroxy-1,4-phenanthraquinone_5,7-Dihydroxy-1,4-phenanthraquinone	7.5049	C14H8O4	O=C3C=CC(=O)C2=C3(C=CC1=CC(O)=CC(O)=C12)	2,3-Dihydroxyanthraquinone,_8CI_2,3-Dihydroxyanthraquinone,_8CI	7.4801	C14H8O4	O=C1C3=CC=CC=C3(C(=O)C2=CC(O)=C(O)C=C12)	1,4-Dihydroxyanthraquinone,_8CI_1,4-Dihydroxyanthraquinone,_8CI	7.4793	C14H8O4	O=C1C3=CC=CC=C3(C(=O)C2=C(O)C=CC(O)=C12)	1,2-Dihydroxyanthraquinone_1,2-Dihydroxyanthraquinone	7.4563	C14H8O4	O=C1C3=CC=CC=C3(C(=O)C=2C(O)=C(O)C=CC1=2)
Theophylline_M+H	8	181.072	[M+H]+	Xanthine,_8CI_7,9-Di-Me	8.0127	C7H8N4O2	5,6-Dihydro-6-(4-oxo-2-pentenyl)-2H-pyran-2-one_5,6-Dihydro-6-(4-oxo-2-pentenyl)-2H-pyran-2-one	7.9366	C10H12O3	O=C1OC(CC=C1)CC=CC(=O)C	5,6-Dihydro-6-(4-oxo-2-pentenyl)-2H-pyran-2-one_(5R,7E)-form	7.9366	C10H12O3	O=C1OC(CC=C1)CC=CC(=O)C	3,4-Dihydro-2,5'-dimethyl[2,2'-bifuran]-5(2H)-one_3,4-Dihydro-2,5'-dimethyl[2,2'-bifuran]-5(2H)-one	7.9302	C10H12O3	O=C2OC(C=1OC(=CC=1)C)(C)CC2	3,4-Dihydro-2,5'-dimethyl[2,2'-bifuran]-5(2H)-one_(-)-form	7.9302	C10H12O3	O=C2OC(C=1OC(=CC=1)C)(C)CC2	Pyrenolide_B_Pyrenolide_B	7.9293	C10H12O3	O=C1OC(C)CCC=CC(=O)C=C1	Secostrychnosine_Secostrychnosine	7.9058	C10H12O3	O=C2OCCC1C2(=COCC1(C=C))	Adriadysiolide_Adriadysiolide	7.8902	C10H12O3	O=C1OC2(C(=C1)C)(CCC3(OC23)(C))	Menthofuran_5-Oxo,_6Œ≤-hydroxy	7.8762	C10H12O3	O=C2C1=C(OC=C1C)CC(C)C2(O)	4-Hydroxy-2,6,6-trimethyl-3-oxo-1,4-cyclohexadiene-1-carboxaldehyde,_9CI_4-Hydroxy-2,6,6-trimethyl-3-oxo-1,4-cyclohexadiene-1-carboxaldehyde,_9CI	7.8434	C10H12O3	O=CC1=C(C(=O)C(O)=CC1(C)C)C
Pilocarpine_M+H	50	209.128	[M+H]+	Pilocarpine_M+H	7.3315	C11H16N2O2	Pilocarpine,_BAN,_USAN_2-Epimer	7.3315	C11H16N2O2	O=C2OCC(CC1=CN=CN1C)C2CC	Pilocarpine,_BAN,_USAN_Pilocarpine,_BAN,_USAN	7.3315	C11H16N2O2	O=C2OCC(CC1=CN=CN1C)C2CC	5,6-Dihydro-6-(5-hydroxy-1,3-heptadienyl)-2H-pyran-2-one_5,6-Dihydro-6-(5-hydroxy-1,3-heptadienyl)-2H-pyran-2-one	7.1133	C12H16O3	O=C1OC(C=CC=CC(O)CC)CC=C1	5,6-Dihydro-6-(5-hydroxy-1,3-heptadienyl)-2H-pyran-2-one_(1'Z,3'E,5'R,6R)-form	7.1133	C12H16O3	O=C1OC(C=CC=CC(O)CC)CC=C1	5,6-Dihydro-6-(5-hydroxy-1,3-heptadienyl)-2H-pyran-2-one_(1'E,3'E,5'R,6S)-form	7.1133	C12H16O3	O=C1OC(C=CC=CC(O)CC)CC=C1	Vibralactone_A_Vibralactone_A	7.0906	C12H16O3	O=C1OC2CC(=CC12(CC=C(C)C))CO	Phomolide_B_3-Deoxy,_2,3-didehydro(Z-)	7.0778	C12H16O3	O=C1OC(CCC)CC2OC2(C=CC=C1)	4-Hydroxy-11,12,13-trinor-5-eudesmene-1,7-dione_4-Hydroxy-11,12,13-trinor-5-eudesmene-1,7-dione	7.0658	C12H16O3	O=C2C=C1C(O)(C)CCC(=O)C1(C)CC2	4-Hydroxy-11,12,13-trinor-5-eudesmene-1,7-dione_4Œ≤-form	7.0658	C12H16O3	O=C2C=C1C(O)(C)CCC(=O)C1(C)CC2
MLS000069643-01!BENZOYL-BETA-ALANINE_M+H	34	194.081	[M+H]+	Gentioflavine_Gentioflavine	6.0467	C10H11NO3	S-Butylcysteine_sulfoxide_S-Butylcysteine_sulfoxide	6.0235	C7H15NO3S	O=C(O)C(N)CS(=O)CCCC	S-Butylcysteine_sulfoxide_(R)c(R)s-form	6.0221	C7H15NO3S	O=C(O)C(N)CS(=O)CCCC	S-Butylcysteine_sulfoxide_(R)c(S)s-form	6.0221	C7H15NO3S	O=C(O)C(N)CS(=O)CCCC	NCGC00381167-01!(E)-3-(4-hydroxy-3-methoxyphenyl)prop-2-enamide_M+H	5.9637	C10H11NO3	O=C(N)C=CC=1C=CC(O)=C(OC)C=1	3-(4-Hydroxy-3-methoxyphenyl)-2-propenoic_acid,_9CI_Amide	5.9586	C10H11NO3	N=C(O)C=CC=1C=CC(O)=C(OC)C=1	5-Dimethylsulfonio_2-amino-4-hydroxypentanoate_5-Dimethylsulfonio_2-amino-4-hydroxypentanoate	5.9583	C7H15NO3S	O=C(O)C(N)CC(O)CS(C)C	4,5-Dihydro-2-(2-hydroxyphenyl)-4-oxazolecarboxylic_acid,_9CI_Alcohol	5.9572	C10H11NO3	OC1=CC=CC=C1C2=NC(CO)CO2	1,3-Dihydro-3-hydroxy-4-methoxy-3-methyl-2H-indol-2-one,_9CI_1,3-Dihydro-3-hydroxy-4-methoxy-3-methyl-2H-indol-2-one,_9CI	5.9557	C10H11NO3	O=C2NC=1C=CC=C(OC)C=1C2(O)C	(4-Hydroxyphenyl)acetaldehyde_Ac,_oxime	5.9534	C10H11NO3	O=C(OC1=CC=C(C=C1)CC=NO)C
Coumarin_M+H	6	147.044	[M+H]+	2H-1-Benzopyran-2-one,_9CI_2H-1-Benzopyran-2-one,_9CI	7.2462	C9H6O2	Coumarin_M+H	7.2462	C9H6O2	O=C1OC2=CC=CC=C2(C=C1)	Cumarin_M+H	7.2462	C9H6O2	O=C1OC2=CC=CC=C2(C=C1)	HMDB:HMDB01218-1470_Coumarin_M+H	7.2462	C9H6O2	O=C1OC2=CC=CC=C2(C=C1)	HMDB:HMDB01218-1469_Coumarin_M+H	7.2462	C9H6O2	O=C1OC2=CC=CC=C2(C=C1)	HMDB:HMDB01218-1471_Coumarin_M+H	7.2462	C9H6O2	O=C1OC2=CC=CC=C2(C=C1)	4H-1-Benzopyran-4-one,_9CI_4H-1-Benzopyran-4-one,_9CI	7.1351	C9H6O2	O=C1C=COC2=CC=CC=C12	2-Nonene-4,6,8-triyn-1-ol,_8CI_2,3-Epoxide	7.0833	C9H6O2	C#CC#CC#CC1OC1(CO)	2,3-Dimethyl-1,4-butanedithial_2,3-Dimethyl-1,4-butanedithial	7.0294	C6H10S2	C(C(C)C(C=S)C)=S	2,3-Dimethyl-1,4-butanedithial_(2RS,3RS)-form	7.0294	C6H10S2	C(C(C)C(C=S)C)=S
Papaverine_M+H	35	340.154	[M+H]+	Dehydroglaucine_Œî6,6a-Isomer,_N-de-Me	8.6241	C20H21NO4	Cavidine_O2-De-Me	8.5647	C20H21NO4	OC=1C=C3C(=CC=1(OC))CCN4CC=2C=5OCOC=5(C=CC=2C(C)C34)	Cavidine_O3-De-Me	8.5647	C20H21NO4	OC=1C=C5C(=CC=1(OC))C3N(CC=2C=4OCOC=4(C=CC=2C3(C)))CC5	Thalictricavine_O10-De-Me	8.5442	C20H21NO4	OC=1C=CC4=C(C=1(OC))CN3CCC2=CC=5OCOC=5(C=C2C3C4C)	Thalictricavine_O10-De-Me	8.5442	C20H21NO4	OC=1C=CC4=C(C=1(OC))CN3CCC2=CC=5OCOC=5(C=C2C3C4C)	Lennoxamine_Deoxo	8.5293	C20H21NO4	O(C=1C=CC3=C(C=1(OC))CN4CCC2=CC=5OCOC=5(C=C2CC34))C	1,3,5-Trihydroxy-4-prenylacridone_3-Me_ether,_N-Me	8.5187	C20H21NO4	O=C3C=1C=CC=C(O)C=1N(C2=C3(C(O)=CC(OC)=C2CC=C(C)C))C	Canadine_(S)-form	8.5	C20H21NO4	O(C=1C=CC4=C(C=1(OC))CN3CCC2=CC=5OCOC=5(C=C2C3C4))C	Canadine_(¬±)-form	8.5	C20H21NO4	O(C=1C=CC4=C(C=1(OC))CN3CCC2=CC=5OCOC=5(C=C2C3C4))C	Sinactine_Sinactine	8.5	C20H21NO4	O(C=1C=C5C(=CC=1(OC))C3N(CC=2C=4OCOC=4(C=CC=2C3))CC5)C
Quinidine_M+H	18	325.191	[M+H]+	Eburnamine_11-Methoxy,_14,15-didehydro	8.2266	C20H24N2O2	Sarpagine_10-Me_ether	8.1425	C20H24N2O2	OCC4C5C(=CC)CN3C(C=2NC=1C=CC(OC)=CC=1C=2CC34)C5	Gardnerine_Gardnerine	8.1138	C20H24N2O2	OCC4C5C(=CC)CN3C(C=2NC=1C=C(OC)C=CC=1C=2CC34)C5	Sarpagine_N1-Me	8.0717	C20H24N2O2	OC=1C=CC2=C(C=1)C5=C(N2C)C3N4CC(=CC)C(C3)C(CO)C4C5	Elliptinine_Elliptinine	8.0642	C20H24N2O2	OC5N4CCC(C3=CC=2NC=1C=C(OC)C=CC=1C=2CC34)C5(CC)	Quinidine_M+H	8.0595	C20H24N2O2	OC(C2=CC=NC1=CC=C(OC)C=C12)C3N4CCC(C3)C(C=C)C4	NCGC00384512-01_C20H24N2O2_6'-Methoxycinchonan-9-ol_M+H	8.0595	C20H24N2O2	OC(C2=CC=NC1=CC=C(OC)C=C12)C3N4CCC(C3)C(C=C)C4	Quinidine,_BAN_Quinidine,_BAN	8.0183	C20H24N2O2	OC(C=2C=CN=C1C=CC(OC)=CC1=2)C3N4CCC(C3)C(C=C)C4	Quinidine,_BAN_9-Epimer	8.0183	C20H24N2O2	OC(C=2C=CN=C1C=CC(OC)=CC1=2)C3N4CCC(C3)C(C=C)C4	Quinine,_BAN_9-Epimer	8.0183	C20H24N2O2	OC(C=2C=CN=C1C=CC(OC)=CC1=2)C3N4CCC(C3)C(C=C)C4
Emodin_M+H	10	271.06	[M+H]+	5,12-Epoxy-2.3-dioxo-1(6),4,7,9,11-cadinapentaen-14-al_Carboxylic_acid	8.1086	C15H10O5	6-Hydroxy-2-oxo-2H-naphtho[1,2-b]pyran-5-carboxylic_acid_Me_ester	8.0306	C15H10O5	O=C1OC=2C3=CC=CC=C3(C(O)=C(C(=O)OC)C=2(C=C1))	Romo_A_Romo_A	7.9917	C15H10O5	O=COCC2=COC=1C(=O)C3=CC=CC(=C3(C(=O)C=12))C	6-Hydroxy-2-(2,4,5-trihydroxyphenyl)benzofuran_2',5'-Quinone,_4'-Me_ether	7.991	C15H10O5	O=C1C=C(C(=O)C=C1(OC))C=2OC=3C=C(O)C=CC=3(C=2)	Rauianin_Rauianin	7.8878	C15H10O5	O=C1OC3=C(C=C1)C=CC=2OCC4OC(=O)C(=C4(C=23))C	Nivegin_Nivegin	7.8606	C15H10O5	O=C1OC2=CC(=CC(O)=C2(C(O)=C1))C3=CC=C(O)C=C3	1,3-Dihydroxyxanthone_3-Ac	7.8048	C15H10O5	O=C(OC1=CC(O)=C2C(=O)C3=CC=CC=C3(OC2(=C1)))C	6-Amino-1,2-dithiolo[4,3-b]pyrrol-5(4H)-one,_9CI_4-Me,_N6-pentanoyl	7.7833	C11H14N2O2S2	O=C2C(NC(=O)CCCC)=C1C(=CSS1)N2C	Strepsilin_Strepsilin	7.7714	C15H10O5	O=C1OCC4=C1C(O)=CC=3OC=2C=C(O)C=C(C=2C=34)C	Porphyrilin_Porphyrilin	7.7714	C15H10O5	O=C1OCC4=C1C(O)=CC=3OC2=CC(=CC(O)=C2C=34)C
isophorone_diamine_M+H	12	171.185	[M+H]+	isophorone_diamine_M+H	8.5813	C10H22N2	Decahydro-1,6-diazecine,_9CI_N,N'-Di-Me	7.9764	C10H22N2	N1(C)CCCCN(C)CCCC1	4,8-Dimethyl-3-nonen-1-ol_4,8-Dimethyl-3-nonen-1-ol	7.7144	C11H22O	OCCC=C(C)CCCC(C)C	4,8-Dimethyl-3-nonen-1-ol_(Z)-form	7.7144	C11H22O	OCCC=C(C)CCCC(C)C	3-Methyl-4-decen-1-ol,_8CI_(3S,4E)-form	7.6989	C11H22O	OCCC(C=CCCCCC)C	3-Methyl-4-decen-1-ol,_8CI_(¬±)-(E)-form	7.6989	C11H22O	OCCC(C=CCCCCC)C	3-Methyl-4-decen-1-ol,_8CI_(¬±)-(Z)-form	7.6989	C11H22O	OCCC(C=CCCCCC)C	3-Methyl-4-decen-1-ol,_8CI_3-Methyl-4-decen-1-ol,_8CI	7.6989	C11H22O	OCCC(C=CCCCCC)C	3,3,7-Trimethyl-6-octen-1-ol_3,3,7-Trimethyl-6-octen-1-ol	7.676	C11H22O	OCCC(C)(C)CCC=C(C)C	3-Methyl-3-decen-1-ol,_8CI_(E)-form	7.6155	C11H22O	OCCC(=CCCCCCC)C
Piperidin_M+H	3	86.0964	[M+H]+	Piperidine,_9CI_Piperidine,_9CI	9.0118	C5H11N	Piperidin_M+H	9.0118	C5H11N	N1CCCCC1	3-Methylpyrrolidine,_9CI_(R)-form	9.0026	C5H11N	N1CCC(C)C1	3-Methylpyrrolidine,_9CI_(S)-form	9.0026	C5H11N	N1CCC(C)C1	3-Methylpyrrolidine,_9CI_3-Methylpyrrolidine,_9CI	9.0026	C5H11N	N1CCC(C)C1	3-Methylpyrrolidine,_9CI_(¬±)-form	9.0026	C5H11N	N1CCC(C)C1	Methylamine,_8CI_N-(2-Methylpropylidene)	8.9141	C5H11N	N(=CC(C)C)C	1-Methylpyrrolidine,_9CI_1-Methylpyrrolidine,_9CI	8.8276	C5H11N	N1(C)CCCC1
0331_Metformin_M+H	7	130.108	[M+H]+	HMDB:HMDB01921-1844_1,1-Dimethylbiguanide_M+H	8.7477	C4H11N5	HMDB:HMDB01921-1845_1,1-Dimethylbiguanide_M+H	8.7477	C4H11N5	N=C(N)NC(=N)N(C)C	HMDB:HMDB01921-1843_1,1-Dimethylbiguanide_M+H	8.7477	C4H11N5	N=C(N)NC(=N)N(C)C	0331_Metformin_M+H	8.7008	C4H11N5	N=C(N=C(N)N)N(C)C	Pentanoic_acid,_9CI_Dimethylamide	8.4631	C7H15NO	O=C(N(C)C)CCCC	Hygroline_N-De-Me	8.2812	C7H15NO	OC(C)CC1NCCC1	3-Methyl-1-butylamine_N-Ac	8.2738	C7H15NO	O=C(NCCC(C)C)C	Propanoic_acid,_9CI_Diethylamide	8.0845	C7H15NO	O=C(N(CC)CC)CC	2-Amino-3-pentanone_N,N-Di-Me	8.0278	C7H15NO	O=C(CC)C(N(C)C)C	Heptanoic_acid,_8CI,_9CI_Amide	8.0206	C7H15NO	N=C(O)CCCCCC
Butylamin_M+H	6	74.0964	[M+H]+	2-Methyl-1-propylamine_2-Methyl-1-propylamine	7.8385	C4H11N	1-Butylamine_1-Butylamine	7.6124	C4H11N	NCCCC	Butylamin_M+H	7.6124	C4H11N	NCCCC	1-Propylamine,_8CI_N-Me	7.3568	C4H11N	N(C)CCC	2-Propylamine_N-Me	7.3199	C4H11N	N(C)C(C)C
"3-Amino-1,2,4-triazol"_M+H	3	85.0509	[M+H]+	4-Penten-2-one,_9CI_4-Penten-2-one,_9CI	8.6596	C5H8O	1-Penten-3-one,_9CI_1-Penten-3-one,_9CI	8.604	C5H8O	O=C(C=C)CC	2-Methylcyclobutanone,_8CI,_9CI_2-Methylcyclobutanone,_8CI,_9CI	8.5816	C5H8O	O=C1CCC1C	2-Methylcyclobutanone,_8CI,_9CI_(¬±)-form	8.5816	C5H8O	O=C1CCC1C	Cyanoguanidine,_9CI_Cyanoguanidine,_9CI	8.5351	C2H4N4	N#CNC(=N)N	2-Methylene-3-buten-1-ol,_9CI_2-Methylene-3-buten-1-ol,_9CI	8.5196	C5H8O	OCC(=C)C=C	"3-Amino-1,2,4-triazol"_M+H	8.4983	C2H4N4	N1=CNN=C1N	2-Methyl-2-butenal,_9CI_(Z)-form	8.4969	C5H8O	O=CC(=CC)C	2-Methyl-2-butenal,_9CI_(E)-form	8.4969	C5H8O	O=CC(=CC)C	2-Methyl-2-butenal,_9CI_2-Methyl-2-butenal,_9CI	8.4969	C5H8O	O=CC(=CC)C
Morpholin_M+H	5	88.0757	[M+H]+	2-Pyrrolidinol_2-Pyrrolidinol	9.2881	C4H9NO	2-Pyrrolidinol_(Œæ)-form	9.2881	C4H9NO	OC1NCCC1	2-Pyrrolidinol_(¬±)-form	9.2881	C4H9NO	OC1NCCC1	2-Butanone,_9CI_Oxime	8.742	C4H9NO	ON=C(C)CC	Butanal,_9CI_Oxime	8.742	C4H9NO	ON=CCCC	2-Methylpropanoic_acid,_9CI_Amide	8.7271	C4H9NO	N=C(O)C(C)C	Butanoic_acid,_9CI_Amide	8.7271	C4H9NO	N=C(O)CCC	2-Methylpropanal,_9CI_Oxime	8.7142	C4H9NO	ON=CC(C)C	Morpholine,_9CI_Morpholine,_9CI	8.5965	C4H9NO	O1CCNCC1	Morpholin_M+H	8.5965	C4H9NO	O1CCNCC1
0783_Melamine_M+H	5	127.072	[M+H]+	2-Methylene-3-buten-1-ol,_9CI_Ac	8.8469	C7H10O2	Cyclopentanone,_9CI_Ac	8.8234	C7H10O2	O=C(OC1=CCCC1)C	4,5-Dihydro-2,4-dimethyl-3-furancarboxaldehyde_4,5-Dihydro-2,4-dimethyl-3-furancarboxaldehyde	8.8151	C7H10O2	O=CC1=C(OCC1C)C	4,5-Dihydro-2,4-dimethyl-3-furancarboxaldehyde_(+)-form	8.8151	C7H10O2	O=CC1=C(OCC1C)C	3-Methyl-1,2-cyclopentanedione,_9CI_Me_ether	8.8151	C7H10O2	O=C1C(OC)=C(C)CC1	3-Heptene-2,5-dione,_9CI_(E)-form	8.7943	C7H10O2	O=C(C=CC(=O)CC)C	3-Heptene-2,5-dione,_9CI_3-Heptene-2,5-dione,_9CI	8.7943	C7H10O2	O=C(C=CC(=O)CC)C	2-Methyl-2,4-hexadiene-1,6-diol_1-Aldehyde	8.7927	C7H10O2	O=CC(=CC=CCO)C	2,4-Heptadienal,_9CI_4R*,5S*-Epoxide	8.7909	C7H10O2	O=CC=CC1OC1(CC)	2-(Hydroxymethyl)-3-methyl-2-cyclopenten-1-one_2-(Hydroxymethyl)-3-methyl-2-cyclopenten-1-one	8.7697	C7H10O2	O=C1C(=C(C)CC1)CO
2584_Guanylurea_M+H	5	103.061	[M+H]+	2584_Guanylurea_M+H	8.566	C2H6N4O	4-Amino-3-isoxazolidinone,_8CI,_9CI_(S)-form	8.4518	C3H6N2O2	OC1=NOCC1(N)	4-Amino-3-isoxazolidinone,_8CI,_9CI_(R)-form	8.4518	C3H6N2O2	OC1=NOCC1(N)	4-Amino-3-isoxazolidinone,_8CI,_9CI_(¬±)-form	8.4518	C3H6N2O2	OC1=NOCC1(N)	4-Amino-3-isoxazolidinone,_8CI,_9CI_4-Amino-3-isoxazolidinone,_8CI,_9CI	8.4518	C3H6N2O2	OC1=NOCC1(N)	N-Methylguanidine_N-Nitroso	8.4499	C2H6N4O	O=NN(C(=N)N)C	N-(Iminomethyl)glycine,_9CI_N-(Iminomethyl)glycine,_9CI	8.1739	C3H6N2O2	O=C(O)CNC=N	Propanedioic_acid,_9CI_Diamide	8.1414	C3H6N2O2	N=C(O)CC(=N)O	Urea,_8CI,_9CI,_USAN_N-Ac	8.1135	C3H6N2O2	O=C(NC(=N)O)C	2-Oxopropanal,_9CI_Dioxime	7.99	C3H6N2O2	ON=CC(=NO)C
4`-Aminoacetanilide_M+H	11	151.086	[M+H]+	2-(Methylamino)benzoic_acid,_9CI_Amide	8.3642	C8H10N2O	1-(4-Hydroxyphenyl)-2-propen-1-ol_1-(4-Hydroxyphenyl)-2-propen-1-ol	8.2093	C9H10O2	OC1=CC=C(C=C1)C(O)C=C	1-(4-Hydroxyphenyl)-2-propen-1-ol_(S)-form	8.2093	C9H10O2	OC1=CC=C(C=C1)C(O)C=C	1-(4-Hydroxyphenyl)-2-propen-1-ol_(¬±)-form	8.2093	C9H10O2	OC1=CC=C(C=C1)C(O)C=C	1-(3-Diazenylphenyl)ethanol_1-(3-Diazenylphenyl)ethanol	8.196	C8H10N2O	N=NC1=CC=CC(=C1)C(O)C	1-Hydroxy-1-phenyl-2-propanone,_9CI_(¬±)-form	8.1794	C9H10O2	O=C(C)C(O)C1=CC=CC=C1	1-Hydroxy-1-phenyl-2-propanone,_9CI_(R)-form	8.1794	C9H10O2	O=C(C)C(O)C1=CC=CC=C1	1-Hydroxy-1-phenyl-2-propanone,_9CI_1-Hydroxy-1-phenyl-2-propanone,_9CI	8.1794	C9H10O2	O=C(C)C(O)C1=CC=CC=C1	2-(4-Hydroxyphenyl)-3-methyloxirane_2-(4-Hydroxyphenyl)-3-methyloxirane	8.1437	C9H10O2	OC1=CC=C(C=C1)C2OC2(C)	2-(4-Hydroxyphenyl)-3-methyloxirane_(1R*,2R*)-form	8.1437	C9H10O2	OC1=CC=C(C=C1)C2OC2(C)
Theobromine_M+H	5	181.072	[M+H]+	2,4-Dihydroxybenzaldehyde,_9CI_Formylhydrazone	8.2684	C8H8N2O3	4-Hydroxy-1,3-benzenedicarboxylic_acid,_9CI_Diamide	8.2631	C8H8N2O3	N=C(O)C=1C=CC(O)=C(C=1)C(=N)O	(4-Nitrophenyl)acetic_acid_Amide	8.2132	C8H8N2O3	O=N(=O)C1=CC=C(C=C1)CC(=N)O	Allophanic_acid_Ph_ester	8.2059	C8H8N2O3	O=C(OC1=CC=CC=C1)NC(=N)O	Xanthine,_8CI_7,9-Di-Me	8.1796	C7H8N4O2	O=C1NC(O)=NC2=C1N(=CN2C)C	Makaluvic_acid_A_N5-De-Me	8.1716	C8H8N2O3	O=C(O)C=2NC=C1C=2(C(=O)NCC1)	3,4-Dihydro-2-methyl-2H-1-benzopyran-4,5-diol_3,4-Dihydro-2-methyl-2H-1-benzopyran-4,5-diol	8.1658	C10H12O3	OC=1C=CC=C2OC(C)CC(O)C=12	3,4-Dihydro-2-methyl-2H-1-benzopyran-4,5-diol_(2Œæ,4Œæ)-form	8.1658	C10H12O3	OC=1C=CC=C2OC(C)CC(O)C=12	3,4-Dihydro-2-methyl-2H-1-benzopyran-4,5-diol_(2R*,4R*)-form	8.1658	C10H12O3	OC=1C=CC=C2OC(C)CC(O)C=12	1-(3,4-Dihydroxyphenyl)-2-propanone_3'-Me_ether	8.162	C10H12O3	O=C(C)CC=1C=CC(O)=C(OC)C=1
Indolin_M+H	10	120.08	[M+H]+	Indolin_M+H	8.6636	C8H9N	Serine_Me_ester	8.4513	C4H9NO3	O=C(OC)C(N)CO	Serine_Me_ester	8.4513	C4H9NO3	O=C(OC)C(N)CO	Serine_Me_ester	8.4513	C4H9NO3	O=C(OC)C(N)CO	Serine_Me_ether	8.4062	C4H9NO3	O=C(O)C(N)COC	Serine_Me_ether	8.4062	C4H9NO3	O=C(O)C(N)COC	2-Amino-3-hydroxy-2-methylpropanoic_acid_2-Amino-3-hydroxy-2-methylpropanoic_acid	8.4055	C4H9NO3	O=C(O)C(N)(C)CO	2-Amino-3-hydroxy-2-methylpropanoic_acid_(R)-form	8.4055	C4H9NO3	O=C(O)C(N)(C)CO	2-Amino-3-hydroxy-2-methylpropanoic_acid_(S)-form	8.4055	C4H9NO3	O=C(O)C(N)(C)CO	2-Amino-3-hydroxy-2-methylpropanoic_acid_(¬±)-form	8.4055	C4H9NO3	O=C(O)C(N)(C)CO
2565_5-Aminosalicyls?_ure_(Mesalazine)_M+H	11	154.05	[M+H]+	4-Hydroxy-3-pyridineacetic_acid_4-Hydroxy-3-pyridineacetic_acid	8.308	C7H7NO3	6-Hydroxy-3-pyridinecarboxylic_acid_N-Me	8.2995	C7H7NO3	O=C(O)C=1C=CC(=O)N(C=1)C	7-Oxo-1-azabicyclo[3.2.0]hept-2-ene-2-carboxylic_acid,_9CI_(S)-form	8.2453	C7H7NO3	O=C(O)C2=CCC1N2(C(=O)C1)	7-Oxo-1-azabicyclo[3.2.0]hept-2-ene-2-carboxylic_acid,_9CI_(¬±)-form	8.2453	C7H7NO3	O=C(O)C2=CCC1N2(C(=O)C1)	7-Oxo-1-azabicyclo[3.2.0]hept-2-ene-2-carboxylic_acid,_9CI_7-Oxo-1-azabicyclo[3.2.0]hept-2-ene-2-carboxylic_acid,_9CI	8.2453	C7H7NO3	O=C(O)C2=CCC1N2(C(=O)C1)	7-Oxo-1-azabicyclo[3.2.0]hept-2-ene-2-carboxylic_acid,_9CI_(R)-form	8.2453	C7H7NO3	O=C(O)C2=CCC1N2(C(=O)C1)	6-Hydroxy-2-pyridineacetic_acid_NH-form	8.2327	C7H7NO3	O=C(O)CC1=NC(O)=CC=C1	6-Hydroxy-2-pyridineacetic_acid_OH-form	8.2327	C7H7NO3	O=C(O)CC1=NC(O)=CC=C1	3-Hydroxy-4-pyridinecarboxylic_acid_Me_ether	8.0924	C7H7NO3	O=C(O)C1=CC=NC=C1(OC)	6-Hydroxy-3-pyridinecarboxylic_acid_Me_ether	8.0924	C7H7NO3	O=C(O)C1=CN=C(OC)C=C1
Pyridin_M+H	2	80.0495	[M+H]+	Pyridine,_8CI,_9CI_Pyridine,_8CI,_9CI	8.524	C5H5N	HMDB:HMDB00926-1316_Pyridine_M+H	8.524	C5H5N	N1=CC=CC=C1	Pyridin_M+H	8.524	C5H5N	N1=CC=CC=C1	HMDB:HMDB00926-1315_Pyridine_M+H	8.524	C5H5N	N1=CC=CC=C1	HMDB:HMDB00926-1317_Pyridine_M+H	8.524	C5H5N	N1=CC=CC=C1
Cotinine_M+H	10	177.102	[M+H]+	3-(2-Pyrrolidinyl)pyridine,_9CI_N-Formyl	8.7142	C10H12N2O	Cotinine,_INN_Cotinine,_INN	8.6786	C10H12N2O	O=C2N(C)C(C1=CN=CC=C1)CC2	Cotinine,_INN_(S)-form	8.6786	C10H12N2O	O=C2N(C)C(C1=CN=CC=C1)CC2	Cotinine,_INN_(¬±)-form	8.6786	C10H12N2O	O=C2N(C)C(C1=CN=CC=C1)CC2	Cotinine_M+H	8.6786	C10H12N2O	O=C2N(C)C(C=1C=NC=CC=1)CC2	HMDB:HMDB01046-1398_Cotinine_M+H	8.6786	C10H12N2O	O=C2N(C)C(C1=CN=CC=C1)CC2	HMDB:HMDB01046-1397_Cotinine_M+H	8.6786	C10H12N2O	O=C2N(C)C(C1=CN=CC=C1)CC2	HMDB:HMDB01046-1399_Cotinine_M+H	8.6786	C10H12N2O	O=C2N(C)C(C1=CN=CC=C1)CC2	4,4-dimethyl-2-(pyridin-3-yl)-4,5-dihydrooxazole_M+H	8.284	C10H12N2O	N=1C=CC=C(C=1)C2=NC(C)(C)CO2	Boschniakine_Amide	7.9032	C10H12N2O	N=C(O)C1=CN=CC2=C1CCC2C
2-Aminophenol_M+H	6	110.06	[M+H]+	3-Hydroxy-5-methylpyridine_3-Hydroxy-5-methylpyridine	8.4826	C6H7NO	5-Hydroxy-2-methylpyridine_5-Hydroxy-2-methylpyridine	8.4826	C6H7NO	OC1=CN=C(C=C1)C	2-Methylpyridine,_9CI_N-Oxide	8.2978	C6H7NO	O=N1=CC=CC=C1C	2-Aminophenol_M+H	8.2695	C6H7NO	OC=1C=CC=CC=1(N)	2-Aminophenol,_9CI_2-Aminophenol,_9CI	8.2695	C6H7NO	OC1=CC=CC=C1(N)	4-Aminophenol,_9CI_4-Aminophenol,_9CI	8.2226	C6H7NO	OC1=CC=C(N)C=C1	HMDB:HMDB01169-1446_4-Aminophenol_M+H	8.2226	C6H7NO	OC1=CC=C(N)C=C1	4-Aminophenol_M+H	8.2226	C6H7NO	OC1=CC=C(N)C=C1	HMDB:HMDB01169-1445_4-Aminophenol_M+H	8.2226	C6H7NO	OC1=CC=C(N)C=C1	HMDB:HMDB01169-1447_4-Aminophenol_M+H	8.2226	C6H7NO	OC1=CC=C(N)C=C1
4-Fluoranilin_M+H	12	112.055	[M+H]+	2-Furancarboxaldehyde,_9CI_(E)-Oxime	7.1621	C5H5NO2	2-Furancarboxaldehyde,_9CI_(Z)-Oxime	7.1621	C5H5NO2	ON=CC=1OC=CC=1	3-Furancarboxaldehyde_Oxime	7.1618	C5H5NO2	ON=CC1=COC=C1	3-Furancarboxylic_acid,_9CI_Amide	7.1049	C5H5NO2	N=C(O)C1=COC=C1	3-Pyridinol_N-Oxide	6.9791	C5H5NO2	O=N1=CC=CC(O)=C1	1H-Pyrrole-2-carboxylic_acid,_9CI_1H-Pyrrole-2-carboxylic_acid,_9CI	6.9072	C5H5NO2	O=C(O)C1=CC=CN1	HMDB:HMDB04230-2378_Pyrrole-2-carboxylic_acid_M+H	6.9072	C5H5NO2	O=C(O)C1=CC=CN1	HMDB:HMDB04230-2377_Pyrrole-2-carboxylic_acid_M+H	6.9072	C5H5NO2	O=C(O)C1=CC=CN1	HMDB:HMDB04230-2376_Pyrrole-2-carboxylic_acid_M+H	6.9072	C5H5NO2	O=C(O)C1=CC=CN1	2,4-Pyridinediol_Diol-form	6.9067	C5H5NO2	O=C1C=C(O)C=CN1
Anilin_M+H	9	94.0651	[M+H]+	2-Methylenecyclopropaneacetic_acid_Nitrile	8.4403	C6H7N	2-Methylenecyclopropaneacetic_acid_Nitrile	8.4403	C6H7N	N#CCC1C(=C)C1	2,4-Hexadienoic_acid,_9CI_Nitrile	8.364	C6H7N	N#CC=CC=CC	2,4-Hexadienoic_acid,_9CI_Nitrile	8.364	C6H7N	N#CC=CC=CC	HMDB:HMDB03012-2184_Aniline_M+H	8.04	C6H7N	NC1=CC=CC=C1	HMDB:HMDB03012-2183_Aniline_M+H	8.04	C6H7N	NC1=CC=CC=C1	Anilin_M+H	8.04	C6H7N	NC1=CC=CC=C1	HMDB:HMDB03012-2182_Aniline_M+H	8.04	C6H7N	NC1=CC=CC=C1	2-Methylpyridine,_9CI_2-Methylpyridine,_9CI	7.7841	C6H7N	N1=CC=CC=C1C
4-aminobenzamide_M+H	12	137.071	[M+H]+	2-Aminobenzoic_acid,_9CI_Amide	8.4521	C7H8N2O	4-Aminobenzoic_acid,_9CI_Amide	8.4371	C7H8N2O	O=C(N)C1=CC=C(N)C=C1	4-aminobenzamide_M+H	8.4371	C7H8N2O	O=C(N)C1=CC=C(N)C=C1	4-Aminobenzaldehyde,_9CI_Oxime	8.2972	C7H8N2O	ON=CC1=CC=C(N)C=C1	2-Aminobenzaldehyde,_9CI_Oxime	8.2972	C7H8N2O	ON=CC1=CC=CC=C1(N)	2-Acetyl-3-methylpyrazine_2-Acetyl-3-methylpyrazine	8.1319	C7H8N2O	O=C(C=1N=CC=NC=1C)C	3-(1H-Pyrrol-3-yl)-2-propenoic_acid,_9CI_Amide	7.9871	C7H8N2O	N=C(O)C=CC=1C=CNC=1	2-Acetylpyridine_Oxime	7.9027	C7H8N2O	ON=C(C=1N=CC=CC=1)C	Benzoic_acid,_9CI,_USAN_Hydrazide	7.8345	C7H8N2O	OC(=NN)C1=CC=CC=C1	2,4-Octadiynoic_acid,_9CI_2,4-Octadiynoic_acid,_9CI	7.6974	C8H8O2	O=C(O)C#CC#CCCC
N-Methylanilin_M+H	6	108.08	[M+H]+	2-Methylaniline_2-Methylaniline	8.7751	C7H9N	2,6-Dimethylpyridine,_9CI_2,6-Dimethylpyridine,_9CI	8.7127	C7H9N	N1=C(C=CC=C1C)C	N-Methylanilin_M+H	8.5464	C7H9N	C1=CC=C(C=C1)NC	3-Ethylpyridine_3-Ethylpyridine	8.4214	C7H9N	N1=CC=CC(=C1)CC	Benzylamine,_8CI_Benzylamine,_8CI	8.3666	C7H9N	NCC1=CC=CC=C1	Pyrrole,_8CI_N-(2-Propenyl)	8.2365	C7H9N	C=CCN1C=CC=C1
4-Aminophenol_M+H	12	110.06	[M+H]+	4-Hydroxy-2-methylpyridine_OH-form	8.2163	C6H7NO	3-Pyridinol_N-Me,_zwitterion	8.2156	C6H7NO	O=C1C=CC=N(=C1)C	1H-Pyrrole-3-carboxaldehyde,_9CI_N-Me	8.1994	C6H7NO	O=CC=1C=CN(C=1)C	2-Methylpyridine,_9CI_N-Oxide	8.1246	C6H7NO	O=N1=CC=CC=C1C	2-Aminophenol_M+H	8.1144	C6H7NO	OC=1C=CC=CC=1(N)	2-Aminophenol,_9CI_2-Aminophenol,_9CI	8.1144	C6H7NO	OC1=CC=CC=C1(N)	4-Aminophenol_M+H	8.0792	C6H7NO	OC1=CC=C(N)C=C1	HMDB:HMDB01169-1445_4-Aminophenol_M+H	8.0792	C6H7NO	OC1=CC=C(N)C=C1	HMDB:HMDB01169-1447_4-Aminophenol_M+H	8.0792	C6H7NO	OC1=CC=C(N)C=C1	HMDB:HMDB01169-1446_4-Aminophenol_M+H	8.0792	C6H7NO	OC1=CC=C(N)C=C1
Vanillin_M+H	6	153.054	[M+H]+	2-Furancarboxylic_acid,_9CI_2-Propenyl_ester	8.8475	C8H8O3	2-Hydroxy-3-methoxy-2,4,6-cycloheptatrien-1-one_2-Hydroxy-3-methoxy-2,4,6-cycloheptatrien-1-one	8.8165	C8H8O3	O=C1C(O)=CC=CC=C1(OC)	Ilexlactone_Ilexlactone	8.797	C8H8O3	O=C1OC2C(C=C1)=CC(O)C2	1,4-Benzoquinone,_8CI_Mono(ethylene_acetal)	8.7894	C8H8O3	O=C2C=CC1(OCCO1)C=C2	Aquilegiolide_Stereoisomer	8.7746	C8H8O3	O=C2OC1C(C=CC(O)C1)=C2	Aquilegiolide_7a-Epimer	8.7746	C8H8O3	O=C2OC1C(C=CC(O)C1)=C2	Aquilegiolide_Aquilegiolide	8.7746	C8H8O3	O=C2OC1C(C=CC(O)C1)=C2	2,4-Dihydroxybenzaldehyde,_9CI_2-Me_ether	8.7708	C8H8O3	O=CC=1C=CC(O)=CC=1(OC)	2,5-Dihydroxybenzaldehyde,_9CI_2-Me_ether	8.7708	C8H8O3	O=CC1=CC(O)=CC=C1(OC)	Vanillin_M+H	8.7708	C8H8O3	O=CC=1C=CC(O)=C(OC)C=1
2-Aminopyridin_M+H	3	95.0604	[M+H]+	2-Aminopyridin_M+H	8.9233	C5H6N2	Methylpyrazine,_8CI,_9CI_Methylpyrazine,_8CI,_9CI	8.5232	C5H6N2	N1=CC=NC(=C1)C	4-Methylpyrimidin_M+H	8.5232	C5H6N2	N=1C=NC(=CC=1)C	3-Methylpyridazin_M+H	8.5226	C5H6N2	N1=NC(=CC=C1)C	Phenol_Phenol	8.1662	C6H6O	OC1=CC=CC=C1	Pentanedioic_acid,_9CI_Dinitrile	7.8573	C5H6N2	N#CCCCC#N
0968_Ethylenethiourea_M+H	7	103.032	[M+H]+	4-Amino-3-isoxazolidinone,_8CI,_9CI_(R)-form	8.036	C3H6N2O2	4-Amino-3-isoxazolidinone,_8CI,_9CI_(¬±)-form	8.036	C3H6N2O2	OC1=NOCC1(N)	4-Amino-3-isoxazolidinone,_8CI,_9CI_4-Amino-3-isoxazolidinone,_8CI,_9CI	8.036	C3H6N2O2	OC1=NOCC1(N)	4-Amino-3-isoxazolidinone,_8CI,_9CI_(S)-form	8.036	C3H6N2O2	OC1=NOCC1(N)	Urea,_8CI,_9CI,_USAN_N-Ac	7.6834	C3H6N2O2	O=C(NC(=N)O)C	2-Oxopropanal,_9CI_Dioxime	7.6237	C3H6N2O2	ON=CC(=NO)C	N-(Iminomethyl)glycine,_9CI_N-(Iminomethyl)glycine,_9CI	7.4128	C3H6N2O2	O=C(O)CNC=N	Propanedioic_acid,_9CI_Diamide	7.3861	C3H6N2O2	N=C(O)CC(=N)O	Dihydro-4-hydroxy-2(3H)-furanone,_9CI_Dihydro-4-hydroxy-2(3H)-furanone,_9CI	6.9742	C4H6O3	O=C1OCC(O)C1	Dihydro-4-hydroxy-2(3H)-furanone,_9CI_(¬±)-form	6.9742	C4H6O3	O=C1OCC(O)C1
"2,4,6-Trimethylpyridin"_M+H	7	122.096	[M+H]+	2-Phenylethylamine_2-Phenylethylamine	7.6907	C8H11N	5-Ethyl-2-methylpyridine_5-Ethyl-2-methylpyridine	7.6907	C8H11N	N=1C=C(C=CC=1C)CC	Benzylamine,_8CI_N-Me	7.6907	C8H11N	C1=CC=C(C=C1)CNC	HMDB:HMDB02017-1947_1-Phenylethylamine_M+H	7.6907	C8H11N	NC(C1=CC=CC=C1)C	HMDB:HMDB01020-1391_N,N-Dimethylaniline_M+H	7.6907	C8H11N	C1=CC=C(C=C1)N(C)C	"2,4,6-Trimethylpyridin"_M+H	7.6907	C8H11N	N1=C(C=C(C=C1C)C)C	"2,6-Xylidine"_M+H	7.6907	C8H11N	NC1=C(C=CC=C1C)C	HMDB:HMDB02017-1948_1-Phenylethylamine_M+H	7.6907	C8H11N	NC(C1=CC=CC=C1)C	HMDB:HMDB01020-1392_N,N-Dimethylaniline_M+H	7.6907	C8H11N	C1=CC=C(C=C1)N(C)C	HMDB:HMDB02017-1949_1-Phenylethylamine_M+H	7.6907	C8H11N	NC(C1=CC=CC=C1)C
3-Methylpyridazin_M+H	6	95.0604	[M+H]+	Pentanedioic_acid,_9CI_Dinitrile	8.6481	C5H6N2	4-Methylpyrimidin_M+H	8.5239	C5H6N2	N=1C=NC(=CC=1)C	Methylpyrazine,_8CI,_9CI_Methylpyrazine,_8CI,_9CI	8.5187	C5H6N2	N1=CC=NC(=C1)C	3-Methylpyridazin_M+H	8.4571	C5H6N2	N1=NC(=CC=C1)C	2-Aminopyridin_M+H	7.8573	C5H6N2	N=1C=CC=CC=1N	Phenol_Phenol	7.1803	C6H6O	OC1=CC=CC=C1
3-Pyridinol_M+H	4	96.0444	[M+H]+	Pyrrole,_8CI_N-Formyl	8.7844	C5H5NO	1H-Pyrrole-3-carboxaldehyde,_9CI_1H-Pyrrole-3-carboxaldehyde,_9CI	8.6455	C5H5NO	O=CC=1C=CNC=1	4-Oxo-2-pentenoic_acid,_8CI,_9CI_Nitrile	7.9615	C5H5NO	N#CC=CC(=O)C	3-Pyridinol_NH-form	7.8573	C5H5NO	OC1=CN=CC=C1	3-Pyridinol_OH-form	7.8573	C5H5NO	OC1=CN=CC=C1	3-Pyridinol_M+H	7.8573	C5H5NO	OC=1C=NC=CC=1	Aspartic_acid,_INN,_USAN_Dinitrile	7.4895	C4H5N3	N#CCC(C#N)N
0436_N-Nitrosomorpholine_M+H	9	117.066	[M+H]+	N-Acetylglycine,_9CI_Amide	8.3498	C4H8N2O2	2-Oxobutanoic_acid,_9CI_Amide,_oxime	8.0746	C4H8N2O2	N=C(O)C(=NO)CC	Succinic_acid,_8CI_Diamide	8.0412	C4H8N2O2	N=C(O)CCC(=N)O	1,2-Ethanediamine,_9CI_N,N'-Diformyl	7.9995	C4H8N2O2	O=CNCCNC=O	Morpholine,_9CI_N-Nitroso	7.9952	C4H8N2O2	O=NN1CCOCC1	0436_N-Nitrosomorpholine_M+H	7.9952	C4H8N2O2	O=NN1CCOCC1	3-Hydroxy-4-pentenoic_acid,_9CI_3-Hydroxy-4-pentenoic_acid,_9CI	7.826	C5H8O3	O=C(O)CC(O)C=C	3-Hydroxy-4-pentenoic_acid,_9CI_(¬±)-form	7.826	C5H8O3	O=C(O)CC(O)C=C	3-Hydroxy-4-pentenoic_acid,_9CI_(S)-form	7.826	C5H8O3	O=C(O)CC(O)C=C	3-Hydroxy-4-pentenoic_acid,_9CI_(R)-form	7.826	C5H8O3	O=C(O)CC(O)C=C
0685_N-Methyl-2-pyrrolidone_M+H	7	100.076	[M+H]+	2-Methyl-2-propenoic_acid,_9CI_N-Methylamide	9.0607	C5H9NO	2-Pyrrolidinone,_8CI,_9CI_Me_ether	8.9266	C5H9NO	N1=C(OC)CCC1	3-Methyl-2-butenoic_acid,_9CI_Amide	8.8839	C5H9NO	N=C(O)C=C(C)C	1-Methyl-2-pyrrolidinone,_9CI_1-Methyl-2-pyrrolidinone,_9CI	8.8789	C5H9NO	O=C1N(C)CCC1	0685_N-Methyl-2-pyrrolidone_M+H	8.8789	C5H9NO	O=C1N(C)CCC1	2-Hydroxy-2-methylbutanoic_acid,_9CI_Nitrile	8.8268	C5H9NO	N#CC(O)(C)CC	2-Hydroxy-3-methylbutanoic_acid,_9CI_Nitrile	8.8268	C5H9NO	N#CC(O)C(C)C	3-Hydroxypentanoic_acid,_9CI_Nitrile	8.8251	C5H9NO	N#CCC(O)CC	2-Methyl-2-butenoic_acid_Amide	8.8232	C5H9NO	N=C(O)C(=CC)C	2-Methyl-2-butenoic_acid_Amide	8.8232	C5H9NO	N=C(O)C(=CC)C
3`-Aminoacetophenon_M+H	10	136.075	[M+H]+	3`-Aminoacetophenon_M+H	8.6922	C8H9NO	2'-Aminoacetophenone,_8CI_2'-Aminoacetophenone,_8CI	8.6922	C8H9NO	O=C(C1=CC=CC=C1(N))C	2-Methylaniline_N-Formyl	8.54	C8H9NO	O=CNC1=CC=CC=C1C	2-Acetyl-4-methylpyridine_2-Acetyl-4-methylpyridine	8.494	C8H9NO	O=C(C1=NC=CC(=C1)C)C	2-Acetyl-6-methylpyridine_2-Acetyl-6-methylpyridine	8.494	C8H9NO	O=C(C=1N=C(C=CC=1)C)C	3-Acetyl-2-methylpyridine_3-Acetyl-2-methylpyridine	8.494	C8H9NO	O=C(C=1C=CC=NC=1C)C	3-Acetyl-4-methylpyridine_3-Acetyl-4-methylpyridine	8.494	C8H9NO	O=C(C1=CN=CC=C1C)C	5-Acetyl-2-methylpyridine_5-Acetyl-2-methylpyridine	8.494	C8H9NO	O=C(C1=CN=C(C=C1)C)C	4-Acetyl-2-methylpyridine_4-Acetyl-2-methylpyridine	8.494	C8H9NO	O=C(C1=CC=NC(=C1)C)C	4-Acetyl-3-methylpyridine_4-Acetyl-3-methylpyridine	8.494	C8H9NO	O=C(C1=CC=NC=C1C)C
Thiazol_M+H	3	86.0059	[M+H]+	Thiazol_M+H	8.5059	C3H3NS	5-Isoxazolol_2H-Oxo-form	8.1444	C3H3NO2	O=C1ONC=C1	5-Isoxazolol_OH-form	8.0706	C3H3NO2	OC=1ON=CC=1
Pyrrol_M+H	2	68.0495	[M+H]+	3-Butenoic_acid,_9CI_Nitrile	7.6907	C4H5N	2-Methyl-2-propenoic_acid,_9CI_Nitrile	7.6907	C4H5N	N#CC(=C)C	2-Butenoic_acid,_9CI_Nitrile	7.6907	C4H5N	N#CC=CC	2-Butenoic_acid,_9CI_Nitrile	7.6907	C4H5N	N#CC=CC	Pyrrole,_8CI_Pyrrole,_8CI	7.6907	C4H5N	C=1C=CNC=1	Pyrrol_M+H	7.6907	C4H5N	C=1C=CNC=1
Yohimbine_M+H	50	355.201	[M+H]+	Corynantheine_18,19-Dihydro,_17-O-de-Me	8.2188	C21H26N2O3	Corynantheine_20-Epimer,_18,19-dihydro,_17-O-de-Me	8.2188	C21H26N2O3	O=C(OC)C(=CO)C3CC4C=2NC1=CC=CC=C1C=2CCN4(CC3(CC))	Perivine_3R-Alcohol,_N4-Me	8.2047	C21H26N2O3	O=C(OC)C4C2C(=CC)CN(C)C4(CC=1C3=CC=CC=C3(NC=1C(O)C2))	Perivine_3S-Alcohol,_N4-Me	8.2047	C21H26N2O3	O=C(OC)C4C2C(=CC)CN(C)C4(CC=1C3=CC=CC=C3(NC=1C(O)C2))	Flabelliformine_Flabelliformine	8.1881	C21H26N2O3	O=C(OC)N3CC(=CC)C(C(=C)C=2NC1=CC=CC=C1C=2COC)CC3	Sitsirikine_16-Epimer	8.186	C21H26N2O3	O=C(OC)C(CO)C3CC4C=2NC1=CC=CC=C1C=2CCN4(CC3(C=C))	Sitsirikine_Sitsirikine	8.186	C21H26N2O3	O=C(OC)C(CO)C3CC4C=2NC1=CC=CC=C1C=2CCN4(CC3(C=C))	Isositsirikine_3,16-Diepimer	8.1776	C21H26N2O3	O=C(OC)C(CO)C3C(=CC)CN2CCC=1C4=CC=CC=C4(NC=1C2C3)	Isositsirikine_3-Epimer	8.1776	C21H26N2O3	O=C(OC)C(CO)C3C(=CC)CN2CCC=1C4=CC=CC=C4(NC=1C2C3)	Isositsirikine_Isositsirikine	8.1776	C21H26N2O3	O=C(OC)C(CO)C3C(=CC)CN2CCC=1C4=CC=CC=C4(NC=1C2C3)
4-Methylpyrimidin_M+H	4	95.0604	[M+H]+	Pentanedioic_acid,_9CI_Dinitrile	8.6481	C5H6N2	4-Methylpyrimidin_M+H	8.5239	C5H6N2	N=1C=NC(=CC=1)C	Methylpyrazine,_8CI,_9CI_Methylpyrazine,_8CI,_9CI	8.5187	C5H6N2	N1=CC=NC(=C1)C	3-Methylpyridazin_M+H	8.4817	C5H6N2	N1=NC(=CC=C1)C	2-Aminopyridin_M+H	7.8573	C5H6N2	N=1C=CC=CC=1N	Phenol_Phenol	7.1803	C6H6O	OC1=CC=CC=C1
0075_4-Aminoantipyrine_M+H	44	204.113	[M+H]+	0075_4-Aminoantipyrine_M+H	8.2025	C11H13N3O	5-Aminotetrahydro-4-hydroxy-2H-pyran-2-acetic_acid_N,N-Di-Me	7.9289	C9H17NO4	O=C(O)CC1OCC(N(C)C)C(O)C1	Norsecurinine_Norsecurinine	7.8381	C12H13NO2	O=C4OC23(C(C=CC(N1CCCC12)C3)=C4)	Norsecurinine_(-)-form	7.8381	C12H13NO2	O=C4OC23(C(C=CC(N1CCCC12)C3)=C4)	Norsecurinine_(+)-form	7.8381	C12H13NO2	O=C4OC23(C(C=CC(N1CCCC12)C3)=C4)	4-Amino-2,4,6-trideoxy-arabino-hexose_Me_glycoside,_N-Ac	7.8341	C9H17NO4	O=C(NC1C(O)CC(OC)OC1(C))C	3-Amino-2,3,6-trideoxy-arabino-hexose_Me_glycoside,_N-Ac	7.8178	C9H17NO4	O=C(NC1CC(OC)OC(C)C1(O))C	3-Amino-2,3,6-trideoxy-arabino-hexose_Me_glycoside,_N-Ac	7.8178	C9H17NO4	O=C(NC1CC(OC)OC(C)C1(O))C	3-Amino-2,3,6-trideoxy-arabino-hexose_Me_glycoside,_N-Ac	7.8178	C9H17NO4	O=C(NC1CC(OC)OC(C)C1(O))C	Dorimidazole_A_Dorimidazole_A	7.8098	C11H13N3O	N=C1NC(=CN1C)CC2=CC=C(O)C=C2
0911_Phthalamic_acid_M+H	15	166.05	[M+H]+	3,4-Methylenedioxybenzoic_acid_Amide	8.6443	C8H7NO3	2,6-Pyridinedicarboxylic_acid,_8CI,_9CI_Diamide	8.6036	C7H7N3O2	O=C(N)C1=NC(=CC=C1)C(=N)O	S-(2-Hydroxyethyl)cysteine,_9CI_(¬±)-form	8.5691	C5H11NO3S	O=C(O)C(N)CSCCO	2-Amino-4-(hydroxymethylthio)butanoic_acid_2-Amino-4-(hydroxymethylthio)butanoic_acid	8.4885	C5H11NO3S	O=C(O)C(N)CCSCO	2-Amino-4-(hydroxymethylthio)butanoic_acid_(S)-form	8.4885	C5H11NO3S	O=C(O)C(N)CCSCO	S-(2-Hydroxyethyl)cysteine,_9CI_S-(2-Hydroxyethyl)cysteine,_9CI	8.4795	C5H11NO3S	O=C(O)C(N)CSCCO	S-(2-Hydroxyethyl)cysteine,_9CI_(S)-form	8.4795	C5H11NO3S	O=C(O)C(N)CSCCO	S-(2-Hydroxyethyl)cysteine,_9CI_(R)-form	8.4795	C5H11NO3S	O=C(O)C(N)CSCCO	2,3-Dihydro-4,6-dihydroxy-1H-isoindol-1-one_2,3-Dihydro-4,6-dihydroxy-1H-isoindol-1-one	8.4748	C8H7NO3	O=C1NCC=2C(O)=CC(O)=CC1=2	3,4-Methylenedioxybenzaldehyde_(E)-Oxime	8.398	C8H7NO3	ON=CC=1C=CC=2OCOC=2(C=1)
"2,2-Dipyridyl"_M+H	5	157.076	[M+H]+	1H-Indole-3-acetic_acid,_9CI_Nitrile	9.4451	C10H8N2	1H-Indole-3-carboxylic_acid_N-Me,_nitrile	9.256	C10H8N2	N#CC1=CN(C2=CC=CC=C12)C	Thiourea,_9CI_N,N'-Dicyclopropyl	8.6966	C7H12N2S	N(=C(NC1CC1)S)C2CC2	Thiourea,_9CI_N,N'-Bis(2-propenyl)	8.6496	C7H12N2S	N(=C(NCC=C)S)CC=C	2-Amino-3-(1H-1,2,4-triazol-3-yl)propanoic_acid_2-Amino-3-(1H-1,2,4-triazol-3-yl)propanoic_acid	8.5488	C5H8N4O2	O=C(O)C(N)CC=1N=CNN=1	2-Amino-3-(1H-1,2,4-triazol-3-yl)propanoic_acid_(S)-form	8.5488	C5H8N4O2	O=C(O)C(N)CC=1N=CNN=1	2-Amino-3-(1H-1,2,4-triazol-3-yl)propanoic_acid_(¬±)-form	8.5488	C5H8N4O2	O=C(O)C(N)CC=1N=CNN=1	Cleroindicin_F_6Œ≤-Alcohol	8.5251	C8H12O3	OC1C=CC2(O)(CCOC2(C1))	6-Hydroxy-1-hexen-3-one_Ac	8.5203	C8H12O3	O=C(OCCCC(=O)C=C)C	Phomalactone_3,4-Dihydro	8.5111	C8H12O3	O=C1OC(C=CC)C(O)CC1
4-chloroaniline_M+H	8	128.026	[M+H]+	4-Amino-2-mercaptopyrimidine_NH-form	6.3526	C4H5N3S	2H-1,4-Oxazine-3-carboxylic_acid_2H-1,4-Oxazine-3-carboxylic_acid	6.2595	C5H5NO3	O=C(O)C1=NC=COC1	4-Hydroxy-1H-pyrrole-2-carboxylic_acid_4-Hydroxy-1H-pyrrole-2-carboxylic_acid	6.2595	C5H5NO3	O=C(O)C1=CC(O)=CN1	2,4,5-Pyridinetriol_Triol-form	6.2595	C5H5NO3	O=C1C=C(O)C(O)=CN1	5-Methyl-3-isoxazolecarboxylic_acid,_9CI_5-Methyl-3-isoxazolecarboxylic_acid,_9CI	6.2595	C5H5NO3	O=C(O)C1=NOC(=C1)C	2,4,5-Pyridinetriol_NH-form	6.2595	C5H5NO3	O=C1C=C(O)C(O)=CN1	2-Thiophenecarboxylic_acid,_8CI,_9CI_Amide	6.2269	C5H5NOS	O=C(N)C1=CC=CS1	2-Acetylthiazole_2-Acetylthiazole	6.2269	C5H5NOS	O=C(C1=NC=CS1)C	1H-Pyrrole-2,5-dione,_9CI_Dioxime	5.9018	C4H5N3O2	ON=C1N=C(C=C1)NO	Uracil,_8CI,_USAN_1-Amino	5.9018	C4H5N3O2	O=C1C=CN(N)C(=O)N1
4-Acetamidophenol_M+H	10	152.07	[M+H]+	2-Aminophenol,_9CI_N-Ac	8.6922	C8H9NO2	4-Aminophenol,_9CI_N-Ac	8.6477	C8H9NO2	O=C(NC1=CC=C(O)C=C1)C	4-Acetamidophenol_M+H	8.6477	C8H9NO2	O=C(NC1=CC=C(O)C=C1)C	HMDB:HMDB01859-1734_Acetaminophen_M+H	8.6477	C8H9NO2	O=C(NC1=CC=C(O)C=C1)C	HMDB:HMDB01859-1732_Acetaminophen_M+H	8.6477	C8H9NO2	O=C(NC1=CC=C(O)C=C1)C	HMDB:HMDB01859-1733_Acetaminophen_M+H	8.6477	C8H9NO2	O=C(NC1=CC=C(O)C=C1)C	Danaidal_7R-Hydroxy	8.6438	C8H9NO2	O=CC=1C=CN2C=1C(O)CC2	Coclauril_Coclauril	8.6181	C8H9NO2	N#CC=C1C=CC(O)CC1(O)	4,6-Dihydroxy-2-cyclohexen-1-ylideneacetonitrile,_9CI_(1Z,4S,6R)-form	8.6181	C8H9NO2	N#CC=C1C=CC(O)CC1(O)	4,6-Dihydroxy-2-cyclohexen-1-ylideneacetonitrile,_9CI_4,6-Dihydroxy-2-cyclohexen-1-ylideneacetonitrile,_9CI	8.6181	C8H9NO2	N#CC=C1C=CC(O)CC1(O)
0375_4-Hydroxybenzotriazole_M+H	9	136.05	[M+H]+	0375_4-Hydroxybenzotriazole_M+H	8.443	C6H5N3O	2-Amino-4-mercaptobutanoic_acid_2-Amino-4-mercaptobutanoic_acid	7.8811	C4H9NO2S	O=C(O)C(N)CCS	2-Amino-4-mercaptobutanoic_acid_(S)-form	7.8811	C4H9NO2S	O=C(O)C(N)CCS	Cysteine,_INN_S-Me	7.8811	C4H9NO2S	O=C(O)C(N)CSC	HMDB:HMDB02108-2008_Methylcysteine_M+H	7.8811	C4H9NO2S	O=C(O)C(N)CSC	HMDB:HMDB00742-1054_Homocysteine_M+H	7.8811	C4H9NO2S	O=C(O)C(N)CCS	HMDB:HMDB02108-2007_Methylcysteine_M+H	7.8811	C4H9NO2S	O=C(O)C(N)CSC	HMDB:HMDB00742-1055_Homocysteine_M+H	7.8811	C4H9NO2S	O=C(O)C(N)CCS	HMDB:HMDB00742-1053_Homocysteine_M+H	7.8811	C4H9NO2S	O=C(O)C(N)CCS	HMDB:HMDB02108-2009_Methylcysteine_M+H	7.8811	C4H9NO2S	O=C(O)C(N)CSC
"2,6-Xylidine"_M+H	11	122.096	[M+H]+	HMDB:HMDB02017-1947_1-Phenylethylamine_M+H	8.4402	C8H11N	HMDB:HMDB02017-1948_1-Phenylethylamine_M+H	8.4402	C8H11N	NC(C1=CC=CC=C1)C	HMDB:HMDB02017-1949_1-Phenylethylamine_M+H	8.4402	C8H11N	NC(C1=CC=CC=C1)C	"2,6-Xylidine"_M+H	8.2738	C8H11N	NC1=C(C=CC=C1C)C	HMDB:HMDB01020-1391_N,N-Dimethylaniline_M+H	8.2592	C8H11N	C1=CC=C(C=C1)N(C)C	HMDB:HMDB01020-1390_N,N-Dimethylaniline_M+H	8.2592	C8H11N	C1=CC=C(C=C1)N(C)C	HMDB:HMDB01020-1392_N,N-Dimethylaniline_M+H	8.2592	C8H11N	C1=CC=C(C=C1)N(C)C	2-Phenylethylamine_2-Phenylethylamine	8.1748	C8H11N	NCCC1=CC=CC=C1	Benzylamine,_8CI_N-Me	7.9891	C8H11N	C1=CC=C(C=C1)CNC	5-Ethyl-2-methylpyridine_5-Ethyl-2-methylpyridine	7.846	C8H11N	N=1C=C(C=CC=1C)CC
4-Hydroxybenzotriazole_M+H	9	136.05	[M+H]+	0375_4-Hydroxybenzotriazole_M+H	8.443	C6H5N3O	2-Amino-4-mercaptobutanoic_acid_(S)-form	7.8808	C4H9NO2S	O=C(O)C(N)CCS	2-Amino-4-mercaptobutanoic_acid_2-Amino-4-mercaptobutanoic_acid	7.8808	C4H9NO2S	O=C(O)C(N)CCS	2-Amino-4-mercaptobutanoic_acid_(R)-form	7.8808	C4H9NO2S	O=C(O)C(N)CCS	Cysteine,_INN_S-Me	7.8808	C4H9NO2S	O=C(O)C(N)CSC	2-Amino-4-mercaptobutanoic_acid_(¬±)-form	7.8808	C4H9NO2S	O=C(O)C(N)CCS	HMDB:HMDB02108-2008_Methylcysteine_M+H	7.8808	C4H9NO2S	O=C(O)C(N)CSC	HMDB:HMDB00742-1054_Homocysteine_M+H	7.8808	C4H9NO2S	O=C(O)C(N)CCS	HMDB:HMDB02108-2007_Methylcysteine_M+H	7.8808	C4H9NO2S	O=C(O)C(N)CSC	HMDB:HMDB00742-1055_Homocysteine_M+H	7.8808	C4H9NO2S	O=C(O)C(N)CCS
Benzamid_M+H	10	122.06	[M+H]+	Benzamide,_CAS_Benzamide,_CAS	8.0914	C7H7NO	HMDB:HMDB04461-2388_Benzamide_M+H	8.0166	C7H7NO	O=C(N)C1=CC=CC=C1	Benzamid_M+H	8.0166	C7H7NO	O=C(N)C1=CC=CC=C1	HMDB:HMDB04461-2389_Benzamide_M+H	8.0166	C7H7NO	O=C(N)C1=CC=CC=C1	HMDB:HMDB04461-2390_Benzamide_M+H	8.0166	C7H7NO	O=C(N)C1=CC=CC=C1	2,4,6-Cycloheptatrien-1-one,_9CI_Oxime	7.9335	C7H7NO	ON=C1C=CC=CC=C1	4-Aminobenzaldehyde,_9CI_4-Aminobenzaldehyde,_9CI	7.8561	C7H7NO	O=CC1=CC=C(N)C=C1	2-Aminobenzaldehyde,_9CI_2-Aminobenzaldehyde,_9CI	7.8561	C7H7NO	O=CC1=CC=CC=C1(N)	1H-Imidazole-4(5)-acetic_acid,_9CI_N-Me,_nitrile	7.8413	C6H7N3	N#CCC=1N=CN(C=1)C	1H-Imidazole-4(5)-acetic_acid,_9CI_N-Me,_nitrile	7.8413	C6H7N3	N#CCC1=CN=CN1C
Emetine_M+H	44	481.306	[M+H]+	Emetine,_BAN_O6'-De-Me,_N-Me	7.5086	C29H40N2O4	Emetine,_BAN_Emetine,_BAN	7.4865	C29H40N2O4	O(C=1C=C2C(=CC=1(OC))C(NCC2)CC4CC5C3=CC(OC)=C(OC)C=C3CCN5(CC4(CC)))C	Emetine_M+H	7.4865	C29H40N2O4	O(C=1C=C2C(=CC=1(OC))C(NCC2)CC4CC5C=3C=C(OC)C(OC)=CC=3CCN5(CC4(CC)))C	Terpeptin_Terpeptin	6.4861	C28H40N4O3	O=C(NC(C(=O)N(C)C(C(=O)NC=CC=1C2=CC=CC=C2(NC=1CC=C(C)C))C(C)C)C(C)C)C
0363_2-Isopropyl-6-methyl-pyrimidin-4-ol_M+H	5	153.102	[M+H]+	0363_2-Isopropyl-6-methyl-pyrimidin-4-ol_M+H	7.4869	C8H12N2O	2-Hydroxy-6-isopropylpyrazine_Me_ether	7.4622	C8H12N2O	N=1C=C(N=C(C=1)C(C)C)OC	3,5,6-Trimethyl-2-pyrazinemethanol_3,5,6-Trimethyl-2-pyrazinemethanol	7.4403	C8H12N2O	OCC=1N=C(C(=NC=1C)C)C	2-Ethyl-3-hydroxypyrazine_Et_ether	7.4031	C8H12N2O	N1=CC=NC(=C1OCC)CC	2-Hydroxy-5-isopropylpyrazine_Me_ether	7.3669	C8H12N2O	N=1C=C(N=CC=1OC)C(C)C	2-Hydroxy-3-isopropylpyrazine_Me_ether	7.3669	C8H12N2O	N1=CC=NC(=C1OC)C(C)C	2-Hydroxymethyl-3-methyl-2-cyclopentene-1-ethanol_Dialdehyde	7.3536	C9H12O2	O=CC1=C(C)CCC1CC=O	2-Hydroxy-4,4,6-trimethyl-2,5-cyclohexadien-1-one_2-Hydroxy-4,4,6-trimethyl-2,5-cyclohexadien-1-one	7.2971	C9H12O2	O=C1C(O)=CC(C=C1C)(C)C	5-(2-Pentenyl)-2(5H)-furanone,_9CI_5-(2-Pentenyl)-2(5H)-furanone,_9CI	7.2754	C9H12O2	O=C1OC(C=C1)CC=CCC	5-(2-Pentenyl)-2(5H)-furanone,_9CI_(R,Z)-form	7.2754	C9H12O2	O=C1OC(C=C1)CC=CCC
0943_2-Hydroxyatrazine_M+H	12	198.135	[M+H]+	Noformicin_(+)-form	8.533	C8H15N5O	Noformicin_(¬±)-form	8.533	C8H15N5O	O=C(NCCC(=N)N)C1NC(=N)CC1	Noformicin_Noformicin	8.533	C8H15N5O	O=C(NCCC(=N)N)C1NC(=N)CC1	0943_2-Hydroxyatrazine_M+H	8.4134	C8H15N5O	O=C1N=C(NC(=N1)NC(C)C)NCC	2-(2-Aminoethyl)hexahydropyrrolo[1,2-a]pyrazine-1,4-dione_(3S,8aS)-form	8.3769	C9H15N3O2	O=C1NC(C(=O)N2CCCC12)CCN	2-(2-Aminoethyl)hexahydropyrrolo[1,2-a]pyrazine-1,4-dione_2-(2-Aminoethyl)hexahydropyrrolo[1,2-a]pyrazine-1,4-dione	8.3769	C9H15N3O2	O=C1NC(C(=O)N2CCCC12)CCN	Octahydro-1,2-indolizinediol,_9CI_1,2-O-Isopropylidene	8.1381	C11H19NO2	O2C3CN1CCCCC1C3(OC2(C)C)	Histidine_trimethylbetaine_(S)-form	8.0714	C9H15N3O2	O=C(O)C(CC1=CN=CN1)N(C)(C)C	Histidine_trimethylbetaine_Histidine_trimethylbetaine	8.0714	C9H15N3O2	O=C(O)C(CC1=CN=CN1)N(C)(C)C	8-Methyl-8-azabicyclo[3.2.1]octan-3-ol,_9CI_Propanoyl	8.0428	C11H19NO2	O=C(OC2CC1N(C)C(CC1)C2)CC
4-Isopropylaniline_M+H	14	136.112	[M+H]+	2-Methylaniline_N-Et	8.8347	C9H13N	2,2,3-Trimethyl-3-cyclopentene-1-carboxylic_acid_Nitrile	8.8006	C9H13N	N#CC1CC=C(C)C1(C)(C)	4-Isopropylaniline_M+H	8.717	C9H13N	NC1=CC=C(C=C1)C(C)C	Benzylamine,_8CI_N,N-Di-Me	8.6156	C9H13N	C1=CC=C(C=C1)CN(C)C	1-Phenyl-2-propylamine_1-Phenyl-2-propylamine	8.4358	C9H13N	NC(C)CC1=CC=CC=C1	1-Phenyl-2-propylamine_(R)-form	8.4358	C9H13N	NC(C)CC1=CC=CC=C1	1-Phenyl-2-propylamine_(S)-form	8.4358	C9H13N	NC(C)CC1=CC=CC=C1	1-Phenyl-2-propylamine_(¬±)-form	8.4358	C9H13N	NC(C)CC1=CC=CC=C1	2-Phenylethylamine_N-Me	8.3447	C9H13N	C1=CC=C(C=C1)CCNC	3,4,5-Trimethylaniline_3,4,5-Trimethylaniline	8.3383	C9H13N	NC1=CC(=C(C(=C1)C)C)C
Theophyllin_M+H	11	181.072	[M+H]+	5,6-Dihydro-6-(4-oxo-2-pentenyl)-2H-pyran-2-one_5,6-Dihydro-6-(4-oxo-2-pentenyl)-2H-pyran-2-one	8.3825	C10H12O3	5,6-Dihydro-6-(4-oxo-2-pentenyl)-2H-pyran-2-one_(5R,7E)-form	8.3825	C10H12O3	O=C1OC(CC=C1)CC=CC(=O)C	Pyrenolide_B_Pyrenolide_B	8.3206	C10H12O3	O=C1OC(C)CCC=CC(=O)C=C1	10-Oxo-2,6,8-decatrienoic_acid_(2E,6E,8E)-form	8.2969	C10H12O3	O=CC=CC=CCCC=CC(=O)O	10-Oxo-2,6,8-decatrienoic_acid_10-Oxo-2,6,8-decatrienoic_acid	8.2969	C10H12O3	O=CC=CC=CCCC=CC(=O)O	Bombardolide_A_Bombardolide_A	8.2828	C10H12O3	O=C1OC(C=C1(C=CCO))=CCC	3,4-Dihydro-2,5'-dimethyl[2,2'-bifuran]-5(2H)-one_3,4-Dihydro-2,5'-dimethyl[2,2'-bifuran]-5(2H)-one	8.2722	C10H12O3	O=C2OC(C=1OC(=CC=1)C)(C)CC2	3,4-Dihydro-2,5'-dimethyl[2,2'-bifuran]-5(2H)-one_(-)-form	8.2722	C10H12O3	O=C2OC(C=1OC(=CC=1)C)(C)CC2	3-(2-Furanyl)-2-propenoic_acid,_9CI_Propyl_ester	8.2707	C10H12O3	O=C(OCCC)C=CC=1OC=CC=1	Dihydro-5-(5-hydroxy-3-hexen-1-ynyl)-2(5H)-furanone_Dihydro-5-(5-hydroxy-3-hexen-1-ynyl)-2(5H)-furanone	8.2136	C10H12O3	O=C1OC(C#CC=CC(O)C)CC1
0083_Thiabendazole_M+H	6	202.043	[M+H]+	0083_Thiabendazole_M+H	8.5382	C10H7N3S	Pesticide5_Thiabendazole_C10H7N3S_2-(4-Thiazoly)benzimidazole_M+H	8.5382	C10H7N3S	N1=CSC=C1C2=NC3=CC=CC=C3(N2)	Pesticide5_Thiabendazole_C10H7N3S_2-(4-Thiazoly)benzimidazole_M+H	8.5382	C10H7N3S	N1=CSC=C1C2=NC3=CC=CC=C3(N2)	Pesticide5_Thiabendazole_C10H7N3S_2-(4-Thiazoly)benzimidazole_M+H	8.5382	C10H7N3S	N1=CSC=C1C2=NC3=CC=CC=C3(N2)	MLS000053094-01!THIABENDAZOLE148-79-8_M+H	8.5236	C10H7N3S	N1CSC=C1C2NC=3C=CC=CC=3(N2)	Furo[2,3-b]quinoline-4,8-diol_NH-form	8.4491	C11H7NO3	OC1=CC=CC=2C(O)=C3C=COC3(=NC1=2)	Furo[2,3-b]quinoline-4,6-diol_OH-form	8.4491	C11H7NO3	OC=2C=CC=3N=C1OC=CC1=C(O)C=3(C=2)	Furo[2,3-b]quinoline-4,8-diol_OH-form	8.4491	C11H7NO3	OC1=CC=CC=2C(O)=C3C=COC3(=NC1=2)	Furo[2,3-b]quinoline-4,7-diol_OH-form	8.4491	C11H7NO3	OC=3C=CC2=C(N=C1OC=CC1=C2(O))C=3	Furo[2,3-b]quinoline-4,5-diol_Furo[2,3-b]quinoline-4,5-diol	8.4491	C11H7NO3	OC2=CC=CC=3N=C1OC=CC1=C(O)C2=3
2-Aminobenzoic_acid_M+H	4	138.055	[M+H]+	2-Aminobenzoic_acid,_9CI_2-Aminobenzoic_acid,_9CI	8.9026	C7H7NO2	4-Aminobenzoic_acid,_9CI_4-Aminobenzoic_acid,_9CI	8.9026	C7H7NO2	O=C(O)C1=CC=C(N)C=C1	2-Aminobenzoic_acid_M+H	8.9026	C7H7NO2	O=C(O)C=1C=CC=CC=1(N)	HMDB:HMDB01392-1551_p-Aminobenzoic_acid_M+H	8.9026	C7H7NO2	O=C(O)C1=CC=C(N)C=C1	HMDB:HMDB01891-1800_m-Aminobenzoic_acid_M+H	8.9026	C7H7NO2	O=C(O)C=1C=CC=C(N)C=1	HMDB:HMDB01392-1552_p-Aminobenzoic_acid_M+H	8.9026	C7H7NO2	O=C(O)C1=CC=C(N)C=C1	HMDB:HMDB01392-1550_p-Aminobenzoic_acid_M+H	8.9026	C7H7NO2	O=C(O)C1=CC=C(N)C=C1	HMDB:HMDB01891-1799_m-Aminobenzoic_acid_M+H	8.9026	C7H7NO2	O=C(O)C=1C=CC=C(N)C=1	HMDB:HMDB01891-1798_m-Aminobenzoic_acid_M+H	8.9026	C7H7NO2	O=C(O)C=1C=CC=C(N)C=1	HMDB:HMDB00875-1235_Trigonelline_M+H	8.8973	C7H7NO2	O=C([O-])C1=CC=C[N+](=C1)C
"4,4`-thiodianiline"_M+H	26	217.079	[M+H]+	6-Aminopenicillanic_acid_6-Aminopenicillanic_acid	7.5266	C8H12N2O3S	Bisnorbiotin_(3S,4S,5S)-form	7.3809	C8H12N2O3S	O=C1NC2CSC(CCC(=O)O)C2(N1)	Bisnorbiotin_Bisnorbiotin	7.3809	C8H12N2O3S	O=C1NC2CSC(CCC(=O)O)C2(N1)	Bisnorbiotin_(3S,4S,5R)-form	7.3809	C8H12N2O3S	O=C1NC2CSC(CCC(=O)O)C2(N1)	5-(2-Aminobenzoyl)-2-ethyloxazole_5-(2-Aminobenzoyl)-2-ethyloxazole	7.2698	C12H12N2O2	O=C(C=1OC(=NC=1)CC)C2=CC=CC=C2(N)	4,5,6-Trihydroxy-3-(hydroxymethyl)-2-cyclohexen-1-one_1'-Ac	7.2337	C9H12O6	O=C(OCC1=CC(=O)C(O)C(O)C1(O))C	4,5,6-Trihydroxy-2-hydroxymethyl-2-cyclohexen-1-one_1'-Ac	7.2337	C9H12O6	O=C(OCC1=CC(O)C(O)C(O)C1(=O))C	"4,4`-thiodianiline"_M+H	7.2195	C12H12N2S	NC1=CC=C(C=C1)SC2=CC=C(N)C=C2	4,5,6-Trihydroxy-2-hydroxymethyl-2-cyclohexen-1-one_6-Ac	7.2032	C9H12O6	O=C(OC1C(=O)C(=CC(O)C1(O))CO)C	4,5,6-Trihydroxy-2-hydroxymethyl-2-cyclohexen-1-one_5-Ac	7.2029	C9H12O6	O=C(OC1C(O)C=C(C(=O)C1(O))CO)C
[truncated: 2,948 more rows]
