# Supplementary material for: Dereplication of microbial metabolites through database search of mass spectra
Source: Nat Commun. 2018 Oct 2;9:4035. doi: 10.1038/s41467-018-06082-8 (PMC6168521; doi:10.1038/s41467-018-06082-8)
Supplement: Supplementary file 11 — Supplementary Data 8 [file 41467_2018_6082_MOESM11_ESM.xlsx]

## Sheet: Dataset_8
compound	score
NCGC00180545-03!_M+Na	15
Eremantholide_A_M+Na	14
NCGC00347702-02_C31H42O17_2-(4-Hydroxyphenyl)ethyl_6-O-{[(2S,3Z,4S)-3-ethylidene-2-(beta-D-glucopyranosyloxy)-5-(methoxycarbonyl)-3,4-dihydro-2H-pyran-4-yl]acetyl}-beta-D-glucopyranoside_M+Na	13
Pesticide3_Pirimicarb_C11H18N4O2_2-(Dimethylamino)-5,6-dimethyl-4-pyrimidinyl_dimethylcarbamate_M+Na	11
NCGC00380744-01_C22H32O11_beta-D-Glucopyranoside,_4-hydroxy-3-(3-methyl-2-buten-1-yl)phenyl_6-O-[(2R,3R,4R)-tetrahydro-3,4-dihydroxy-4-(hydroxymethyl)-2-furanyl]-_M+Na	11
NCGC00169449-02_C15H22O8_beta-D-Glucopyranoside,_4-(2-hydroxyethyl)-2-methoxyphenyl_M+Na	11
Kaurenic_acid_M+Na	11
NCGC00384937-01_C17H22O5_3-(12-Hydroxy-5,9-dimethyl-4-oxo-8-oxatetracyclo[7.2.1.1~7,10~.0~1,6~]tridec-2-en-5-yl)propanoic_acid_M+Na	10
NCGC00347745-02!_M+Na	10
NCGC00384814-01_C19H34O9_beta-D-Glucopyranoside,_3,6-dihydroxy-3-[(1E)-3-hydroxy-1-buten-1-yl]-2,4,4-trimethylcyclohexyl_M+Na	9
NCGC00380763-01_C48H76O19_(3beta,5xi,9xi,22beta)-22,24-Dihydroxyolean-12-en-3-yl_6-deoxy-alpha-L-mannopyranosyl-(1->2)-beta-D-galactopyranuronosyl-(1->2)-beta-D-glucopyranosiduronic_acid_M+Na	9
NCGC00381243-01_C39H48O21__M+Na	8
NCGC00380773-01_C20H25ClO6__M+Na	8
NCGC00179909-03_C42H66O14_Urs-12-ene-27,28-dioic_acid,_3-[(6-deoxy-4-O-beta-D-glucopyranosyl-alpha-L-mannopyranosyl)oxy]-,_(3beta,5xi,9xi,18xi)-_M+Na	8
Tolytoxin_M+Na	7
NCGC00385345-01_C17H26O12_Cyclopenta[c]pyran-4-carboxylic_acid,_1-(beta-D-glucopyranosyloxy)-1,4a,5,6,7,7a-hexahydro-5,6-dihydroxy-7-(hydroxymethyl)-,_methyl_ester,_(1S,4aS,6R,7S,7aS)-_M+Na	7
NCGC00385300-01!3-[6,12,22-tris(2-amino-2-oxoethyl)-19-(hydroxymethyl)-9-[(4-hydroxyphenyl)methyl]-16-(10-methylundecyl)-2,5,8,11,14,18,21,24-octaoxo-1,4,7,10,13,17,20,23-octazabicyclo[23.3.0]octacosan-3-yl]propanamide_M+Na	7
NCGC00385056-01_C23H32O8_Propanoic_acid,_2-methyl-,_[(4S)-4-(acetyloxy)-5-[4-(acetyloxy)-1-methylbutyl]-2,3,3a,4,7,7a-hexahydro-3-methylene-2-oxo-6-benzofuranyl]methyl_ester_M+Na	7
NCGC00380783-01_C24H26O9__M+Na	7
NCGC00380456-01_C36H58O11_Hexopyranose,_1-O-(20,24-epoxy-1,3,25-trihydroxy-28-oxo-9,19-cyclolanostan-28-yl)-_M+Na	7
NCGC00347828-02_C24H37NO5_(7E)-11,12,13-Trihydroxy-3-isobutyl-4,5,8-trimethyl-3,3a,4,6a,9,10,11,12,13,14-decahydro-1H-cycloundeca[d]isoindole-1,15(2H)-dione_M+Na	7
Biflorin_M+Na	7
2-(3-(8-hydroxyoctyl)phenoxy)-2-methylpropanoic_acid_M+Na	7
NCGC00385799-01_C28H36O10_2-Hydroxy-13,20-dimethoxy-4,7,17,22,22-pentamethyl-11-oxo-5,10,21,23-tetraoxahexacyclo[18.2.1.0~1,17~.0~4,16~.0~6,14~.0~8,12~]tricosa-6(14),7,12-trien-18-yl_acetate_M+Na	6
NCGC00385691-01!(E)-6-hydroxyoctadec-4-enoic_acid_M+Na	6
NCGC00384932-01_C14H18O6_Heptonic_acid,_4,7-anhydro-2-deoxy-7-C-phenyl-,_methyl_ester_M+Na	6
NCGC00380933-01_C20H30O5_1-Cyclopentene-1-octanoic_acid,_gamma-(acetyloxy)-3-oxo-2-(2-penten-1-yl)-_M+Na	6
NCGC00380875-01_C21H32O11_4-(4-Hydroxyphenyl)-2-butanyl_6-O-[(4xi)-alpha-L-threo-pentofuranosyl]-beta-D-glucopyranoside_M+Na	6
NCGC00380772-01_C60H96O28__M+Na	6
NCGC00380598-01_C30H49N5O9_3-(3-sec-Butyl-6-isopropyl-5,8,9-trimethyl-1,4,7,10,14,17-hexaoxoicosahydropyrrolo[1,2-d][1,4,7,10,13,16]oxapentaazacyclononadecin-16-yl)-2-methylpropanoic_acid_M+Na	6
NCGC00347705-02![2-(2-acetyloxypropan-2-yl)-7-oxo-2,3-dihydrofuro[3,2-g]chromen-3-yl]_3-methylbutanoate_M+Na	6
NCGC00180690-03!2-[5,7-dihydroxy-3-oxo-6-[(2E,6E)-3,7,11-trimethyldodeca-2,6,10-trienyl]-1H-isoindol-2-yl]pentanedioic_acid_M+Na	6
NCGC00179861-02_C15H26O2_1,8-Azulenediol,_1,2,3,3a,4,7,8,8a-octahydro-3a,6-dimethyl-1-(1-methylethyl)-,_(1R,3aR,8S,8aS)-_M+Na	6
Scytophycin_C_M+Na	5
Scytophycin_B_M+Na	5
Pesticide7_Spinetoram_C42H69NO10_1H-as-Indaceno[3,2-d]oxacyclododecin-7,15-dione,_2-[(6-deoxy-3-O-ethyl-2,4-di-O-methyl-alpha-L-mannopyranosyl)oxy]-13-[[(2R,5S,6R)-5-(dimethylamino)tetrahydro-6-methyl-2H-pyran-2-yl]oxy]-9-ethyl-2,3,3a,4,5,5a,5b,6,9,10,11,12,13,14,16a,16b-hexadecahydro-14-methyl-,_(3aR,5aR,9S,13S,14R,16aS,16bR)-_M+Na	5
NCGC00386060-01_C31H44N4O6_(3S,6R,9S,15aS)-6-Benzyl-9-isobutyl-3-[6-(2-oxiranyl)-6-oxohexyl]octahydro-2H-pyrido[1,2-a][1,4,7,10]tetraazacyclododecine-1,4,7,10(3H,12H)-tetrone_M+Na	5
NCGC00385297-01_C34H41NO16_(1S,3R,13S,14S,17S,18R,19R,20S,21S,23R,24R,25S)-20-(Acetoxymethyl)-18,25-dihydroxy-3,13,14,25-tetramethyl-6,15,22-trioxo-2,5,16-trioxa-11-azapentacyclo[15.7.1.0~1,20~.0~3,23~.0~7,12~]pentacosa-7,9,11-triene-19,21,24-triyl_triacetate_M+Na	5
NCGC00385262-01_C17H24O10_Cyclopenta[c]pyran-4-carboxylic_acid,_1-(beta-D-glucopyranosyloxy)-1,4a,5,6,7,7a-hexahydro-7-methyl-5-oxo-,_methyl_ester,_(1S,7R)-_M+Na	5
NCGC00384979-01_C47H62O27_3-O-[(2E)-3-(4-Hydroxyphenyl)-2-propenoyl]-beta-D-fructofuranosyl_6-deoxy-4-O-[(2S,3R,4R)-3,4-dihydroxy-4-(hydroxymethyl)tetrahydro-2-furanyl]-alpha-L-mannopyranosyl-(1->4)-6-deoxy-alpha-L-mannopyranosyl-(1->3)-4-O-[(2E)-3-(4-hydroxyphenyl)-2-propenoyl]-alpha-D-glucopyranoside_M+Na	5
NCGC00384857-01_C25H33Cl2N5O6_17,18-Dichloro-3,13-diethyl-6-(hydroxymethyl)-9-phenyldodecahydropyrrolo[1,2-d][1,4,7,10,13]pentaazacyclohexadecine-1,4,7,11,14(8H)-pentone_M+Na	5
NCGC00384685-01_C21H18O6_7-Oxabicyclo[4.1.0]hept-4-ene-2,3-diol,_1-[(benzoyloxy)methyl]-,_3-benzoate_M+Na	5
NCGC00384630-01_C36H54O14_Card-20(22)-enolide,_3-[(2,6-dideoxy-4-O-beta-D-glucopyranosyl-3-O-methyl-beta-D-ribo-hexopyranosyl)oxy]-5,14-dihydroxy-19-oxo-,_(3beta,5beta)-_M+Na	5
NCGC00381261-01_C22H28O4_Benzene,_1,2,3-trimethoxy-5-[2-[4-[(3-methyl-2-buten-1-yl)oxy]phenyl]ethyl]-_M+Na	5
NCGC00380928-01_C11H14O6_3,4,7-Trihydroxy-7-methyl-2-[(1E)-1-propen-1-yl]-2,3,4,7-tetrahydro-5H-furo[3,4-b]pyran-5-one_M+Na	5
NCGC00380734-01_C39H65NO10_2-{6-[5-Hydroxy-3-(2-hydroxy-2-propanyl)-6a,9b-dimethyldodecahydrocyclopenta[f]chromen-7-yl]-4a-methyl-3,4,4a,7,8,8a-hexahydro-2H-chromen-2-yl}-2-propanyl_2-acetamido-2-deoxy-6-O-methylhexopyranoside_M+Na	5
NCGC00380558-01_C19H24O7_2-Propenoic_acid,_2-methyl-,_(3aR,4S,6R,11aR)-2,3,3a,4,5,6,7,8,9,11a-decahydro-6,9-dihydroxy-6,10-dimethyl-3-methylene-2,7-dioxocyclodeca[b]furan-4-yl_ester_M+Na	5
NCGC00380523-01![3-hydroxy-1-(4-methoxy-7-oxofuro[3,2-g]chromen-9-yl)oxy-3-methylbutan-2-yl]_(E)-2-methylbut-2-enoate_M+Na	5
NCGC00347880-02!2-[2-[(2-acetamido-4-methylpentanoyl)amino]propanoylamino]-3-hydroxypropanoic_acid_M+Na	5
NCGC00347652-02_C35H53N5O7_12-Benzyl-3-isobutyl-6,9-diisopropyl-5,8-dimethyldodecahydro-1H,3H-pyrrolo[1,2-q][1,4,7,10,13,17]oxapentaazacyclononadecine-1,4,7,10,13,17(14H)-hexone_M+Na	5
NCGC00180417-03_C31H40O16_(1aS,1bS,2S,5aR,6S,6aS)-6-({6-Deoxy-4-O-[(2E)-3-(4-methoxyphenyl)-2-propenoyl]-alpha-L-mannopyranosyl}oxy)-1a-(hydroxymethyl)-1a,1b,2,5a,6,6a-hexahydrooxireno[4,5]cyclopenta[1,2-c]pyran-2-yl_beta-D-glucopyranoside_M+Na	5
NCGC00169957-03_C30H51N5O7_3-sec-Butyl-16-isobutyl-6-isopropyl-5,8,9-trimethyldodecahydropyrrolo[1,2-d][1,4,7,10,13,16]oxapentaazacyclononadecine-1,4,7,10,14,17(11H,16H)-hexone_M+Na	5
NCGC00169456-02_C21H38O10_(1R,2R,4aS,5S,8S,8aR)-5,8-Dihydroxy-4a-(hydroxymethyl)-2-(2-hydroxy-2-propanyl)-8-methyldecahydro-1-naphthalenyl_beta-D-glucopyranoside_M+Na	5
NCGC00168804-02_C26H34O10_4-[3-(Hydroxymethyl)-5-(3-hydroxypropyl)-7-methoxy-2,3-dihydro-1-benzofuran-2-yl]-2-methoxyphenyl_6-deoxy-alpha-D-mannopyranoside_M+Na	5
NCGC00017337-18_C18H27NO3_6-Nonenamide,_N-[(4-hydroxy-3-methoxyphenyl)methyl]-8-methyl-,_(6E)-_M+Na	5
3,4-dihydro-2,2-dimethyl-indeno[1,2-b]-pyran-5(2H)-one_M+Na	5
_130049_M+Na	5
Sulochrin_120096_M+Na	4
Pesticide7_Spiromesifen_C23H30O4_2-Oxo-3-(2,4,6-trimethylphenyl)-1-oxaspiro[4.4]non-3-en-4-yl_3,3-dimethylbutanoate_M+Na	4
NCGC00385709-01_C34H54O23_alpha-D-Glucopyranoside,_O-beta-D-glucopyranosyl-(1->2)-6-O-[(2E)-2-methyl-1-oxo-2-buten-1-yl]-alpha-D-glucopyranosyl_O-beta-D-glucopyranosyl-(1->2)-4-O-[(2E)-2-methyl-1-oxo-2-buten-1-yl]-_M+Na	4
NCGC00385675-01_C40H62O15__M+Na	4
NCGC00385505-01_C19H20O10_(4-Methoxy-5-oxo-5H-furo[3,2-g]chromen-7-yl)methyl_beta-D-glucopyranoside_M+Na	4
NCGC00385495-01_C47H52O23_2H-Furo[3,2-b]naphtho[2,3-g][1,5]dioxonin-5,12-dione,_2-[[6-O-[(2E)-3-[4-[(6-deoxyhexopyranosyl)oxy]phenyl]-1-oxo-2-propen-1-yl]hexopyranosyl]oxy]-3,3a,5a,6,14,14a-hexahydro-3,8-dihydroxy-2-(hydroxymethyl)-6-(4-hydroxyphenyl)-7,9-dimethoxy-_M+Na	4
NCGC00385480-01_C28H32O8__M+Na	4
NCGC00385466-01_C27H32O14_(1S,4aS,6S,7aS)-6-Hydroxy-1-({6-O-[(2E)-3-(4-hydroxy-3,5-dimethoxyphenyl)-2-propenoyl]-beta-D-glucopyranosyl}oxy)-7-methylene-1,4a,5,6,7,7a-hexahydrocyclopenta[c]pyran-4-carboxylic_acid_M+Na	4
NCGC00385427-01!17-[2,3-dihydroxy-6-methyl-6-[3,4,5-trihydroxy-6-(hydroxymethyl)oxan-2-yl]oxyheptan-2-yl]-2,3,14-trihydroxy-10,13-dimethyl-2,3,4,5,9,11,12,15,16,17-decahydro-1H-cyclopenta[a]phenanthren-6-one_M+Na	4
NCGC00385394-01_C44H74O19__M+Na	4
NCGC00385335-01_C32H50O5_(3alpha,5xi,9xi,18xi)-3-Acetoxy-11-hydroxyurs-12-en-24-oic_acid_M+Na	4
NCGC00385285-01_C14H20O8_beta-D-Glucopyranoside,_4-(hydroxymethyl)-2-methoxyphenyl_M+Na	4
NCGC00385268-01_C30H38O11_3H-4,11b-Propano-1H-oxireno[1',5']cyclopenta[1',2':5,6]naphtho[1,2-c]pyran-11(9H)-one,_10,14-bis(acetyloxy)-9-(3-furanyl)decahydro-3,6,12-trihydroxy-4,6a,9a-trimethyl-,_(3R,4aR,6R,6aS,6bS,7aR,9S,9aR,10R,11aR,11bS,12S,14R)-_M+Na	4
NCGC00385264-02_C27H44O6_1,1,4,7-Tetramethyldecahydro-1H-cyclopropa[e]azulen-4-yl_6-deoxy-2-O-[(2E)-3-methyl-2-pentenoyl]-beta-L-galactopyranoside_M+Na	4
NCGC00385215-01!_M+Na	4
NCGC00385095-01_C50H78O24_(2alpha,3beta,5alpha,8xi,14xi,25S)-2-Hydroxy-12-oxospirost-9(11)-en-3-yl_beta-D-glucopyranosyl-(1->2)-[beta-D-xylopyranosyl-(1->3)]-beta-D-glucopyranosyl-(1->4)-beta-D-galactopyranoside_M+Na	4
NCGC00385067-01!(2S)-5,7-dimethoxy-8-(3-methylbut-2-enyl)-2-phenyl-2,3-dihydrochromen-4-one_M+Na	4
NCGC00385048-01_C20H26O5_(3S,3aR,4S,4aR,7aR,8R,9aR)-3,4a,8-Trimethyl-2,5-dioxo-2,3,3a,4,4a,5,7a,8,9,9a-decahydroazuleno[6,5-b]furan-4-yl_(2Z)-2-methyl-2-butenoate_M+Na	4
NCGC00384853-01_C39H62O16_20-Oxopregn-16-en-3-yl_6-deoxy-alpha-L-mannopyranosyl-(1->4)-[beta-D-glucopyranosyl-(1->2)]-beta-D-glucopyranoside_M+Na	4
NCGC00384848-01_C21H36O10_2-[3,8-Dihydroxy-8-(hydroxymethyl)-3-methyl-2-oxodecahydro-5-azulenyl]-2-propanyl_hexopyranoside_M+Na	4
NCGC00384845-01_C44H62N2O12_(2S)-N-[(2E,4E,6S,7R)-7-{(2S,3S,4R,5R)-3,4-Dihydroxy-5-[(1E,3E,5E)-7-(4-hydroxy-1-methyl-2-oxo-1,2-dihydro-3-pyridinyl)-6-methyl-7-oxo-1,3,5-heptatrien-1-yl]tetrahydro-2-furanyl}-6-methoxy-5-methyl-2,4-octadien-1-yl]-2-{(2R,3R,4R,6S)-2,3,4-trihydroxy-5,5-dimethyl-6-[(1E,3E)-1,3-pentadien-1-yl]tetrahydro-2H-pyran-2-yl}butanamide_M+Na	4
NCGC00384778-01_C26H38O8_(2E)-5-(3-Acetoxy-6-hydroxy-5,5,8a-trimethyl-2-methylene-4-oxodecahydro-1-naphthalenyl)-3-methyl-2-pentene-1,4-diyl_diacetate_M+Na	4
NCGC00384744-01!5-hydroxy-3-[4-hydroxy-2-[(2S,3R,4S,5S,6R)-3,4,5-trihydroxy-6-(hydroxymethyl)oxan-2-yl]oxyphenyl]-7-methoxychromen-4-one_M+Na	4
NCGC00384641-01_C22H34O6_(1aR,2S,2aS,5R,5aS,6S,7aS)-2-Acetoxy-5-hydroxy-5-isopropyl-2a,7a-dimethyldecahydroazuleno[5,6-b]oxiren-6-yl_(2Z)-2-methyl-2-butenoate_M+Na	4
NCGC00381397-01!(E)-4-hydroxynon-2-enoic_acid_M+Na	4
NCGC00381377-01_C11H12O6_(3R,4S)-4,6,8-Trihydroxy-7-methoxy-3-methyl-3,4-dihydro-1H-isochromen-1-one_M+Na	4
NCGC00381288-01!2-[2-[19-acetamido-6-(3,4-dicarboxybutanoyloxy)-16,18-dihydroxy-5,9-dimethylicosan-7-yl]oxy-2-oxoethyl]butanedioic_acid_M+Na	4
NCGC00381238-01_C31H47NO8_2-[(2E,5E,7E,11E)-10-Hydroxy-3,7,9,11-tetramethyl-2,5,7,11-tridecatetraen-1-yl]-5,6-dimethoxy-3-methyl-4-pyridinyl_6-deoxy-alpha-L-mannopyranoside_M+Na	4
NCGC00381076-01_C17H23NO7_4-[(2-{[(2-Ethyl-2,3-dihydroxybutanoyl)oxy]methyl}phenyl)amino]-4-oxobutanoic_acid_M+Na	4
NCGC00381012-01_C26H32O9_4aH-Phenanthro[2,1-c]pyran-4a-carboxylic_acid,_1,3,4,4b,5,7,8,9,10,10a,10b,11,12,12a-tetradecahydro-6,10-dihydroxy-3,4b,7,7,10a,12a-hexamethyl-12-methylene-1,4,5,8-tetraoxo-,_methyl_ester,_(4aR,4bR,10aR,12aS)-_M+Na	4
NCGC00380856-01_C13H16O5_8-Methyl-3,4,6,10b-tetrahydropyrano[3,2-c]isochromene-4a,7,9(2H)-triol_M+Na	4
NCGC00380765-01_C53H88O25__M+Na	4
NCGC00380752-01_C17H30O12_alpha-D-Glucopyranoside,_alpha-D-glucopyranosyl,_2-(2-methylbutanoate)_M+Na	4
NCGC00380501-01_C16H26O9__M+Na	4
NCGC00380429-01_C17H22O4_3-(5,9-Dimethyl-4-oxo-8-oxatetracyclo[7.2.1.1~7,10~.0~1,6~]tridec-2-en-5-yl)propanoic_acid_M+Na	4
NCGC00380309-01_C12H14O4_(7R,8R)-7,8-Dihydroxy-3,5,7-trimethyl-7,8-dihydro-6H-isochromen-6-one_M+Na	4
NCGC00347633-02!7-benzyl-11,14,20-trimethyl-16-(2-methylpropyl)-10,13-di(propan-2-yl)-17-oxa-1,5,8,11,14-pentazabicyclo[17.3.0]docosane-2,6,9,12,15,18-hexone_M+Na	4
NCGC00347384-02_C44H68O17_(1beta,3alpha,9xi,14xi)-1-Hydroxyspirosta-5,25(27)-dien-3-yl_beta-D-glucopyranosyl-(1->3)-6-deoxy-alpha-L-mannopyranosyl-(1->2)-(3xi)-alpha-D-threo-pentopyranoside_M+Na	4
NCGC00179325-04_C24H30O11_(1S,4aS,5R,7S,7aS)-1-(beta-D-Glucopyranosyloxy)-4a,5-dihydroxy-7-methyl-1,4a,5,6,7,7a-hexahydrocyclopenta[c]pyran-7-yl_(2E)-3-phenylacrylate_M+Na	4
NCGC00169691-02_C15H22O8_(1S,4aR,7aS)-7-(Hydroxymethyl)-1,4a,5,7a-tetrahydrocyclopenta[c]pyran-1-yl_beta-D-glucopyranoside_M+Na	4
MLS001074061-01!DIRITHROMYCIN_M+Na	4
Ethyl_1-cyclopropyl-6,7-difluoro-8-methoxy-4-oxo-1,4-dihydro-3-quinolinecarboxylate_M+Na	4
Eremanthin_M+Na	4
Dendroamide_A_M+Na	4
6-hydroxy-7-methyoxyscytophycin_E_M+Na	4
tBuO-Glu(Ome)-Val-hexanoate_M+Na	3
Spectral_Match_to_1-Stearoyl-2-hydroxy-sn-glycero-3-phosphoethanolamine_from_NIST14_M+Na	3
Pesticide6_Etoxazole_C21H23F2NO2_4-(4-tert-Butyl-2-ethoxyphenyl)-2-(2,6-difluorophenyl)-4,5-dihydro-1,3-oxazole_M+Na	3
Pesticide4_Benzoximate_C18H18ClNO5_Methanone,_(benzoyloxy)(3-chloro-2,6-dimethoxyphenyl)-,_O-ethyloxime,_(Z)-_M+Na	3
Pesticide1_Vamidothion_C8H18NO4PS2_Phosphorothioic_acid,_O,O-dimethyl_S-[2-[[1-methyl-2-(methylamino)-2-oxoethyl]thio]ethyl]_ester_M+Na	3
Pesticide1_Monocrotophos_C7H14NO5P_Dimethyl_(2E)-4-(methylamino)-4-oxo-2-buten-2-yl_phosphate_M+Na	3
NCGC00386078-01_C36H63N3O9_(3S,6R,9S,12R,15S,18R)-3,9,15-Tri[(2S)-2-butanyl]-6,12,18-triisopropyl-4,10,16-trimethyl-1,7,13-trioxa-4,10,16-triazacyclooctadecane-2,5,8,11,14,17-hexone_M+Na	3
NCGC00385752-02_C18H28O11_1H,3H-Pyrano[3,4-c]pyran-5-carboxylic_acid,_8-(beta-D-glucopyranosyloxy)-4,4a,8,8a-tetrahydro-3-methoxy-1-methyl-,_methyl_ester,_(1R,4aS,8S,8aS)-_M+Na	3
NCGC00385735-01_C45H68O14__M+Na	3
NCGC00385411-01_C24H28O10_Spiro[furan-3(2H),1'(4'H)-naphthalene]-4'a,5'(5'H)-dicarboxylic_acid,_6'-(acetyloxy)-5-(3-furanyl)-4,5,6',7',8',8'a-hexahydro-5'-hydroxy-2'-methyl-2-oxo-,_dimethyl_ester_M+Na	3
NCGC00385280-01_C14H19NO7_(2R)-2-(beta-D-Glucopyranosyloxy)-2-phenylacetamide_M+Na	3
NCGC00385247-01_C21H32O8_(3S,3aS,6E,9S,10E,11aS)-3,6,10-Trimethyl-2-oxo-2,3,3a,4,5,8,9,11a-octahydrocyclodeca[b]furan-9-yl_beta-D-glucopyranoside_M+Na	3
NCGC00385204-01!5-hydroxy-2-[2-hydroxy-3-[(2S,3R,4S,5S,6R)-3,4,5-trihydroxy-6-(hydroxymethyl)oxan-2-yl]oxyphenyl]-7,8-dimethoxychromen-4-one_M+Na	3
NCGC00385193-01_C47H74O17_Olean-12-en-28-oic_acid,_3-[[O-6-deoxy-alpha-L-mannopyranosyl-(1->3)-O-[beta-D-xylopyranosyl-(1->2)]-beta-D-glucopyranuronosyl]oxy]-,_(3beta,5xi,9xi,18xi)-_M+Na	3
NCGC00385147-01_C16H18O8_beta-D-Glucopyranoside,_4,8-dihydroxy-1-naphthalenyl_M+Na	3
NCGC00385106-01_C18H26O10_beta-D-Glucopyranoside,_phenylmethyl_6-O-[(2R,3R,4R)-tetrahydro-3,4-dihydroxy-4-(hydroxymethyl)-2-furanyl]-_M+Na	3
NCGC00384838-01_C26H34O11_3-[2-(4-Hydroxy-3-methoxyphenyl)-3-(hydroxymethyl)-7-methoxy-2,3-dihydro-1-benzofuran-5-yl]propyl_beta-D-glucopyranoside_M+Na	3
NCGC00384804-01_C20H30O11_2-(4-Methoxyphenyl)ethyl_6-O-alpha-L-arabinopyranosyl-beta-D-glucopyranoside_M+Na	3
NCGC00384796-01_C25H30O12_Cyclopenta[c]pyran-4-carboxylic_acid,_1,4a,5,6,7,7a-hexahydro-7-hydroxy-1-[[2-O-[(2E)-3-(4-hydroxyphenyl)-1-oxo-2-propen-1-yl]-beta-D-glucopyranosyl]oxy]-7-methyl-,_(1S,4aS,7R,7aS)-_M+Na	3
NCGC00384679-01_C33H44O9_(1S,2S,3aR,4S,5S,6E,9R,11R,12E,13aS)-4,9,11-Triacetoxy-3a-hydroxy-2,5,8,8,12-pentamethyl-2,3,3a,4,5,8,9,10,11,13a-decahydro-1H-cyclopenta[12]annulen-1-yl_benzoate_M+Na	3
NCGC00384633-01_C21H24O10_(2S,3R)-3,5-Dihydroxy-2-(4-hydroxyphenyl)-3,4-dihydro-2H-chromen-7-yl_beta-D-threo-hexopyranoside_M+Na	3
NCGC00384592-01!3-[(2S,3R,4S,5S,6R)-4,5-dihydroxy-6-(hydroxymethyl)-3-[(2S,3R,4S,5R)-3,4,5-trihydroxyoxan-2-yl]oxyoxan-2-yl]oxy-5,7-dihydroxy-2-(4-hydroxyphenyl)chromen-4-one_M+Na	3
NCGC00384547-01!6-methoxy-7-[3,4,5-trihydroxy-6-[(3,4,5-trihydroxy-6-methyloxan-2-yl)oxymethyl]oxan-2-yl]oxychromen-2-one_M+Na	3
NCGC00381408-02_C16H24O4_4-Hydroxy-1-methoxy-6,6,9a-trimethyl-4,5,5a,6,7,8,9,9a-octahydronaphtho[1,2-c]furan-3(1H)-one_M+Na	3
NCGC00381276-01_C22H34O14_Hexitol,_2,6-anhydro-,_5-[4-(beta-D-glucopyranosyloxy)-2-methylenebutanoate]_1-(4-hydroxy-2-methylenebutanoate)_M+Na	3
NCGC00381210-01_C18H32O11_(2E)-4-Hydroxy-3,4-dimethyl-2-penten-1-yl_6-O-[(2S,3R,4R)-3,4-dihydroxy-4-(hydroxymethyl)tetrahydro-2-furanyl]-beta-D-glucopyranoside_M+Na	3
NCGC00381009-01_C24H30O12_Cyclopenta[c]pyran-4-carboxylic_acid,_1-(beta-D-glucopyranosyloxy)-1,4a,5,6,7,7a-hexahydro-4a-hydroxy-7-methyl-5-oxo-,_2-(4-hydroxyphenyl)ethyl_ester,_(1S,4aR,7aR)-_M+Na	3
NCGC00380837-01_C18H27NO5__M+Na	3
NCGC00380759-01_C23H34O6__M+Na	3
NCGC00380620-01_C21H24O11_(3R,3'R,4R,6'S,7R)-5-Hydroxy-6',7-dimethyl-6,8-dioxo-3',4,4',5',6,6',7,8-octahydrospiro[isochromene-3,2'-pyran]-3',4,7-triyl_triacetate_M+Na	3
NCGC00380541-01_C55H89NO20__M+Na	3
NCGC00380511-01_C26H36O11__M+Na	3
NCGC00380316-01!(2Z)-2-[(E)-11-hydroxy-6-(hydroxymethyl)-2,4,8,10-tetramethyldodec-2-enylidene]-4-methylpentanedioic_acid_M+Na	3
NCGC00380187-01_C26H32O13_beta-D-Glucopyranoside,_2-methoxy-4-[tetrahydro-3a,6a-dihydroxy-4-(4-hydroxy-3-methoxyphenyl)-1H,3H-furo[3,4-c]furan-1-yl]phenyl_M+Na	3
NCGC00347778-02_C34H52O12_1,5,16-Trihydroxy-26-oxo-6,7:22,26-diepoxyergost-24-en-3-yl_hexopyranoside_M+Na	3
NCGC00347771-02_C36H58O12_beta-D-Glucopyranose,_1-O-[(2alpha,3beta,5xi,9xi,18xi,19alpha)-2,3,19,23,24-pentahydroxy-28-oxoolean-12-en-28-yl]-_M+Na	3
NCGC00347750-02!(E,2S,3R,4R,5S)-4-acetyloxy-2-amino-3,5,14-trihydroxyicos-6-enoic_acid_M+Na	3
NCGC00180558-02!_M+Na	3
NCGC00179905-02!(E)-3-(4-methoxyphenyl)-1-[2,4,6-trimethoxy-3-(3-methylbut-2-enyl)phenyl]prop-2-en-1-one_M+Na	3
NCGC00169491-03_C19H30O8_2-Cyclohexen-1-one,_4-[(1E)-3-(beta-D-glucopyranosyloxy)-1-buten-1-yl]-4-hydroxy-3,5,5-trimethyl-,_(4S)-_M+Na	3
NCGC00169336-02_C24H28O12_2-Propenoic_acid,_3-(4-hydroxyphenyl)-,_[(1aS,1bS,2S,5aR,6S,6aS)-2-(beta-D-glucopyranosyloxy)-1b,5a,6,6a-tetrahydro-6-hydroxyoxireno[4,5]cyclopenta[1,2-c]pyran-1a(2H)-yl]methyl_ester,_(2E)-_M+Na	3
NCGC00169150-03!methyl_3,5-dimethoxy-2-[5-methoxy-4-oxo-6-[(E)-prop-1-enyl]pyran-3-carbonyl]benzoate_M+Na	3
NCGC00162403-05_C20H18ClNO6_L-Phenylalanine,_N-[[(3R)-5-chloro-3,4-dihydro-8-hydroxy-3-methyl-1-oxo-1H-2-benzopyran-7-yl]carbonyl]-_M+Na	3
MLS001142421-01!_M+Na	3
Melatonin_M+Na	3
Isovitexin_M+Na	3
ilimaquinone_M+Na	3
Carmaphycin_A_enone_analogue_M+Na	3
Aflatoxin_B1_(putative_Observed_from_A._flavus)__M+Na	3
2,3,5,7,15-pentaacetoxy-8-benzoyl-9,14-dioxojatropha-6(17),11E-diene__M+Na	3
_130055_M+Na	3
Stylopeptide_1_M+Na	2
Pesticide5_Mefenacet_C16H14N2O2S_Acetamide,_2-(2-benzothiazolyloxy)-N-methyl-N-phenyl-_M+Na	2
Pesticide5_Flufenacet_C14H13F4N3O2S_4'-Fluoro-N-isopropyl-2-(5-trifluoromethyl-1,3,4-thiadiazol-2-yloxy)acetanilide_M+Na	2
Pesticide3_Isoproturon_C12H18N2O_Arelon_M+Na	2
Pesticide3_Indoxacarb_C22H17ClF3N3O7_Methyl_(4aS)-7-chloro-2-{(methoxycarbonyl)[4-(trifluoromethoxy)phenyl]carbamoyl}-2,5-dihydroindeno[1,2-e][1,3,4]oxadiazine-4a(3H)-carboxylate_M+Na	2
Pesticide3_Flufenoxuron_C21H11ClF6N2O3_N-({4-[2-Chloro-4-(trifluoromethyl)phenoxy]-2-fluorophenyl}carbamoyl)-2,6-difluorobenzamide_M+Na	2
Pesticide2_Aldicarb_C7H14N2O2S__M+Na	2
Pesticide2_Alanycarb_C17H25N3O4S2__M+Na	2
NCGC00385992-01_C21H29NO_1-Methyl-2-[(6Z)-6-undecen-1-yl]-4(1H)-quinolinone_M+Na	2
NCGC00385834-01!7-[(2S,3R,4S,5S,6R)-6-[[(2R,3R,4R)-3,4-dihydroxy-4-(hydroxymethyl)oxolan-2-yl]oxymethyl]-3,4,5-trihydroxyoxan-2-yl]oxy-6-methoxychromen-2-one_M+Na	2
NCGC00385813-01_C25H30O12_(5E)-5-[2-(beta-D-Glucopyranosyloxy)ethylidene]-4-{[(2E)-3-(4-hydroxy-3-methoxyphenyl)-2-propenoyl]oxy}-2-methyl-1-cyclopentene-1-carboxylic_acid_M+Na	2
NCGC00385793-01_C21H30O9_Azuleno[4,5-b]furan-2(3H)-one,_8-(beta-D-glucopyranosyloxy)decahydro-6-hydroxy-6-methyl-3,9-bis(methylene)-,_(3aS,6R,6aR,8S,9aR,9bS)-_M+Na	2
NCGC00385717-01_C26H40O12_7-Hydroxy-1-({3-O-[(2E)-8-hydroxy-2,6-dimethyl-2-octenoyl]-beta-D-glucopyranosyl}oxy)-7-methyl-1,4a,5,6,7,7a-hexahydrocyclopenta[c]pyran-4-carboxylic_acid_M+Na	2
NCGC00385693-01_C32H48O8_Propanedioic_acid,_mono[12-(acetyloxy)-4,4,8,10,14-pentamethyl-17-(tetrahydro-2-methyl-5-oxo-2-furanyl)gonan-3-yl]_ester_M+Na	2
NCGC00385678-01_C27H33NO14_4,8-Dimethoxyfuro[2,3-b]quinolin-7-yl_2-O-acetyl-6-deoxy-3-O-beta-D-glucopyranosyl-alpha-L-mannopyranoside_M+Na	2
NCGC00385670-01!N-(10-hydroxy-10-methylundecyl)acetamide_M+Na	2
NCGC00385669-01!(E)-3-(acetyloxymethyl)-5-(2-formyl-4-hydroxy-5,5,8a-trimethyl-1,4,4a,6,7,8-hexahydronaphthalen-1-yl)pent-2-enoic_acid_M+Na	2
NCGC00385666-01!(1R,2S)-7-hydroxy-1-(4-hydroxy-3,5-dimethoxyphenyl)-2-N,3-N-bis[2-(4-hydroxyphenyl)ethyl]-6,8-dimethoxy-1,2-dihydronaphthalene-2,3-dicarboxamide_M+Na	2
NCGC00385654-01!7-hydroxy-6-methoxy-8-(3-methylbut-2-enyl)chromen-2-one_M+Na	2
NCGC00385602-01_C48H78O17_Hexopyranoside,_13,28-epoxy-23-hydroxyolean-11-en-3-yl_O-hexopyranosyl-(1->2)-O-[hexopyranosyl-(1->4)]-6-deoxy-_M+Na	2
NCGC00385598-01!(2R,3R)-2-(3,4-dihydroxyphenyl)-5,7-dihydroxy-3-[(2S,3R,4S,5S,6R)-3,4,5-trihydroxy-6-(hydroxymethyl)oxan-2-yl]oxy-2,3-dihydrochromen-4-one_M+Na	2
NCGC00385565-01_C41H60O16_1-O-{[(4aS,6aS,6bR,9R,10S,11S,12aR)-9-Formyl-10-(beta-D-glucopyranuronosyloxy)-11-hydroxy-6a,6b,9,12a-tetramethyl-2-methylene-1,3,4,5,6,6a,6b,7,8,8a,9,10,11,12,12a,12b,13,14b-octadecahydro-4a(2H)-picenyl]carbonyl}-beta-D-glucopyranose_M+Na	2
NCGC00385377-01_C19H32O7_4-(2,6,6-Trimethyl-4-oxo-2-cyclohexen-1-yl)-2-butanyl_beta-D-glucopyranoside_M+Na	2
NCGC00385339-01_C22H26O11_beta-D-Glucopyranoside,_(1aS,1bS,2S,5aR,6S,6aS)-6-(benzoyloxy)-1a,1b,2,5a,6,6a-hexahydro-1a-(hydroxymethyl)oxireno[4,5]cyclopenta[1,2-c]pyran-2-yl_M+Na	2
NCGC00385323-01_C58H94O27_6-Deoxyhexopyranosyl-(1->3)pentopyranosyl-(1->4)-6-deoxy-alpha-L-mannopyranosyl-(1->2)-1-O-[(2beta,3beta,5xi,6beta,9xi,18xi)-3-(hexopyranosyloxy)-2,6,23-trihydroxy-28-oxoolean-12-en-28-yl]pentopyranose_M+Na	2
NCGC00385312-01_C60H98O29_alpha-L-Arabinopyranoside,_(3beta,5xi,9xi,16alpha,18xi,22alpha)-22-(acetyloxy)-13,28-epoxy-16,23-dihydroxyoleanan-3-yl_O-beta-D-glucopyranosyl-(1->2)-O-[O-beta-D-glucopyranosyl-(1->4)-O-beta-D-xylopyranosyl-(1->2)-beta-D-glucopyranosyl-(1->4)]-_M+Na	2
NCGC00385241-01_C59H96O26_6-Deoxy-alpha-L-mannopyranosyl-(1->3)-beta-D-xylopyranosyl-(1->4)-6-deoxy-alpha-L-mannopyranosyl-(1->2)-6-deoxy-1-O-{(2beta,3beta,5xi,9xi,16alpha)-3-[(6-deoxy-alpha-L-mannopyranosyl)oxy]-2,16,23-trihydroxy-28-oxoolean-12-en-28-yl}-beta-D-galactopyranose_M+Na	2
NCGC00385160-01_C19H26O11_1,5-Anhydro-2-O-(6-O-benzoyl-alpha-D-galactopyranosyl)-D-glucitol_M+Na	2
NCGC00385130-01_C16H24O8_Hexopyranoside,_2-hydroxy-2-(4-methoxyphenyl)-1-methylethyl_M+Na	2
NCGC00385117-01_C15H18O9_(2E)-3-[3-(beta-D-Glucopyranosyloxy)-4-hydroxyphenyl]acrylic_acid_M+Na	2
NCGC00385107-01_C23H32O9_Cyclohexaneacetic_acid,_6-[4-(acetyloxy)-3-hydroxy-2-methylene-1-oxobutoxy]-4-ethenyl-2-hydroxy-3-[1-(hydroxymethyl)ethenyl]-4-methyl-alpha-methylene-,_methyl_ester_M+Na	2
NCGC00385097-01_C20H22O9_beta-D-Glucopyranoside,_4-hydroxy-2-(hydroxymethyl)phenyl,_6-benzoate_M+Na	2
NCGC00385068-02_C20H28O13_Benzoic_acid,_4-methoxy-2-[(6-O-beta-D-xylopyranosyl-beta-D-glucopyranosyl)oxy]-,_methyl_ester_M+Na	2
NCGC00385054-01_C31H38O7_4H-Cyclopenta[a]cyclopropa[f]cycloundecen-4-one,_4a,8-bis(acetyloxy)-7-(benzoyloxy)-1,1a,4a,5,6,7,7a,8,9,10,11,11a-dodecahydro-1,1,3,6-tetramethyl-9-methylene-,_(1aR,2E,4aR,6S,7S,7aR,8R,11aS)-_M+Na	2
NCGC00385022-01![3-hydroxy-4-[(2S,3R,4S,5S,6R)-3,4,5-trihydroxy-6-(hydroxymethyl)oxan-2-yl]oxyphenyl]methyl_3,4-dihydroxybenzoate_M+Na	2
NCGC00385007-02_C19H22O8_Methyl_4-{[1,3-dihydroxy-1-(4-hydroxy-3-methoxyphenyl)-2-propanyl]oxy}-3-methoxybenzoate_M+Na	2
NCGC00384999-01_C24H24O10_2-({6-O-[(2E)-3-(4-Hydroxyphenyl)-2-propenoyl]-beta-D-glucopyranosyl}oxy)-3-phenylacrylic_acid_M+Na	2
NCGC00384978-01_C44H68O16_(2S,3R)-3-[(2'R,3S,4b'R,7'S,10a'R)-7'-{[2-O-(6-Deoxy-alpha-L-mannopyranosyl)-beta-D-glucopyranosyl]oxy}-4b',8',8',10a'-tetramethyl-5-oxotetradecahydro-2'H-spiro[furan-3,1'-phenanthren]-2'-yl]-1-[(2R)-4-methyl-5-oxo-2,5-dihydro-2-furanyl]-2-butanyl_acetate_M+Na	2
NCGC00384921-01_C27H34O7_Methyl_[(1S,3S,7R,8R,9R,12S,13S)-13-(3-furyl)-6,6,8,12-tetramethyl-17-methylene-5,15-dioxo-2,14-dioxatetracyclo[7.7.1.0~1,12~.0~3,8~]heptadec-7-yl]acetate_M+Na	2
NCGC00384912-01_C38H61NO9_(3beta,9xi,16alpha)-3-[(2-Acetamido-2-deoxy-beta-D-glucopyranosyl)oxy]-16-hydroxyolean-12-en-28-oic_acid_M+Na	2
NCGC00384675-01_C20H24O10_6H-9,4a-(Epoxymethano)-3aH,9H-cyclopenta[c]furo[2,3-b]furo[3',2':3,4]cyclopenta[1,2-d]furan-2,6,13(1H)-trione,_11-(1,1-dimethylethyl)hexahydro-1,4b,8-trihydroxy-5-methyl-,_(3aR,4aR,4bR,5S,7aS,9R,11S)-_M+Na	2
NCGC00384643-01_C20H32O2_(2E)-3-Methyl-5-[(1S,8aS)-5,5,8a-trimethyl-2-methylenedecahydro-1-naphthalenyl]-2-pentenoic_acid_M+Na	2
NCGC00384617-01_C27H44O16_(1S,4aS,6S,7R,7aS)-4-({[6-O-(beta-D-Glucopyranosyl)-beta-D-glucopyranosyl]oxy}methyl)-6-hydroxy-7-(hydroxymethyl)-1,4a,5,6,7,7a-hexahydrocyclopenta[c]pyran-1-yl_3-methylbutanoate_M+Na	2
NCGC00384578-01!5-[5-(acetyloxymethyl)-1,2,4a-trimethyl-7-oxo-3,4,8,8a-tetrahydro-2H-naphthalen-1-yl]-3-methylpentanoic_acid_M+Na	2
NCGC00384560-01_C16H24O9_beta-D-Glucopyranoside,_3-hydroxy-2-(4-hydroxy-3-methoxyphenyl)propyl_M+Na	2
NCGC00384520-01_C24H30O14_2H-Pyran-4-acetic_acid,_5-carboxy-2-(beta-D-glucopyranosyloxy)-3,4-dihydro-3-(2-hydroxyethylidene)-,_alpha-[2-(3,4-dihydroxyphenyl)ethyl]_ester,_(2S,3Z,4S)-_M+Na	2
NCGC00384484-01_C36H44N8O8_Cyclo(glycyltryptophylprolylglycylvalylglycyltyrosyl)_M+Na	2
NCGC00381365-01!_M+Na	2
NCGC00381336-01_C33H50O21_2,6-Anhydro-5-O-[4-({6-O-[4-(beta-D-glucopyranosyloxy)-2-methylenebutanoyl]-beta-D-glucopyranosyl}oxy)-2-methylenebutanoyl]-1-O-(4-hydroxy-2-methylenebutanoyl)hexitol_M+Na	2
NCGC00381326-01_C21H22O7_Benzoic_acid,_2,4-dihydroxy-6-methyl-,_6,7,8,8a-tetrahydro-7-hydroxy-7-methyl-6-oxo-3-[(1E)-1-propen-1-yl]-1H-2-benzopyran-8-yl_ester_M+Na	2
NCGC00381262-01_C29H36O5_9,11a-Methano-11aH-cyclohepta[a]naphthalen-8(9H)-one,_6-(acetyloxy)-5-(benzoyloxy)-2,3,4,4a,5,6,6a,7,10,11-decahydro-1,4,4,9-tetramethyl-_M+Na	2
NCGC00381215-01_C36H48O19_beta-D-Glucopyranoside,_2-(3,4-dimethoxyphenyl)ethyl_3-O-(6-deoxy-alpha-L-mannopyranosyl)-4-O-[(2E)-3-(3,4-dihydroxyphenyl)-1-oxo-2-propen-1-yl]-6-O-[(2S,3R,4R)-tetrahydro-3,4-dihydroxy-4-(hydroxymethyl)-2-furanyl]-_M+Na	2
NCGC00381203-01_C31H46N4O7_2H-Pyrido[1,2-a][1,4,7,10]tetraazacyclododecine-1,4,7,10(3H,12H)-tetrone,_3-(7,8-dihydroxy-6-oxooctyl)octahydro-9-(1-methylpropyl)-6-(phenylmethyl)-_M+Na	2
NCGC00381156-01_C24H30O6_Methyl_3-[(1E,3E)-3,5-dimethyl-1,3-heptadien-1-yl]-8-hydroxy-6a,8-dimethyl-6-oxo-6a,8,9,9a-tetrahydro-6H-furo[2,3-h]isochromene-9-carboxylate_M+Na	2
NCGC00381146-01!2-[5-[2-[2-[5-(2-oxopropyl)oxolan-2-yl]propanoyloxy]butyl]oxolan-2-yl]propanoic_acid_M+Na	2
NCGC00381134-01!_M+Na	2
NCGC00381131-01_C27H41NO6_(7E)-11-Hydroxy-3-isobutyl-4,5,8,13,13-pentamethyl-3,3a,4,6a,9,10,11,11a,14a,15-decahydro-1H-[1,3]dioxolo[9,10]oxacyclododecino[2,3-d]isoindole-1,16(2H)-dione_M+Na	2
NCGC00381125-01_C48H78O19_beta-D-Glucopyranose,_O-6-deoxy-alpha-L-mannopyranosyl-(1->4)-O-beta-D-glucopyranosyl-(1->6)-1-O-[(2alpha,3beta,5xi,9xi,13xi,18xi,19xi)-2,3,23-trihydroxy-28-oxours-20-en-28-yl]-_M+Na	2
NCGC00381090-01_C15H20O7_2-Acetyl-3-methylphenyl_beta-D-glucopyranoside_M+Na	2
NCGC00381063-01_C23H32O6_2H,9H-Naphtho[2,1-b]pyrano[3,2-e]pyran-1,11(5H,10H)-dione,_3-(acetyloxy)-3,4,4a,6,6a,12,12a,12b-octahydro-4,4,6a,9,12b-pentamethyl-_M+Na	2
NCGC00381051-01_C29H39NO8_2-(4-Hydroxy-6-methoxy-1-oxo-5-{[(2E,6Z)-3,7,11-trimethyl-2,6,10-dodecatrien-1-yl]oxy}-1,3-dihydro-2H-isoindol-2-yl)pentanedioic_acid_M+Na	2
NCGC00381006-01_C20H26O10_2-(beta-D-Glucopyranosyloxy)benzyl_1,6-dihydroxy-2-cyclohexene-1-carboxylate_M+Na	2
NCGC00380993-01_C23H28O12_Cyclopenta[c]pyran-4-carboxylic_acid,_6-(benzoyloxy)-1-(hexopyranosyloxy)-1,4a,5,6,7,7a-hexahydro-5-hydroxy-7-methyl-_M+Na	2
NCGC00380951-01_C23H29N3O4_1H,5H-Imidazo[1',2':1,2]pyrido[2,3-b]indole-2,5(3H)-dione,_7a-(1,1-dimethyl-2-propen-1-yl)-7a,12-dihydro-6,12-dimethoxy-3-(1-methylethyl)-_M+Na	2
NCGC00380913-01_C20H28O5_2(3H)-Furanone,_5-[4-[1-(acetyloxy)-4-oxo-5-[(2Z)-2-penten-1-yl]-2-cyclopenten-1-yl]butyl]dihydro-_M+Na	2
NCGC00380877-01_C17H20O9_Cyclohexanecarboxylic_acid,_1,3,5-trihydroxy-4-[[(2E)-3-(4-hydroxy-3-methoxyphenyl)-1-oxo-2-propen-1-yl]oxy]-,_(1alpha,3alpha,4alpha,5beta)-_M+Na	2
NCGC00380830-01!methyl_2-[(2-hydroxy-3-methylbutanoyl)amino]-3-methylbutanoate_M+Na	2
NCGC00380781-01_C15H20N2O5__M+Na	2
NCGC00380731-01!3-[6,12,22-tris(2-amino-2-oxoethyl)-19-(hydroxymethyl)-9-[(4-hydroxyphenyl)methyl]-16-(11-methyldodecyl)-2,5,8,11,14,18,21,24-octaoxo-1,4,7,10,13,17,20,23-octazabicyclo[23.3.0]octacosan-3-yl]propanamide_M+Na	2
NCGC00380657-01_C17H17ClO6_(2R,6'R)-7-Chloro-2',4,6-trimethoxy-6'-methyl-3H,4'H-spiro[1-benzofuran-2,1'-cyclohex[2]ene]-3,4'-dione_M+Na	2
NCGC00380641-01!5-[[4-[5-[[4-[5-[acetyl(hydroxy)amino]pentylamino]-4-oxobutanoyl]-hydroxyamino]pentylamino]-4-oxobutanoyl]-hydroxyamino]pentanoic_acid_M+Na	2
NCGC00380637-01_C28H34O8_2(5H)-Furanone,_5-[(1S,2S,3R,4R,7S)-5,7-dihydroxy-4,7-dimethyl-8-oxo-6-[(2E,4E)-1-oxo-2,4-hexadien-1-yl]-3-[(4E)-1-oxo-4-hexen-1-yl]bicyclo[2.2.2]oct-5-en-2-yl]-4-hydroxy-3,5-dimethyl-,_(5R)-_M+Na	2
NCGC00380618-01_C27H32O8_(1'R,3'R,8'R,12'E,18'E,20'Z,24'R,25'S)-5',13',25'-Trimethyl-11'H,17'H,22'H-spiro[oxirane-2,26'-[2,10,16,23]tetraoxatetracyclo[22.2.1.0~3,8~.0~8,25~]heptacosa[4,12,18,20]tetraene]-11',17',22'-trione_M+Na	2
NCGC00380562-01_C41H66O15_Pregn-5-en-20-one,_3-[[O--6-deoxyhexopyranosyl-(1->4)-O--2,6-dideoxy-3-O-methylhexopyranosyl-(1->4)-2,6-dideoxy-3-O-methylhexopyranosyl]oxy]-11,12,14-trihydroxy-,_(3beta,8xi,9xi,12beta,14beta)-_M+Na	2
NCGC00380529-01_C15H22O3_4,7-Methanoazulen-6(1H)-one,_2,4,5,7,8,8a-hexahydro-7-hydroxy-9-(hydroxymethyl)-1,4,9-trimethyl-,_(1S,4R,7R,8aS)-_M+Na	2
NCGC00380512-01_C28H40O9_1(2H)-Naphthalenone,_2,7-bis(acetyloxy)-4-[(3E)-2,5-bis(acetyloxy)-3-methyl-3-penten-1-yl]octahydro-4a,8,8-trimethyl-3-methylene-_M+Na	2
NCGC00380484-01_C22H36O12_beta-D-Glucopyranose,_6-O-beta-D-glucopyranosyl-1-O-[(2,6,6-trimethyl-1-cyclohexen-1-yl)carbonyl]-_M+Na	2
NCGC00380372-01!N-[1-(4-methoxy-6-oxopyran-2-yl)-2-methylbutyl]acetamide_M+Na	2
NCGC00380296-01_C33H38N6O10_15-(2-Amino-2-oxoethyl)-10,11,23-trihydroxy-18-[(3-methyl-2-oxopentanoyl)amino]-9,14,17-trioxo-N-[(1Z)-1-propen-1-yl]-8,13,16-triazatetracyclo[18.3.1.0~2,7~.0~6,10~]tetracosa-1(24),2,4,6,20,22-hexaene-12-carboxamide_M+Na	2
NCGC00380239-01!16-hydroxy-4,4,8,10,14-pentamethyl-17-(4,5,6-trihydroxy-6-methylheptan-2-yl)-1,2,5,6,7,9,11,12,15,16-decahydrocyclopenta[a]phenanthren-3-one_M+Na	2
NCGC00380210-01_C18H30O8_Cyclopentaneacetic_acid,_3-(hexopyranosyloxy)-2-[(2Z)-2-penten-1-yl]-_M+Na	2
NCGC00380159-01_C33H52O13__M+Na	2
NCGC00380124-01_C38H63NO10_Hexopyranoside,_1-[6-[dodecahydro-5-hydroxy-3-(1-hydroxy-1-methylethyl)-6a,9b-dimethylindeno[5,4-b]pyran-7-yl]-3,4,4a,7,8,8a-hexahydro-4a-methyl-2H-1-benzopyran-2-yl]-1-methylethyl_2-(acetylamino)-2-deoxy-_M+Na	2
NCGC00380117-01_C27H41NO4_(7E)-3-Isobutyl-4,5,8,12,12-pentamethyl-3,3a,4,6a,9,10,10a,13a,14,15-decahydro-1H-[1,3]dioxolo[7,8]cycloundeca[1,2-d]isoindole-1,16(2H)-dione_M+Na	2
NCGC00347847-02_C22H26O13_(1aS,1bS,2S,5aR,6S,6aS)-2-(beta-D-Glucopyranosyloxy)-1a-(hydroxymethyl)-1a,1b,2,5a,6,6a-hexahydrooxireno[4,5]cyclopenta[1,2-c]pyran-6-yl_3,4-dihydroxybenzoate_M+Na	2
NCGC00347814-02_C29H37NO13__M+Na	2
NCGC00347805-02!(2E,6E)-3,7,11,15,19,23,27,31,35-nonamethylhexatriaconta-2,6,34-triene-1,10,11,15,19,23,27,31-octol_M+Na	2
NCGC00347708-02_C38H62O12_beta-D-Galactopyranoside,_(3beta,8xi,9xi,14xi,16xi,17xi,20xi,22xi)-spirostan-3-yl_6-O-beta-D-xylopyranosyl-_M+Na	2
NCGC00347665-02_C31H40O12_Butanoic_acid,_2-methyl-,_9-(3-furanyl)decahydro-2,6,8,9,14-pentahydroxy-3,8a-dimethyl-7-oxo-12H,13aH-3,6a,11b-[1,1,3]propanetriyl-2H,8H-oxireno[3',3a']indeno[5',4':4,5]pyrano[2,3-b]oxocin-4-yl_ester_M+Na	2
NCGC00347590-02!9,11,12a-trihydroxy-2,3-dimethoxy-8-(3-methylbut-2-enyl)-6,6a-dihydrochromeno[3,4-b]chromen-12-one_M+Na	2
NCGC00347375-02_C48H76O19_beta-D-Glucopyranose,_O-6-deoxy-alpha-L-mannopyranosyl-(1->3)-O-[beta-D-glucopyranosyl-(1->6)]-1-O-[3,27-dihydroxy-27,28-dioxolup-20(29)-en-28-yl]-_M+Na	2
NCGC00180855-02_C23H36O4_2-Pentenoic_acid,_3-[(acetyloxy)methyl]-5-[(1R,4aR,8aR)-decahydro-5,5,8a-trimethyl-2-methylene-1-naphthalenyl]-,_methyl_ester,_(2Z)-_M+Na	2
NCGC00180843-03_C25H36O12_2,7-Octadienoic_acid,_6-hydroxy-2,6-dimethyl-,_(1aR,1bS,2S,5aS,6R,6aS)-2-(beta-D-glucopyranosyloxy)-1a,1b,2,5a,6,6a-hexahydro-5a-hydroxy-1a-methyloxireno[4,5]cyclopenta[1,2-c]pyran-6-yl_ester,_(2E,6S)-_M+Na	2
NCGC00180821-02!(E)-3-(3,4-dimethoxyphenyl)-1-(2,4,6-trimethoxyphenyl)prop-2-en-1-one_M+Na	2
NCGC00180796-02_C28H38O6_(4beta,5beta,6beta,22R)-4,27-Dihydroxy-5,6:22,26-diepoxyergosta-2,24-diene-1,26-dione_M+Na	2
NCGC00180747-02!5-[(1S,2R,4aR)-1,2,4a,5-tetramethyl-7-oxo-3,4,8,8a-tetrahydro-2H-naphthalen-1-yl]-3-methylpentanoic_acid_M+Na	2
NCGC00180705-02!(E)-5-hydroxy-1,7-diphenylhept-1-en-3-one_M+Na	2
NCGC00180613-03!1,11,22-trihydroxy-1,6,11,16,22,27-hexazacyclodotriacontane-2,5,12,15,23,26-hexone_M+Na	2
NCGC00180405-03_C25H30O13_2-Propenoic_acid,_3-(4-hydroxy-3-methoxyphenyl)-,_(1aS,1bS,2S,5aR,6S,6aS)-2-(beta-D-glucopyranosyloxy)-1a,1b,2,5a,6,6a-hexahydro-1a-(hydroxymethyl)oxireno[4,5]cyclopenta[1,2-c]pyran-6-yl_ester,_(2E)-_M+Na	2
NCGC00180205-02!5-hydroxy-7-[(2S,3R,4R,5R,6S)-3,4,5-trihydroxy-6-methyloxan-2-yl]oxy-3-[4-[(2S,3R,4R,5R,6S)-3,4,5-trihydroxy-6-methyloxan-2-yl]oxyphenyl]chromen-4-one_M+Na	2
NCGC00179753-02_C31H40O16_(1S,4aR,5S,7aS)-5-({6-Deoxy-4-O-[(2E)-3-(3-hydroxy-4-methoxyphenyl)-2-propenoyl]-alpha-L-mannopyranosyl}oxy)-7-(hydroxymethyl)-1,4a,5,7a-tetrahydrocyclopenta[c]pyran-1-yl_beta-D-glucopyranoside_M+Na	2
NCGC00169814-02_C19H28O10_Benzyl_6-O-(6-deoxy-alpha-L-mannopyranosyl)-beta-D-glucopyranoside_M+Na	2
NCGC00169681-03_C22H26O10_[(1S)-1-(beta-D-Glucopyranosyloxy)-5-hydroxy-1,4a,5,7a-tetrahydrocyclopenta[c]pyran-7-yl]methyl_benzoate_M+Na	2
NCGC00169578-03_C18H24O5_Propanoic_acid,_2-methyl-,_5-methyl-2-[2-[(2-methyl-1-oxopropoxy)methyl]oxiranyl]phenyl_ester_M+Na	2
NCGC00169437-02!5-[6-[[3,4-dihydroxy-4-(hydroxymethyl)oxolan-2-yl]oxymethyl]-3,4,5-trihydroxyoxan-2-yl]oxy-4-(3,4-dihydroxyphenyl)-7-methoxychromen-2-one_M+Na	2
NCGC00169152-03_C34H42O17_(1aS,1bS,2S,5aR,6S,6aS)-6-({2,3-Di-O-acetyl-6-deoxy-4-O-[(2E)-3-phenyl-2-propenoyl]-alpha-L-mannopyranosyl}oxy)-1a-(hydroxymethyl)-1a,1b,2,5a,6,6a-hexahydrooxireno[4,5]cyclopenta[1,2-c]pyran-2-yl_beta-D-glucopyranoside_M+Na	2
NCGC00164367-10_C47H51NO14_Taxol_M+Na	2
MLS002207223-01!Picrotin_M+Na	2
MLS001097641-01!_M+Na	2
Lyngbyapeptin_A_M+Na	2
Himeic_acid_B_120101_M+Na	2
Gliocladic_acid_130132_M+Na	2
Galgravin_M+Na	2
Fisherellin_A_M+Na	2
Apigenin_7-??-rutinoside_M+Na	2
Apicidin_C_120251_M+Na	2
Apicidin_B_120250_M+Na	2
Andrastin_(Putative_Observed_from_A._flavus)_M+Na	2
Alizarin_M+Na	2
5-hydroxy-3,7-dimethoxy-2-(4-methoxyphenyl)-4H-chromen-4-one_M+Na	2
5,6,7-triacetoxy-3-benzoyloxy-14,15-dihydroxy-9-oxojatropha-6(17),11E-diene_(8)_M+Na	2
4,20-dideoxyphorbol_diester_from_Euphorbia_M+Na	2
3,5,7,8,15-pentaacetoxy-2-hydroxy-9,14-dioxojatropha-6(17),11E-diene_M+Na	2
2-[[(Guanidino)_(imino)methyl]sulfanyl]ethanesulfonic_Acid_M+Na	2
1-Alaninechlamydocin_130134_M+Na	2
_130131_M+Na	2
_130100_M+Na	2
