# Supplementary material for: Dereplication of microbial metabolites through database search of mass spectra
Source: Nat Commun. 2018 Oct 2;9:4035. doi: 10.1038/s41467-018-06082-8 (PMC6168521; doi:10.1038/s41467-018-06082-8)
Supplement: Supplementary file 12 — Supplementary Data 9 [file 41467_2018_6082_MOESM12_ESM.xlsx]

## Sheet: Dataset_9
compound	score
Atorvastatin_M-H	10
Glicirrizic_acid_M-H	9
7-Hydroxymethotrexat_M-H	8
2269_Valsartan_M-H	8
Caramboxin_M-H	7
4???-O-??-(6???-trans-p-coumaroyl)-glucopyranosyl_okanin_M-H	7
Glimepiride_M-H	6
Candesartan_M-H	6
8-(3-((1-ethoxy-2-methyl-1-oxopropan-2-yl)oxy)phenyl)octanoic_acid_M-H	6
0432_Metolachlor_ESA_M-H	6
Tiliroside_M-H	5
Raloxifene_M-H	5
Pravastatin_M-H	5
Perfluorodecanoic_acid_M-H	5
Labetalol_M-H	5
Glibenclamide_M-H	5
8-(3-methoxy-2-(methoxycarbonyl)phenyl)octanoic_acid_M-H	5
0445_Mycophenolic_acid_M-H	5
0009_Bezafibrate_M-H	5
Vicenin-2_M-H	4
Tetrachlorosalicylanilide_M-H	4
Rosmarinic_acid_M-H	4
Pitavastatin_M-H	4
Perfluorooctylsulfonic_acid_M-H	4
Goyazensolide_M-H	4
Estrone-3-(beta-D-glucuronide)_M-H	4
Domperidone_M-H	4
Capecitabine_M-H	4
3-O-beta-(6''-trans-caffeoyl)-galactopyranosyl_quercetin_M-H	4
3,5-Dicaffeoylquininic_acid_M-H	4
2341_Bicalutamide_M-H	4
2254_Efavirenz_M-H	4
0020_Chloramphenicol_M-H	4
Telmisartan_M-H	3
Procyanidin_B2_M-H	3
Perfluorooctanesulfonamide_M-H	3
Nitrendipin_M-H	3
Monoethyl_phthalate_M-H	3
Monobenzyl_phthalate_M-H	3
Irbesartan_M-H	3
Hesperedin_M-H	3
Gibberellic_acid_M-H	3
Flufenoxuron_M-H	3
Caffeic_acid_M-H	3
Bosentan_M-H	3
Bifenox_free_acid_M-H	3
Baicalin_M-H	3
4-Methylumbelliferyl_glucuronide_M-H	3
3-p-Coumaroylquinic_acid_M-H	3
3-Isobutylglutaric_acid_M-H	3
3-(2-amino-2-oxoethyl)-5-methyl-hexanoic_acid_M-H	3
3,5-dibromo-2-(3,5-dibromo-2-methoxyphenoxy)phenol_M-H	3
2O-rhamnosyl-swertisin_M-H	3
2-acetoxy-6-pentadecylbenzoic_acid_M-H	3
2,4,5-trimethoxybenzoic_acid_M-H	3
0431_Metolachlor_OA_M-H	3
0034_Furosemide_M-H	3
trans-p-Hydroxycinnamic_acid_M-H	2
Warfarin_M-H	2
Triclocarban_M-H	2
Taxifolin_M-H	2
Sparfloxacin_M-H	2
Quetiapine_M-H	2
Propoxycarbazone_M-H	2
N-Acetyl_Mesalazine_M-H	2
Monoisobutyl_phthalate_M-H	2
Monensin_M-H	2
MCPA_M-H	2
Isovitexin_M-H	2
HMDB:HMDB00857-1207_Pimelic_acid_M-H	2
HMDB:HMDB00672-928_Hexadecanedioic_acid_M-H	2
Gatifloxacin_M-H	2
Enalapril_M-H	2
Diflubenzuron_M-H	2
8-(3-((2-carboxypropan-2-yl)oxy)phenyl)octanoic_acid_M-H	2
4'-Methoxy-7-O-beta-D-glucopyranosyl-8,3'-dihydroxyflavanone_M-H	2
3-O-Acetylpinobanksin_M-H	2
3-(8-hydroxyoctyl)phenol_M-H	2
2260_Losartan_M-H	2
2-[[(Guanidino)_(imino)methyl]sulfanyl]ethanesulfonic_Acid_M-H	2
2-(8-hydroxyoctyl)-6-methoxybenzoic_acid_M-H	2
2-(5-formyl-3,4-dihydro-2,2-dimethyl-2H-pyran-6-yl)-Benzoic_acid_M-H	2
2-(3-pentadecylphenoxy)acetic_acid_M-H	2
2-(3-(8-hydroxyoctyl)phenoxy)acetic_acid_M-H	2
16:0_PE_(1,2-dipalmitoyl-sn-glycero-3-phosphoethanolamine)_M-H	2
1-cyclopropyl-6,7-difluoro-1,4-dihydro-8-hydroxy-4-oxo-3-Quinoline-3-carboxylic_acid_M-H	2
0277_Mecoprop_M-H	2
0016_Diuron_M-H	2
quinoxaline-2-carboxylic_acid_M-H	1
Zoledronic_acid_M-H	1
Vardenafil_M-H	1
Torasemide_M-H	1
Specioside_M-H	1
Rutin_M-H	1
Quercitrin_M-H	1
Propylparaben_M-H	1
Procymidone_M-H	1
Perfluorohexanoic_acid_M-H	1
Perfluorobutanoic_acid_M-H	1
Orientin_M-H	1
N-(2,5-dioxocyclopentyl)acetamide_M-H	1
Mebendazole_M-H	1
Mangiferin_M-H	1
Isoquercitrin_M-H	1
Indometacin_M-H	1
Hexachlorophene_M-H	1
HMDB:HMDB01568-1654_trans-2-Octenoic_acid_M-H	1
HMDB:HMDB01368-1535_3-Mercaptopyruvic_acid_M-H	1
HMDB:HMDB01316-1516_6-Phosphogluconic_acid_M-H	1
HMDB:HMDB00947-1344_Undecanoic_acid_M-H	1
HMDB:HMDB00714-998_Hippuric_acid_M-H	1
HMDB:HMDB00620-837_Glutaconic_acid_M-H	1
HMDB:HMDB00208-337_Oxoglutaric_acid_M-H	1
Gallic_acid_M-H	1
Flutamide_M-H	1
Ezetimibe_M-H	1
Ethylparaben_M-H	1
Epigallocatechin_M-H	1
Diphenyl_phosphate_M-H	1
Dinoseb_M-H	1
Diclofenac_M-H	1
Dichlorprop_M-H	1
Cynaroside_M-H	1
Cucurbitacin_I_M-H	1
Clothianidin_M-H	1
Clopyralid_M-H	1
Celecoxib_M-H	1
Captopril_M-H	1
Beclometasone_M-H	1
Azathioprine_M-H	1
Avicularin_M-H	1
9-Anthracenecarboxylic_acid_M-H	1
5,7-dihydroxy-3,6-dimethoxy-2-(4-methoxyphenyl)-4H-chromen-4-one_M-H	1
5,7-dihydroxy-3,6-dimethoxy-2-(3,4,5-trimethoxyphenyl)-4H-chromen-4-one_M-H	1
4-hidroxy-3-methoxybenzyl_alcohol_M-H	1
4-Fluorobenzoylpropionic_acid_M-H	1
4'-Bromacetanilide_M-H	1
3-bromo-5-(2,4-dibromo-6-hydroxyphenoxy)benzene-1,2-diol_M-H	1
3,5-dibromo-4-chloro-2-(3,5-dibromo-2-methoxyphenoxy)phenol_M-H	1
3,5-dibromo-4-(3,5-dibromo-2-methoxyphenoxy)benzene-1,2-diol_M-H	1
3,5-dibromo-2-(3,5-dibromo-2-methoxyphenoxy)-6-iodophenol_M-H	1
3,4,5-tribromo-2-(3,5-dibromo-2-methoxyphenoxy)phenol_M-H	1
2587_Dichlorophen_M-H	1
2356_Propanil_M-H	1
2-methyl-2-(3-pentadecylphenoxy)propanoic_acid_M-H	1
2-methoxy-6-pentadecylbenzoic_acid_M-H	1
2-hydroxy-6-pentadecylbenzoic_acid_M-H	1
2-hydroxy-6-pentadecyl-N-phenylbenzamide_M-H	1
2-Hydroxycarbamazepine_M-H	1
2-(3-(8-hydroxyoctyl)phenoxy)-2-methylpropanoic_acid_M-H	1
2,2-dimethyl-5-oxo-2,3,4,5-tetrahydroindeno[1,2-b]pyran-6-carboxylic_acid_M-H	1
1706_Bromochlorophen_M-H	1
0511_Flurtamone_M-H	1
0467_Cetirizine_M-H	1
0395_Butylparaben_M-H	1
0246_Mefenamic_acid_M-H	1
0174_Ketoprofen_M-H	1
0015_Bentazone_M-H	1
0008_Clofibric_Acid_M-H	1
2,4-Dichlorophenoxyacetic_acid_M-H	1
2,2',4,4'-Tetrahydroxybenzophenone__M-H	1
Velutin_M-H	0
Vanillin_M-H	0
Thyroxine_M-H	0
Theophyllin_M-H	0
Tetrachlorosalicylanilide_M-H	0
Tetrabromobisphenol_A_M-H	0
Swertisin_M-H	0
Sulfadimethoxine__M-H	0
Sinapinic_acid_M-H	0
Silibinin_M-H	0
Quinic_acid_M-H	0
Quercetin_M-H	0
Quercetin_3,7-dimethyl_ether_M-H	0
Purpurin_M-H	0
Pinostrobin_M-H	0
Phenylbenzimidazole_sulfonic_acid_M-H	0
Pentabromphenol_M-H	0
Norberto_Lopes_M-H	0
Naringenin_M-H	0
N4-Acetylsulfamethoxazole_M-H	0
Licarin_A_M-H	0
Lauryl_sulfate_M-H	0
Lapachol_M-H	0
Kaurenic_acid_M-H	0
Kaempferol_M-H	0
Homoeriodictyol_M-H	0
HMDB:HMDB60083-359_Palmitic_acid_M-H	0
HMDB:HMDB04122-2367_Selenocystine_M-H	0
HMDB:HMDB04095-2361_5-Methoxytryptamine_M-H	0
HMDB:HMDB03828-2344_D-Pantethine_M-H	0
HMDB:HMDB03424-2306_1-Hexadecanol_M-H	0
HMDB:HMDB03332-2249_3-Methoxy-4-Hydroxyphenylglycol_sulfate_M-H	0
HMDB:HMDB02878-2153_Nitrate_M-H	0
HMDB:HMDB02786-2131_Nitrite_M-H	0
HMDB:HMDB02428-2106_Terephthalic_acid_M-H	0
HMDB:HMDB02350-2075_Octadecanol_M-H	0
HMDB:HMDB02345-2068_Heneicosanoic_acid_M-H	0
HMDB:HMDB02327-2059_1,11-Undecanedicarboxylic_acid_M-H	0
HMDB:HMDB01895-1810_Salicylic_acid_M-H	0
HMDB:HMDB01874-1765_D-threo-Isocitric_acid_M-H	0
HMDB:HMDB01624-1663_2-Hydroxycaproic_acid_M-H	0
HMDB:HMDB01586-1659_Glucose_1-phosphate_M-H	0
HMDB:HMDB01490-1608_Vanylglycol_M-H	0
HMDB:HMDB01453-1584_Thiocyanate_M-H	0
HMDB:HMDB01151-1437_Allose_M-H	0
HMDB:HMDB00956-1356_Tartaric_acid_M-H	0
HMDB:HMDB00955-1352_Isoferulic_acid_M-H	0
HMDB:HMDB00933-1328_Traumatic_acid_M-H	0
HMDB:HMDB00893-1256_Suberic_acid_M-H	0
HMDB:HMDB00888-1250_Undecanedioic_acid_M-H	0
HMDB:HMDB00872-1230_Tetradecanedioic_acid_M-H	0
HMDB:HMDB00827-1176_Stearic_acid_M-H	0
HMDB:HMDB00807-1152_3-Phosphoglyceric_acid_M-H	0
HMDB:HMDB00806-1151_Myristic_acid_M-H	0
HMDB:HMDB00792-1131_Sebacic_acid_M-H	0
HMDB:HMDB00782-1115_Octadecanedioic_acid_M-H	0
HMDB:HMDB00750-1071_3-Hydroxymandelic_acid_M-H	0
HMDB:HMDB00744-1057_Malic_acid_M-H	0
HMDB:HMDB00733-1037_Hyodeoxycholic_acid_M-H	0
HMDB:HMDB00711-994_Hydroxyoctanoic_acid_M-H	0
HMDB:HMDB00707-991_4-Hydroxyphenylpyruvic_acid_M-H	0
HMDB:HMDB00691-959_Malonic_acid_M-H	0
HMDB:HMDB00682-945_Indoxyl_sulfate_M-H	0
HMDB:HMDB00674-935_PA(16:0/16:0)_M-H	0
HMDB:HMDB00663-906_Glucaric_acid_M-H	0
HMDB:HMDB00653-892_Cholesterol_sulfate_M-H	0
HMDB:HMDB00623-847_Dodecanedioic_acid_M-H	0
HMDB:HMDB00622-843_Ethylmalonic_acid_M-H	0
HMDB:HMDB00617-832_2-Furoic_acid_M-H	0
HMDB:HMDB00576-806_Monoethyl_malonic_acid_M-H	0
HMDB:HMDB00543-763_Benzenebutanoic_acid_M-H	0
HMDB:HMDB00535-756_Caproic_acid_M-H	0
HMDB:HMDB00509-729_Senecioic_acid_M-H	0
HMDB:HMDB00484-702_Vanillic_acid_M-H	0
HMDB:HMDB00482-699_Caprylic_acid_M-H	0
HMDB:HMDB00448-654_Adipic_acid_M-H	0
HMDB:HMDB00434-637_Homoveratric_acid_M-H	0
HMDB:HMDB00426-630_Citramalic_acid_M-H	0
HMDB:HMDB00407-619_2-Hydroxy-3-methylbutyric_acid_M-H	0
HMDB:HMDB00402-609_2-Isopropylmalic_acid_M-H	0
HMDB:HMDB00387-594_3-Hydroxydodecanoic_acid_M-H	0
HMDB:HMDB00321-535_2-Hydroxyadipic_acid_M-H	0
HMDB:HMDB00291-493_Vanillylmandelic_acid_M-H	0
HMDB:HMDB00286-485_Uridine_diphosphate_glucose_M-H	0
HMDB:HMDB00228-381_Phenol_M-H	0
HMDB:HMDB00226-374_Orotic_acid_M-H	0
HMDB:HMDB00223-368_Oxalacetic_acid_M-H	0
HMDB:HMDB00202-325_Methylmalonic_acid_M-H	0
HMDB:HMDB00190-303_L-Lactic_acid_M-H	0
HMDB:HMDB00176-282_Maleic_acid_M-H	0
HMDB:HMDB00152-234_Gentisic_acid_M-H	0
HMDB:HMDB00139-213_Glyceric_acid_M-H	0
HMDB:HMDB00138-211_Glycocholic_acid_M-H	0
HMDB:HMDB00127-193_D-Glucuronic_acid_M-H	0
HMDB:HMDB00119-172_Glyoxylic_acid_M-H	0
HMDB:HMDB00118-170_Homovanillic_acid_M-H	0
HMDB:HMDB00115-165_Glycolic_acid_M-H	0
HMDB:HMDB00039-67_Butyric_acid_M-H	0
HMDB:HMDB00020-35_p-Hydroxyphenylacetic_acid_M-H	0
HMDB:HMDB00011-16_(R)-3-Hydroxybutyric_acid_M-H	0
HMDB:HMDB00005-9_2-Ketobutyric_acid_M-H	0
Ginkgolide_B_M-H	0
Ginkgolide_A_M-H	0
Fluconazole_M-H	0
Fipronil_sulfide_M-H	0
Fipronil_desulfinyl_M-H	0
Estrone-3-sulfate_M-H	0
Esomeprazole_M-H	0
Eriodictyol_7,3'-dimethyl_ether_M-H	0
Eicosanoids_15kPGF1?_C20H34O5_M-H	0
Dodecylbenzenesulfonic_acid_M-H	0
Chrysoeriol_(Luteolin_3'-methyl_ether)_M-H	0
Chrysin_M-H	0
Chlorothalonil-4-hydroxy_M-H	0
Catechin_M-H	0
Carbamimidothioic_acid_M-H	0
Apigetrin_M-H	0
Apigenin_M-H	0
Ambroxol_M-H	0
Alizarin_M-H	0
Acid_Orange_7_(free_acid)_M-H	0
Acacetin_M-H	0
8-((6-ethyl-4-hydroxy-5-methyl-2-oxo-2H-pyran-3-yl)methyl)-5,7-dihydroxy-2-phenylchroman-4-one_M-H	0
7-hydroxy-coumarin_M-H	0
6:2_Fluorotelomer_sulfonic_acid_M-H	0
6-Ethoxy-2-mercaptobenzothiazole_M-H	0
5-hydroxy-3,7-dimethoxy-2-(4-methoxyphenyl)-4H-chromen-4-one_M-H	0
5-hydroxy-3,6,7-trimethoxy-2-(4-methoxyphenyl)-4H-chromen-4-one_M-H	0
5-O-Caffeoylquinic_acid_methyl_ester_M-H	0
5-Aminonaphthalene-2-sulfonic_acid_M-H	0
5,7-dihydroxy-2-(3-hydroxy-4,5-dimethoxyphenyl)-3,6-dimethoxy-4H-chromen-4-one_M-H	0
4-Methylumbelliferyl_sulfate_M-H	0
4-Methylumbelliferone_M-H	0
4-Iodphenol_M-H	0
4-Bromophenol_M-H	0
3-pentadecylphenol_M-H	0
3-O-methylquercetin_M-H	0
3,5-dibromo-2-methoxyphenol_M-H	0
3,5-dibromo-2,4-dichloro-6-(3,5-dibromo-2-methoxyphenoxy)phenol_M-H	0
3,5,5'-tribromo-[1,1'-biphenyl]-2,2'-diol_M-H	0
3,3',5,5'-tetrabromo-[1,1'-biphenyl]-2,2'-diol_M-H	0
3,3',4,4',5,5'-hexabromo-1H,1'H-2,2'-bipyrrole_M-H	0
2605_Fipronil_sulfone_M-H	0
2536_Oryzalin_M-H	0
2361_pantoprazole_M-H	0
2265_Pioglitazone_M-H	0
2-bromo-4-(2,4-dibromophenoxy)phenol_M-H	0
2-[(4,6-diamino-1,3,5-triazin-2-yl)thio]-Ethanesulfonic_acid_M-H	0
2-Mercaptobenzothiazole_M-H	0
2-Hydroxyanthraquinone_M-H	0
2-Benzyl-4-chlorophenol_M-H	0
2-Benzothiazolesulfonic_acid_M-H	0
2-(3,4-dimethoxyphenyl)-5,7-dihydroxy-3,6-dimethoxy-4H-chromen-4-one_M-H	0
2,6-dibromo-4-(2,4-dibromophenoxy)phenol_M-H	0
2,6-di-tert-butyl-4-methylphenol_M-H	0
2,4-dibromo-6-(3,4,5-tribromo-1H-pyrrol-2-yl)phenol_M-H	0
2,3,5-tribromo-4-chloro-6-(3,5-dibromo-2-methoxyphenoxy)phenol_M-H	0
2,3,5,7-tetrabromo-1H-benzofuro[3,2-b]pyrrole_M-H	0
2,3,4,5-tetrabromo-6-(3,5-dibromo-2-methoxyphenoxy)phenol_M-H	0
16:0_PS_(1,2-dihexadecanoyl-sn-glycero-3-phospho-L-serine_(sodium_salt))_M-H	0
16:0_PG_(1,2-dihexadecanoyl-sn-glycero-3-phospho-(1'-rac-glycerol)_(sodium_salt))_M-H	0
1-cyclopropyl-6,7-difluoro-1,4-dihydro-8-methoxy-4-oxo-3-Quinoline-3-carboxylic_acid_M-H	0
1-Naphthol-5-sulfonic_acid_M-H	0
0615_Oxazepam_M-H	0
0588_Lorazepam_M-H	0
0526_Bromoxynil_M-H	0
0509_Bisphenol_S_M-H	0
0329_2-Naphthalene_sulfonic_acid_M-H	0
0293_Benzophenone-4_M-H	0
0066_Sulcotrione_M-H	0
0062_Fipronil_M-H	0
4,4'-Thiodiphenol_M-H	0
2,7-Naphthalenedisulfonic_acid_M-H	0
2,4-dihydroxybenzophenone_M-H	0
2,4-Dinitrophenol_M-H	0
2,4-Dichlorophenol_M-H	0
2,4-Dichloro-6-Methylphenol_M-H	0
2,4-Dibromphenol_M-H	0
2,4,6-Trichlorphenol_M-H	0
2,4,6-Tribromphenol_M-H	0
