# Supplementary material for: Dereplication of microbial metabolites through database search of mass spectra
Source: Nat Commun. 2018 Oct 2;9:4035. doi: 10.1038/s41467-018-06082-8 (PMC6168521; doi:10.1038/s41467-018-06082-8)
Supplement: Supplementary file 13 — Supplementary Data 10 [file 41467_2018_6082_MOESM13_ESM.xlsx]

## Sheet: Dataset_10
compound	class	mass	amide	C-N	C-O	Derep+	Derep-g	Derep	Derep+-pv	Derep-pv	NetComp	taxonomy
Micropeptin_88-N	Organic_acids_and_derivatives:Peptidomimetics:Depsipeptides	1062.56	7	17	5	14(0)	7(0)	0(1)	4.47414e-08	0.00702704	0	cyan
Micropeptin_88-E	Organic_acids_and_derivatives:Peptidomimetics:Depsipeptides	1062.56	7	17	5	11(0)	8(0)	0(1)	1.66288e-08	0.00665467	0	cyan
Cerebroside_A	Lipids_and_lipid-like_molecules:Sphingolipids:Glycosphingolipids	725.544	1	3	10	10(0)	31	0(1)	1.0945e-06	1	2	fungi
Tryptocidin_C1	Amino_acids:_peptides:_and_analogues	1361.69	9	25	2	9(0)	9(0)	6(0)	8.61729e-11	2.41843e-08	0	bacillus
chrysogeside_B	Lipids_and_lipid-like_molecules:Fatty_Acyls:Fatty_acyl_glycosides	725.544	1	3	10	9(0)	1	0(1)	2.24137e-05	1	2	fungi
none	Lipids_and_lipid-like_molecules:Glycerolipids:Glycosylglycerols	750.528	2	1	12	8(0.00325733)	5(0.0075188)	0(1)	3.79839e-06	1.70531e-06	5	cyan
phalluside_1	Lipids_and_lipid-like_molecules:Sphingolipids:Glycosphingolipids	725.544	1	3	10	8(0.00325733)	4(0.0559211)	0(1)	1.59235e-05	1	0	other
triol_glucoside	Lipids_and_lipid-like_molecules:Fatty_Acyls:Fatty_acyl_glycosides	576.46	0	1	10	8(0.00325733)	31	0(1)	0.000519886	1	9	cyan
Novobiocin;_Albamycin;_Biotexin;_Cardelm	Phenylpropanoids_and_polyketides:Coumarins_and_derivatives:Coumarin_glycosides	612.232	2	4	12	7(0.00678733)	4(0.0559211)	0(1)	2.41557e-07	0.00631271	0	actino
Tyrocidine-A;_Graminic_acid;_(Tyrothrici	Amino_acids:_peptides:_and_analogues	1269.65	9	23	2	7(0.00678733)	7(0)	7(0)	1.20375e-08	2.92206e-10	0	bacillus
ketone	Lipids_and_lipid-like_molecules:Fatty_Acyls:Fatty_acyl_glycosides	574.444	0	1	9	6(0.00736377)	4(0.0559211)	0(1)	0.0046146	1	0	cyan
Diglycolipid_14	Lipids_and_lipid-like_molecules:Glycerolipids:Glycosylglycerols	750.528	2	1	12	6(0.00736377)	4(0.0559211)	0(1)	5.28539e-06	1	0	cyan
Anthranicine	Amino_acids:_peptides:_and_analogues	654.41	5	13	1	6(0.00736377)	5(0.0075188)	5(0)	8.32139e-07	9.02203e-11	0	fungi
none	Organoheterocyclic_compounds:Diazines:Pyrimidines_and_pyrimidine_derivatives	406.355	0	7	2	6(0.00736377)	4(0.0559211)	0(1)	2.65811e-06	1	117	other
3-O-beta-D-Glucopyranosyl-D-mannitol	Lipids_and_lipid-like_molecules:Fatty_Acyls:Fatty_acyl_glycosides	344.132	0	1	13	6(0.00736377)	4(0.0559211)	0(1)	4.55159e-06	1	0	other
Hypsiziprenol-A8	Lipids_and_lipid-like_molecules:Prenol_lipids:Sesterterpenoids	652.564	0	1	7	6(0.00736377)	31	0(1)	0.000191852	1	0	fungi
Monoacylglyceryl-N_N_N-trimethylhomoseri	Amino_acids:_peptides:_and_analogues	473.372	1	5	7	6(0.00736377)	5(0.0075188)	0(1)	5.23725e-07	0.00255099	0	other
Rakicidin_C	Organic_acids_and_derivatives:Peptidomimetics:Depsipeptides	506.31	3	8	2	6(0.00736377)	4(0.0559211)	0(1)	0.00166204	1	0	actino
Fungisporin	Amino_acids:_peptides:_and_analogues	984.547	7	16	1	6(0.00736377)	6(0)	0(1)	1.58921e-11	2.49845e-07	0	fungi
acremolide_C	Organic_acids_and_derivatives:Peptidomimetics:Depsipeptides	468.32	2	4	4	6(0.00736377)	31	0(1)	0.000457588	1	0	other
2-(7Z_10Z)-Hexadecatrienoyl-3-linolenoyl	Lipids_and_lipid-like_molecules:Glycerolipids:Glycosylglycerols	748.513	2	1	12	6(0.00736377)	4(0.0559211)	0(1)	0.0023242	1	0	other
