# Supplementary material for: Dereplication of microbial metabolites through database search of mass spectra
Source: Nat Commun. 2018 Oct 2;9:4035. doi: 10.1038/s41467-018-06082-8 (PMC6168521; doi:10.1038/s41467-018-06082-8)
Supplement: Supplementary file 14 — Supplementary Data 11 [file 41467_2018_6082_MOESM14_ESM.xlsx]

## Sheet: Dataset_11
compound	class	mass	amide	C-N	C-O	Derep+	Derep-g	Derep	Derep+-pv	Derep-pv	NetComp	taxonomy
dolastatin_12	Organic_acids_and_derivatives:Peptidomimetics:Depsipeptides	968.595	8	20	2	45(0)	39(0)	28(0)	1.86095e-37	0	12	cyan
desmethoxymajusculamide_C	Organic_acids_and_derivatives:Peptidomimetics:Depsipeptides	954.579	8	19	2	42(0)	40(0)	23(0)	1.86159e-47	2.2058e-28	12	cyan
symplostatin_3	Organic_acids_and_derivatives:Peptidomimetics:Hybrid_peptides	746.483	4	11	8	36(0)	9(0)	6(0)	3.01062e-10	1.95238e-11	32	cyan
Ibu-epidemethoxylyngbystatin_3	Organic_acids_and_derivatives:Peptidomimetics:Depsipeptides	982.61	8	20	2	31(0)	25(0)	21(0)	1.42606e-24	3.75001e-22	9	cyan
symplostatin_1	Organic_acids_and_derivatives:Peptidomimetics:Hybrid_peptides	798.508	4	13	5	29(0)	11(0)	7(0)	8.35523e-13	1.09872e-12	22	cyan
palmyramide_A	Organic_acids_and_derivatives:Peptidomimetics:Depsipeptides	671.378	5	7	6	27(0)	26(0)	13(0)	4.5712e-33	3.35956e-15	8	cyan
dolastatin_10	Organic_acids_and_derivatives:Peptidomimetics:Hybrid_peptides	784.492	4	13	5	25(0)	11(0)	8(0)	1.49168e-14	9.524e-13	22	cyan
molassamide	Organic_acids_and_derivatives:Peptidomimetics:Depsipeptides	962.475	7	17	5	25(0)	10(0)	3(0.0263158)	8.39811e-10	1.5936e-05	48	cyan
kulomo'opunalide-2	Organic_acids_and_derivatives:Peptidomimetics:Depsipeptides	702.457	5	10	4	24(0)	19(0)	7(0)	3.44039e-23	3.33536e-09	3	cyan
pitiprolamide	Organic_acids_and_derivatives:Peptidomimetics:Depsipeptides	904.531	7	12	4	23(0)	22(0)	14(0)	1.00551e-29	1.42849e-14	3	cyan
majusculamide_C	Organic_acids_and_derivatives:Peptidomimetics:Depsipeptides	984.59	8	19	4	23(0)	22(0)	13(0)	4.95447e-25	7.50295e-20	12	cyan
somamide_B	Organic_acids_and_derivatives:Peptidomimetics:Depsipeptides	918.449	6	16	4	23(0)	13(0)	8(0)	1.61322e-14	6.87344e-09	48	cyan
lyngbyastatin_3	Organic_acids_and_derivatives:Peptidomimetics:Depsipeptides	1012.62	8	20	4	22(0)	22(0)	11(0)	2.17841e-24	1.56058e-15	12	cyan
veraguamide_E	Organic_acids_and_derivatives:Peptidomimetics:Depsipeptides	716.472	5	10	4	20(0)	19(0)	10(0)	1.10847e-19	3.45242e-10	3	cyan
carriebowmide	Organic_acids_and_derivatives:Peptidomimetics:Depsipeptides	880.477	6	14	2	19(0)	19(0)	13(0)	3.2749e-26	3.06791e-16	0	cyan
pitipeptolide_E	Organic_acids_and_derivatives:Peptidomimetics:Depsipeptides	793.463	6	11	4	18(0)	16(0)	11(0)	1.20468e-15	5.31456e-14	6	cyan
aurilide_C	Organic_acids_and_derivatives:Peptidomimetics:Depsipeptides	819.536	6	13	5	18(0)	15(0)	4(0)	1.96285e-14	2.21114e-05	11	cyan
hoiamide_A	Organic_acids_and_derivatives:Peptidomimetics:Depsipeptides	925.436	3	4	9	18(0)	9(0)	4(0)	2.67909e-11	4.20477e-05	36	cyan
apramide_A	Organic_acids_and_derivatives:Peptidomimetics:Hybrid_peptides	976.582	7	21	3	17(0)	7(0)	7(0)	1.17454e-10	9.81795e-19	4	cyan
apratoxin_F	Organic_acids_and_derivatives:Peptidomimetics:Depsipeptides	827.487	4	11	5	17(0)	13(0)	5(0)	2.98891e-16	8.7245e-05	33	cyan
dolastatin_14	Organic_acids_and_derivatives:Peptidomimetics:Depsipeptides	1088.69	7	20	4	17(0)	17(0)	12(0)	1.63656e-22	8.57671e-14	0	cyan
ulongamide_A	Organic_acids_and_derivatives:Peptidomimetics:Depsipeptides	627.309	4	10	2	16(0)	15(0)	7(0)	9.92391e-16	4.47041e-11	2	cyan
tumonic_acid_B	Organic_acids_and_derivatives:Peptidomimetics:Depsipeptides	525.33	3	3	7	16(0)	6(0)	3(0.0263158)	2.62629e-05	2.29139e-08	39	cyan
hoiamide_B	Organic_acids_and_derivatives:Peptidomimetics:Depsipeptides	939.452	3	4	9	16(0)	9(0)	3(0.0263158)	3.14191e-11	0.0015446	36	cyan
apratoxin_D	Organic_acids_and_derivatives:Peptidomimetics:Depsipeptides	881.534	4	10	5	16(0)	10(0)	3(0.0263158)	6.54471e-12	5.70067e-05	33	cyan
lyngbyabellin_A	Organic_acids_and_derivatives:Peptidomimetics:Depsipeptides	690.172	3	4	5	15(0)	14(0)	5(0)	2.81981e-21	1.68082e-07	5	cyan
Diglycolipid_14	Lipids_and_lipid-like_molecules:Glycerolipids:Glycosylglycerols	750.528	2	1	12	15(0)	8(0)	0(0.0263158)	1.49226e-10	1.28995e-05	0	cyan
almiramide_B	Amino_acids:_peptides:_and_analogues	724.489	5	16	1	15(0)	8(0)	7(0)	7.52558e-11	4.52671e-15	29	cyan
lyngbyabellin_H	Organic_acids_and_derivatives:Peptidomimetics:Depsipeptides	847.234	5	3	10	15(0)	7(0)	3(0.0263158)	3.48771e-10	0.000759589	2	cyan
apratoxin_G	Organic_acids_and_derivatives:Peptidomimetics:Depsipeptides	813.471	4	11	5	15(0)	11(0)	4(0)	1.64346e-12	5.04935e-06	33	cyan
janolusimide	Organic_acids_and_derivatives:Peptidomimetics:Hybrid_peptides	383.242	2	7	2	15(0)	5(0.0075188)	3(0.0263158)	1.17234e-06	3.86355e-07	0	other
hormothamnin_A	Organic_acids_and_derivatives:Peptidomimetics:Hybrid_peptides	1195.72	10	22	4	14(0)	12(0)	10(0)	1.18222e-12	6.51454e-13	2	cyan
none	Lipids_and_lipid-like_molecules:Glycerolipids:Glycosylglycerols	746.497	2	1	12	14(0)	11(0)	0(0.0263158)	8.29065e-19	8.18056e-05	0	other
Diglycolipid_12	Lipids_and_lipid-like_molecules:Glycerolipids:Glycosylglycerols	754.559	2	1	12	14(0)	8(0)	0(0.0263158)	2.54361e-11	0.000276494	29	cyan
lithonoside	Lipids_and_lipid-like_molecules:Glycerolipids:Glycosylglycerols	778.559	2	1	12	14(0)	7(0)	0(0.0263158)	1.74383e-09	0.0064897	0	other
none	Lipids_and_lipid-like_molecules:Fatty_Acyls:Fatty_acid_esters	714.601	1	1	11	14(0)	5(0.0075188)	0(0.0263158)	6.66312e-11	1	27	other
aurilide	Organic_acids_and_derivatives:Peptidomimetics:Depsipeptides	833.551	6	13	5	14(0)	13(0)	3(0.0263158)	1.01097e-13	0.00019902	11	other
Microginin_299-C	Organic_acids_and_derivatives:Peptidomimetics:Hybrid_peptides	852.5	5	14	5	14(0)	3(0.128)	0(0.0263158)	1.64172e-14	0.0312455	0	cyan
laxaphycin_B3	Amino_acids:_peptides:_and_analogues	1410.83	11	27	7	14(0)	11(0)	3(0.0263158)	1.35679e-10	0.00618606	9	cyan
lyngbyabellin_C	Organic_acids_and_derivatives:Peptidomimetics:Depsipeptides	608.082	2	1	8	14(0)	10(0)	5(0)	1.1058e-17	3.46235e-08	9	cyan
OHB;_cPHB;_Oligo-(hydroxybutyric_acid)_	Organic_acids_and_derivatives:Hydroxy_acids_and_derivatives:Beta_hydroxy_acids_and_derivatives	792.342	8	1	19	14(0)	11(0)	11(0)	2.55528e-20	0	0	actino
apratoxin_C	Organic_acids_and_derivatives:Peptidomimetics:Depsipeptides	825.471	4	10	5	14(0)	12(0)	3(0.0263158)	2.62193e-17	0.000893496	0	cyan
hoiamide_D	Amino_acids:_peptides:_and_analogues	742.347	1	3	7	14(0)	0(0.128)	0(0.0263158)	5.59457e-06	1	36	cyan
hantupeptin_A	Organic_acids_and_derivatives:Peptidomimetics:Depsipeptides	736.441	5	10	4	14(0)	14(0)	7(0)	4.38062e-17	4.61235e-10	32	cyan
carmabin_B	Amino_acids:_peptides:_and_analogues	721.441	4	13	3	14(0)	8(0)	6(0)	9.30986e-11	9.35351e-12	23	cyan
none	Lipids_and_lipid-like_molecules:Glycerolipids:Glycosylglycerols	770.497	2	1	12	14(0)	7(0)	0(0.0263158)	2.53929e-10	1.19014e-05	0	other
almiramide_A	Amino_acids:_peptides:_and_analogues	742.499	5	16	1	13(0)	8(0)	7(0)	1.71145e-11	1.19419e-18	29	cyan
Tenellic_acid-A	Benzenoids:Benzene_and_substituted_derivatives:Diphenylethers	402.168	0	1	9	13(0)	3(0.128)	0(0.0263158)	1.25615e-09	1	0	fungi
veraguamide_C	Organic_acids_and_derivatives:Peptidomimetics:Depsipeptides	688.441	5	10	4	13(0)	12(0)	7(0)	2.15432e-13	6.4881e-06	0	cyan
deoxymajusculamide_D	Organic_acids_and_derivatives:Peptidomimetics:Hybrid_peptides	795.478	6	13	5	13(0)	4(0.0559211)	6(0)	3.16094e-07	5.92687e-13	38	cyan
pitipeptolide_D	Organic_acids_and_derivatives:Peptidomimetics:Depsipeptides	793.463	6	10	4	13(0)	8(0)	4(0)	7.81714e-07	0.00227744	12	cyan
PHB;_sPHB;_Poly-(hydroxybutyric_acid)__m	Organic_acids_and_derivatives:Hydroxy_acids_and_derivatives:Beta_hydroxy_acids_and_derivatives	878.378	9	1	21	13(0)	9(0)	9(0)	1.76438e-15	4.8007e-22	0	actino
carmabin_A	Amino_acids:_peptides:_and_analogues	703.431	4	13	3	13(0)	9(0)	6(0)	1.74928e-10	1.50635e-10	23	cyan
majusculamide_D	Organic_acids_and_derivatives:Peptidomimetics:Hybrid_peptides	811.473	6	13	6	13(0)	7(0)	7(0)	1.10831e-08	2.28613e-19	38	cyan
hantupeptin_C	Organic_acids_and_derivatives:Peptidomimetics:Depsipeptides	740.472	5	10	4	13(0)	12(0)	9(0)	7.63953e-15	7.32138e-13	32	cyan
dragomabin	Amino_acids:_peptides:_and_analogues	661.384	4	13	3	13(0)	8(0)	5(0)	1.73835e-09	1.10474e-10	23	cyan
lyngbyastatin_2	Organic_acids_and_derivatives:Peptidomimetics:Depsipeptides	1058.69	7	16	9	13(0)	11(0)	8(0)	6.91272e-13	3.25925e-11	0	cyan
Apratoxin_D	Organic_acids_and_derivatives:Peptidomimetics:Depsipeptides	867.518	4	9	5	13(0)	10(0)	0(0.0263158)	1.21941e-14	0.0430446	0	cyan
sclerotide_A	Amino_acids:_peptides:_and_analogues	709.286	5	13	3	13(0)	8(0)	3(0.0263158)	4.08248e-09	0.00108083	0	fungi
apratoxin_A	Organic_acids_and_derivatives:Peptidomimetics:Depsipeptides	839.487	4	10	5	13(0)	11(0)	3(0.0263158)	1.33264e-12	0.00263823	33	cyan
malyngamide_D_acetate	Organic_oxygen_compounds:Organooxygen_compounds:Carbonyl_compounds	481.26	2	3	5	13(0)	4(0.0559211)	0(0.0263158)	0.000230443	0.000108347	5	cyan
malyngamide_C_acetate	Organoheterocyclic_compounds:Oxepanes:None	497.254	2	3	6	13(0)	4(0.0559211)	0(0.0263158)	7.35862e-06	0.00732814	70	cyan
Verrucamide_B	Amino_acids:_peptides:_and_analogues	1400.83	13	34	5	12(0)	9(0)	3(0.0263158)	1.4425e-05	0.1097	4	fungi
pitipeptolide_A	Organic_acids_and_derivatives:Peptidomimetics:Depsipeptides	807.478	6	11	4	12(0)	12(0)	7(0)	7.05747e-12	1.43621e-12	6	cyan
Micropeptin_DR1006	Organic_acids_and_derivatives:Peptidomimetics:Depsipeptides	1006.54	6	16	5	12(0)	10(0)	3(0.0263158)	1.87693e-12	0.00427744	0	cyan
Myxochromide_S3	Organic_acids_and_derivatives:Peptidomimetics:Depsipeptides	748.416	5	12	2	12(0)	8(0)	3(0.0263158)	1.84359e-11	0.00182531	0	other
fulvyne_I	Lipids_and_lipid-like_molecules:Fatty_Acyls:Fatty_acids_and_conjugates	796.513	0	1	9	12(0)	7(0)	0(0.0263158)	2.7876e-08	1	0	other
lyngbyastatin_7	Organic_acids_and_derivatives:Peptidomimetics:Depsipeptides	946.48	6	16	4	12(0)	9(0)	4(0)	2.24917e-10	3.68797e-06	30	cyan
(2S)3-O-beta-D-Galactopyranosyl-1-O-(5Z_	Lipids_and_lipid-like_molecules:Glycerolipids:Glycosylglycerols	774.528	2	1	12	12(0)	6(0)	0(0.0263158)	4.28607e-07	0.00879969	82	other
yanucamide_A	Organic_acids_and_derivatives:Peptidomimetics:Depsipeptides	597.341	4	7	4	12(0)	11(0)	4(0)	1.99692e-09	1.22529e-06	9	cyan
isomotuporin_C	Amino_acids:_peptides:_and_analogues	753.395	4	11	5	12(0)	6(0)	0(0.0263158)	1.02416e-06	0.000637458	0	other
hectochlorin	Organic_acids_and_derivatives:Peptidomimetics:Depsipeptides	664.108	3	1	9	12(0)	8(0)	4(0)	1.1785e-14	1.27687e-06	6	cyan
tumonic_acid_C	Organic_acids_and_derivatives:Peptidomimetics:Depsipeptides	511.315	3	3	7	12(0)	4(0.0559211)	3(0.0263158)	1.18643e-05	3.0439e-08	39	cyan
almiramide_C	Amino_acids:_peptides:_and_analogues	726.504	5	16	1	12(0)	9(0)	7(0)	4.16675e-12	1.39323e-18	29	cyan
dolastatin_D	Organic_acids_and_derivatives:Peptidomimetics:Depsipeptides	573.341	4	7	4	12(0)	12(0)	8(0)	4.0158e-16	1.18929e-13	0	cyan
Diglycolipid_13	Lipids_and_lipid-like_molecules:Glycerolipids:Glycosylglycerols	752.544	2	1	12	12(0)	6(0)	0(0.0263158)	5.87313e-07	0.00652505	0	cyan
(2S)-1-O-(9Z_12Z_-octadecadienoyl)-2-O-(	Lipids_and_lipid-like_molecules:Glycerolipids:Glycosylglycerols	832.537	2	1	11	12(0)	3(0.128)	0(0.0263158)	0.000308422	0.00761152	76	other
WB_3559B	Amino_acids:_peptides:_and_analogues	652.503	3	5	5	12(0)	5(0.0075188)	0(0.0263158)	5.29613e-06	1.84499e-05	0	other
Diglycolipid_18	Lipids_and_lipid-like_molecules:Glycerolipids:Glycosylglycerols	724.513	2	1	12	12(0)	7(0)	0(0.0263158)	3.24653e-10	0.00753095	0	cyan
lyngbyabellin_B	Organic_acids_and_derivatives:Peptidomimetics:Depsipeptides	678.172	3	4	5	12(0)	9(0)	0(0.0263158)	2.17236e-13	0.0370943	5	cyan
dragonamide	Amino_acids:_peptides:_and_analogues	653.452	4	14	1	12(0)	8(0)	6(0)	8.96932e-09	5.03081e-14	29	cyan
lyngbyastatin_8	Organic_acids_and_derivatives:Peptidomimetics:Depsipeptides	932.464	7	17	4	11(0)	8(0)	4(0)	4.2003e-09	1.1284e-06	48	cyan
lyngbyastatin_1	Organic_acids_and_derivatives:Peptidomimetics:Depsipeptides	998.605	8	20	4	11(0)	10(0)	8(0)	1.10506e-08	4.19148e-08	12	cyan
none	Lipids_and_lipid-like_molecules:Prenol_lipids:Triterpenoids	848.653	1	1	9	11(0)	6(0)	0(0.0263158)	8.78638e-08	1	0	other
carmaphycin_A	Amino_acids:_peptides:_and_analogues	515.303	3	7	2	11(0)	5(0.0075188)	4(0)	7.31592e-07	3.07433e-10	3	cyan
none	Lipids_and_lipid-like_molecules:Glycerolipids:Glycosylglycerols	772.513	2	1	12	11(0)	7(0)	0(0.0263158)	9.36349e-09	0.00673834	0	other
methyl_tumonoate_B	Organic_acids_and_derivatives:Peptidomimetics:Depsipeptides	539.346	4	3	8	11(0)	5(0.0075188)	3(0.0263158)	7.16606e-05	0.0102285	39	cyan
hantupeptin_B	Organic_acids_and_derivatives:Peptidomimetics:Depsipeptides	738.457	5	10	4	11(0)	10(0)	5(0)	1.43204e-11	6.71068e-10	32	cyan
Chymostatinol_B	Amino_acids:_peptides:_and_analogues	609.327	4	12	3	11(0)	3(0.128)	0(0.0263158)	0.00139593	0.0150857	6	actino
pupukeamide	Amino_acids:_peptides:_and_analogues	632.415	5	12	5	11(0)	4(0.0559211)	0(0.0263158)	1.09495e-06	0.0229914	0	other
azamilide_B	Lipids_and_lipid-like_molecules:Fatty_Acyls:Fatty_acid_esters	616.47	2	1	7	11(0)	3(0.128)	0(0.0263158)	3.05377e-08	1	0	other
antanapeptin_B	Organic_acids_and_derivatives:Peptidomimetics:Depsipeptides	738.457	5	10	4	11(0)	9(0)	6(0)	4.79325e-07	9.28475e-09	50	cyan
none	Lipids_and_lipid-like_molecules:Glycerolipids:Glycosylglycerols	798.528	2	1	12	11(0)	7(0)	0(0.0263158)	1.85846e-05	1	2	other
malyngamide_J	Organic_oxygen_compounds:Organooxygen_compounds:Carbohydrates_and_carbohydrate_conjugates	607.372	1	3	12	11(0)	3(0.128)	0(0.0263158)	3.57708e-05	1	0	cyan
heterosigma-glycolipid_II	Lipids_and_lipid-like_molecules:Glycerolipids:Glycosylglycerols	796.513	2	1	12	11(0)	7(0)	0(0.0263158)	1.2986e-11	0.000129976	0	other
KM043	Lipids_and_lipid-like_molecules:Glycerolipids:Glycosylglycerols	840.506	2	1	11	11(0)	4(0.0559211)	0(0.0263158)	4.94696e-06	1	0	other
2-(7Z_10Z)-Hexadecatrienoyl-3-linolenoyl	Lipids_and_lipid-like_molecules:Glycerolipids:Glycosylglycerols	748.513	2	1	12	11(0)	6(0)	0(0.0263158)	8.45873e-08	0.00768443	0	other
lyngbyacyclamide_A	Amino_acids:_peptides:_and_analogues	1442.84	11	27	6	10(0)	7(0)	0(0.0263158)	9.44013e-06	0.295228	2	cyan
Diglycolipid_23;_Sulfolipid_1;2-[(1-Ox	Lipids_and_lipid-like_molecules:Glycerolipids:Glycosylglycerols	816.506	2	1	11	10(0)	6(0)	0(0.0263158)	5.55211e-10	8.70613e-05	0	cyan
Dehydrorhodopin_glucoside;1-Glycosylox	Lipids_and_lipid-like_molecules:Prenol_lipids:Tetraterpenoids	714.486	0	1	8	10(0)	4(0.0559211)	0(0.0263158)	4.85755e-06	1	29	other
Tolybyssidin_B	Organic_Polymers:Polypeptides:None	1490.83	12	29	4	10(0)	8(0)	5(0)	1.02476e-05	0.000278763	35	cyan
Gannibamycin_aglycone	Lipids_and_lipid-like_molecules:Fatty_Acyls:Fatty_acids_and_conjugates	648.424	0	1	7	10(0)	3(0.128)	0(0.0263158)	8.85837e-07	1	0	actino
a-Substance_Ib	Amino_acids:_peptides:_and_analogues	685.391	5	15	2	10(0)	4(0.0559211)	0(0.0263158)	6.08591e-05	0.0154674	8	other
1-O-Tetrahydroxycyclopentyl-2-O-acyl-3-O	Lipids_and_lipid-like_molecules:Fatty_Acyls:Fatty_acid_esters	630.507	1	1	11	10(0)	5(0.0075188)	0(0.0263158)	8.2048e-09	1	27	other
wewakpeptin_C	Organic_acids_and_derivatives:Peptidomimetics:Depsipeptides	1003.6	8	17	4	10(0)	7(0)	4(0)	5.26865e-05	6.23199e-05	0	cyan
perthamide_C	Phenylpropanoids_and_polyketides:Macrolactams:None	944.46	7	19	6	10(0)	7(0)	3(0.0263158)	6.74911e-07	1	30	other
heterosigma-glycolipid_I	Lipids_and_lipid-like_molecules:Glycerolipids:Glycosylglycerols	770.497	2	1	12	10(0)	4(0.0559211)	0(0.0263158)	2.43614e-06	0.00677005	4	other
P18;_3-Demethyl-O-acetyl-O-demethyl_ADDA	Organic_acids_and_derivatives:Peptidomimetics:Hybrid_peptides	1022.54	7	18	5	10(0)	8(0)	5(0)	1.10122e-08	0.120287	0	cyan
veraguamide_D	Organic_acids_and_derivatives:Peptidomimetics:Depsipeptides	702.457	5	10	4	10(0)	10(0)	5(0)	1.47739e-10	0.00169886	0	cyan
Russujaponol_K	Benzenoids:Indanes:None	322.214	0	1	7	10(0)	3(0.128)	0(0.0263158)	1.87095e-05	1	0	other
dragonamide_E	Amino_acids:_peptides:_and_analogues	651.436	4	14	1	10(0)	7(0)	5(0)	2.32232e-08	0	29	cyan
pitipeptolide_F	Organic_acids_and_derivatives:Peptidomimetics:Depsipeptides	793.463	6	11	4	10(0)	10(0)	5(0)	2.0766e-09	0.00212464	12	cyan
malyngamide_A	Lipids_and_lipid-like_molecules:Fatty_Acyls:Fatty_amides	552.297	2	6	7	10(0)	5(0.0075188)	0(0.0263158)	2.95719e-07	2.17039e-05	40	cyan
Deferrihydroxyneocoprogen_I	Amino_acids:_peptides:_and_analogues	714.344	3	12	5	10(0)	5(0.0075188)	0(0.0263158)	1.18789e-06	0.00106897	0	fungi
grassystatin_C	Organic_acids_and_derivatives:Peptidomimetics:Hybrid_peptides	986.605	8	18	5	10(0)	4(0.0559211)	0(0.0263158)	0.000129605	0.0573835	0	cyan
1'-[6"-O-Myristyl-beta-glucopyranosyloxy	Lipids_and_lipid-like_molecules:Prenol_lipids:Tetraterpenoids	940.679	1	1	10	10(0)	5(0.0075188)	0(0.0263158)	1.48231e-06	1	0	other
aspergillicin_C	Organic_acids_and_derivatives:Peptidomimetics:Depsipeptides	710.4	6	13	2	10(0)	7(0)	4(0)	1.05103e-06	1.63703e-07	0	fungi
Myxochromide_B3	Organic_acids_and_derivatives:Peptidomimetics:Depsipeptides	958.553	7	16	2	10(0)	6(0)	0(0.0263158)	3.10389e-06	0.148871	0	other
kempopeptin_A	Organic_acids_and_derivatives:Peptidomimetics:Depsipeptides	990.506	7	17	5	10(0)	9(0)	4(0)	1.03889e-10	2.29175e-06	48	cyan
Monoacylglyceryl-N_N_N-trimethylhomoseri	Amino_acids:_peptides:_and_analogues	473.372	1	5	7	10(0)	8(0)	0(0.0263158)	2.7399e-09	0.0042247	0	other
malyngamide_C	Organoheterocyclic_compounds:Oxepanes:None	455.244	1	3	5	10(0)	5(0.0075188)	0(0.0263158)	5.39901e-05	0.00382839	70	cyan
langunamide_C	Organic_acids_and_derivatives:Peptidomimetics:Depsipeptides	855.536	6	13	5	10(0)	10(0)	0(0.0263158)	1.95285e-09	0.00320574	0	cyan
jamaicamide_B	Lipids_and_lipid-like_molecules:Fatty_Acyls:Fatty_amides	488.244	2	5	3	10(0)	5(0.0075188)	0(0.0263158)	1.34414e-05	0.00850311	4	cyan
Ceramide_2a	Lipids_and_lipid-like_molecules:Sphingolipids:Ceramides	681.627	1	3	5	10(0)	3(0.128)	0(0.0263158)	7.90731e-05	1	0	other
anhydrodebromoaplysiatoxin	Phenylpropanoids_and_polyketides:Macrolides_and_analogues:None	574.314	1	1	10	10(0)	4(0.0559211)	0(0.0263158)	1.43147e-06	1	2	cyan
Pterulamide_IV	Amino_acids:_peptides:_and_analogues	712.489	6	17	1	10(0)	5(0.0075188)	0(0.0263158)	0.00014634	1	49	fungi
Aureobasidin-A	Organic_acids_and_derivatives:Peptidomimetics:Depsipeptides	1100.69	8	20	3	10(0)	7(0)	4(0)	4.49827e-07	0.0138782	0	fungi
veraguamide_G	Organic_acids_and_derivatives:Peptidomimetics:Depsipeptides	690.457	5	10	4	10(0)	10(0)	4(0)	9.10756e-13	1.10721e-07	0	cyan
cocosamide_B	Organic_acids_and_derivatives:Peptidomimetics:Depsipeptides	741.41	5	12	2	10(0)	10(0)	9(0)	1.0735e-13	4.99426e-17	3	cyan
pitipeptolide_B	Organic_acids_and_derivatives:Peptidomimetics:Depsipeptides	809.494	6	11	4	10(0)	10(0)	7(0)	8.962e-11	9.57803e-09	6	cyan
Laterocin;cyclo-(L-Val-L-Orn-L-Leu-D-T	Amino_acids:_peptides:_and_analogues	1240.6	9	22	3	10(0)	7(0)	4(0)	2.83251e-05	0.0184101	3	bacillus
Aureobasidin-S2b	Organic_acids_and_derivatives:Peptidomimetics:Depsipeptides	1116.68	8	20	4	10(0)	6(0)	0(0.0263158)	1.82249e-06	0.0214394	5	other
1-O-beta-D-(14-Hydroxy-4_12-eicosadienoy	Lipids_and_lipid-like_molecules:Fatty_Acyls:Eicosanoids	486.319	1	1	9	9(0)	3(0.128)	0(0.0263158)	0.000117949	1	0	fungi
none	Lipids_and_lipid-like_molecules:Glycerolipids:Glycosylglycerols	750.528	2	1	12	9(0)	6(0)	0(0.0263158)	1.46003e-05	1	0	cyan
AM-4299-A	Amino_acids:_peptides:_and_analogues	330.179	2	5	4	9(0)	4(0.0559211)	0(0.0263158)	8.44198e-05	1	0	fungi
none	Lipids_and_lipid-like_molecules:Glycerolipids:Glycosylglycerols	774.528	2	1	12	9(0)	6(0)	0(0.0263158)	2.36633e-06	0.00782381	82	other
Lipopeptin-B	Organic_acids_and_derivatives:Peptidomimetics:Depsipeptides	1162.58	8	20	7	9(0)	8(0)	3(0.0263158)	1.10391e-06	0.00165323	4	actino
dolastatin_3	Organic_acids_and_derivatives:Peptidomimetics:Hybrid_peptides	660.251	4	11	1	9(0)	8(0)	6(0)	1.62535e-10	1.98906e-09	0	cyan
chrysogeside_B	Lipids_and_lipid-like_molecules:Fatty_Acyls:Fatty_acyl_glycosides	725.544	1	3	10	9(0)	0(0.128)	0(0.0263158)	1.77959e-05	1	0	fungi
Ant-1	Lipids_and_lipid-like_molecules:Glycerolipids:Glycosylglycerols	556.292	1	1	10	9(0)	6(0)	0(0.0263158)	1.46305e-08	0.00305432	0	other
kulolide-3	Organic_acids_and_derivatives:Peptidomimetics:Depsipeptides	797.494	6	11	4	9(0)	9(0)	4(0)	1.02058e-08	2.5084e-06	6	other
none	Lipids_and_lipid-like_molecules:Prenol_lipids:Terpene_lactones	448.21	2	1	7	9(0)	0(0.128)	0(0.0263158)	6.37895e-06	1	0	other
guineamide_D	Organic_acids_and_derivatives:Peptidomimetics:Depsipeptides	688.405	5	10	6	9(0)	7(0)	3(0.0263158)	3.21037e-09	0.00514969	0	cyan
antanapeptin_C	Organic_acids_and_derivatives:Peptidomimetics:Depsipeptides	740.472	5	10	4	9(0)	6(0)	5(0)	3.08227e-07	0.00725439	0	cyan
phalluside_1	Lipids_and_lipid-like_molecules:Sphingolipids:Glycosphingolipids	725.544	1	3	10	9(0)	4(0.0559211)	0(0.0263158)	1.72243e-05	1	0	other
17_18-dehydroclavulone_I	Lipids_and_lipid-like_molecules:Fatty_Acyls:Eicosanoids	444.215	3	1	7	9(0)	3(0.128)	0(0.0263158)	2.92983e-05	1	0	other
belamide_A	Amino_acids:_peptides:_and_analogues	604.362	3	12	3	9(0)	5(0.0075188)	4(0)	1.25106e-07	4.02753e-09	0	cyan
WAP-8294X8	Organic_acids_and_derivatives:Peptidomimetics:Depsipeptides	1547.8	12	30	6	9(0)	9(0)	0(0.0263158)	1.98051e-07	0.00766824	35	other
Secopenicillide_B	Benzenoids:Benzene_and_substituted_derivatives:Diphenylethers	444.178	2	1	10	9(0)	5(0.0075188)	0(0.0263158)	1.25512e-09	0.00597892	0	fungi
Diglycolipid_19;2-[(1-Oxohexadecyl)oxy	Lipids_and_lipid-like_molecules:Glycerolipids:Glycosylglycerols	818.521	2	1	11	9(0)	6(0)	3(0.0263158)	1.67587e-09	1.41404e-07	0	cyan
phalluside_2	Lipids_and_lipid-like_molecules:Sphingolipids:Glycosphingolipids	753.575	1	3	10	9(0)	4(0.0559211)	0(0.0263158)	1.47723e-05	1	0	other
GSL-1a;_alpha-D-Glucuronosylceramide_II	Lipids_and_lipid-like_molecules:Sphingolipids:Glycosphingolipids	703.523	1	3	10	9(0)	4(0.0559211)	0(0.0263158)	3.77532e-05	1	0	other
Dehydrorhodopin_glucoside_11-methyldodec	Lipids_and_lipid-like_molecules:Prenol_lipids:Tetraterpenoids	910.669	1	1	9	9(0)	3(0.128)	0(0.0263158)	1.32063e-06	1	0	other
2-N-Methylcoprogen_B	Amino_acids:_peptides:_and_analogues	740.396	2	12	5	9(0)	5(0.0075188)	0(0.0263158)	9.43695e-05	1	0	fungi
tumonic_acid_G	Organic_acids_and_derivatives:Peptidomimetics:Depsipeptides	469.304	3	3	6	9(0)	7(0)	3(0.0263158)	1.42047e-08	2.86476e-08	0	cyan
malyngamide_L	Lipids_and_lipid-like_molecules:Prenol_lipids:Monoterpenoids	467.28	1	4	4	9(0)	5(0.0075188)	0(0.0263158)	2.15376e-05	0.0037814	70	cyan
Conoideocrellide_A	Organic_acids_and_derivatives:Peptidomimetics:Depsipeptides	757.332	5	10	6	9(0)	6(0)	0(0.0263158)	5.53797e-07	0.005772	0	fungi
Trichotoxin_A-50_T5C2-1	Organic_Polymers:Polypeptides:None	1672.99	18	39	1	9(0)	4(0.0559211)	0(0.0263158)	3.08342e-05	0.00518918	0	fungi
Myxobactin;_1'_2'-Dihydro-1'-hydroxy-3_4	Lipids_and_lipid-like_molecules:Prenol_lipids:Tetraterpenoids	712.47	0	1	8	9(0)	5(0.0075188)	0(0.0263158)	3.59058e-08	1	0	other
thraustochytroside_C	Lipids_and_lipid-like_molecules:Fatty_Acyls:Fatty_acyl_glycosides	697.549	1	3	9	9(0)	5(0.0075188)	0(0.0263158)	0.000226956	1	0	other
Dihydro_Bu-3862T	Amino_acids:_peptides:_and_analogues	400.257	2	5	4	9(0)	3(0.128)	0(0.0263158)	0.00281577	0.00819753	0	actino
Fusarinine_B	Amino_acids:_peptides:_and_analogues	744.391	2	10	7	9(0)	5(0.0075188)	0(0.0263158)	1.24697e-05	1	0	fungi
Viridiofungin-A	Amino_acids:_peptides:_and_analogues	591.304	1	3	6	9(0)	0(0.128)	0(0.0263158)	1.79707e-06	1	0	fungi
Enkastine_IV;_N-(1-Deoxyfructos-1-yl)-is	Amino_acids:_peptides:_and_analogues	422.19	1	5	8	9(0)	3(0.128)	0(0.0263158)	9.80532e-05	1	0	actino
NBRI16716A	Amino_acids:_peptides:_and_analogues	430.206	0	8	2	9(0)	5(0.0075188)	0(0.0263158)	1.19718e-05	1	0	fungi
halymecin_D	Organic_acids_and_derivatives:Carboxylic_acids_and_derivatives:Tetracarboxylic_acids_and_derivatives	794.503	3	1	15	9(0)	5(0.0075188)	0(0.0263158)	4.75063e-06	0.00867284	76	cyan
kulomo'opunalide-1	Organic_acids_and_derivatives:Peptidomimetics:Depsipeptides	716.472	5	10	4	9(0)	8(0)	4(0)	6.26389e-08	1.43448e-05	3	cyan
alotamide_A	Organic_acids_and_derivatives:Peptidomimetics:Depsipeptides	587.339	2	5	4	9(0)	5(0.0075188)	0(0.0263158)	7.73416e-08	0.000189386	0	cyan
deacetylhectochlorin	Organic_acids_and_derivatives:Peptidomimetics:Depsipeptides	622.098	2	1	8	9(0)	6(0)	4(0)	2.30865e-10	3.34982e-05	6	other
malyngamide_I	Lipids_and_lipid-like_molecules:Prenol_lipids:Monoterpenoids	483.275	1	4	5	9(0)	6(0)	0(0.0263158)	1.76206e-08	0.0034728	70	cyan
lyngbyabellin_G	Organic_acids_and_derivatives:Peptidomimetics:Depsipeptides	594.066	2	1	8	9(0)	8(0)	4(0)	2.18437e-15	1.21263e-05	0	cyan
guineamide_C	Organic_acids_and_derivatives:Peptidomimetics:Depsipeptides	640.384	4	10	4	9(0)	6(0)	0(0.0263158)	5.14918e-08	0.000977753	0	cyan
Bengamide_IV	Amino_acids:_peptides:_and_analogues	388.221	1	4	7	9(0)	6(0)	0(0.0263158)	1.54602e-10	1	0	other
SQ_28370	Amino_acids:_peptides:_and_analogues	666.307	4	11	9	9(0)	5(0.0075188)	0(0.0263158)	0.00119846	1	36	other
dragonamide_B	Amino_acids:_peptides:_and_analogues	605.452	4	14	1	9(0)	6(0)	5(0)	1.28626e-05	1.72025e-10	29	cyan
Destruxin_D	Organic_acids_and_derivatives:Peptidomimetics:Depsipeptides	623.353	5	12	3	9(0)	6(0)	0(0.0263158)	6.76372e-06	0.0492284	0	fungi
pullularin_F	Amino_acids:_peptides:_and_analogues	708.373	4	10	6	9(0)	4(0.0559211)	0(0.0263158)	1.03929e-06	1	0	other
Hericenol_C	Benzenoids:Phenols:Methoxyphenols	352.225	0	1	8	9(0)	3(0.128)	0(0.0263158)	0.000675404	1	0	fungi
TMC-86B	Amino_acids:_peptides:_and_analogues	414.237	2	5	5	9(0)	4(0.0559211)	0(0.0263158)	0.000119173	0.00795114	0	actino
Mycoplanecin_C	Organic_acids_and_derivatives:Peptidomimetics:Depsipeptides	1196.78	10	24	2	9(0)	5(0.0075188)	0(0.0263158)	1.01853e-07	0.0196993	0	actino
charoidesamide	Lipids_and_lipid-like_molecules:Sphingolipids:Ceramides	695.643	1	3	5	9(0)	3(0.128)	0(0.0263158)	5.2012e-05	0.00267254	2	other
Etamycin_VI-2	Organic_acids_and_derivatives:Peptidomimetics:Depsipeptides	864.438	7	16	4	9(0)	7(0)	0(0.0263158)	4.42057e-05	1	20	actino
malyngamide_2	Lipids_and_lipid-like_molecules:Prenol_lipids:Monoterpenoids	487.27	1	3	6	9(0)	4(0.0559211)	0(0.0263158)	5.59975e-06	0.00383228	6	cyan
Verrucamide_C	Amino_acids:_peptides:_and_analogues	1400.83	13	34	5	9(0)	9(0)	4(0)	1.09494e-05	0.0108336	0	fungi
aquastatin_A	Phenylpropanoids_and_polyketides:Tannins:Hydrolyzable_tannins	676.346	1	1	13	9(0)	3(0.128)	0(0.0263158)	1.94616e-09	1	0	other
azamilide_A	Lipids_and_lipid-like_molecules:Fatty_Acyls:Fatty_acid_esters	644.502	2	1	7	9(0)	4(0.0559211)	0(0.0263158)	1.0647e-06	1	0	other
virenamide_A	Amino_acids:_peptides:_and_analogues	538.334	2	8	1	9(0)	5(0.0075188)	3(0.0263158)	2.88619e-07	2.06892e-07	2	other
Janthinocin_B	Organic_acids_and_derivatives:Peptidomimetics:Depsipeptides	1190.6	9	21	6	9(0)	7(0)	3(0.0263158)	4.04431e-07	0.00121848	5	other
kulolide	Organic_acids_and_derivatives:Peptidomimetics:Depsipeptides	793.463	6	11	4	9(0)	7(0)	3(0.0263158)	1.17512e-08	6.10672e-06	0	other
Deferrihydroxyneocoprogen_II	Amino_acids:_peptides:_and_analogues	714.344	3	12	5	8(0.00325733)	3(0.128)	0(0.0263158)	0.0025496	1	3	fungi
bengamide_Z	Amino_acids:_peptides:_and_analogues	388.221	1	5	7	8(0.00325733)	4(0.0559211)	0(0.0263158)	6.64404e-07	0.00295969	0	other
4-(beta-D-Glucopyranosyl)oxy-4_4'-diapon	Lipids_and_lipid-like_molecules:Prenol_lipids:Triterpenoids	580.376	0	1	8	8(0.00325733)	4(0.0559211)	0(0.0263158)	9.29469e-08	1	0	other
motuporin	Amino_acids:_peptides:_and_analogues	767.411	4	11	5	8(0.00325733)	4(0.0559211)	0(0.0263158)	0.00270889	0.0331215	58	other
wewakazole	Amino_acids:_peptides:_and_analogues	1140.54	8	18	4	8(0.00325733)	8(0)	7(0)	1.15037e-09	2.39987e-08	0	cyan
dihydrocaulerpenyne_palmitic_acid_methyl	Lipids_and_lipid-like_molecules:Fatty_Acyls:Fatty_acid_esters	572.408	3	1	7	8(0.00325733)	3(0.128)	0(0.0263158)	6.8912e-05	1	0	other
Acidocin_D20079	Amino_acids:_peptides:_and_analogues	940.571	8	21	3	8(0.00325733)	4(0.0559211)	3(0.0263158)	6.19069e-05	0.000461853	0	bacillus
georgamide	Organic_acids_and_derivatives:Peptidomimetics:Depsipeptides	851.504	6	12	5	8(0.00325733)	7(0)	6(0)	1.58149e-05	2.73034e-09	0	cyan
Icosalide_B	Organic_acids_and_derivatives:Peptidomimetics:Depsipeptides	684.431	5	8	6	8(0.00325733)	6(0)	4(0)	5.59951e-08	0.00450718	0	other
Xylaric_acid_C	Lipids_and_lipid-like_molecules:Prenol_lipids:Sesquiterpenoids	344.184	1	1	8	8(0.00325733)	3(0.128)	0(0.0263158)	0.000426438	0.00414239	0	fungi
none	Lipids_and_lipid-like_molecules:Glycerophospholipids:Glycerophosphoethanolamines	731.547	2	2	7	8(0.00325733)	5(0.0075188)	3(0.0263158)	2.07403e-06	1.10767e-05	0	pseudomonas
Tetrahydro-Bu-3862T	Amino_acids:_peptides:_and_analogues	402.273	2	5	4	8(0.00325733)	3(0.128)	0(0.0263158)	0.00218957	1	0	actino
dolastatin_16	Organic_acids_and_derivatives:Peptidomimetics:Depsipeptides	878.515	7	13	4	8(0.00325733)	8(0)	5(0)	1.58099e-10	6.73927e-06	0	cyan
Exochelin_MS;N-(dN-Formyl_dN-hydroxy-R	Organic_acids_and_derivatives:Peptidomimetics:Hybrid_peptides	608.313	2	14	3	8(0.00325733)	6(0)	0(0.0263158)	1.74803e-08	1	0	other
Ustilipid_D2	Lipids_and_lipid-like_molecules:Saccharolipids:None	634.393	3	1	14	8(0.00325733)	3(0.128)	0(0.0263158)	3.07047e-06	1	0	fungi
jamaicamide_C	Lipids_and_lipid-like_molecules:Fatty_Acyls:Fatty_amides	490.26	2	5	3	8(0.00325733)	4(0.0559211)	0(0.0263158)	3.53427e-05	0.00653274	4	cyan
Ustilagic_acid_II	Lipids_and_lipid-like_molecules:Saccharolipids:None	626.351	0	1	16	8(0.00325733)	6(0)	0(0.0263158)	1.1604e-09	1	0	fungi
fijimycin_B	Organic_acids_and_derivatives:Peptidomimetics:Depsipeptides	858.485	7	17	4	8(0.00325733)	6(0)	0(0.0263158)	2.87392e-05	0.00338782	0	actino
homophymine_D1	Organic_acids_and_derivatives:Peptidomimetics:Depsipeptides	1624.97	11	28	9	8(0.00325733)	7(0)	0(0.0263158)	1.08041e-07	0.148735	0	other
WF_1360-F;_FR_900216F;_2-Deoxy-rhizoxin;	Lipids_and_lipid-like_molecules:Prenol_lipids:Terpene_lactones	609.33	0	1	8	8(0.00325733)	3(0.128)	0(0.0263158)	0.000325836	1	6	multiple
aspergillicin_A	Organic_acids_and_derivatives:Peptidomimetics:Depsipeptides	740.411	6	13	4	8(0.00325733)	5(0.0075188)	3(0.0263158)	0.000675797	2.43733e-05	35	fungi
Sulfoquinovosyl_monoacylgycerol_5	Lipids_and_lipid-like_molecules:Glycerolipids:Glycosylglycerols	554.276	1	1	10	8(0.00325733)	5(0.0075188)	0(0.0263158)	2.38937e-09	0.00290599	0	other
Trichorzin_HA-3	Organic_Polymers:Polypeptides:None	1717.05	18	39	2	8(0.00325733)	4(0.0559211)	0(0.0263158)	2.74538e-05	0.00237279	0	fungi
halicylindroside_B4	Organic_oxygen_compounds:Organooxygen_compounds:Carbohydrates_and_carbohydrate_conjugates	858.691	2	5	10	8(0.00325733)	0(0.128)	0(0.0263158)	2.41398e-10	1	0	other
isomalyngamide_B	Organoheterocyclic_compounds:Pyrrolidines:N-acylpyrrolidines	540.297	2	6	6	8(0.00325733)	3(0.128)	0(0.0263158)	0.000444931	1.43917e-05	40	cyan
10S-Hydroxypheophytin_a;_(13S)-Hydroxyph	Organoheterocyclic_compounds:Tetrapyrroles_and_derivatives:Chlorins	886.561	2	3	6	8(0.00325733)	5(0.0075188)	0(0.0263158)	7.32291e-05	0.00599538	0	other
Antimycin-A0d	Benzenoids:Benzene_and_substituted_derivatives:Benzoic_acids_and_derivatives	562.289	4	5	7	8(0.00325733)	4(0.0559211)	0(0.0263158)	0.00658563	1	7	actino
cocosamide_A	Organic_acids_and_derivatives:Peptidomimetics:Depsipeptides	743.426	5	12	2	8(0.00325733)	8(0)	6(0)	2.38887e-09	5.85024e-10	3	cyan
Cycloheptamycin	Organic_acids_and_derivatives:Peptidomimetics:Depsipeptides	948.496	7	17	7	8(0.00325733)	6(0)	3(0.0263158)	8.60092e-08	0.000178206	0	actino
gallinamide_A	Organic_acids_and_derivatives:Peptidomimetics:Depsipeptides	592.384	4	10	5	8(0.00325733)	8(0)	5(0)	6.06409e-12	4.25562e-11	0	cyan
Dechlorosyringomycin_G	Organic_acids_and_derivatives:Peptidomimetics:Depsipeptides	1218.66	9	23	7	8(0.00325733)	6(0)	4(0)	0.000476982	0.14611	0	pseudomonas
majusculamide_A	Amino_acids:_peptides:_and_analogues	503.336	2	8	3	8(0.00325733)	4(0.0559211)	0(0.0263158)	0.000428656	0.00646133	62	cyan
verrucosidinol_acetate	Organoheterocyclic_compounds:Pyrans:Pyranones_and_derivatives	476.241	1	1	9	8(0.00325733)	4(0.0559211)	0(0.0263158)	1.0663e-06	1	20	fungi
Cyanopeptolin-C	Organic_acids_and_derivatives:Peptidomimetics:Depsipeptides	942.543	6	17	4	8(0.00325733)	5(0.0075188)	0(0.0263158)	7.17264e-05	0.00283711	0	cyan
(+)-(2S_3S_4R)-10-De-Ocarbamoyl-12-O-car	Organic_oxygen_compounds:Organooxygen_compounds:Carbohydrates_and_carbohydrate_conjugates	562.271	3	12	8	8(0.00325733)	3(0.128)	0(0.0263158)	0.00489397	1	0	actino
NK-04000P;_Epopromycin_A	Amino_acids:_peptides:_and_analogues	412.257	2	5	4	8(0.00325733)	4(0.0559211)	0(0.0263158)	0.000114684	0.0086804	84	actino
Polypeptin_B	Organic_acids_and_derivatives:Peptidomimetics:Depsipeptides	1114.71	9	21	3	8(0.00325733)	8(0)	4(0)	7.0486e-07	0.000133592	0	bacillus
Lactoferrin	Organic_acids_and_derivatives:Peptidomimetics:Hybrid_peptides	546.328	3	13	2	8(0.00325733)	3(0.128)	0(0.0263158)	0.00111972	1	0	other
renieroside_C5	Lipids_and_lipid-like_molecules:Fatty_Acyls:Fatty_acyl_glycosides	747.586	1	3	11	8(0.00325733)	3(0.128)	0(0.0263158)	9.38436e-05	1	0	other
Bacteriocin_ISK-1	Amino_acids:_peptides:_and_analogues	758.501	6	17	3	8(0.00325733)	3(0.128)	0(0.0263158)	0.00115672	1	0	other
heterosigma-glycolipid_III	Lipids_and_lipid-like_molecules:Glycerolipids:Glycosylglycerols	768.481	2	1	12	8(0.00325733)	5(0.0075188)	3(0.0263158)	8.05987e-05	0.00526677	4	other
none	Lipids_and_lipid-like_molecules:Fatty_Acyls:Fatty_amides	395.267	3	3	5	8(0.00325733)	4(0.0559211)	0(0.0263158)	3.06803e-05	1	0	other
Sporidesmolide_IV	Organic_acids_and_derivatives:Peptidomimetics:Depsipeptides	652.441	5	9	4	8(0.00325733)	5(0.0075188)	5(0)	1.02483e-05	1.99404e-07	0	fungi
halicylindroside_B1	Organic_oxygen_compounds:Organooxygen_compounds:Carbohydrates_and_carbohydrate_conjugates	830.66	2	5	10	8(0.00325733)	0(0.128)	0(0.0263158)	7.10119e-11	1	0	other
apratoxin_E	Organic_acids_and_derivatives:Peptidomimetics:Depsipeptides	795.46	4	10	4	8(0.00325733)	7(0)	0(0.0263158)	9.44236e-10	0.000857147	0	cyan
1_2-Diacyl-3-alpha-D-glucuronopyranosyl-	Lipids_and_lipid-like_molecules:Fatty_Acyls:Fatty_acyl_glycosides	688.476	2	1	12	8(0.00325733)	0(0.128)	0(0.0263158)	1.41322e-10	1	0	other
Uvaricin	Lipids_and_lipid-like_molecules:Fatty_Acyls:Fatty_alcohols	648.497	1	1	7	8(0.00325733)	0(0.128)	0(0.0263158)	7.46747e-06	0.00311788	0	other
Sphingofungin-E	Lipids_and_lipid-like_molecules:Fatty_Acyls:Fatty_acids_and_conjugates	403.257	0	2	6	8(0.00325733)	5(0.0075188)	0(0.0263158)	0.000100408	1	3	fungi
Verrucamide_A	Amino_acids:_peptides:_and_analogues	1414.84	13	34	5	8(0.00325733)	7(0)	4(0)	1.98911e-05	0.00125495	0	fungi
phakellistatin_16	Amino_acids:_peptides:_and_analogues	1036.5	8	21	5	8(0.00325733)	7(0)	4(0)	3.16174e-08	0.00100565	0	other
CPS;5-Acetamido-3_5_7_9-tetradeoxy-7-(	Organic_oxygen_compounds:Organooxygen_compounds:Carbohydrates_and_carbohydrate_conjugates	406.195	2	5	9	8(0.00325733)	3(0.128)	0(0.0263158)	4.70325e-06	1	0	other
actinoramide_B	Organic_acids_and_derivatives:Peptidomimetics:Hybrid_peptides	660.348	4	11	5	8(0.00325733)	4(0.0559211)	0(0.0263158)	1.00444e-06	0.0234022	0	actino
deacetylstylocheilamide	Organic_oxygen_compounds:Organooxygen_compounds:Carbonyl_compounds	465.265	1	4	4	8(0.00325733)	4(0.0559211)	0(0.0263158)	1.22195e-05	0.00303388	0	other
Hypsiziprenol-A8	Lipids_and_lipid-like_molecules:Prenol_lipids:Sesterterpenoids	652.564	0	1	7	8(0.00325733)	0(0.128)	0(0.0263158)	1.9911e-05	1	0	fungi
bengamide_A	Amino_acids:_peptides:_and_analogues	584.404	2	4	8	8(0.00325733)	3(0.128)	0(0.0263158)	0.000311992	1	0	other
Permetin-A;_Permycin-A;_NLF-II	Organic_acids_and_derivatives:Peptidomimetics:Depsipeptides	1100.7	9	21	3	8(0.00325733)	7(0)	3(0.0263158)	3.79981e-08	0.206402	0	bacillus
Actinomycin_F9;_Actinomycin_III;_Actinom	Organic_acids_and_derivatives:Peptidomimetics:Depsipeptides	1228.61	10	25	4	8(0.00325733)	3(0.128)	0(0.0263158)	0.00144018	0.116179	8	actino
veraguamide_I	Organic_acids_and_derivatives:Peptidomimetics:Depsipeptides	692.472	5	10	4	8(0.00325733)	5(0.0075188)	3(0.0263158)	9.88396e-06	0.000115055	0	cyan
mytilin_B	Amino_acids:_peptides:_and_analogues	347.145	0	4	8	8(0.00325733)	0(0.128)	0(0.0263158)	0.00258093	1	0	other
arenastatin_A	Organic_acids_and_derivatives:Peptidomimetics:Hybrid_peptides	606.294	3	4	7	8(0.00325733)	4(0.0559211)	0(0.0263158)	3.9489e-05	0.0166726	3	other
Microginin_91-B	Organic_acids_and_derivatives:Peptidomimetics:Hybrid_peptides	608.311	3	9	3	8(0.00325733)	3(0.128)	0(0.0263158)	0.000271551	0.0114018	0	cyan
compound_7	Phenylpropanoids_and_polyketides:Cinnamyl_alcohols:None	422.23	0	1	7	8(0.00325733)	3(0.128)	0(0.0263158)	0.000935285	1	0	fungi
Syringotoxin_B;_[Gly3]syringostatin_A;_P	Organic_acids_and_derivatives:Peptidomimetics:Depsipeptides	1135.55	9	20	8	8(0.00325733)	7(0)	4(0)	9.89066e-06	0.00027661	0	pseudomonas
Ustilagic_acid-A	Lipids_and_lipid-like_molecules:Saccharolipids:None	752.456	2	1	17	8(0.00325733)	6(0)	0(0.0263158)	2.94457e-09	1	0	fungi
none	Lipids_and_lipid-like_molecules:Sphingolipids:Glycosphingolipids	699.565	1	3	9	8(0.00325733)	4(0.0559211)	0(0.0263158)	4.04842e-06	1	0	other
Serinocyclin_A	Organic_acids_and_derivatives:Peptidomimetics:Hybrid_peptides	672.308	6	15	6	8(0.00325733)	7(0)	4(0)	2.10371e-08	0.000587473	0	fungi
LI-F07b	Organic_acids_and_derivatives:Peptidomimetics:Depsipeptides	972.601	6	16	4	8(0.00325733)	6(0)	0(0.0263158)	1.40084e-05	0.0793202	0	bacillus
gracilamide_B	Lipids_and_lipid-like_molecules:Sphingolipids:Ceramides	695.643	1	3	5	8(0.00325733)	0(0.128)	0(0.0263158)	0.000122428	1	2	other
2_3-Bis[(7Z_10Z)-Hexadecadienoyl]_monoga	Lipids_and_lipid-like_molecules:Glycerolipids:Glycosylglycerols	722.497	2	1	12	8(0.00325733)	4(0.0559211)	0(0.0263158)	0.00178886	1	0	other
methyl_diacetoxy-keto-eicosapentaenoate	Organic_acids_and_derivatives:Carboxylic_acids_and_derivatives:Dicarboxylic_acids_and_derivatives	418.236	2	1	7	8(0.00325733)	4(0.0559211)	0(0.0263158)	0.000125452	0.00476826	0	other
aflaquinolone_B	Organoheterocyclic_compounds:Quinolines_and_derivatives:Phenylquinolines	437.22	0	2	6	8(0.00325733)	3(0.128)	0(0.0263158)	4.58224e-06	1	15	fungi
ulongapeptin	Organic_acids_and_derivatives:Peptidomimetics:Depsipeptides	808.51	6	15	2	8(0.00325733)	7(0)	4(0)	6.19059e-08	0.000123444	0	cyan
Quinoxapeptin_C	Organic_acids_and_derivatives:Peptidomimetics:Depsipeptides	1312.51	9	24	12	8(0.00325733)	7(0)	0(0.0263158)	1.02739e-10	0.00990481	0	actino
2_11-Dideoxy-rhizoxin	Lipids_and_lipid-like_molecules:Prenol_lipids:Terpene_lactones	593.335	0	1	7	8(0.00325733)	0(0.128)	0(0.0263158)	0.00405618	0.00318746	6	fungi
petrosolic_acid	Lipids_and_lipid-like_molecules:Fatty_Acyls:Fatty_acids_and_conjugates	768.445	0	1	10	8(0.00325733)	6(0)	0(0.0263158)	2.08394e-06	1	0	other
A-1437-H;_Friulimicin_D	Amino_acids:_peptides:_and_analogues	1316.7	11	26	4	8(0.00325733)	7(0)	3(0.0263158)	1.05951e-07	0.00245637	0	actino
Aureobasidin-U2	Organic_acids_and_derivatives:Peptidomimetics:Depsipeptides	1072.66	8	19	3	8(0.00325733)	7(0)	3(0.0263158)	2.88706e-07	0.0166967	0	fungi
Anabaenopeptin-F	Amino_acids:_peptides:_and_analogues	850.47	6	18	3	7(0.00678733)	5(0.0075188)	3(0.0263158)	7.7797e-05	0.0593794	0	cyan
Acetyl-leucyl-isoleucyl-argininol	Amino_acids:_peptides:_and_analogues	428.311	3	10	2	7(0.00678733)	3(0.128)	0(0.0263158)	0.000472411	1	2	other
WF-10129	Amino_acids:_peptides:_and_analogues	424.185	1	5	5	7(0.00678733)	4(0.0559211)	0(0.0263158)	0.000326851	1	0	fungi
2-[(1-Oxohexadecyl)oxy]-3-[(1-oxo-15-oct	Lipids_and_lipid-like_molecules:Glycerolipids:Glycosylglycerols	820.537	2	1	11	7(0.00678733)	3(0.128)	0(0.0263158)	8.13693e-05	1	0	cyan
Compound_IV	Lipids_and_lipid-like_molecules:Fatty_Acyls:Fatty_acyl_glycosides	713.544	1	3	10	7(0.00678733)	3(0.128)	0(0.0263158)	0.000985619	1	6	fungi
Enkastine_II;_N-(1-Deoxyfructos-1-yl)-va	Amino_acids:_peptides:_and_analogues	394.159	1	5	8	7(0.00678733)	3(0.128)	0(0.0263158)	7.56128e-05	1	0	actino
lyngbyastatin_5	Organic_acids_and_derivatives:Peptidomimetics:Depsipeptides	1056.48	7	17	7	7(0.00678733)	5(0.0075188)	0(0.0263158)	1.24647e-06	0.0562977	0	cyan
Stravidin-S3;_MSD-235-S3	Amino_acids:_peptides:_and_analogues	323.221	1	6	2	7(0.00678733)	0(0.128)	0(0.0263158)	1.38316e-05	1	0	actino
MEL-SY16;6-O-Acetyl-2_3-di-O-alkanoyl-	Lipids_and_lipid-like_molecules:Saccharolipids:None	536.283	3	1	14	7(0.00678733)	3(0.128)	0(0.0263158)	7.17676e-05	1	0	other
Trichorzin_PA_VIII	Organic_Polymers:Polypeptides:None	1795.06	18	39	3	7(0.00678733)	5(0.0075188)	0(0.0263158)	1.08244e-06	0.0965744	0	fungi
Sphingolipid_B;N-(2-Hydroxyeicosyl)-2-	Lipids_and_lipid-like_molecules:Sphingolipids:Ceramides	627.58	1	3	5	7(0.00678733)	0(0.128)	0(0.0263158)	0.00216104	1	0	fungi
chrysogeside_C	Lipids_and_lipid-like_molecules:Fatty_Acyls:Fatty_acyl_glycosides	711.529	1	3	10	7(0.00678733)	5(0.0075188)	0(0.0263158)	0.0005778	1	6	fungi
[Asp(3)_ADMAdda(5)_Dhb(7)]Microcystin_Ht	Organic_acids_and_derivatives:Peptidomimetics:Hybrid_peptides	1072.52	7	17	6	7(0.00678733)	6(0)	0(0.0263158)	0.00121437	1	0	cyan
8-Zinniol_methyl_ether	Benzenoids:Benzene_and_substituted_derivatives:Benzylethers	280.167	0	1	8	7(0.00678733)	0(0.128)	0(0.0263158)	1.52825e-06	1	0	fungi
Negamycin	Amino_acids:_peptides:_and_analogues	248.148	0	6	3	7(0.00678733)	5(0.0075188)	0(0.0263158)	4.9599e-08	1	0	actino
3beta-Hydroxymethyl-3a-desmethylsimvasta	Organic_acids_and_derivatives:Hydroxy_acids_and_derivatives:Medium-chain_hydroxy_acids_and_derivatives	452.277	1	1	7	7(0.00678733)	3(0.128)	0(0.0263158)	0.00130949	1	4	other
bretonin_A	Benzenoids:Benzene_and_substituted_derivatives:Benzoic_acids_and_derivatives	374.209	1	1	7	7(0.00678733)	4(0.0559211)	0(0.0263158)	5.59537e-05	1	0	other
Kawaguchipeptin_B	Organic_Polymers:Polypeptides:None	1284.55	10	27	4	7(0.00678733)	4(0.0559211)	3(0.0263158)	0.000188558	1	0	cyan
Micropeptin_MZ771	Organic_acids_and_derivatives:Peptidomimetics:Depsipeptides	771.464	4	15	4	7(0.00678733)	7(0)	0(0.0263158)	1.97189e-07	0.00815188	0	cyan
E-64-c	Amino_acids:_peptides:_and_analogues	314.184	2	5	3	7(0.00678733)	3(0.128)	0(0.0263158)	0.00174912	1	0	fungi
LI-F03b;_Fusaricidin_D	Organic_acids_and_derivatives:Peptidomimetics:Depsipeptides	960.564	6	16	5	7(0.00678733)	4(0.0559211)	0(0.0263158)	4.82607e-05	1	10	bacillus
phakellistatin_13	Amino_acids:_peptides:_and_analogues	798.406	6	15	2	7(0.00678733)	5(0.0075188)	3(0.0263158)	2.04618e-05	0.00698409	0	other
Stenothricin_component_II	Organic_acids_and_derivatives:Peptidomimetics:Depsipeptides	1103.55	9	21	4	7(0.00678733)	6(0)	0(0.0263158)	6.72501e-05	0.100113	0	actino
stylissamide_E	Amino_acids:_peptides:_and_analogues	782.433	6	15	2	7(0.00678733)	6(0)	5(0)	1.86753e-05	0.000353096	3	other
Kojistatin_A	Organoheterocyclic_compounds:Epoxides:Oxirane_carboxylic_acids_and_derivatives	372.237	2	8	3	7(0.00678733)	4(0.0559211)	0(0.0263158)	6.66604e-06	1	0	fungi
Antimycin_A16	Benzenoids:Benzene_and_substituted_derivatives:Benzoic_acids_and_derivatives	576.305	4	5	7	7(0.00678733)	3(0.128)	0(0.0263158)	0.000267781	0.0111728	0	actino
Sarcinaxanthin_diglucoside;(2R_6S_2'R_	Lipids_and_lipid-like_molecules:Prenol_lipids:Triterpenoids	1028.66	0	1	15	7(0.00678733)	0(0.128)	0(0.0263158)	2.44507e-09	1	0	other
kahalalide_B	Organic_acids_and_derivatives:Peptidomimetics:Depsipeptides	877.459	7	14	4	7(0.00678733)	5(0.0075188)	3(0.0263158)	2.71738e-05	0.0469437	0	other
Cryptophycin-B	Organic_acids_and_derivatives:Peptidomimetics:Hybrid_peptides	620.31	3	4	7	7(0.00678733)	5(0.0075188)	0(0.0263158)	4.79752e-06	1	12	cyan
Streptocidin_A	Amino_acids:_peptides:_and_analogues	1274.68	9	24	2	7(0.00678733)	4(0.0559211)	4(0)	7.07617e-06	0.196523	0	actino
Nostophycin	Organic_acids_and_derivatives:Peptidomimetics:Hybrid_peptides	888.475	6	15	3	7(0.00678733)	6(0)	3(0.0263158)	5.54193e-07	1	0	cyan
callipeltin_A	Organic_acids_and_derivatives:Peptidomimetics:Depsipeptides	1504.86	10	30	9	7(0.00678733)	5(0.0075188)	0(0.0263158)	1.79255e-05	0.0992423	0	other
Trinactin;_S-3466-B	Phenylpropanoids_and_polyketides:Macrolides_and_analogues:None	778.487	3	1	12	7(0.00678733)	6(0)	4(0)	2.39742e-11	4.93009e-08	0	actino
stylissamide_A	Amino_acids:_peptides:_and_analogues	844.448	6	15	3	7(0.00678733)	5(0.0075188)	3(0.0263158)	5.24071e-07	0.00027626	0	other
palythine-serine	Amino_acids:_peptides:_and_analogues	274.116	0	3	7	7(0.00678733)	0(0.128)	0(0.0263158)	0.000633934	1	0	other
loloatin_A	Amino_acids:_peptides:_and_analogues	1272.62	9	22	4	7(0.00678733)	7(0)	5(0)	4.85366e-08	4.75636e-06	0	bacillus
Glycolipid_PF2;(2R)-2-O-(5_8_11_14-Eic	Lipids_and_lipid-like_molecules:Glycerolipids:Glycosylglycerols	540.33	1	1	11	7(0.00678733)	5(0.0075188)	0(0.0263158)	1.35864e-07	0.00351769	0	other
paecilocin_B	Organoheterocyclic_compounds:Isocoumarans:None	308.199	0	1	7	7(0.00678733)	3(0.128)	0(0.0263158)	7.8424e-10	1	0	other
Brunsvicamide_B	Amino_acids:_peptides:_and_analogues	858.5	6	16	2	7(0.00678733)	5(0.0075188)	3(0.0263158)	1.89944e-06	2.89406e-05	0	cyan
WSS_2221;Cyclo[(4R)-4-hydroxy-L-allois	Amino_acids:_peptides:_and_analogues	488.3	3	8	2	7(0.00678733)	5(0.0075188)	3(0.0263158)	3.87593e-06	0.0209704	45	fungi
tumonic_acid_I	Organic_acids_and_derivatives:Peptidomimetics:Depsipeptides	497.335	3	3	6	7(0.00678733)	7(0)	3(0.0263158)	1.49708e-07	1.96969e-07	0	cyan
IC-202-C;_IC-202C	Lipids_and_lipid-like_molecules:Fatty_Acyls:Fatty_amides	516.327	2	10	1	7(0.00678733)	7(0)	0(0.0263158)	2.82414e-10	0.0123775	0	other
Pseudobactin_A;	Amino_acids:_peptides:_and_analogues	990.441	7	20	6	7(0.00678733)	3(0.128)	0(0.0263158)	7.74091e-05	0.000653236	0	pseudomonas
(2S_3S)-3_6-Dihydro-6-oxo-2-[(1E)-2-{(4S	Organoheterocyclic_compounds:Pyrans:Pyranones_and_derivatives	336.157	1	1	7	7(0.00678733)	3(0.128)	0(0.0263158)	5.92716e-05	1	0	fungi
none	Lipids_and_lipid-like_molecules:Fatty_Acyls:Fatty_alcohol_esters	386.173	3	1	7	7(0.00678733)	3(0.128)	0(0.0263158)	3.43772e-05	1	0	other
Antimycin-A0a	Benzenoids:Benzene_and_substituted_derivatives:Benzoic_acids_and_derivatives	562.289	4	5	7	7(0.00678733)	3(0.128)	0(0.0263158)	0.00276173	1	0	actino
Thielavin_L	Phenylpropanoids_and_polyketides:Depsides_and_depsidones:None	626.236	3	1	14	7(0.00678733)	4(0.0559211)	0(0.0263158)	1.29031e-07	0.00713167	0	fungi
CJ-13102	Lipids_and_lipid-like_molecules:Fatty_Acyls:Fatty_alcohol_esters	462.262	1	1	8	7(0.00678733)	4(0.0559211)	0(0.0263158)	0.000114948	1	0	fungi
none	Lipids_and_lipid-like_molecules:Sphingolipids:Glycosphingolipids	779.628	1	3	9	7(0.00678733)	4(0.0559211)	0(0.0263158)	7.60345e-05	1	0	other
Phepropeptin_B	Amino_acids:_peptides:_and_analogues	716.426	5	12	1	7(0.00678733)	6(0)	5(0)	2.21227e-09	4.10528e-07	0	actino
veraguamide_J	Organic_acids_and_derivatives:Peptidomimetics:Depsipeptides	678.457	5	10	4	7(0.00678733)	6(0)	4(0)	6.33253e-08	1.10514e-08	0	cyan
Oscillaginin_A	Organic_acids_and_derivatives:Peptidomimetics:Hybrid_peptides	614.308	3	9	5	7(0.00678733)	3(0.128)	0(0.0263158)	0.000999349	1	0	cyan
Lycoperdinoside_B	Lipids_and_lipid-like_molecules:Prenol_lipids:Terpene_glycosides	786.492	0	1	13	7(0.00678733)	4(0.0559211)	0(0.0263158)	0.000230952	1	0	actino
none	Lipids_and_lipid-like_molecules:Glycerolipids:Monoradylglycerols	394.272	1	1	7	7(0.00678733)	3(0.128)	0(0.0263158)	4.86029e-05	0.0030757	0	other
zosterondiol_B	Lipids_and_lipid-like_molecules:Prenol_lipids:Diterpenoids	470.303	0	1	7	7(0.00678733)	4(0.0559211)	0(0.0263158)	1.48838e-06	1	0	other
Tethyltetronic_acid_704-V	Lipids_and_lipid-like_molecules:Glycerolipids:Glycerol_ethers	368.184	0	1	8	7(0.00678733)	3(0.128)	0(0.0263158)	6.53296e-05	1	0	fungi
Antimycin-A2B	Benzenoids:Benzene_and_substituted_derivatives:Benzoic_acids_and_derivatives	534.258	4	5	7	7(0.00678733)	3(0.128)	0(0.0263158)	0.000100825	0.0104344	0	actino
F-16438_B	Lipids_and_lipid-like_molecules:Fatty_Acyls:Fatty_acyl_glycosides	816.414	2	1	17	7(0.00678733)	4(0.0559211)	0(0.0263158)	5.27218e-08	1	0	fungi
homophymine_A1	Organic_acids_and_derivatives:Peptidomimetics:Depsipeptides	1596.93	11	28	9	7(0.00678733)	6(0)	3(0.0263158)	4.76609e-05	0.133219	0	other
Erythrochelin	Amino_acids:_peptides:_and_analogues	603.286	3	14	2	7(0.00678733)	3(0.128)	0(0.0263158)	0.00123222	1	0	other
Tolybyssidin_A	Organic_Polymers:Polypeptides:None	1464.87	13	29	5	7(0.00678733)	6(0)	4(0)	2.01147e-05	0.0399751	0	cyan
antillatoxin	Organic_acids_and_derivatives:Peptidomimetics:Depsipeptides	503.336	3	7	2	7(0.00678733)	7(0)	0(0.0263158)	6.1094e-08	0.0200039	3	cyan
Microginin_51-B	Organic_acids_and_derivatives:Peptidomimetics:Hybrid_peptides	930.51	5	15	6	7(0.00678733)	4(0.0559211)	0(0.0263158)	2.54481e-06	0.030649	50	cyan
malyngamide_M	Benzenoids:Phenols:Cresols	449.27	1	4	4	7(0.00678733)	4(0.0559211)	0(0.0263158)	1.76012e-05	0.00328459	70	cyan
triol_glucoside	Lipids_and_lipid-like_molecules:Fatty_Acyls:Fatty_acyl_glycosides	576.46	0	1	10	7(0.00678733)	3(0.128)	0(0.0263158)	0.00024621	1	0	cyan
Myxoxanthophyll;_Myxol_2'-rhamnoside;_2'	Lipids_and_lipid-like_molecules:Prenol_lipids:Tetraterpenoids	730.481	0	1	9	7(0.00678733)	3(0.128)	0(0.0263158)	1.02656e-06	1	0	other
lagunamide_B	Organic_acids_and_derivatives:Peptidomimetics:Depsipeptides	839.504	6	13	5	7(0.00678733)	6(0)	0(0.0263158)	0.00310562	0.0711879	33	cyan
Fumonisin-C1	Organic_acids_and_derivatives:Carboxylic_acids_and_derivatives:Hexacarboxylic_acids_and_derivatives	707.373	2	2	12	7(0.00678733)	3(0.128)	0(0.0263158)	0.000185736	1	10	fungi
sanguinamide_A	Amino_acids:_peptides:_and_analogues	721.362	5	12	1	7(0.00678733)	4(0.0559211)	0(0.0263158)	0.000181669	0.0618011	4	other
57-normajusculamide_C	Organic_acids_and_derivatives:Peptidomimetics:Depsipeptides	970.574	8	19	4	7(0.00678733)	7(0)	4(0)	2.09329e-07	0.00113068	0	cyan
Laxaphycin_D	Amino_acids:_peptides:_and_analogues	1366.81	11	27	6	7(0.00678733)	6(0)	3(0.0263158)	3.80352e-05	0.0437424	0	cyan
BU-4224-V-B1	Lipids_and_lipid-like_molecules:Fatty_Acyls:Fatty_acyl_glycosides	1677.02	1	1	41	7(0.00678733)	4(0.0559211)	0(0.0263158)	8.05286e-06	1	0	other
Homosekikaic_acid	Phenylpropanoids_and_polyketides:Depsides_and_depsidones:None	446.194	1	1	10	7(0.00678733)	0(0.128)	0(0.0263158)	1.87767e-05	1	0	other
Pteratide_I	Organic_acids_and_derivatives:Peptidomimetics:Depsipeptides	986.584	8	21	2	7(0.00678733)	7(0)	3(0.0263158)	7.0026e-07	0.0155834	0	fungi
serinolamide_A	Lipids_and_lipid-like_molecules:Fatty_Acyls:Fatty_amides	383.34	1	4	4	7(0.00678733)	5(0.0075188)	0(0.0263158)	5.37456e-07	0.00361699	0	cyan
Anziacic_acid	Phenylpropanoids_and_polyketides:Depsides_and_depsidones:None	430.199	1	1	7	7(0.00678733)	3(0.128)	0(0.0263158)	0.00115042	0.00345289	0	other
thraustochytroside_A	Lipids_and_lipid-like_molecules:Sphingolipids:Glycosphingolipids	709.549	1	3	9	7(0.00678733)	3(0.128)	0(0.0263158)	0.000148751	1	0	other
Esterastin	Amino_acids:_peptides:_and_analogues	506.336	2	4	4	7(0.00678733)	3(0.128)	0(0.0263158)	2.40082e-06	1	0	actino
discokiolide-A	Organic_acids_and_derivatives:Peptidomimetics:Depsipeptides	1028.52	6	15	6	7(0.00678733)	4(0.0559211)	3(0.0263158)	0.000165029	0.00643629	0	other
LL-AC-541-beta;_Deformimino-AC-541-a	Amino_acids:_peptides:_and_analogues	445.192	2	11	7	7(0.00678733)	3(0.128)	0(0.0263158)	1.99456e-05	1	0	actino
monogalactosyl_2_3'-diacyl_glycerol	Lipids_and_lipid-like_molecules:Glycerolipids:Glycosylglycerols	766.466	2	1	12	7(0.00678733)	3(0.128)	0(0.0263158)	6.79648e-05	0.0065713	4	other
Amastatin_B1	Organic_acids_and_derivatives:Peptidomimetics:Hybrid_peptides	487.301	3	9	3	7(0.00678733)	3(0.128)	0(0.0263158)	0.000310838	1	0	actino
Vioprolide-C	Organic_acids_and_derivatives:Peptidomimetics:Depsipeptides	848.41	7	15	4	7(0.00678733)	6(0)	4(0)	7.58727e-08	0.00516416	0	other
JBIR-81	Amino_acids:_peptides:_and_analogues	426.263	3	9	1	7(0.00678733)	4(0.0559211)	0(0.0263158)	0.000160347	1	0	fungi
Trichodepsipeptide_B	Organic_acids_and_derivatives:Peptidomimetics:Depsipeptides	674.389	5	9	5	7(0.00678733)	7(0)	3(0.0263158)	5.68614e-08	2.85997e-05	0	fungi
carmaphycin_B	Amino_acids:_peptides:_and_analogues	531.298	3	7	2	7(0.00678733)	5(0.0075188)	4(0)	2.43096e-06	1.30031e-06	0	cyan
Thermobiszeaxanthin-13-15	Lipids_and_lipid-like_molecules:Prenol_lipids:Tetraterpenoids	1312.93	2	1	17	7(0.00678733)	3(0.128)	0(0.0263158)	0.000219221	1	0	other
Clavariopsin_B	Organic_acids_and_derivatives:Peptidomimetics:Depsipeptides	1139.68	9	22	5	7(0.00678733)	7(0)	0(0.0263158)	9.08023e-05	0.0341807	0	fungi
Mer-N5075-A	Amino_acids:_peptides:_and_analogues	597.327	4	12	3	7(0.00678733)	3(0.128)	0(0.0263158)	0.0002348	1	0	actino
synechobactin_B	Lipids_and_lipid-like_molecules:Fatty_Acyls:Fatty_acids_and_conjugates	532.311	2	9	3	7(0.00678733)	3(0.128)	0(0.0263158)	4.4462e-06	0.00852713	0	cyan
discokiolide-B	Organic_acids_and_derivatives:Peptidomimetics:Depsipeptides	1040.52	6	15	6	7(0.00678733)	5(0.0075188)	0(0.0263158)	0.000321823	1	0	other
Crocetin_monogentiobiosyl_ester;_Gentiob	Lipids_and_lipid-like_molecules:Prenol_lipids:Diterpenoids	652.273	1	1	15	7(0.00678733)	4(0.0559211)	0(0.0263158)	2.50337e-07	1	0	other
Scytonemide_A	Amino_acids:_peptides:_and_analogues	744.417	5	14	3	7(0.00678733)	6(0)	3(0.0263158)	6.57529e-06	0.00435865	0	cyan
Hericene-B	Lipids_and_lipid-like_molecules:Prenol_lipids:Monoterpenoids	584.444	1	1	7	7(0.00678733)	5(0.0075188)	0(0.0263158)	1.07627e-05	1	0	fungi
Icosalide_A1	Organic_acids_and_derivatives:Peptidomimetics:Depsipeptides	712.462	5	8	6	7(0.00678733)	5(0.0075188)	3(0.0263158)	7.67788e-05	0.00023541	0	other
grassypeptolide	Organic_acids_and_derivatives:Peptidomimetics:Depsipeptides	1101.54	7	17	3	7(0.00678733)	6(0)	4(0)	2.41253e-07	0.00645825	0	cyan
2-(7Z_10Z)-Hexadecadienoyl-3-(7Z_10Z_13Z	Lipids_and_lipid-like_molecules:Glycerolipids:Glycosylglycerols	720.481	2	1	12	7(0.00678733)	5(0.0075188)	0(0.0263158)	7.19272e-05	1	0	other
Streptocidin_D	Amino_acids:_peptides:_and_analogues	1258.69	9	24	1	7(0.00678733)	7(0)	0(0.0263158)	1.10174e-07	0.205558	0	actino
fulvyne_A	Lipids_and_lipid-like_molecules:Fatty_Acyls:Fatty_acids_and_conjugates	828.502	0	1	11	7(0.00678733)	5(0.0075188)	0(0.0263158)	7.77983e-08	1	0	other
NK-04000Q;_Epopromycin_B	Amino_acids:_peptides:_and_analogues	414.273	2	5	4	7(0.00678733)	0(0.128)	0(0.0263158)	0.001367	1	0	actino
Epidermidin	Organic_Polymers:Polypeptides:None	1099.56	10	26	5	7(0.00678733)	7(0)	0(0.0263158)	0.000354514	1	48	other
unguisin_E	Organic_acids_and_derivatives:Peptidomimetics:Hybrid_peptides	772.427	6	15	1	7(0.00678733)	7(0)	3(0.0263158)	2.20616e-09	0.000189871	0	fungi
hymenamide_K	Amino_acids:_peptides:_and_analogues	1006.49	7	18	3	7(0.00678733)	5(0.0075188)	3(0.0263158)	2.38218e-05	0.0115221	10	other
TMC-96	Amino_acids:_peptides:_and_analogues	372.226	2	5	4	7(0.00678733)	3(0.128)	0(0.0263158)	4.94074e-05	0.00503468	0	other
Sch_486058	Organic_Polymers:Polypeptides:None	1530.76	13	34	5	7(0.00678733)	6(0)	0(0.0263158)	4.46995e-05	0.333755	58	actino
Topostin_D2;_D-654;_WB-3559-D	Amino_acids:_peptides:_and_analogues	654.518	3	5	5	7(0.00678733)	3(0.128)	0(0.0263158)	8.79805e-05	1	0	other
Antrimycin_Av	Amino_acids:_peptides:_and_analogues	671.324	5	14	5	7(0.00678733)	3(0.128)	0(0.0263158)	0.000373127	0.0140868	0	actino
compound_3	Lipids_and_lipid-like_molecules:Prenol_lipids:Terpene_glycosides	500.314	1	1	8	7(0.00678733)	4(0.0559211)	0(0.0263158)	1.85516e-05	1	0	other
Puwainaphycin_D	Amino_acids:_peptides:_and_analogues	1224.69	9	23	5	7(0.00678733)	5(0.0075188)	3(0.0263158)	0.000116049	0.197166	62	cyan
Istamycin_Co;_Deglycylistamycin_C	Organic_oxygen_compounds:Organooxygen_compounds:Carbohydrates_and_carbohydrate_conjugates	346.258	0	7	7	7(0.00678733)	4(0.0559211)	0(0.0263158)	1.4015e-06	1	0	actino
hymenamide_F	Amino_acids:_peptides:_and_analogues	764.437	6	17	1	7(0.00678733)	6(0)	4(0)	1.80366e-07	0.00410696	0	other
Lycogaride_F	Lipids_and_lipid-like_molecules:Glycerolipids:Diradylglycerols	628.34	2	1	8	7(0.00678733)	5(0.0075188)	0(0.0263158)	1.86572e-09	1	0	actino
8'-acetoxyrietone	Lipids_and_lipid-like_molecules:Prenol_lipids:Sesquiterpenoids	458.23	2	1	7	7(0.00678733)	4(0.0559211)	0(0.0263158)	0.00361952	1	2	other
dihydrocaulerpenyne_linoleic_acid_methyl	Lipids_and_lipid-like_molecules:Fatty_Acyls:Fatty_acid_esters	596.408	3	1	7	7(0.00678733)	4(0.0559211)	0(0.0263158)	9.07776e-07	0.0116746	0	other
1-O-Pentadecanoyl-3-0-(6'-sulfo-a-D-quin	Lipids_and_lipid-like_molecules:Glycerolipids:Glycosylglycerols	542.276	1	1	10	7(0.00678733)	7(0)	0(0.0263158)	9.69239e-14	1	0	other
Mycoplanecin_D	Organic_acids_and_derivatives:Peptidomimetics:Depsipeptides	1196.78	10	24	2	7(0.00678733)	4(0.0559211)	0(0.0263158)	0.00288273	0.154597	0	actino
salaramide_A	Amino_acids:_peptides:_and_analogues	373.246	2	3	5	7(0.00678733)	3(0.128)	0(0.0263158)	2.23136e-05	0.00934016	25	other
35-(O-beta-Galacturonopyranosyl)-bacteri	Lipids_and_lipid-like_molecules:Prenol_lipids:Hopanoids	722.497	0	1	11	7(0.00678733)	3(0.128)	0(0.0263158)	1.74925e-05	1	0	cyan
bengamide_E	Amino_acids:_peptides:_and_analogues	358.21	1	4	6	7(0.00678733)	5(0.0075188)	0(0.0263158)	1.74147e-07	1	0	other
Destruxin-E_diol;_SB-285968	Organic_acids_and_derivatives:Peptidomimetics:Depsipeptides	611.353	5	12	4	7(0.00678733)	4(0.0559211)	0(0.0263158)	0.00165852	1	0	fungi
virenamide_D	Amino_acids:_peptides:_and_analogues	470.272	2	7	1	7(0.00678733)	6(0)	3(0.0263158)	3.80923e-09	8.68264e-07	2	other
bengamide_P	Amino_acids:_peptides:_and_analogues	568.409	2	4	7	7(0.00678733)	4(0.0559211)	0(0.0263158)	1.2536e-05	0.00850506	0	other
dolastatin_G	Organic_acids_and_derivatives:Peptidomimetics:Depsipeptides	1072.7	7	16	9	7(0.00678733)	7(0)	3(0.0263158)	2.14837e-07	1	0	cyan
Enterocin_P	Organic_Polymers:Polypeptides:None	1616.74	14	37	6	7(0.00678733)	4(0.0559211)	0(0.0263158)	1.48716e-05	0.00351695	0	other
Trichodepsipeptide_A	Organic_acids_and_derivatives:Peptidomimetics:Depsipeptides	688.405	5	9	5	7(0.00678733)	7(0)	3(0.0263158)	4.17115e-05	0.0499198	13	fungi
Ngercheumicin_C	Organic_acids_and_derivatives:Peptidomimetics:Depsipeptides	628.42	4	8	2	7(0.00678733)	6(0)	3(0.0263158)	1.84196e-07	2.61983e-06	3	other
2-O-(9-Octadecenoyl)-3-O-(5_8_11_14-eico	Lipids_and_lipid-like_molecules:Glycerolipids:Glycosylglycerols	804.575	2	1	12	7(0.00678733)	5(0.0075188)	0(0.0263158)	9.36823e-06	0.00411216	0	other
FK-565	Amino_acids:_peptides:_and_analogues	503.259	3	9	4	7(0.00678733)	4(0.0559211)	0(0.0263158)	2.64216e-05	0.00966032	0	other
7_8(or_7'_8')-Dihydrodecaprenoxanthin_mo	Lipids_and_lipid-like_molecules:Prenol_lipids:Tetraterpenoids	868.622	0	1	9	7(0.00678733)	3(0.128)	0(0.0263158)	2.02369e-05	1	0	other
Grividomycin_I	Organic_acids_and_derivatives:Peptidomimetics:Depsipeptides	864.438	7	17	4	7(0.00678733)	5(0.0075188)	3(0.0263158)	0.000145181	0.00198921	0	actino
8-Zinniol_acetate	Benzenoids:Benzene_and_substituted_derivatives:Benzyloxycarbonyls	308.162	1	1	8	7(0.00678733)	3(0.128)	0(0.0263158)	6.66955e-05	1	0	fungi
Brunsvicamide_C	Amino_acids:_peptides:_and_analogues	876.475	7	17	2	7(0.00678733)	5(0.0075188)	3(0.0263158)	3.42724e-06	0.000139668	0	cyan
Colicin_ECL12	Amino_acids:_peptides:_and_analogues	982.495	8	19	3	7(0.00678733)	5(0.0075188)	0(0.0263158)	2.54649e-07	0.00225719	0	other
linckoside_F	Lipids_and_lipid-like_molecules:Steroids_and_steroid_derivatives:Ergostane_steroids	624.387	0	1	13	7(0.00678733)	4(0.0559211)	0(0.0263158)	2.40063e-05	1	0	other
Cyanopeptolin_S	Organic_acids_and_derivatives:Peptidomimetics:Depsipeptides	925.422	5	16	5	7(0.00678733)	4(0.0559211)	0(0.0263158)	0.00279977	1	13	cyan
moluccensin_D	Lipids_and_lipid-like_molecules:Prenol_lipids:Triterpenoids	670.299	3	1	11	7(0.00678733)	0(0.128)	0(0.0263158)	0.000282188	0.0090667	0	other
Microcystin-RA	Organic_acids_and_derivatives:Peptidomimetics:Hybrid_peptides	952.502	6	18	5	7(0.00678733)	6(0)	0(0.0263158)	1.13173e-07	0.0869889	0	cyan
Loxistatin	Amino_acids:_peptides:_and_analogues	342.215	3	5	4	7(0.00678733)	4(0.0559211)	0(0.0263158)	1.18928e-06	0.0104904	0	fungi
Cryptophycin-A;_Cryptophycin_1	Organic_acids_and_derivatives:Peptidomimetics:Hybrid_peptides	654.271	3	4	7	7(0.00678733)	4(0.0559211)	0(0.0263158)	1.08476e-05	1	0	cyan
Trichotoxin_A-50_T5D1	Organic_Polymers:Polypeptides:None	1672.99	18	39	1	7(0.00678733)	5(0.0075188)	3(0.0263158)	2.09162e-06	0.0875832	0	fungi
neurosporaxanthin_Â§-D-glucopyranoside	Lipids_and_lipid-like_molecules:Prenol_lipids:Sesquaterpenoids	660.403	1	1	8	7(0.00678733)	3(0.128)	0(0.0263158)	1.3334e-09	1	0	other
fulvellic_acid_ester	Lipids_and_lipid-like_molecules:Fatty_Acyls:Fatty_aldehydes	462.298	0	1	7	7(0.00678733)	4(0.0559211)	0(0.0263158)	0.000347669	1	0	other
(D-Ser1_ADMAdda)MC-LR	Organic_acids_and_derivatives:Peptidomimetics:Hybrid_peptides	1038.54	7	18	6	7(0.00678733)	4(0.0559211)	0(0.0263158)	8.4985e-05	1	0	cyan
Subconfluentic_acid	Phenylpropanoids_and_polyketides:Depsides_and_depsidones:None	472.21	1	1	9	7(0.00678733)	4(0.0559211)	0(0.0263158)	3.63552e-08	5.87225e-05	0	cyan
Ornibactin_C6	Amino_acids:_peptides:_and_analogues	708.365	4	15	5	7(0.00678733)	5(0.0075188)	0(0.0263158)	1.04769e-07	0.019905	0	pseudomonas
Sch-217048	Organic_acids_and_derivatives:Peptidomimetics:Depsipeptides	1136.65	9	22	3	7(0.00678733)	6(0)	5(0)	7.75422e-06	0.191285	0	fungi
A-54556_H	Organic_acids_and_derivatives:Peptidomimetics:Depsipeptides	708.348	6	13	3	7(0.00678733)	6(0)	3(0.0263158)	1.90421e-09	0.0591661	0	actino
bengamide_F	Amino_acids:_peptides:_and_analogues	372.226	1	5	6	7(0.00678733)	3(0.128)	0(0.0263158)	6.41682e-05	1	0	other
Cryptophycin_46	Organic_acids_and_derivatives:Peptidomimetics:Hybrid_peptides	636.297	2	4	4	7(0.00678733)	4(0.0559211)	0(0.0263158)	1.08394e-05	0.00909491	0	cyan
Scytonemin_A	Organic_acids_and_derivatives:Peptidomimetics:Hybrid_peptides	1462.76	12	24	10	7(0.00678733)	6(0)	0(0.0263158)	7.68863e-06	0.0346865	0	cyan
Lipopeptin-A;_AC-69	Organic_acids_and_derivatives:Peptidomimetics:Depsipeptides	1176.59	8	20	7	7(0.00678733)	6(0)	0(0.0263158)	7.28073e-07	1	0	actino
none	Lipids_and_lipid-like_molecules:Glycerolipids:Glycosylglycerols	744.481	2	1	12	7(0.00678733)	5(0.0075188)	0(0.0263158)	8.90059e-06	0.00697813	32	other
Bacillomycin_L1;_Landy_substance	Organic_acids_and_derivatives:Peptidomimetics:Hybrid_peptides	1021.5	7	17	7	7(0.00678733)	4(0.0559211)	0(0.0263158)	0.000434375	0.010596	0	bacillus
aspergillicin_D	Organic_acids_and_derivatives:Peptidomimetics:Depsipeptides	696.385	6	12	2	7(0.00678733)	6(0)	3(0.0263158)	2.56054e-05	1	0	fungi
Destruxin_chlace	Organic_acids_and_derivatives:Peptidomimetics:Depsipeptides	671.33	6	12	4	7(0.00678733)	6(0)	0(0.0263158)	8.63749e-05	0.0514401	58	fungi
dihydrocaulerpenyne_myristic_acid_methyl	Lipids_and_lipid-like_molecules:Fatty_Acyls:Fatty_acid_esters	544.376	3	1	7	7(0.00678733)	5(0.0075188)	0(0.0263158)	0.000265554	1	0	other
(4E_8E)-N-D-2'-Hydroxypalmitoyl-1-O-beta	Lipids_and_lipid-like_molecules:Sphingolipids:Glycosphingolipids	727.56	1	3	10	7(0.00678733)	0(0.128)	0(0.0263158)	0.00358772	1	0	fungi
none	Amino_acids:_peptides:_and_analogues	394.258	3	8	1	7(0.00678733)	4(0.0559211)	0(0.0263158)	2.00364e-05	0.000460953	0	pseudomonas
Peptide	Organic_Polymers:Polypeptides:None	1300.59	10	25	5	7(0.00678733)	4(0.0559211)	0(0.0263158)	1.07518e-05	1	0	fungi
cyanolide_A	Phenylpropanoids_and_polyketides:Macrolides_and_analogues:None	832.482	1	1	24	7(0.00678733)	3(0.128)	0(0.0263158)	5.8639e-07	1	0	cyan
Penicilazaphilone_A	Organoheterocyclic_compounds:Azaphilones:None	392.22	0	1	7	7(0.00678733)	4(0.0559211)	0(0.0263158)	7.43165e-08	1	0	fungi
trungapeptin_B	Organic_acids_and_derivatives:Peptidomimetics:Depsipeptides	724.441	5	9	4	7(0.00678733)	5(0.0075188)	3(0.0263158)	0.000567473	0.000976849	50	cyan
Glycinocin_D	Amino_acids:_peptides:_and_analogues	1218.61	11	24	5	6(0.00736377)	6(0)	3(0.0263158)	3.53136e-06	0.242444	6	actino
Lavendothricin_A	Organic_oxygen_compounds:Organooxygen_compounds:Carbohydrates_and_carbohydrate_conjugates	1142.72	7	26	7	6(0.00736377)	0(0.128)	0(0.0263158)	5.99022e-05	1	0	other
Planktocyclin;_cyclo(Pro-Gly-Leu-Val-Met	Amino_acids:_peptides:_and_analogues	800.425	7	16	1	6(0.00736377)	6(0)	4(0)	8.10607e-06	0.0140225	0	cyan
norsarcotride_A	Lipids_and_lipid-like_molecules:Glycerolipids:Glycerol_ethers	448.34	0	1	10	6(0.00736377)	4(0.0559211)	0(0.0263158)	9.86364e-05	1	0	other
Neoatroviridin_A	Organic_Polymers:Polypeptides:None	1731.07	18	39	2	6(0.00736377)	4(0.0559211)	0(0.0263158)	0.000106663	0.0779766	0	fungi
Anabaenopeptin-C	Amino_acids:_peptides:_and_analogues	808.448	6	16	3	6(0.00736377)	5(0.0075188)	0(0.0263158)	2.28348e-05	0.000765115	0	cyan
Hirsutatin_A	Organic_acids_and_derivatives:Peptidomimetics:Depsipeptides	676.368	5	9	6	6(0.00736377)	4(0.0559211)	3(0.0263158)	0.00012745	1	0	fungi
Fattiviracin_FV-9	Lipids_and_lipid-like_molecules:Saccharolipids:None	1444.89	1	1	32	6(0.00736377)	3(0.128)	0(0.0263158)	3.36562e-05	8.02867e-06	0	actino
4_6_8_10_12_14_16_18_20_22-Decamethoxy-1	Organic_oxygen_compounds:Organooxygen_compounds:Ethers	678.528	0	1	21	6(0.00736377)	3(0.128)	0(0.0263158)	0.00046216	1	0	cyan
Mycolactone_F	Lipids_and_lipid-like_molecules:Prenol_lipids:Terpene_lactones	700.491	1	1	8	6(0.00736377)	3(0.128)	0(0.0263158)	0.000210625	1	0	other
Sordarin;_SL-2266	Lipids_and_lipid-like_molecules:Prenol_lipids:Terpene_glycosides	492.272	0	1	9	6(0.00736377)	3(0.128)	0(0.0263158)	2.79736e-05	1	2	fungi
1-O-palmitoyl-O-galactopyranosylglycerol	Lipids_and_lipid-like_molecules:Glycerolipids:Glycosylglycerols	492.33	1	1	11	6(0.00736377)	6(0)	0(0.0263158)	2.59651e-09	0.00362825	31	cyan
Clerocidin;_PR_1350;	Lipids_and_lipid-like_molecules:Prenol_lipids:Diterpenoids	696.387	0	1	10	6(0.00736377)	6(0)	0(0.0263158)	5.03203e-16	1	0	fungi
Pterulamide_V	Amino_acids:_peptides:_and_analogues	700.489	6	17	1	6(0.00736377)	3(0.128)	0(0.0263158)	5.59445e-05	1	0	fungi
arenamide_B	Organic_acids_and_derivatives:Peptidomimetics:Depsipeptides	643.394	5	10	2	6(0.00736377)	6(0)	3(0.0263158)	4.65098e-06	0.000214595	0	actino
none	Lipids_and_lipid-like_molecules:Glycerolipids:Glycosylglycerols	756.575	2	1	12	6(0.00736377)	3(0.128)	0(0.0263158)	0.000147987	0.00436404	0	other
Thailandamide	Lipids_and_lipid-like_molecules:Fatty_Acyls:Fatty_acids_and_conjugates	717.424	1	3	7	6(0.00736377)	4(0.0559211)	0(0.0263158)	0.00176804	3.32147e-05	0	other
antanapeptin_A	Organic_acids_and_derivatives:Peptidomimetics:Depsipeptides	736.441	5	10	4	6(0.00736377)	4(0.0559211)	3(0.0263158)	0.000175515	0.00537721	0	cyan
turbostatin_2	Lipids_and_lipid-like_molecules:Fatty_Acyls:Fatty_acyl_glycosides	699.565	1	3	9	6(0.00736377)	4(0.0559211)	0(0.0263158)	1.03273e-05	1	0	other
Sulfonoquinovosyl_dipalmitoyl_glyceride;	Lipids_and_lipid-like_molecules:Glycerolipids:Glycosylglycerols	794.521	2	1	11	6(0.00736377)	3(0.128)	0(0.0263158)	0.00508343	1	76	cyan
antanapeptin_D	Organic_acids_and_derivatives:Peptidomimetics:Depsipeptides	722.425	5	10	4	6(0.00736377)	5(0.0075188)	4(0)	4.37262e-06	4.41712e-07	0	cyan
Hirsutellide_A	Organic_acids_and_derivatives:Peptidomimetics:Depsipeptides	664.347	5	10	4	6(0.00736377)	3(0.128)	0(0.0263158)	0.00927205	1	0	fungi
Gratisin;_Gratizin	Amino_acids:_peptides:_and_analogues	1466.83	11	26	3	6(0.00736377)	5(0.0075188)	3(0.0263158)	8.30417e-05	0.012515	35	bacillus
N-Deoxyschizokinen	Lipids_and_lipid-like_molecules:Fatty_Acyls:Fatty_acids_and_conjugates	404.191	3	9	3	6(0.00736377)	4(0.0559211)	0(0.0263158)	0.00100912	0.00626337	0	bacillus
fijimycin_C	Organic_acids_and_derivatives:Peptidomimetics:Depsipeptides	894.449	7	17	5	6(0.00736377)	5(0.0075188)	3(0.0263158)	0.000910845	0.058186	0	actino
Pholipeptin	Organic_Polymers:Polypeptides:None	1353.8	11	22	7	6(0.00736377)	0(0.128)	0(0.0263158)	0.000597563	0.189861	0	pseudomonas
Isariin_E	Organic_acids_and_derivatives:Peptidomimetics:Depsipeptides	553.348	5	10	2	6(0.00736377)	5(0.0075188)	0(0.0263158)	8.43763e-05	1	0	fungi
certonardoside_I2	Lipids_and_lipid-like_molecules:Steroids_and_steroid_derivatives:Stigmastanes_and_derivatives	658.429	0	1	14	6(0.00736377)	4(0.0559211)	0(0.0263158)	1.98588e-06	1	3	other
[Mser7]Microcystin-LR	Organic_acids_and_derivatives:Peptidomimetics:Hybrid_peptides	1012.56	6	18	6	6(0.00736377)	5(0.0075188)	0(0.0263158)	0.00131238	1	0	cyan
Monogalactosylmonoacylglycerol;_Hemolysi	Lipids_and_lipid-like_molecules:Glycerolipids:Glycosylglycerols	512.299	1	1	11	6(0.00736377)	5(0.0075188)	0(0.0263158)	2.57797e-08	0.00300395	0	other
Mycosporine-glutamicol-glucoside_I	Lipids_and_lipid-like_molecules:Saccharolipids:None	463.205	0	3	12	6(0.00736377)	3(0.128)	0(0.0263158)	0.000211363	1	0	fungi
Microphycin_AL828	Amino_acids:_peptides:_and_analogues	828.438	7	16	3	6(0.00736377)	5(0.0075188)	3(0.0263158)	0.00031223	0.000877584	0	cyan
none	Amino_acids:_peptides:_and_analogues	820.495	6	13	5	6(0.00736377)	3(0.128)	0(0.0263158)	0.0177439	1	13	fungi
Succinopyoverdin_6	Organic_acids_and_derivatives:Peptidomimetics:Hybrid_peptides	1316.59	9	29	7	6(0.00736377)	0(0.128)	0(0.0263158)	1.65058e-07	0.0469808	0	pseudomonas
Pyoverdin_7-sulfonic_acid_derivative	Amino_acids:_peptides:_and_analogues	1272.52	8	26	6	6(0.00736377)	3(0.128)	0(0.0263158)	5.43665e-05	0.0457669	43	pseudomonas
none	Lipids_and_lipid-like_molecules:Steroids_and_steroid_derivatives:Steroidal_glycosides	614.403	0	1	13	6(0.00736377)	3(0.128)	0(0.0263158)	3.03837e-05	1	0	other
homodolastatin_16	Organic_acids_and_derivatives:Peptidomimetics:Depsipeptides	892.531	7	13	4	6(0.00736377)	5(0.0075188)	3(0.0263158)	7.83151e-06	0.000936789	0	cyan
synechobactin_C	Lipids_and_lipid-like_molecules:Fatty_Acyls:Fatty_acids_and_conjugates	504.28	2	9	3	6(0.00736377)	3(0.128)	0(0.0263158)	1.06985e-05	0.000157716	0	cyan
8"_9"-Dehydrozaragozic_acid_C	Organic_acids_and_derivatives:Carboxylic_acids_and_derivatives:Pentacarboxylic_acids_and_derivatives	752.304	2	1	12	6(0.00736377)	6(0)	0(0.0263158)	1.37692e-09	1	0	fungi
codioside_B	Lipids_and_lipid-like_molecules:Glycerolipids:Glycosylglycerols	518.345	1	1	11	6(0.00736377)	5(0.0075188)	0(0.0263158)	5.53581e-08	0.0034974	0	other
asteriacerebroside_G	Lipids_and_lipid-like_molecules:Sphingolipids:Glycosphingolipids	741.575	1	3	10	6(0.00736377)	3(0.128)	0(0.0263158)	0.016943	1	64	other
plumarellic_acid	Lipids_and_lipid-like_molecules:Fatty_Acyls:Eicosanoids	406.199	1	1	8	6(0.00736377)	4(0.0559211)	0(0.0263158)	0.000188649	0.0034786	0	other
Tubulysin_X	Amino_acids:_peptides:_and_analogues	729.377	4	9	5	6(0.00736377)	0(0.128)	0(0.0263158)	0.00994375	1	2	other
none	Lipids_and_lipid-like_molecules:Glycerolipids:Glycosylglycerols	788.544	2	1	12	6(0.00736377)	6(0)	0(0.0263158)	5.40015e-08	0.00834469	0	other
isocrasseride	Lipids_and_lipid-like_molecules:Fatty_Acyls:Fatty_acid_esters	714.601	1	1	11	6(0.00736377)	0(0.128)	0(0.0263158)	3.08055e-05	1	27	other
KA_6606_XVIII	Organic_oxygen_compounds:Organooxygen_compounds:Carbohydrates_and_carbohydrate_conjugates	318.227	0	5	7	6(0.00736377)	4(0.0559211)	0(0.0263158)	0.000104309	1	0	other
kulokainalide-1	Organic_acids_and_derivatives:Peptidomimetics:Depsipeptides	890.515	7	13	4	6(0.00736377)	5(0.0075188)	0(0.0263158)	3.00453e-05	0.135481	0	other
Micropeptin-A	Organic_acids_and_derivatives:Peptidomimetics:Depsipeptides	986.569	6	16	5	6(0.00736377)	5(0.0075188)	3(0.0263158)	0.013444	0.0424281	0	cyan
laxaphycin_B	Amino_acids:_peptides:_and_analogues	1394.84	11	27	6	6(0.00736377)	6(0)	3(0.0263158)	3.02291e-05	0.0028569	0	cyan
pterocidin	Lipids_and_lipid-like_molecules:Fatty_Acyls:Fatty_alcohols	406.236	0	1	9	6(0.00736377)	4(0.0559211)	0(0.0263158)	0.000479716	1	0	actino
Pullularin_A	Organic_acids_and_derivatives:Peptidomimetics:Depsipeptides	775.416	5	12	5	6(0.00736377)	4(0.0559211)	0(0.0263158)	0.000542745	1	3	fungi
koshikamide_F	Organic_acids_and_derivatives:Peptidomimetics:Depsipeptides	2033.09	19	49	4	6(0.00736377)	6(0)	0(0.0263158)	3.82856e-07	0.141705	0	other
thiomarinol_E	Organic_nitrogen_compounds:Organonitrogen_compounds:N-arylamides	668.28	2	4	8	6(0.00736377)	3(0.128)	0(0.0263158)	0.000209227	0.00763976	0	other
Oscillamide_B	Amino_acids:_peptides:_and_analogues	868.427	6	18	3	6(0.00736377)	5(0.0075188)	3(0.0263158)	1.25153e-07	0.000781019	0	multiple
cyclodysidin_D	Organic_acids_and_derivatives:Peptidomimetics:Hybrid_peptides	1061.58	7	19	5	6(0.00736377)	3(0.128)	0(0.0263158)	0.0183541	0.172041	2	actino
porphyrinolactone	Organoheterocyclic_compounds:Tetrapyrroles_and_derivatives:Chlorins	930.587	2	3	8	6(0.00736377)	4(0.0559211)	0(0.0263158)	5.72757e-05	0.0058095	0	other
2-L-Valine-9-L-serinepolypeptin_A;_BMY_2	Organic_acids_and_derivatives:Peptidomimetics:Depsipeptides	1086.68	9	21	3	6(0.00736377)	4(0.0559211)	0(0.0263158)	4.61773e-05	0.161558	0	bacillus
cyclo-[Phenylalanyl-leucyl]2	Amino_acids:_peptides:_and_analogues	520.305	3	8	1	6(0.00736377)	4(0.0559211)	0(0.0263158)	2.77897e-05	0.000698282	0	other
Asterobactin_B	Organic_acids_and_derivatives:Peptidomimetics:Depsipeptides	783.401	4	11	7	6(0.00736377)	3(0.128)	0(0.0263158)	0.000808059	0.0143083	58	other
tasipeptin_B	Organic_acids_and_derivatives:Peptidomimetics:Depsipeptides	770.458	5	13	3	6(0.00736377)	5(0.0075188)	3(0.0263158)	9.13574e-05	0.000604747	0	cyan
[D-Asp3_(E)-Dhb7]-MC-HtyHty	Organic_acids_and_derivatives:Peptidomimetics:Hybrid_peptides	1051.49	6	14	7	6(0.00736377)	4(0.0559211)	0(0.0263158)	0.000217183	0.00718768	0	cyan
methylcholestenediol-O-arabinopyranoside	Lipids_and_lipid-like_molecules:Steroids_and_steroid_derivatives:Ergostane_steroids	548.408	0	1	8	6(0.00736377)	3(0.128)	0(0.0263158)	6.24518e-06	1	0	other
none	Organoheterocyclic_compounds:Tetrapyrroles_and_derivatives:Chlorins	636.258	2	3	6	6(0.00736377)	3(0.128)	0(0.0263158)	3.91335e-05	1	0	cyan
Plipastatin_B2;_SNA-60-367-12	Organic_acids_and_derivatives:Peptidomimetics:Depsipeptides	1504.84	10	22	7	6(0.00736377)	5(0.0075188)	3(0.0263158)	0.000160296	0.0875962	0	bacillus
halovir_E	Amino_acids:_peptides:_and_analogues	821.599	6	14	2	6(0.00736377)	3(0.128)	0(0.0263158)	0.00189002	1	64	other
veraguamide_L	Organic_acids_and_derivatives:Peptidomimetics:Depsipeptides	798.378	6	11	6	6(0.00736377)	3(0.128)	3(0.0263158)	0.000130197	1.43611e-06	0	cyan
AS-I_toxin	Amino_acids:_peptides:_and_analogues	390.175	3	8	4	6(0.00736377)	4(0.0559211)	0(0.0263158)	3.77193e-05	1	0	fungi
Neoviridogrisein_III	Organic_acids_and_derivatives:Peptidomimetics:Depsipeptides	892.469	7	17	4	6(0.00736377)	5(0.0075188)	3(0.0263158)	0.00204559	0.0649732	76	actino
moluccensin_G	Lipids_and_lipid-like_molecules:Prenol_lipids:Triterpenoids	638.273	3	1	10	6(0.00736377)	3(0.128)	0(0.0263158)	9.41515e-05	0.00499804	0	other
Furanocandin	Organic_oxygen_compounds:Organooxygen_compounds:Carbohydrates_and_carbohydrate_conjugates	876.414	2	1	19	6(0.00736377)	3(0.128)	0(0.0263158)	2.09481e-06	0.0114364	4	fungi
theonellapeptolide_IV	Organic_acids_and_derivatives:Peptidomimetics:Depsipeptides	1361.89	13	29	4	6(0.00736377)	6(0)	3(0.0263158)	6.44007e-05	0.00223964	0	cyan
Aureobasidin-O	Organic_acids_and_derivatives:Peptidomimetics:Depsipeptides	1148.69	8	20	3	6(0.00736377)	5(0.0075188)	3(0.0263158)	1.02935e-05	1	0	fungi
Destruxin_D2	Organic_acids_and_derivatives:Peptidomimetics:Depsipeptides	609.337	5	12	3	6(0.00736377)	4(0.0559211)	0(0.0263158)	0.00489125	0.00144343	62	fungi
linckiacerebroside_A	Lipids_and_lipid-like_molecules:Fatty_Acyls:Fatty_acyl_glycosides	733.57	1	3	11	6(0.00736377)	0(0.128)	0(0.0263158)	0.00125604	1	48	other
NBRI16716C	Amino_acids:_peptides:_and_analogues	414.211	1	8	2	6(0.00736377)	4(0.0559211)	0(0.0263158)	4.7988e-05	1	0	fungi
none	Lipids_and_lipid-like_molecules:Steroids_and_steroid_derivatives:Steroidal_glycosides	488.314	1	1	8	6(0.00736377)	3(0.128)	0(0.0263158)	5.30966e-06	1	0	other
nazumamide_A	Amino_acids:_peptides:_and_analogues	605.317	4	12	4	6(0.00736377)	0(0.128)	0(0.0263158)	0.00143266	1	0	other
none	Lipids_and_lipid-like_molecules:Glycerolipids:Glycosylglycerols	820.537	2	1	11	6(0.00736377)	4(0.0559211)	0(0.0263158)	4.51304e-06	5.42894e-05	0	other
yendolipin	Amino_acids:_peptides:_and_analogues	762.591	2	7	4	6(0.00736377)	4(0.0559211)	0(0.0263158)	0.000528101	0.00662139	0	other
pedein_B	Amino_acids:_peptides:_and_analogues	890.381	5	15	8	6(0.00736377)	6(0)	3(0.0263158)	2.73192e-08	0.00450232	0	other
cyclomarin_A	Amino_acids:_peptides:_and_analogues	1042.61	6	18	6	6(0.00736377)	6(0)	0(0.0263158)	2.55489e-05	0.0698522	0	actino
L-681512-3	Lipids_and_lipid-like_molecules:Steroids_and_steroid_derivatives:Ergostane_steroids	880.537	2	1	10	6(0.00736377)	0(0.128)	0(0.0263158)	0.00136026	1	0	fungi
Neoviridogrisein_I	Organic_acids_and_derivatives:Peptidomimetics:Depsipeptides	876.475	7	17	3	6(0.00736377)	4(0.0559211)	0(0.0263158)	0.0113647	0.0686251	16	actino
Pebrolide	Organoheterocyclic_compounds:Naphthofurans:None	430.199	2	1	7	6(0.00736377)	3(0.128)	0(0.0263158)	0.000674087	1	2	fungi
Dideschloroenduracidin_A	Organic_acids_and_derivatives:Peptidomimetics:Depsipeptides	2285.02	18	44	12	6(0.00736377)	6(0)	0(0.0263158)	1.73702e-06	0.0369658	0	multiple
Eponemycin;_Bu-3862T	Amino_acids:_peptides:_and_analogues	398.242	2	5	4	6(0.00736377)	4(0.0559211)	0(0.0263158)	0.000111339	0.00807653	0	actino
MN-042	Amino_acids:_peptides:_and_analogues	274.153	1	4	4	6(0.00736377)	4(0.0559211)	0(0.0263158)	0.0021054	0.00243539	0	fungi
Fortimicin_AL;_3-O-Demethylfortimicin-KG	Organic_oxygen_compounds:Organooxygen_compounds:Alcohols_and_polyols	332.206	0	6	7	6(0.00736377)	3(0.128)	0(0.0263158)	5.29083e-05	1	0	actino
Carriebowmide_sulfon	Organic_acids_and_derivatives:Peptidomimetics:Depsipeptides	896.472	6	14	2	6(0.00736377)	6(0)	4(0)	3.86832e-05	0.00137314	0	cyan
pouoside_G	Lipids_and_lipid-like_molecules:Prenol_lipids:Triterpenoids	752.435	2	1	14	6(0.00736377)	4(0.0559211)	0(0.0263158)	5.35613e-08	1	0	other
Streptovirudine-B1	Organic_oxygen_compounds:Organooxygen_compounds:Carbohydrates_and_carbohydrate_conjugates	804.4	4	9	14	6(0.00736377)	4(0.0559211)	0(0.0263158)	1.10653e-07	1	0	actino
malevamide_D	Organic_acids_and_derivatives:Peptidomimetics:Hybrid_peptides	732.504	4	11	8	6(0.00736377)	0(0.128)	0(0.0263158)	0.00728836	1	32	cyan
kahalalide_A	Organic_acids_and_derivatives:Peptidomimetics:Depsipeptides	893.49	7	14	4	6(0.00736377)	5(0.0075188)	5(0)	0.000443639	0.0485317	0	other
Hericenol_B	Lipids_and_lipid-like_molecules:Prenol_lipids:Monoterpenoids	336.194	0	1	7	6(0.00736377)	0(0.128)	0(0.0263158)	0.00122085	1	0	fungi
Amastatin_B2	Organic_acids_and_derivatives:Peptidomimetics:Hybrid_peptides	488.285	3	8	4	6(0.00736377)	4(0.0559211)	0(0.0263158)	8.7225e-06	1	0	actino
bengamide_R	Amino_acids:_peptides:_and_analogues	596.44	2	4	7	6(0.00736377)	3(0.128)	0(0.0263158)	0.000522226	0.00679049	0	other
peyssonenyne_A	Lipids_and_lipid-like_molecules:Glycerolipids:Monoradylglycerols	402.204	2	1	7	6(0.00736377)	3(0.128)	0(0.0263158)	0.0026668	1	0	other
BMY-46405;_Korkormicin-G	Organic_acids_and_derivatives:Peptidomimetics:Depsipeptides	1424.56	11	24	14	6(0.00736377)	5(0.0075188)	0(0.0263158)	7.87847e-07	0.011628	0	actino
Sch_20287	Organic_oxygen_compounds:Organooxygen_compounds:Carbohydrates_and_carbohydrate_conjugates	583.306	1	8	14	6(0.00736377)	0(0.128)	0(0.0263158)	1.6779e-06	1	0	other
rhapsamine	Organic_nitrogen_compounds:Organonitrogen_compounds:Amines	556.472	0	7	3	6(0.00736377)	0(0.128)	0(0.0263158)	3.88703e-05	1	0	other
A-54556_B	Organic_acids_and_derivatives:Peptidomimetics:Depsipeptides	704.353	6	13	2	6(0.00736377)	5(0.0075188)	3(0.0263158)	3.14136e-06	0.0350748	0	actino
alpha-Galacturonosyl-ceramide	Lipids_and_lipid-like_molecules:Sphingolipids:Glycosphingolipids	687.529	1	3	9	6(0.00736377)	4(0.0559211)	0(0.0263158)	3.24672e-06	1	48	other
Aureobasidin-N	Organic_acids_and_derivatives:Peptidomimetics:Depsipeptides	1082.68	8	20	2	6(0.00736377)	4(0.0559211)	0(0.0263158)	5.17125e-05	0.180724	5	fungi
nobilamide_F	Organic_acids_and_derivatives:Peptidomimetics:Depsipeptides	501.259	4	9	2	6(0.00736377)	3(0.128)	0(0.0263158)	0.00220925	0.0189134	2	actino
CNK715.502	Organic_acids_and_derivatives:Carboxylic_acids_and_derivatives:Tricarboxylic_acids_and_derivatives	502.257	2	1	7	6(0.00736377)	3(0.128)	0(0.0263158)	4.31272e-08	0.00488325	0	other
Nostoginin_BN741	Organic_acids_and_derivatives:Peptidomimetics:Hybrid_peptides	741.431	4	12	5	6(0.00736377)	3(0.128)	0(0.0263158)	0.000364044	0.0186266	0	cyan
xylogranatin_B	Lipids_and_lipid-like_molecules:Prenol_lipids:Terpene_lactones	642.268	3	1	10	6(0.00736377)	3(0.128)	0(0.0263158)	3.73156e-06	0.00643563	0	other
SF-1902-A2	Organic_acids_and_derivatives:Peptidomimetics:Depsipeptides	627.384	5	11	4	6(0.00736377)	5(0.0075188)	3(0.0263158)	0.000228287	0.00104861	0	actino
Diglycolipid_10	Lipids_and_lipid-like_molecules:Glycerolipids:Glycosylglycerols	916.612	2	1	18	6(0.00736377)	3(0.128)	0(0.0263158)	0.000259079	1	16	cyan
Pestalotiopsin_B	Organic_oxygen_compounds:Organooxygen_compounds:Alcohols_and_polyols	324.194	1	1	7	6(0.00736377)	0(0.128)	0(0.0263158)	0.000237646	1	0	fungi
Saccharolidin-A	Phenylpropanoids_and_polyketides:Macrolides_and_analogues:None	660.424	0	1	10	6(0.00736377)	3(0.128)	0(0.0263158)	0.000993216	1	0	other
Phomol	Organoheterocyclic_compounds:Oxocins:None	412.246	1	1	7	6(0.00736377)	3(0.128)	0(0.0263158)	0.000123855	1	0	fungi
Maltacine_B1a	Organic_acids_and_derivatives:Peptidomimetics:Depsipeptides	1500.75	11	25	8	6(0.00736377)	4(0.0559211)	0(0.0263158)	0.000654776	0.152425	0	bacillus
comazaphilone_A	Organoheterocyclic_compounds:Azaphilones:None	402.168	1	1	8	6(0.00736377)	3(0.128)	0(0.0263158)	7.62308e-05	1	0	fungi
MY_336a	Organoheterocyclic_compounds:Tetrahydroisoquinolines:None	253.131	0	2	6	6(0.00736377)	0(0.128)	0(0.0263158)	3.92105e-06	1	0	actino
Sporidesmolide_II	Organic_acids_and_derivatives:Peptidomimetics:Depsipeptides	652.441	5	9	4	6(0.00736377)	5(0.0075188)	0(0.0263158)	1.05826e-06	0.0047199	0	fungi
LA	Organic_oxygen_compounds:Organooxygen_compounds:Carbohydrates_and_carbohydrate_conjugates	766.487	2	3	9	6(0.00736377)	0(0.128)	0(0.0263158)	5.9936e-05	0.00651202	0	other
Bouvardin	Amino_acids:_peptides:_and_analogues	772.343	4	14	6	6(0.00736377)	6(0)	0(0.0263158)	5.78467e-08	0.0401827	0	other
fulvyne_H	Lipids_and_lipid-like_molecules:Fatty_Acyls:Fatty_acids_and_conjugates	796.549	0	1	9	6(0.00736377)	5(0.0075188)	0(0.0263158)	1.66215e-05	1	0	other
Pestahivin;_Pestahivin-A;_HUN-7293	Organic_acids_and_derivatives:Peptidomimetics:Depsipeptides	976.636	6	16	3	6(0.00736377)	4(0.0559211)	3(0.0263158)	0.000475268	0.0995692	0	fungi
Fosfazinomycin_A;_AM_630	Amino_acids:_peptides:_and_analogues	453.21	2	9	4	6(0.00736377)	3(0.128)	0(0.0263158)	0.00402216	1	0	actino
Acyl-D-glucuronopyranoside	Organic_oxygen_compounds:Organooxygen_compounds:Carbohydrates_and_carbohydrate_conjugates	404.241	1	1	8	6(0.00736377)	4(0.0559211)	0(0.0263158)	0.00222928	1	0	other
CP-84657	Organic_oxygen_compounds:Organooxygen_compounds:Carbohydrates_and_carbohydrate_conjugates	842.539	0	1	18	6(0.00736377)	3(0.128)	0(0.0263158)	2.71106e-05	1	0	actino
bistramide_C	Amino_acids:_peptides:_and_analogues	702.482	2	5	5	6(0.00736377)	4(0.0559211)	0(0.0263158)	4.76526e-06	1	0	other
Cepafungin_III	Amino_acids:_peptides:_and_analogues	506.31	3	8	3	6(0.00736377)	4(0.0559211)	0(0.0263158)	3.63802e-06	1	0	pseudomonas
Oscillaginin_B	Organic_acids_and_derivatives:Peptidomimetics:Hybrid_peptides	580.347	3	9	5	6(0.00736377)	4(0.0559211)	0(0.0263158)	2.33307e-07	1	0	cyan
1_2-dihydro-1-caulerpenyne	Lipids_and_lipid-like_molecules:Fatty_Acyls:Fatty_acid_esters	594.392	3	1	7	6(0.00736377)	4(0.0559211)	0(0.0263158)	0.000115104	1	0	other
11-acetoxyergostene-1_3_5_6-tetraol	Lipids_and_lipid-like_molecules:Steroids_and_steroid_derivatives:Ergostane_steroids	506.361	1	1	7	6(0.00736377)	0(0.128)	0(0.0263158)	0.00038105	1	6	other
none	Organoheterocyclic_compounds:Diazines:Pyrimidines_and_pyrimidine_derivatives	446.386	0	7	2	6(0.00736377)	5(0.0075188)	0(0.0263158)	1.84756e-08	1	0	other
phakellistatin_10	Amino_acids:_peptides:_and_analogues	903.522	7	17	2	6(0.00736377)	5(0.0075188)	0(0.0263158)	0.000140584	0.00410231	6	other
Acetyl-leucyl-valyl-argininol	Amino_acids:_peptides:_and_analogues	414.295	3	10	2	6(0.00736377)	3(0.128)	0(0.0263158)	0.00165855	1	0	other
Ostreogrycin-B;_NSC_125176;_PA-114-B;_RP	Organic_acids_and_derivatives:Peptidomimetics:Depsipeptides	866.396	6	16	3	6(0.00736377)	5(0.0075188)	0(0.0263158)	3.17454e-06	1	0	actino
veraguamide_A	Organic_acids_and_derivatives:Peptidomimetics:Depsipeptides	766.352	5	10	4	6(0.00736377)	6(0)	4(0)	4.44074e-08	3.93649e-06	0	cyan
itralamide_B	Organic_acids_and_derivatives:Peptidomimetics:Depsipeptides	796.369	6	16	2	6(0.00736377)	5(0.0075188)	4(0)	1.15383e-06	4.04056e-06	0	cyan
Micropeptin_T1	Organic_acids_and_derivatives:Peptidomimetics:Depsipeptides	1050.51	6	16	5	6(0.00736377)	5(0.0075188)	0(0.0263158)	2.08322e-06	0.0658512	0	cyan
Cryptophycin-21	Organic_acids_and_derivatives:Peptidomimetics:Hybrid_peptides	640.255	3	4	7	6(0.00736377)	4(0.0559211)	0(0.0263158)	1.19789e-05	1	0	cyan
Guadinomine_D	Amino_acids:_peptides:_and_analogues	544.297	4	13	4	6(0.00736377)	4(0.0559211)	0(0.0263158)	0.000152369	0.0174171	0	actino
N6-Acetyl-5-hydroxy-5-(hydroxymethyl)lys	Amino_acids:_peptides:_and_analogues	234.122	1	4	4	6(0.00736377)	0(0.128)	0(0.0263158)	0.000902156	0.00372266	0	pseudomonas
Cycloamanide_D	Amino_acids:_peptides:_and_analogues	884.483	7	16	1	6(0.00736377)	5(0.0075188)	3(0.0263158)	1.65158e-06	0.00572588	0	fungi
Culpin-1-beta-galactopyranoside	Organic_oxygen_compounds:Organooxygen_compounds:Carbohydrates_and_carbohydrate_conjugates	404.184	0	1	9	6(0.00736377)	3(0.128)	0(0.0263158)	1.10612e-05	1	0	fungi
19'-hexanoyloxyfucoxanthin	Lipids_and_lipid-like_molecules:Prenol_lipids:Tetraterpenoids	772.491	2	1	8	6(0.00736377)	4(0.0559211)	0(0.0263158)	1.14525e-05	1	0	other
Poly(3-hydroxybutyrate-co-3-hydroxyvaler	Organic_acids_and_derivatives:Carboxylic_acids_and_derivatives:Tetracarboxylic_acids_and_derivatives	376.173	3	1	9	6(0.00736377)	0(0.128)	0(0.0263158)	0.000881918	0.00896003	0	other
Tiahuramide_B	Organic_acids_and_derivatives:Peptidomimetics:Depsipeptides	724.441	5	10	4	6(0.00736377)	5(0.0075188)	3(0.0263158)	6.48122e-06	0.0808309	0	cyan
Tuberactinomycin-N;_Enviomycin	Organic_acids_and_derivatives:Peptidomimetics:Hybrid_peptides	685.326	6	20	4	6(0.00736377)	4(0.0559211)	0(0.0263158)	0.00195828	1	0	actino
Plusbacin_B2	Organic_acids_and_derivatives:Peptidomimetics:Depsipeptides	1127.57	8	19	9	6(0.00736377)	4(0.0559211)	0(0.0263158)	0.000686943	0.0740324	48	pseudomonas
minalemine_F	Organic_acids_and_derivatives:Peptidomimetics:Peptoid-peptide_hybrids	704.473	3	15	1	6(0.00736377)	3(0.128)	0(0.0263158)	4.95013e-06	1	5	other
YM-170320	Organic_acids_and_derivatives:Peptidomimetics:Hybrid_peptides	706.452	4	8	5	6(0.00736377)	0(0.128)	0(0.0263158)	0.0054196	1	0	fungi
65-E-chloro-karlotoxin_1	Organic_oxygen_compounds:Organooxygen_compounds:Carbohydrates_and_carbohydrate_conjugates	1372.82	0	1	25	6(0.00736377)	3(0.128)	0(0.0263158)	0.000280764	1	0	other
Lyngbyabellin_B	Organic_acids_and_derivatives:Peptidomimetics:Depsipeptides	676.156	3	4	5	6(0.00736377)	6(0)	0(0.0263158)	5.34179e-11	0.000513201	0	cyan
Yadanzioside_B	Lipids_and_lipid-like_molecules:Prenol_lipids:Terpene_lactones	684.263	2	1	16	6(0.00736377)	0(0.128)	0(0.0263158)	0.000100838	1	0	other
Shearamide-A	Amino_acids:_peptides:_and_analogues	897.475	7	17	2	6(0.00736377)	3(0.128)	0(0.0263158)	0.0152983	1	0	fungi
(4E_8E)-N-2'-Hydroxypentadecanoyl-1-O-be	Lipids_and_lipid-like_molecules:Sphingolipids:Glycosphingolipids	713.544	1	3	10	6(0.00736377)	3(0.128)	0(0.0263158)	0.000999428	1	6	fungi
Amphidinol-12	Organic_oxygen_compounds:Organooxygen_compounds:Carbohydrates_and_carbohydrate_conjugates	1380.75	0	1	24	6(0.00736377)	5(0.0075188)	0(0.0263158)	5.91652e-08	1	0	other
Janthinocin_A	Organic_acids_and_derivatives:Peptidomimetics:Depsipeptides	1192.61	9	21	7	6(0.00736377)	5(0.0075188)	3(0.0263158)	1.85487e-05	0.0121765	0	other
SCH-378161	Organic_acids_and_derivatives:Peptidomimetics:Depsipeptides	1122.63	9	22	3	6(0.00736377)	5(0.0075188)	3(0.0263158)	1.99858e-05	0.0153424	0	fungi
prorocentin	Organic_oxygen_compounds:Organooxygen_compounds:Carbohydrates_and_carbohydrate_conjugates	672.424	0	1	10	6(0.00736377)	0(0.128)	0(0.0263158)	5.36491e-07	1	0	other
KA-7038-IV;_Sannamycin-D	Organic_oxygen_compounds:Organooxygen_compounds:Carbohydrates_and_carbohydrate_conjugates	334.222	0	6	8	6(0.00736377)	3(0.128)	0(0.0263158)	8.39534e-06	1	0	actino
Bacitracin_I3	Organic_Polymers:Polypeptides:None	1390.67	10	26	3	6(0.00736377)	4(0.0559211)	0(0.0263158)	0.000106893	0.00601265	2	bacillus
Microviridin_SD-1684	Organic_Polymers:Polypeptides:None	1684.74	14	32	11	6(0.00736377)	6(0)	0(0.0263158)	1.86219e-07	0.141375	0	cyan
Neoviridogrisein_Cl-c	Organic_acids_and_derivatives:Peptidomimetics:Depsipeptides	896.42	7	17	3	6(0.00736377)	5(0.0075188)	5(0)	1.17023e-06	0.00345804	0	actino
Hypophyllanthin	_neolignans_and_related_compounds:Aryltetralin_lignans:None	430.199	0	1	14	6(0.00736377)	0(0.128)	0(0.0263158)	3.13037e-05	1	0	other
Muracein_B	Amino_acids:_peptides:_and_analogues	806.366	5	14	9	6(0.00736377)	3(0.128)	0(0.0263158)	0.000163605	0.0302878	0	other
Fumagiringillin	Organoheterocyclic_compounds:Isobenzofurans:None	476.241	1	1	9	6(0.00736377)	3(0.128)	0(0.0263158)	0.00194258	1	0	fungi
Hebevinoside-II	Lipids_and_lipid-like_molecules:Steroids_and_steroid_derivatives:Steroidal_glycosides	836.492	2	1	17	6(0.00736377)	0(0.128)	0(0.0263158)	0.00135924	1	13	fungi
P-483;_1-Ketomyxol-2'-(methylpentoside);	Lipids_and_lipid-like_molecules:Prenol_lipids:Tetraterpenoids	744.46	0	1	9	6(0.00736377)	4(0.0559211)	0(0.0263158)	1.14338e-05	1	0	other
Aphanizophyll;_4-Hydroxymyxoxanthophyll;	Lipids_and_lipid-like_molecules:Prenol_lipids:Tetraterpenoids	746.476	0	1	10	6(0.00736377)	0(0.128)	0(0.0263158)	0.0011513	1	0	other
Pleofungin_C;_F-15078-C	Organic_acids_and_derivatives:Peptidomimetics:Depsipeptides	1080.7	9	19	7	6(0.00736377)	5(0.0075188)	3(0.0263158)	0.000538395	0.0016261	0	fungi
Proferrioxamine_G2c	Lipids_and_lipid-like_molecules:Fatty_Acyls:Fatty_amides	604.343	2	12	2	6(0.00736377)	4(0.0559211)	0(0.0263158)	7.16148e-07	0.00905865	49	multiple
Mannopeptimycin_beta	Amino_acids:_peptides:_and_analogues	970.414	5	19	10	6(0.00736377)	6(0)	5(0)	4.47885e-07	4.91365e-08	0	actino
31668-P	Organoheterocyclic_compounds:Piperazinopiperidines:None	403.211	0	5	7	6(0.00736377)	3(0.128)	0(0.0263158)	0.000401945	1	0	actino
Phalloin	Amino_acids:_peptides:_and_analogues	772.321	5	14	4	6(0.00736377)	5(0.0075188)	0(0.0263158)	2.80926e-08	0.00131648	0	fungi
cyclo-(3-Hydroxy-4-methyloctanoyl-tyrosy	Organic_acids_and_derivatives:Peptidomimetics:Depsipeptides	503.3	3	6	3	6(0.00736377)	5(0.0075188)	0(0.0263158)	0.000121371	1	0	fungi
fulvyne_D	Lipids_and_lipid-like_molecules:Fatty_Acyls:Fatty_acids_and_conjugates	812.507	0	1	10	6(0.00736377)	4(0.0559211)	0(0.0263158)	0.00274086	1	0	other
phloeodictine_A2	Organoheterocyclic_compounds:Diazines:Pyrimidines_and_pyrimidine_derivatives	418.355	0	7	2	6(0.00736377)	6(0)	0(0.0263158)	6.23992e-11	1	2	other
Norlobariol	Organic_oxygen_compounds:Organooxygen_compounds:Ethers	402.168	0	1	8	6(0.00736377)	3(0.128)	0(0.0263158)	0.00020946	1	0	other
halipeptin_D	Organic_acids_and_derivatives:Peptidomimetics:Depsipeptides	610.376	3	7	4	6(0.00736377)	4(0.0559211)	3(0.0263158)	0.000132504	0.0176683	0	other
Trichotoxin_A-50_T5J	Organic_Polymers:Polypeptides:None	1729.05	18	39	1	6(0.00736377)	3(0.128)	0(0.0263158)	0.000660173	0.0788885	0	fungi
taxifolial_C	Lipids_and_lipid-like_molecules:Prenol_lipids:Sesquiterpenoids	390.168	3	1	7	6(0.00736377)	3(0.128)	0(0.0263158)	1.43289e-06	1	0	other
bistramide_A	Amino_acids:_peptides:_and_analogues	704.498	2	5	6	6(0.00736377)	3(0.128)	0(0.0263158)	0.000243129	1	0	other
Termitomycesphin-A	Lipids_and_lipid-like_molecules:Sphingolipids:Glycosphingolipids	743.555	1	3	11	6(0.00736377)	0(0.128)	0(0.0263158)	0.0059978	1	0	fungi
Pargamicin;_Pargamicin_A	Amino_acids:_peptides:_and_analogues	716.386	2	14	3	6(0.00736377)	6(0)	0(0.0263158)	1.30371e-07	0.0180491	0	other
[D-Asp3]-Microcystin-FR	Organic_acids_and_derivatives:Peptidomimetics:Hybrid_peptides	1014.52	6	18	5	6(0.00736377)	5(0.0075188)	3(0.0263158)	2.06048e-05	1	0	cyan
Zaragozic_acid_F-10863_B	Organic_acids_and_derivatives:Carboxylic_acids_and_derivatives:Pentacarboxylic_acids_and_derivatives	780.336	3	1	13	6(0.00736377)	5(0.0075188)	0(0.0263158)	8.07525e-11	1	0	fungi
euryjanicin_A	Amino_acids:_peptides:_and_analogues	826.438	6	15	2	6(0.00736377)	5(0.0075188)	4(0)	2.37839e-05	0.00379727	0	other
none	Organoheterocyclic_compounds:Tetrapyrroles_and_derivatives:Chlorins	622.279	2	3	6	6(0.00736377)	4(0.0559211)	0(0.0263158)	0.0001007	1	0	cyan
none	Lipids_and_lipid-like_molecules:Steroids_and_steroid_derivatives:Steroidal_glycosides	504.309	1	1	9	6(0.00736377)	3(0.128)	0(0.0263158)	3.04366e-06	1	0	other
Ferribactin_G173_(2c)	Amino_acids:_peptides:_and_analogues	1220.53	9	26	6	6(0.00736377)	4(0.0559211)	0(0.0263158)	1.38339e-06	1	0	pseudomonas
Normiriquidic_acid	Phenylpropanoids_and_polyketides:Depsides_and_depsidones:None	444.178	1	1	7	6(0.00736377)	3(0.128)	0(0.0263158)	1.23456e-05	1	0	other
(2S_3S_4R)-2-[(2'R)-2'-hydroxydocosanoyl	Lipids_and_lipid-like_molecules:Sphingolipids:Ceramides	655.611	1	3	5	6(0.00736377)	3(0.128)	0(0.0263158)	0.00103074	1	0	fungi
1_2-di-docosahexaenoyl_PC	Lipids_and_lipid-like_molecules:Glycerophospholipids:Glycerophosphocholines	877.562	2	5	7	6(0.00736377)	4(0.0559211)	0(0.0263158)	0.000158133	1	0	other
Compound_R	Amino_acids:_peptides:_and_analogues	561.294	1	3	5	6(0.00736377)	4(0.0559211)	0(0.0263158)	0.000492713	1	2	fungi
Gobienine_A	Phenylpropanoids_and_polyketides:Macrolides_and_analogues:None	676.367	0	1	15	6(0.00736377)	5(0.0075188)	0(0.0263158)	5.09364e-10	1	0	other
GE-23077_A1	Organic_acids_and_derivatives:Peptidomimetics:Hybrid_peptides	803.33	7	17	7	6(0.00736377)	4(0.0559211)	0(0.0263158)	0.000628732	0.0658838	0	actino
none	Lipids_and_lipid-like_molecules:Glycerolipids:Glycosylglycerols	750.383	6	1	16	6(0.00736377)	3(0.128)	0(0.0263158)	4.5054e-05	0.0158854	0	other
Microginin_299-B	Organic_acids_and_derivatives:Peptidomimetics:Hybrid_peptides	920.422	5	14	5	6(0.00736377)	0(0.128)	0(0.0263158)	0.000163073	0.0270078	10	cyan
pestalotiopyrone_A	Organoheterocyclic_compounds:Pyrans:Pyranones_and_derivatives	282.11	1	1	7	6(0.00736377)	3(0.128)	0(0.0263158)	6.74178e-06	1	0	other
Antimycin_A1b;_Antipiriculin;_Levoristat	Amino_acids:_peptides:_and_analogues	548.273	4	5	7	6(0.00736377)	3(0.128)	0(0.0263158)	0.000126611	0.013177	0	actino
WS-9326-B	Amino_acids:_peptides:_and_analogues	1038.51	7	16	6	6(0.00736377)	6(0)	0(0.0263158)	9.03184e-07	0.117342	0	actino
Argyrin_D	Phenylpropanoids_and_polyketides:Macrolactams:None	852.338	6	17	3	6(0.00736377)	5(0.0075188)	3(0.0263158)	1.49421e-05	0.0729216	0	other
Pestaloside	Organic_oxygen_compounds:Organooxygen_compounds:Carbohydrates_and_carbohydrate_conjugates	382.199	0	1	9	6(0.00736377)	0(0.128)	0(0.0263158)	4.23469e-05	1	0	fungi
Polyacetylene_triglyceride_I;_Lycogaride	Lipids_and_lipid-like_molecules:Glycerolipids:Triradylcglycerols	896.486	3	1	10	6(0.00736377)	0(0.128)	0(0.0263158)	1.90725e-06	1	0	actino
Diglycolipid_21;(2S)-3-[[(9Z)-1-Oxo-9-	Lipids_and_lipid-like_molecules:Glycerolipids:Glycosylglycerols	792.506	2	1	11	6(0.00736377)	4(0.0559211)	3(0.0263158)	0.000110226	1	0	cyan
13'-Acetyltrichoverrin_B	Lipids_and_lipid-like_molecules:Prenol_lipids:Sesquiterpenoids	574.278	3	1	11	6(0.00736377)	4(0.0559211)	0(0.0263158)	3.45539e-06	0.0116978	2	fungi
Flocculosin	Lipids_and_lipid-like_molecules:Saccharolipids:None	854.451	3	1	21	6(0.00736377)	5(0.0075188)	0(0.0263158)	2.50171e-07	1	0	fungi
Bengamide_III	Amino_acids:_peptides:_and_analogues	386.242	1	5	6	6(0.00736377)	4(0.0559211)	0(0.0263158)	0.00136296	1	0	other
Callyaerin_A	Amino_acids:_peptides:_and_analogues	1313.81	9	25	2	6(0.00736377)	6(0)	4(0)	9.40863e-06	0.000648348	0	fungi
Trichotoxin_A-50_T5C2-a	Organic_Polymers:Polypeptides:None	1672.99	18	39	1	6(0.00736377)	0(0.128)	3(0.0263158)	5.03573e-05	0.114113	0	fungi
onchidin	Organic_acids_and_derivatives:Peptidomimetics:Depsipeptides	1126.71	9	14	8	6(0.00736377)	5(0.0075188)	5(0)	0.000255655	0.0260814	0	other
Nostopeptolide_A2	Organic_acids_and_derivatives:Peptidomimetics:Depsipeptides	1066.57	9	19	3	6(0.00736377)	4(0.0559211)	3(0.0263158)	0.000369204	0.156319	0	cyan
asteriacerebroside_B	Lipids_and_lipid-like_molecules:Sphingolipids:Glycosphingolipids	769.607	1	3	10	6(0.00736377)	4(0.0559211)	0(0.0263158)	1.20037e-05	1	0	other
N1-Glutathionyl-N8-acetylspermidine	Amino_acids:_peptides:_and_analogues	476.242	4	12	2	6(0.00736377)	4(0.0559211)	0(0.0263158)	3.70129e-05	1	0	pseudomonas
Butyrolactol-B	Lipids_and_lipid-like_molecules:Fatty_Acyls:Fatty_alcohols	512.299	0	1	9	6(0.00736377)	0(0.128)	0(0.0263158)	0.000314738	1	0	actino
Edeine-A1;_Edeine-A	Organic_acids_and_derivatives:Peptidomimetics:Hybrid_peptides	754.434	5	17	5	6(0.00736377)	3(0.128)	0(0.0263158)	0.000607422	0.0224828	0	bacillus
actinoramide_C	Amino_acids:_peptides:_and_analogues	492.295	2	7	5	6(0.00736377)	3(0.128)	0(0.0263158)	6.52135e-10	1	0	actino
mixirin_C	Organic_acids_and_derivatives:Peptidomimetics:Hybrid_peptides	1042.54	7	19	4	6(0.00736377)	6(0)	0(0.0263158)	1.94464e-06	0.0715451	0	bacillus
perthamide_J	Phenylpropanoids_and_polyketides:Macrolactams:None	970.44	9	19	6	6(0.00736377)	6(0)	3(0.0263158)	1.95348e-07	0.119271	0	other
Imacidin-D	Organic_acids_and_derivatives:Peptidomimetics:Depsipeptides	1294.66	10	24	5	6(0.00736377)	4(0.0559211)	0(0.0263158)	0.00111228	1	0	actino
kulokekahilide-2	Organic_acids_and_derivatives:Peptidomimetics:Depsipeptides	825.489	6	12	5	6(0.00736377)	5(0.0075188)	0(0.0263158)	4.24348e-05	0.101793	0	other
Zaragozic_acid-AX9;_6_7-Dideoxysqualesta	Organic_acids_and_derivatives:Carboxylic_acids_and_derivatives:Tricarboxylic_acids_and_derivatives	448.173	0	1	7	6(0.00736377)	4(0.0559211)	0(0.0263158)	1.82814e-06	1	72	fungi
reguloside_A	Lipids_and_lipid-like_molecules:Sphingolipids:Glycosphingolipids	817.664	1	3	11	6(0.00736377)	3(0.128)	0(0.0263158)	7.26596e-05	1	0	other
pitipeptolide_C	Organic_acids_and_derivatives:Peptidomimetics:Depsipeptides	811.51	6	11	4	6(0.00736377)	5(0.0075188)	3(0.0263158)	3.92787e-05	0.00136676	0	cyan
13b(S)-hydroxy-17c-ethoxypheaophorbide_a	Organoheterocyclic_compounds:Tetrapyrroles_and_derivatives:Chlorins	636.295	2	3	6	6(0.00736377)	4(0.0559211)	0(0.0263158)	0.000309845	1	43	other
Pteratide_IV	Organic_acids_and_derivatives:Peptidomimetics:Depsipeptides	974.584	8	21	2	6(0.00736377)	5(0.0075188)	3(0.0263158)	7.61235e-06	0.00566226	0	fungi
laxaphycin_B2	Amino_acids:_peptides:_and_analogues	1378.84	11	27	5	6(0.00736377)	6(0)	0(0.0263158)	0.000157369	0.045184	0	cyan
trungapeptin_C	Organic_acids_and_derivatives:Peptidomimetics:Depsipeptides	726.457	5	9	4	6(0.00736377)	5(0.0075188)	3(0.0263158)	0.000129826	0.0308502	0	cyan
Oudemansin_A	Benzenoids:Benzene_and_substituted_derivatives:Styrenes	290.152	1	1	7	6(0.00736377)	4(0.0559211)	0(0.0263158)	1.57252e-07	0.00387328	0	fungi
phalluside_3	Lipids_and_lipid-like_molecules:Sphingolipids:Glycosphingolipids	739.56	1	3	10	6(0.00736377)	3(0.128)	0(0.0263158)	0.000489169	1	0	other
Imacidin-B	Organic_acids_and_derivatives:Peptidomimetics:Depsipeptides	1266.63	10	24	5	6(0.00736377)	5(0.0075188)	3(0.0263158)	0.0001264	0.0764949	58	actino
Actinomycin-Z2	Organic_acids_and_derivatives:Peptidomimetics:Depsipeptides	1284.6	10	24	5	6(0.00736377)	5(0.0075188)	4(0)	3.91137e-06	0.115866	0	actino
Granadaene	Lipids_and_lipid-like_molecules:Fatty_Acyls:Fatty_acyl_glycosides	676.372	1	4	8	6(0.00736377)	4(0.0559211)	0(0.0263158)	0.0004802	1	0	other
acetamidoglucosyl_ceramide	Organic_oxygen_compounds:Organooxygen_compounds:Carbohydrates_and_carbohydrate_conjugates	856.675	2	5	10	6(0.00736377)	0(0.128)	0(0.0263158)	0.000325815	0.00618335	0	other
Braunixanthin_2	Lipids_and_lipid-like_molecules:Prenol_lipids:Tetraterpenoids	1667.38	0	1	12	6(0.00736377)	3(0.128)	0(0.0263158)	0.000170018	1	5	other
halipeptin_B	Organic_acids_and_derivatives:Peptidomimetics:Depsipeptides	612.373	3	8	4	6(0.00736377)	5(0.0075188)	0(0.0263158)	3.75574e-07	0.0268274	0	actino
Streptophenazine_E	Organoheterocyclic_compounds:Diazanaphthalenes:Benzodiazines	396.169	2	2	6	6(0.00736377)	4(0.0559211)	0(0.0263158)	2.79791e-08	0.00819517	0	actino
Virescenoside-H	Lipids_and_lipid-like_molecules:Prenol_lipids:Diterpenoids	448.282	0	1	8	6(0.00736377)	0(0.128)	0(0.0263158)	0.000201269	1	0	fungi
methyl_glucosyl-3_4-dehydro-apo-8'-lycop	Lipids_and_lipid-like_molecules:Prenol_lipids:Triterpenoids	624.366	1	1	10	6(0.00736377)	3(0.128)	0(0.0263158)	2.98235e-05	0.00546168	0	other
axinastatin_3	Amino_acids:_peptides:_and_analogues	780.453	6	15	1	6(0.00736377)	4(0.0559211)	3(0.0263158)	7.99582e-08	0.000327991	0	other
SF-1902A5	Amino_acids:_peptides:_and_analogues	683.447	5	11	4	6(0.00736377)	4(0.0559211)	0(0.0263158)	0.00521705	1	5	actino
Malyngamide_T	Organoheterocyclic_compounds:Pyrans:Pyranones_and_derivatives	467.244	1	3	6	6(0.00736377)	5(0.0075188)	0(0.0263158)	5.19522e-07	0.00230334	0	cyan
Serratamolide_D	Organic_acids_and_derivatives:Peptidomimetics:Depsipeptides	528.341	3	4	6	6(0.00736377)	3(0.128)	0(0.0263158)	0.000699019	1	0	other
Lascivol	Amino_acids:_peptides:_and_analogues	372.19	1	4	7	6(0.00736377)	4(0.0559211)	0(0.0263158)	0.00308179	1	0	fungi
KA_6606_IX	Organic_oxygen_compounds:Organooxygen_compounds:Carbohydrates_and_carbohydrate_conjugates	318.227	0	6	6	6(0.00736377)	0(0.128)	0(0.0263158)	0.000260751	1	6	other
cyclomarin_D	Amino_acids:_peptides:_and_analogues	1012.6	6	17	5	6(0.00736377)	6(0)	3(0.0263158)	3.86171e-07	1	0	actino
moraxanthin	Lipids_and_lipid-like_molecules:Prenol_lipids:Tetraterpenoids	756.497	2	1	8	6(0.00736377)	3(0.128)	0(0.0263158)	0.000241451	0.00620988	0	other
calyxamide_A	Amino_acids:_peptides:_and_analogues	979.422	7	18	4	6(0.00736377)	5(0.0075188)	0(0.0263158)	9.39369e-06	0.0624639	0	other
2'-Deamino-sporaricin_A	Amino_acids:_peptides:_and_analogues	360.237	1	7	6	6(0.00736377)	3(0.128)	0(0.0263158)	0.00243889	1	0	other
A-54556_A	Organic_acids_and_derivatives:Peptidomimetics:Depsipeptides	718.369	6	13	2	6(0.00736377)	5(0.0075188)	0(0.0263158)	2.9546e-06	0.000639759	0	actino
hennoxazole_B	Organoheterocyclic_compounds:Azoles:Oxazoles	528.32	0	1	9	6(0.00736377)	4(0.0559211)	0(0.0263158)	2.28214e-06	0.00898819	0	other
Cyl-2	Amino_acids:_peptides:_and_analogues	598.337	3	8	4	6(0.00736377)	5(0.0075188)	0(0.0263158)	6.08081e-06	0.0203155	62	fungi
heterosigma-glycolipid_IV	Lipids_and_lipid-like_molecules:Glycerolipids:Glycosylglycerols	958.565	2	1	18	6(0.00736377)	3(0.128)	0(0.0263158)	7.29419e-05	1	0	other
none	Lipids_and_lipid-like_molecules:Sphingolipids:Ceramides	681.627	1	3	5	6(0.00736377)	3(0.128)	0(0.0263158)	0.00226034	0.0022283	0	other
homocereulide	Organic_acids_and_derivatives:Peptidomimetics:Depsipeptides	1166.69	11	12	12	6(0.00736377)	6(0)	0(0.0263158)	1.76031e-06	0.0458746	0	bacillus
Secopenicillide_A	Benzenoids:Benzene_and_substituted_derivatives:Diphenylethers	446.194	2	1	11	6(0.00736377)	3(0.128)	0(0.0263158)	1.01195e-05	1	0	fungi
sanguinoside_A	Lipids_and_lipid-like_molecules:Steroids_and_steroid_derivatives:Stigmastanes_and_derivatives	654.434	0	1	13	6(0.00736377)	0(0.128)	0(0.0263158)	0.00426623	1	32	other
Circinamide	Amino_acids:_peptides:_and_analogues	386.253	2	8	3	6(0.00736377)	3(0.128)	0(0.0263158)	0.00311459	1	0	cyan
bengamide_Y	Amino_acids:_peptides:_and_analogues	374.205	1	4	7	6(0.00736377)	5(0.0075188)	0(0.0263158)	0.00149935	1	0	other
Plipastatin_A2;_SNA-60-367-6	Organic_acids_and_derivatives:Peptidomimetics:Depsipeptides	1476.81	10	22	7	6(0.00736377)	5(0.0075188)	3(0.0263158)	3.57655e-05	0.00895294	0	bacillus
[L-Har2]Nodularin;_Nodularin-Har	Amino_acids:_peptides:_and_analogues	838.459	4	14	5	6(0.00736377)	4(0.0559211)	3(0.0263158)	7.11671e-06	3.31621e-05	0	fungi
cyclomarin_B	Amino_acids:_peptides:_and_analogues	1026.62	6	18	5	6(0.00736377)	4(0.0559211)	0(0.0263158)	0.000338953	0.0493691	0	actino
Tiahuramide_C	Organic_acids_and_derivatives:Peptidomimetics:Depsipeptides	726.457	5	10	4	6(0.00736377)	6(0)	5(0)	2.42071e-06	5.19356e-08	0	cyan
Octapeptin-B1;_EM_49d;_E-49-d	Amino_acids:_peptides:_and_analogues	1057.7	8	22	2	6(0.00736377)	5(0.0075188)	0(0.0263158)	7.96252e-05	0.122146	20	other
thraustochytroside_B	Lipids_and_lipid-like_molecules:Sphingolipids:Glycosphingolipids	711.565	1	3	9	6(0.00736377)	4(0.0559211)	0(0.0263158)	7.27875e-06	1	0	other
halymecin_B	Lipids_and_lipid-like_molecules:Fatty_Acyls:Fatty_acyl_glycosides	966.576	4	1	20	6(0.00736377)	4(0.0559211)	0(0.0263158)	2.47306e-05	0.000187763	6	cyan
splenocin_H	Benzenoids:Benzene_and_substituted_derivatives:Benzoic_acids_and_derivatives	582.258	4	5	7	6(0.00736377)	0(0.128)	0(0.0263158)	0.0021255	0.0126834	0	actino
WS-9326-A	Organic_acids_and_derivatives:Peptidomimetics:Depsipeptides	1036.49	7	16	5	6(0.00736377)	5(0.0075188)	0(0.0263158)	8.19501e-06	1	0	actino
papuamide_D	Organic_acids_and_derivatives:Peptidomimetics:Depsipeptides	1384.71	11	23	11	6(0.00736377)	4(0.0559211)	3(0.0263158)	0.000504001	0.149762	15	other
hoiamide_C	Amino_acids:_peptides:_and_analogues	770.378	2	3	8	6(0.00736377)	0(0.128)	0(0.0263158)	0.000117526	1	36	cyan
(2-Ethyl-4-propyl-8-methoxycarbonyl)octy	Organic_acids_and_derivatives:Carboxylic_acids_and_derivatives:Tetracarboxylic_acids_and_derivatives	646.444	3	1	8	6(0.00736377)	3(0.128)	0(0.0263158)	0.000298419	1	0	other
neoaplaminone	Lipids_and_lipid-like_molecules:Prenol_lipids:Sesquiterpenoids	509.214	0	4	5	6(0.00736377)	0(0.128)	0(0.0263158)	5.88439e-06	1	6	other
(18R)-18-O-beta-D-Glucopyranosyl-(1-2)-b	Lipids_and_lipid-like_molecules:Fatty_Acyls:Fatty_acyl_glycosides	692.362	0	1	16	6(0.00736377)	3(0.128)	0(0.0263158)	3.90675e-05	1	0	other
Puwainaphycin_C;_3-Amino-14-chloro-2-hyd	Amino_acids:_peptides:_and_analogues	1226.67	9	23	6	6(0.00736377)	4(0.0559211)	0(0.0263158)	0.00167206	1	0	cyan
none	Lipids_and_lipid-like_molecules:Glycerolipids:Glycosylglycerols	672.336	1	1	17	6(0.00736377)	4(0.0559211)	0(0.0263158)	3.34358e-07	1	0	other
Nostocyclopeptide_A1	Amino_acids:_peptides:_and_analogues	756.417	5	14	3	6(0.00736377)	5(0.0075188)	3(0.0263158)	0.0013677	0.0481668	0	cyan
19-des-aminocarbonyldiscodermolide	Lipids_and_lipid-like_molecules:Prenol_lipids:Terpene_lactones	550.387	0	1	7	6(0.00736377)	3(0.128)	0(0.0263158)	0.000152245	1	0	other
nagahamide_A	Organic_acids_and_derivatives:Peptidomimetics:Depsipeptides	868.454	6	14	7	6(0.00736377)	6(0)	3(0.0263158)	1.89771e-07	0.00440676	0	other
heronapyrrole_B	Lipids_and_lipid-like_molecules:Prenol_lipids:Sesquiterpenoids	384.226	0	3	5	6(0.00736377)	4(0.0559211)	0(0.0263158)	7.01596e-05	1	0	actino
dolabellin	Organic_acids_and_derivatives:Carboxylic_acids_and_derivatives:Tricarboxylic_acids_and_derivatives	610.098	3	1	9	6(0.00736377)	4(0.0559211)	0(0.0263158)	6.71946e-07	0.0111035	0	other
YM-47141	Organic_acids_and_derivatives:Peptidomimetics:Depsipeptides	934.444	7	15	3	6(0.00736377)	4(0.0559211)	0(0.0263158)	0.000516209	1	0	other
dinordehydrobatzelladine_B	Organoheterocyclic_compounds:Diazines:Pyrimidines_and_pyrimidine_derivatives	708.492	2	9	5	6(0.00736377)	3(0.128)	0(0.0263158)	0.000668127	1	0	other
Enamidonin	Amino_acids:_peptides:_and_analogues	705.385	4	14	2	6(0.00736377)	3(0.128)	0(0.0263158)	0.000886815	0.000822461	0	other
Lichenysin-G5a	Organic_acids_and_derivatives:Peptidomimetics:Depsipeptides	1020.68	7	15	3	6(0.00736377)	3(0.128)	0(0.0263158)	0.0311333	1	0	bacillus
unguisin_B	Organic_acids_and_derivatives:Peptidomimetics:Hybrid_peptides	724.427	6	15	1	6(0.00736377)	5(0.0075188)	3(0.0263158)	6.13057e-05	2.29958e-05	0	other
L-156373-B;cyclo-(N-Hydroxy-L-leucyl-D	Phenylpropanoids_and_polyketides:Macrolactams:None	710.412	2	13	1	6(0.00736377)	5(0.0075188)	0(0.0263158)	3.1902e-06	0.00763586	0	actino
Antimycin-A0c	Benzenoids:Benzene_and_substituted_derivatives:Benzoic_acids_and_derivatives	562.289	4	5	7	6(0.00736377)	0(0.128)	0(0.0263158)	0.00137102	1	0	actino
Crocacin;_Crocacin_A	Amino_acids:_peptides:_and_analogues	538.304	3	5	7	6(0.00736377)	3(0.128)	0(0.0263158)	0.00132588	0.00946842	0	other
7_8-dihydro-clavulone_II	Lipids_and_lipid-like_molecules:Fatty_Acyls:Eicosanoids	448.246	3	1	7	6(0.00736377)	3(0.128)	0(0.0263158)	0.00175743	0.00798905	0	other
Brunsvicamide_A	Amino_acids:_peptides:_and_analogues	844.485	6	16	2	6(0.00736377)	4(0.0559211)	3(0.0263158)	9.58574e-05	1	0	cyan
LI-F05a	Organic_acids_and_derivatives:Peptidomimetics:Depsipeptides	896.57	6	16	4	6(0.00736377)	4(0.0559211)	3(0.0263158)	3.20841e-06	1	0	bacillus
Mycoplanecin-A;_Mycoplanecin	Organic_acids_and_derivatives:Peptidomimetics:Depsipeptides	1182.76	10	24	2	6(0.00736377)	5(0.0075188)	4(0)	2.84345e-05	8.20506e-05	0	actino
LI-F07a	Organic_acids_and_derivatives:Peptidomimetics:Depsipeptides	944.57	6	16	4	6(0.00736377)	4(0.0559211)	0(0.0263158)	0.000519967	0.0837506	0	bacillus
Macromomycin;_NSC-170105	Organic_Polymers:Polypeptides:None	912.492	9	20	5	6(0.00736377)	3(0.128)	0(0.0263158)	0.00152344	1	0	actino
(2S)-1-O-(9Z_12Z)-Linolenoyl-2-O-(2Z_10Z	Lipids_and_lipid-like_molecules:Glycerolipids:Glycosylglycerols	908.55	2	1	18	6(0.00736377)	3(0.128)	0(0.0263158)	0.00170138	1	0	other
RP-1776	Organic_acids_and_derivatives:Peptidomimetics:Depsipeptides	1482.67	11	23	9	6(0.00736377)	5(0.0075188)	6(0)	5.23974e-05	8.89663e-07	0	actino
cyclomarazine_A	Amino_acids:_peptides:_and_analogues	397.237	1	7	2	6(0.00736377)	3(0.128)	0(0.0263158)	0.00186063	0.00372461	0	actino
[D-Asp3_ADMAdda5]microcystine-LR	Organic_acids_and_derivatives:Peptidomimetics:Hybrid_peptides	1008.53	7	18	5	6(0.00736377)	6(0)	0(0.0263158)	5.11948e-06	3.24025e-07	0	cyan
Fasciculic_acid_F	Lipids_and_lipid-like_molecules:Prenol_lipids:Triterpenoids	652.419	1	1	10	6(0.00736377)	4(0.0559211)	0(0.0263158)	2.92662e-05	0.00243796	0	fungi
yanucamide_B	Organic_acids_and_derivatives:Peptidomimetics:Depsipeptides	611.357	4	7	4	6(0.00736377)	4(0.0559211)	0(0.0263158)	0.00142671	1	0	cyan
Cytonic_acid_A	Phenylpropanoids_and_polyketides:Depsides_and_depsidones:None	580.231	2	1	10	6(0.00736377)	3(0.128)	0(0.0263158)	0.00116354	1	0	fungi
Diacyl3-O-(alpha-D-galactopyranosyl)-(	Lipids_and_lipid-like_molecules:Glycerolipids:Glycosylglycerols	940.612	2	1	18	6(0.00736377)	5(0.0075188)	0(0.0263158)	3.54775e-07	1	0	other
Trichotoxin_A-50_T5C2-3	Organic_Polymers:Polypeptides:None	1672.99	18	39	1	6(0.00736377)	4(0.0559211)	0(0.0263158)	0.000610134	0.0911087	13	fungi
sclerotiotide_G	Phenylpropanoids_and_polyketides:Macrolactams:None	464.263	3	10	2	6(0.00736377)	3(0.128)	0(0.0263158)	0.000386934	0.00975569	0	fungi
none	Lipids_and_lipid-like_molecules:Prenol_lipids:Terpene_lactones	374.173	1	1	7	6(0.00736377)	4(0.0559211)	0(0.0263158)	5.55175e-05	1	0	other
none	Organic_acids_and_derivatives:Peptidomimetics:Depsipeptides	388.221	3	5	5	6(0.00736377)	3(0.128)	0(0.0263158)	0.00510072	1	0	actino
nostocyclin	Organic_acids_and_derivatives:Peptidomimetics:Depsipeptides	1116.54	7	17	8	6(0.00736377)	6(0)	3(0.0263158)	2.04178e-08	1.54833e-05	10	cyan
mycalamide_C	Organic_oxygen_compounds:Organooxygen_compounds:Carbohydrates_and_carbohydrate_conjugates	417.236	1	3	9	6(0.00736377)	0(0.128)	0(0.0263158)	0.0071884	1	0	other
karlotoxin_2	Organic_oxygen_compounds:Organooxygen_compounds:Carbohydrates_and_carbohydrate_conjugates	1344.79	0	1	25	6(0.00736377)	3(0.128)	0(0.0263158)	0.000167697	1	0	other
Caloporoside_B	Lipids_and_lipid-like_molecules:Fatty_Acyls:Fatty_acyl_glycosides	774.404	2	1	17	6(0.00736377)	0(0.128)	0(0.0263158)	2.07675e-05	1	0	other
kapakahine_C	Amino_acids:_peptides:_and_analogues	1068.54	5	18	3	6(0.00736377)	3(0.128)	0(0.0263158)	5.27025e-06	1	0	other
Prophallin	Amino_acids:_peptides:_and_analogues	756.326	5	14	3	6(0.00736377)	4(0.0559211)	0(0.0263158)	5.38002e-06	0.0451633	0	fungi
Homocitrullylaminoadenosine	_and_analogues:Purine_nucleosides:Purine_3'-deoxyribonucleosides	437.214	2	12	4	6(0.00736377)	3(0.128)	0(0.0263158)	0.000507494	1	0	fungi
Nemotinic_acid_xyloside	Organic_oxygen_compounds:Organooxygen_compounds:Carbohydrates_and_carbohydrate_conjugates	336.121	0	1	8	6(0.00736377)	3(0.128)	0(0.0263158)	8.36606e-06	1	0	fungi
isonaamidine_C	Amino_acids:_peptides:_and_analogues	433.175	1	9	5	6(0.00736377)	3(0.128)	0(0.0263158)	0.000361541	1	15	other
diapolycopenedioic_acid_xylosyl_ester_C	Lipids_and_lipid-like_molecules:Prenol_lipids:Triterpenoids	830.533	2	1	9	6(0.00736377)	3(0.128)	0(0.0263158)	4.31697e-06	1	0	other
N2-(2-Carboxyethyl)-3-hydroxyarginine	Amino_acids:_peptides:_and_analogues	262.128	0	6	4	6(0.00736377)	3(0.128)	0(0.0263158)	0.0144561	1	0	actino
Microcin_SF608	Amino_acids:_peptides:_and_analogues	608.332	3	10	4	6(0.00736377)	5(0.0075188)	0(0.0263158)	4.52773e-08	0.0141527	0	cyan
trungapeptin_A	Organic_acids_and_derivatives:Peptidomimetics:Depsipeptides	722.425	5	9	4	6(0.00736377)	5(0.0075188)	0(0.0263158)	1.78558e-05	0.038058	0	cyan
Trichotoxin_B	Organic_Polymers:Polypeptides:None	1717.05	18	39	2	6(0.00736377)	4(0.0559211)	3(0.0263158)	0.000649873	1	0	fungi
Pullularin_C	Organic_acids_and_derivatives:Peptidomimetics:Depsipeptides	761.4	5	12	5	6(0.00736377)	6(0)	3(0.0263158)	2.85834e-06	3.78466e-05	0	fungi
Lycogalinoside_A	Lipids_and_lipid-like_molecules:Prenol_lipids:Terpene_glycosides	692.414	0	1	12	6(0.00736377)	3(0.128)	0(0.0263158)	8.71315e-06	1	0	actino
Ferintoic_acid_B	Amino_acids:_peptides:_and_analogues	880.448	6	16	3	6(0.00736377)	5(0.0075188)	3(0.0263158)	1.21892e-05	1	0	cyan
Homoserine_lipide	Amino_acids:_peptides:_and_analogues	732.651	0	5	8	6(0.00736377)	4(0.0559211)	0(0.0263158)	1.77608e-08	1	0	fungi
digalactosyl_diacylglycerol	Lipids_and_lipid-like_molecules:Glycerolipids:Glycosylglycerols	932.55	2	1	18	6(0.00736377)	4(0.0559211)	0(0.0263158)	6.177e-08	1	0	other
Maltacine_B2b	Organic_acids_and_derivatives:Peptidomimetics:Depsipeptides	1514.77	11	25	8	6(0.00736377)	6(0)	3(0.0263158)	1.44139e-06	0.000819674	0	bacillus
Platensimide_A	Amino_acids:_peptides:_and_analogues	432.226	2	5	3	6(0.00736377)	5(0.0075188)	0(0.0263158)	0.000887795	1	0	actino
Anabaenopeptin-B	Amino_acids:_peptides:_and_analogues	836.454	6	18	3	6(0.00736377)	4(0.0559211)	3(0.0263158)	9.88595e-05	0.0309542	0	cyan
SNA-60-367-4	Organic_acids_and_derivatives:Peptidomimetics:Depsipeptides	1476.81	10	22	7	6(0.00736377)	5(0.0075188)	0(0.0263158)	3.29644e-05	1	0	bacillus
Microginin_99-A	Organic_acids_and_derivatives:Peptidomimetics:Hybrid_peptides	771.397	4	11	4	6(0.00736377)	5(0.0075188)	0(0.0263158)	1.80842e-06	1	0	cyan
bengamide_H	Amino_acids:_peptides:_and_analogues	584.404	2	5	8	6(0.00736377)	3(0.128)	0(0.0263158)	0.000375607	0.00804612	0	other
Calbistrin-C;_NG-112	Lipids_and_lipid-like_molecules:Prenol_lipids:Monoterpenoids	542.288	1	1	7	6(0.00736377)	3(0.128)	0(0.0263158)	0.000271154	1	3	fungi
Dihydro-oxosorangicin_C	Phenylpropanoids_and_polyketides:Macrolides_and_analogues:None	824.471	0	1	11	6(0.00736377)	4(0.0559211)	0(0.0263158)	1.57072e-07	1	16	other
claviridenone-a	Lipids_and_lipid-like_molecules:Fatty_Acyls:Eicosanoids	446.23	3	1	7	6(0.00736377)	3(0.128)	0(0.0263158)	0.00105929	1	0	other
cyclotheonamide_B	Amino_acids:_peptides:_and_analogues	745.355	5	15	2	6(0.00736377)	5(0.0075188)	0(0.0263158)	7.46131e-05	0.0378142	3	other
Bacitracin_H2	Organic_Polymers:Polypeptides:None	1404.69	10	26	3	6(0.00736377)	5(0.0075188)	0(0.0263158)	0.000172772	0.128302	0	bacillus
Actinomycin_Pip_1e	Organic_acids_and_derivatives:Peptidomimetics:Depsipeptides	1284.64	10	24	5	6(0.00736377)	3(0.128)	0(0.0263158)	0.00127283	1	0	actino
Pyoverdin_C;_Pyoverdin_PaB	Organic_acids_and_derivatives:Peptidomimetics:Hybrid_peptides	1362.59	9	29	8	6(0.00736377)	3(0.128)	0(0.0263158)	0.000403734	0.0595833	5	pseudomonas
CNK236.688	Organic_acids_and_derivatives:Peptidomimetics:Depsipeptides	688.416	6	12	2	6(0.00736377)	4(0.0559211)	3(0.0263158)	0.0225058	0.0730655	13	fungi
Destruxin_D1	Organic_acids_and_derivatives:Peptidomimetics:Depsipeptides	637.369	5	12	3	6(0.00736377)	5(0.0075188)	0(0.0263158)	9.27105e-05	0.0488414	0	fungi
Argyrin_F	Phenylpropanoids_and_polyketides:Macrolactams:None	840.301	6	17	4	6(0.00736377)	4(0.0559211)	3(0.0263158)	5.24611e-05	0.000475153	0	other
Monamycin-B3	Organic_acids_and_derivatives:Peptidomimetics:Depsipeptides	677.411	3	11	3	6(0.00736377)	5(0.0075188)	0(0.0263158)	2.6488e-05	0.0183365	0	actino
phakellistatin_8	Amino_acids:_peptides:_and_analogues	1136.66	9	20	2	6(0.00736377)	5(0.0075188)	3(0.0263158)	1.44631e-05	0.00190004	0	other
Triacetate	Organic_acids_and_derivatives:Carboxylic_acids_and_derivatives:Tricarboxylic_acids_and_derivatives	408.215	3	1	7	6(0.00736377)	0(0.128)	0(0.0263158)	0.000173014	1	0	fungi
lyngbyacarbonate	Lipids_and_lipid-like_molecules:Fatty_Acyls:Fatty_acid_esters	232.058	3	1	8	6(0.00736377)	3(0.128)	0(0.0263158)	7.51282e-07	0.00767939	0	cyan
Trichoaureocin_2	Organic_Polymers:Polypeptides:None	1937.11	20	45	2	6(0.00736377)	4(0.0559211)	0(0.0263158)	3.04957e-05	1	76	fungi
N-Deoxyschizokinen_A	Organic_acids_and_derivatives:Carboxylic_acids_and_derivatives:Carboxylic_acid_derivatives	386.18	3	9	2	6(0.00736377)	5(0.0075188)	0(0.0263158)	2.78513e-06	0.0108112	0	bacillus
stylocheilamide	Organoheterocyclic_compounds:Oxepanes:None	525.286	2	4	6	6(0.00736377)	4(0.0559211)	0(0.0263158)	7.76072e-05	0.0046954	0	other
Fungisporin	Amino_acids:_peptides:_and_analogues	984.547	7	16	1	6(0.00736377)	6(0)	6(0)	1.91977e-11	4.30478e-08	0	fungi
acremolide_C	Organic_acids_and_derivatives:Peptidomimetics:Depsipeptides	468.32	2	4	4	6(0.00736377)	4(0.0559211)	0(0.0263158)	0.000457555	1	0	other
Aureobasidin-T3	Organic_acids_and_derivatives:Peptidomimetics:Depsipeptides	1100.69	8	20	3	6(0.00736377)	6(0)	3(0.0263158)	0.000346011	0.114905	0	fungi
Deferoxamine;_Desferrioxamine_B;_Proferr	Organic_acids_and_derivatives:Carboxylic_acids_and_derivatives:Carboxylic_acid_derivatives	560.353	2	12	1	6(0.00736377)	4(0.0559211)	0(0.0263158)	0.000268339	1	3	actino
Chokolic_acid_A_methylester_1-ethylsucci	Lipids_and_lipid-like_molecules:Prenol_lipids:Monoterpenoids	370.199	3	1	8	6(0.00736377)	4(0.0559211)	0(0.0263158)	1.00146e-07	0.000154609	0	fungi
cytosporone_R	Organic_oxygen_compounds:Organooxygen_compounds:Carbonyl_compounds	368.184	1	1	7	6(0.00736377)	4(0.0559211)	0(0.0263158)	0.000106017	1	0	other
(2S)-1-O-(9Z_12Z)-Linolenoyl-2-O-(2Z_10Z	Lipids_and_lipid-like_molecules:Glycerolipids:Glycosylglycerols	910.565	2	1	18	6(0.00736377)	4(0.0559211)	0(0.0263158)	6.41863e-06	0.00560358	0	other
mactraxanthin	Lipids_and_lipid-like_molecules:Prenol_lipids:Tetraterpenoids	636.439	0	1	7	6(0.00736377)	0(0.128)	0(0.0263158)	4.28701e-05	1	0	other
antimycin_A19	Benzenoids:Benzene_and_substituted_derivatives:Benzoic_acids_and_derivatives	548.273	4	5	7	6(0.00736377)	3(0.128)	0(0.0263158)	1.33821e-06	1	0	actino
Neoengleromycin	Lipids_and_lipid-like_molecules:Fatty_Acyls:Lineolic_acids_and_derivatives	764.628	2	6	7	6(0.00736377)	3(0.128)	0(0.0263158)	0.000199625	1	0	fungi
UF-131	Lipids_and_lipid-like_molecules:Sphingolipids:Ceramides	571.518	1	3	5	6(0.00736377)	3(0.128)	0(0.0263158)	0.00138227	1	0	other
apratoxin_B	Organic_acids_and_derivatives:Peptidomimetics:Depsipeptides	825.471	4	9	5	6(0.00736377)	6(0)	0(0.0263158)	1.80088e-08	0.00205616	0	cyan
haliclamide	Phenylpropanoids_and_polyketides:Macrolide_lactams:None	460.294	2	5	3	6(0.00736377)	4(0.0559211)	0(0.0263158)	3.11809e-05	1	45	other
ochrobactin-OH_C	Amino_acids:_peptides:_and_analogues	848.499	2	9	7	6(0.00736377)	4(0.0559211)	0(0.0263158)	1.91932e-05	0.000249447	0	other
none	Lipids_and_lipid-like_molecules:Prenol_lipids:Terpene_lactones	434.23	2	1	7	6(0.00736377)	3(0.128)	0(0.0263158)	3.63731e-05	1	0	other
Crocacin_D	Amino_acids:_peptides:_and_analogues	540.32	3	5	7	6(0.00736377)	4(0.0559211)	0(0.0263158)	1.70894e-06	0.0103037	0	other
Cephabacin_H1;_TAN-547_D	Organic_acids_and_derivatives:Peptidomimetics:Hybrid_peptides	644.259	3	11	6	6(0.00736377)	3(0.128)	0(0.0263158)	0.000103339	1	0	other
Compound_S	Amino_acids:_peptides:_and_analogues	577.325	1	3	6	6(0.00736377)	5(0.0075188)	0(0.0263158)	2.84197e-07	1	19	fungi
