# Supplementary material for: Dereplication of microbial metabolites through database search of mass spectra
Source: Nat Commun. 2018 Oct 2;9:4035. doi: 10.1038/s41467-018-06082-8 (PMC6168521; doi:10.1038/s41467-018-06082-8)
Supplement: Supplementary file 15 — Supplementary Data 12 [file 41467_2018_6082_MOESM15_ESM.xlsx]

## Sheet: Dataset_12
compound	class	mass	amide	C-N	C-O	Derep+	Derep-g	Derep	Derep+-pv	Derep-pv	MSVID	taxonomy
Tolaasin_I	Organic_acids_and_derivatives:Peptidomimetics:Depsipeptides	1986.21	18	39	6	102(0)	39(0)	27(0)	2.37129e-54	1.05687e-47	MSV000080922	pseudomonas
Plipastatin_A2;_SNA-60-367-6	Organic_acids_and_derivatives:Peptidomimetics:Depsipeptides	1476.81	10	22	7	88(0)	47(0)	30(0)	5.89656e-55	6.9121e-34	MSV000078937	bacillus
Plipastatin_B2;_SNA-60-367-12	Organic_acids_and_derivatives:Peptidomimetics:Depsipeptides	1504.84	10	22	7	84(0)	45(0)	31(0)	4.12787e-52	9.27095e-31	MSV000080285	bacillus
SNA-60-367-23	Organic_acids_and_derivatives:Peptidomimetics:Depsipeptides	1488.85	10	22	6	81(0)	40(0)	29(0)	3.23462e-45	3.94362e-33	MSV000078982	bacillus
Telomycin;_A-128-HYP;_A128-OP;_C-159;_Ne	Organic_acids_and_derivatives:Peptidomimetics:Depsipeptides	1271.55	10	23	8	79(0)	39(0)	26(0)	3.21592e-50	6.80745e-28	MSV000080285	actino
Plipastatin_B1;_SNA-60-367-7	Organic_acids_and_derivatives:Peptidomimetics:Depsipeptides	1490.83	10	22	7	78(0)	40(0)	32(0)	4.97552e-48	0	MSV000080285	bacillus
Scytonemin_A	Organic_acids_and_derivatives:Peptidomimetics:Hybrid_peptides	1462.76	12	24	10	78(0)	39(0)	25(0)	2.17367e-41	2.25254e-28	MSV000080922	cyan
Plipastatin_A1;_SNA-60-367-3	Organic_acids_and_derivatives:Peptidomimetics:Depsipeptides	1462.8	10	22	7	77(0)	44(0)	30(0)	1.8179e-55	0	MSV000079050	bacillus
SNA-60-367-17	Organic_acids_and_derivatives:Peptidomimetics:Depsipeptides	1474.83	10	22	6	76(0)	39(0)	29(0)	8.27572e-47	1.93333e-28	MSV000079581	bacillus
SNA-60-367-14	Organic_acids_and_derivatives:Peptidomimetics:Depsipeptides	1446.8	10	22	6	72(0)	47(0)	32(0)	5.29064e-56	0	MSV000079581	bacillus
laxaphycin_B	Amino_acids:_peptides:_and_analogues	1394.84	11	27	6	72(0)	47(0)	40(0)	9.86843e-43	2.62002e-35	MSV000078567	cyan
(D)-Ser-cyclosporin	Organic_acids_and_derivatives:Peptidomimetics:Peptoid-peptide_hybrids	1217.84	10	29	3	71(0)	41(0)	21(0)	6.97245e-32	4.32633e-17	MSV000080050	fungi
Cyclosporin-C;_7-L-Threoninecyclosporin	Organic_acids_and_derivatives:Peptidomimetics:Peptoid-peptide_hybrids	1217.84	10	29	3	71(0)	52(0)	33(0)	3.43154e-47	5.55414e-25	MSV000080922	fungi
A_21978_C0;_Daptomycin;_LY-146032	Organic_acids_and_derivatives:Peptidomimetics:Depsipeptides	1619.71	13	30	7	70(0)	32(0)	19(0)	5.0176e-28	2.21052e-16	MSV000079029	actino
Cyclosporin-A;_Ramihyphin_A;_S-7481-F1	Organic_acids_and_derivatives:Peptidomimetics:Peptoid-peptide_hybrids	1201.84	10	29	2	69(0)	50(0)	37(0)	5.82426e-47	4.01177e-32	MSV000078635	fungi
Puwainaphycin_C;_3-Amino-14-chloro-2-hyd	Amino_acids:_peptides:_and_analogues	1226.67	9	23	6	68(0)	38(0)	24(0)	6.43998e-31	8.69385e-24	MSV000079050	cyan
SNA-60-367-19	Organic_acids_and_derivatives:Peptidomimetics:Depsipeptides	1460.82	10	22	6	68(0)	35(0)	21(0)	3.03444e-37	1.69905e-24	MSV000080554	bacillus
Zervamicin_IA;_Zervacin_IA	Amino_acids:_peptides:_and_analogues	1825	16	35	6	66(0)	17(0.00234192)	15(0.00316456)	1.73156e-20	8.35114e-20	MSV000078635	fungi
coibamide_A	Organic_acids_and_derivatives:Peptidomimetics:Depsipeptides	1286.81	10	28	10	66(0)	33(0)	15(0.00316456)	7.08387e-33	1.05757e-15	MSV000079581	cyan
Viscosinamide	Organic_acids_and_derivatives:Peptidomimetics:Depsipeptides	1124.71	9	19	5	66(0)	34(0)	15(0.00316456)	1.46684e-42	8.10051e-14	MSV000079029	pseudomonas
Puwainaphycin_D	Amino_acids:_peptides:_and_analogues	1224.69	9	23	5	66(0)	34(0)	27(0)	3.00314e-27	9.85534e-36	MSV000080050	cyan
g-Hydroxy-Meleu4-cyclosporin	Organic_acids_and_derivatives:Peptidomimetics:Peptoid-peptide_hybrids	1217.84	10	29	3	65(0)	43(0)	31(0)	5.26578e-33	3.28256e-29	MSV000079098	fungi
Orfamide_A	Organic_acids_and_derivatives:Peptidomimetics:Depsipeptides	1294.84	10	20	6	65(0)	40(0)	26(0)	8.7767e-50	2.09355e-24	MSV000078803	pseudomonas
Bacitracin_F;_Bacitracin-X	Organic_Polymers:Polypeptides:None	1418.7	10	26	3	64(0)	34(0)	22(0)	1.39146e-41	2.57224e-25	MSV000079773	other
massetolide_F	Organic_acids_and_derivatives:Peptidomimetics:Depsipeptides	1125.69	9	18	6	63(0)	34(0)	14(0.00492611)	3.42358e-45	2.52175e-15	MSV000079050	pseudomonas
Trichokindin-VI;_(Trichokindin-IX)	Organic_Polymers:Polypeptides:None	1775.09	18	39	3	62(0)	24(0.00606061)	20(0)	2.58522e-31	3.15638e-35	MSV000078803	fungi
Laxaphycin_E	Organic_acids_and_derivatives:Peptidomimetics:Hybrid_peptides	1223.75	10	22	4	62(0)	32(0)	17(0)	4.5819e-21	6.47459e-07	MSV000078803	cyan
hormothamnin_A	Organic_acids_and_derivatives:Peptidomimetics:Hybrid_peptides	1195.72	10	22	4	61(0)	49(0)	37(0)	2.79559e-53	6.61168e-31	MSV000080492	cyan
massetolide_E	Organic_acids_and_derivatives:Peptidomimetics:Depsipeptides	1111.67	9	18	6	60(0)	36(0)	20(0)	3.9422e-48	4.69225e-22	MSV000080492	pseudomonas
Mycosubtilin_I	Organic_acids_and_derivatives:Peptidomimetics:Hybrid_peptides	1070.58	7	20	3	60(0)	40(0)	21(0)	8.6723e-45	4.84065e-19	MSV000080031	bacillus
massetolide_H	Organic_acids_and_derivatives:Peptidomimetics:Depsipeptides	1153.72	9	18	6	60(0)	33(0)	14(0.00492611)	1.21032e-39	1.59992e-14	MSV000080492	pseudomonas
Bacillopeptin-A	Organic_acids_and_derivatives:Peptidomimetics:Hybrid_peptides	1020.51	7	18	6	59(0)	34(0)	21(0)	1.4639e-36	1.89139e-28	MSV000080492	bacillus
Ayfivin;_Bacitracin_A	Organic_Polymers:Polypeptides:None	1421.75	10	27	3	59(0)	29(0.00877193)	17(0)	3.71399e-29	2.90469e-20	MSV000080554	bacillus
Heptaibin	Amino_acids:_peptides:_and_analogues	1558.88	15	32	4	59(0)	19(0.00325733)	19(0)	1.42677e-21	5.56217e-27	MSV000078803	fungi
Bacillomycin_D2;_Raubitschek_substance	Amino_acids:_peptides:_and_analogues	1030.53	7	18	5	58(0)	40(0)	21(0)	1.40321e-44	7.03296e-25	MSV000080492	bacillus
massetolide_G	Organic_acids_and_derivatives:Peptidomimetics:Depsipeptides	1139.71	9	18	6	58(0)	33(0)	15(0.00316456)	2.71228e-40	3.31782e-13	MSV000080492	pseudomonas
Emerimicin_IV;_Stilbellin_II;_Samarospor	Amino_acids:_peptides:_and_analogues	1572.89	15	32	4	57(0)	22(0.0045045)	21(0)	1.83609e-27	5.81009e-35	MSV000078803	fungi
Iturin_A3;_Iturin_AL-4;_1OW-3;_10W-1-10W	Amino_acids:_peptides:_and_analogues	1056.56	7	20	3	57(0)	40(0)	19(0)	2.17409e-45	3.63078e-22	MSV000080922	bacillus
Sch-217048	Organic_acids_and_derivatives:Peptidomimetics:Depsipeptides	1136.65	9	22	3	57(0)	45(0)	34(0)	9.47041e-40	7.5118e-36	MSV000080922	fungi
Kurstakin_4	Organic_acids_and_derivatives:Peptidomimetics:Depsipeptides	905.497	7	18	3	56(0)	30(0.00961538)	13(0.00409836)	1.91858e-37	3.656e-25	MSV000080554	bacillus
Orfamide_C	Organic_acids_and_derivatives:Peptidomimetics:Depsipeptides	1266.81	10	20	6	56(0)	23(0.00520833)	16(0)	4.05103e-23	8.39789e-15	MSV000080554	pseudomonas
Bacillopeptin-B	Organic_acids_and_derivatives:Peptidomimetics:Hybrid_peptides	1034.53	7	18	6	56(0)	30(0.00961538)	18(0)	7.82889e-30	1.19786e-20	MSV000079098	bacillus
largamide_H	Amino_acids:_peptides:_and_analogues	1198.66	9	24	6	56(0)	17(0.00234192)	2(0.397827)	1.09149e-09	0.157063	MSV000080492	cyan
Kurstakin_2	Organic_acids_and_derivatives:Peptidomimetics:Depsipeptides	891.481	7	18	3	56(0)	32(0)	11(0.0121786)	2.77059e-39	2.67104e-16	MSV000080050	bacillus
Iturin_A6;_Iturin_AL-5;_1OW-6;_10W-1-10W	Organic_acids_and_derivatives:Peptidomimetics:Hybrid_peptides	1070.58	7	20	3	56(0)	37(0)	19(0)	2.33678e-41	1.01751e-21	MSV000078817	bacillus
Nostopeptolide_A1	Organic_acids_and_derivatives:Peptidomimetics:Depsipeptides	1080.59	9	19	3	55(0)	28(0.00787402)	15(0.00316456)	8.73103e-31	1.43252e-15	MSV000080050	cyan
Cyclosporin-P;_6-((2S_3R_4R_6E)-2-Amino-	Organic_acids_and_derivatives:Peptidomimetics:Peptoid-peptide_hybrids	1203.82	10	28	3	55(0)	38(0)	14(0.00492611)	1.89495e-30	5.23561e-12	MSV000078803	fungi
Mycosubtilin_III	Organic_acids_and_derivatives:Peptidomimetics:Hybrid_peptides	1084.59	7	20	3	55(0)	34(0)	17(0)	2.89205e-35	7.20225e-17	MSV000078891	bacillus
Surfactin_C1;_Analysin;_Staphylococca;_S	Organic_acids_and_derivatives:Peptidomimetics:Depsipeptides	1035.68	7	14	4	55(0)	37(0)	23(0)	1.33574e-40	6.26057e-23	MSV000080558	bacillus
Hypomurocin_B-3b	Organic_Polymers:Polypeptides:None	1733.05	18	39	3	55(0)	18(0.0027933)	16(0)	2.03903e-22	7.0162e-25	MSV000080050	fungi
massetolide_C	Organic_acids_and_derivatives:Peptidomimetics:Depsipeptides	1167.74	9	18	6	55(0)	29(0.00877193)	14(0.00492611)	5.51942e-37	6.88415e-15	MSV000079598	pseudomonas
massetolide_A	Organic_acids_and_derivatives:Peptidomimetics:Depsipeptides	1139.71	9	18	6	54(0)	26(0.0070922)	12(0.00680272)	1.20326e-31	3.50861e-12	MSV000079098	pseudomonas
theopapuamide_D	Organic_acids_and_derivatives:Peptidomimetics:Depsipeptides	1597.93	12	31	8	54(0)	23(0.00520833)	5(0.0705003)	2.92064e-17	0.000476928	MSV000078937	other
[Leu(4)]_Cyclosporin_A	Organic_acids_and_derivatives:Peptidomimetics:Peptoid-peptide_hybrids	1187.83	10	28	2	54(0)	39(0)	27(0)	1.95768e-31	9.68226e-24	MSV000080115	fungi
Glumamycin;_Amphomycin;_A-6786-52;_A-899	Amino_acids:_peptides:_and_analogues	1289.65	11	25	5	53(0)	26(0.0070922)	16(0)	2.16803e-28	4.29474e-18	MSV000079581	actino
FR-901459	Organic_acids_and_derivatives:Peptidomimetics:Peptoid-peptide_hybrids	1217.84	10	28	3	53(0)	38(0)	29(0)	5.97087e-37	3.48079e-28	MSV000079050	fungi
Iturin_A1_derivative;_KRF-001F	Amino_acids:_peptides:_and_analogues	1084.59	7	20	3	53(0)	40(0)	22(0)	5.8455e-46	3.09826e-16	MSV000078787	bacillus
NVA2-g-hydroxy-Meleu4-cyclosporin	Organic_acids_and_derivatives:Peptidomimetics:Peptoid-peptide_hybrids	1231.85	10	29	3	53(0)	35(0)	19(0)	6.69153e-26	5.52212e-17	MSV000079389	fungi
Cyclosporin-L	Organic_acids_and_derivatives:Peptidomimetics:Peptoid-peptide_hybrids	1187.83	10	28	2	53(0)	41(0)	31(0)	2.00207e-39	8.46307e-31	MSV000079777	fungi
Trichokonin-VI;_Gliodeliquescin;_Gliodel	Organic_Polymers:Polypeptides:None	1936.11	20	44	2	52(0)	23(0.00520833)	20(0)	1.02472e-27	4.17978e-26	MSV000080922	fungi
laxaphycin_B2	Amino_acids:_peptides:_and_analogues	1378.84	11	27	5	52(0)	33(0)	19(0)	7.71878e-27	4.06409e-17	MSV000080554	cyan
mojavenisn_A	Organic_acids_and_derivatives:Peptidomimetics:Hybrid_peptides	1083.57	7	21	2	52(0)	36(0)	14(0.00492611)	4.47059e-51	1.29806e-13	MSV000078787	bacillus
LI-F08b	Organic_acids_and_derivatives:Peptidomimetics:Depsipeptides	924.601	6	16	4	51(0)	30(0.00961538)	10(0.0200422)	6.24437e-25	3.76809e-09	MSV000079679	bacillus
Neotelomycin;_Neotelomycin-P;_A_128P	Organic_acids_and_derivatives:Peptidomimetics:Depsipeptides	1271.55	10	23	8	51(0)	24(0.00606061)	14(0.00492611)	7.22659e-31	5.66412e-13	MSV000080554	actino
Bacirtsin-2;_Bacircine_3;_Surfactin-B;_S	Organic_acids_and_derivatives:Peptidomimetics:Depsipeptides	1021.67	7	14	4	51(0)	37(0)	17(0)	1.61807e-31	6.53401e-15	MSV000079098	bacillus
Zervamicin_II-4;_Zervacin_II-4	Amino_acids:_peptides:_and_analogues	1824.02	16	36	5	51(0)	17(0.00234192)	15(0.00316456)	2.4504e-22	2.4774e-21	MSV000079098	other
halobacillin	Organic_acids_and_derivatives:Peptidomimetics:Depsipeptides	1034.7	7	15	3	51(0)	41(0)	20(0)	5.99437e-44	2.57593e-18	MSV000079098	bacillus
LI-F03b;_Fusaricidin_D	Organic_acids_and_derivatives:Peptidomimetics:Depsipeptides	960.564	6	16	5	50(0)	29(0.00877193)	9(0.0309837)	2.86797e-27	6.4141e-10	MSV000079471	bacillus
pumilacidin_B	Organic_acids_and_derivatives:Peptidomimetics:Depsipeptides	1035.68	7	14	4	50(0)	33(0)	20(0)	3.14764e-29	9.85963e-18	MSV000079389	bacillus
Cyclosporin-E;_5-L-Valinecyclosporine_A	Organic_acids_and_derivatives:Peptidomimetics:Peptoid-peptide_hybrids	1187.83	10	28	2	50(0)	40(0)	29(0)	1.13317e-39	5.49945e-33	MSV000080922	fungi
pumilacidin_E	Organic_acids_and_derivatives:Peptidomimetics:Depsipeptides	1063.71	7	14	4	50(0)	31(0)	14(0.00492611)	3.33363e-30	1.78533e-12	MSV000079243	bacillus
Longibrachin_BIII	Organic_Polymers:Polypeptides:None	1951.11	20	43	3	50(0)	16(0.00201613)	10(0.0200422)	3.66658e-17	5.90218e-12	MSV000079098	fungi
Trichorzin_HA-3	Organic_Polymers:Polypeptides:None	1717.05	18	39	2	50(0)	18(0.0027933)	15(0.00316456)	4.98236e-23	1.65675e-24	MSV000080922	fungi
SCH-378161	Organic_acids_and_derivatives:Peptidomimetics:Depsipeptides	1122.63	9	22	3	50(0)	38(0)	28(0)	5.17533e-39	2.53271e-27	MSV000080492	fungi
bacillomycin_D2	Organic_acids_and_derivatives:Peptidomimetics:Hybrid_peptides	1044.55	7	18	5	50(0)	33(0)	19(0)	6.83896e-41	1.16183e-20	MSV000079098	bacillus
Surfactin-D	Organic_acids_and_derivatives:Peptidomimetics:Depsipeptides	1049.7	7	14	4	50(0)	38(0)	22(0)	1.11656e-45	6.98318e-18	MSV000079450	bacillus
Lichenysin-G4	Organic_acids_and_derivatives:Peptidomimetics:Depsipeptides	1020.68	7	15	3	50(0)	41(0)	19(0)	3.05866e-47	1.39221e-19	MSV000079471	bacillus
Maltacine_B2b	Organic_acids_and_derivatives:Peptidomimetics:Depsipeptides	1514.77	11	25	8	50(0)	22(0.0045045)	10(0.0200422)	8.41662e-20	1.32652e-07	MSV000078568	bacillus
LI-F07a	Organic_acids_and_derivatives:Peptidomimetics:Depsipeptides	930.554	6	16	4	50(0)	24(0.00606061)	5(0.0705003)	1.09434e-20	1.06422e-06	MSV000080285	bacillus
Trichovirin_II_2a	Organic_Polymers:Polypeptides:None	1703.03	18	39	2	49(0)	14(0.00142653)	13(0.00409836)	3.22972e-16	4.53301e-21	MSV000079029	fungi
Microcystin_LR;_Cyanoginosin_LR;_Toxin_B	Organic_acids_and_derivatives:Peptidomimetics:Hybrid_peptides	994.549	6	18	5	49(0)	21(0.00401606)	9(0.0309837)	1.04369e-19	4.51331e-09	MSV000078936	cyan
desmethoxymajusculamide_C	Organic_acids_and_derivatives:Peptidomimetics:Depsipeptides	954.579	8	19	2	49(0)	46(0)	24(0)	2.87991e-44	7.77181e-23	MSV000079098	cyan
[Val7]-Surfactin_C14i	Organic_acids_and_derivatives:Peptidomimetics:Depsipeptides	1007.65	7	14	4	49(0)	34(0)	20(0)	1.05844e-30	1.54894e-17	MSV000078568	bacillus
Leucinostatin_A;_CC-1014;_ICI_13959;_M_1	Organic_acids_and_derivatives:Peptidomimetics:Hybrid_peptides	1217.84	10	24	3	49(0)	20(0.00359712)	16(0)	1.56193e-25	2.09728e-24	MSV000078656	fungi
Trichogin-A-IV;_GA_IV	Organic_Polymers:Polypeptides:None	1065.72	11	23	2	48(0)	22(0.0045045)	16(0)	9.59846e-28	5.23001e-34	MSV000080922	fungi
lyngbyastatin_1	Organic_acids_and_derivatives:Peptidomimetics:Depsipeptides	998.605	8	20	4	48(0)	45(0)	27(0)	6.73093e-49	8.3586e-27	MSV000079098	cyan
Esperin	Organic_acids_and_derivatives:Peptidomimetics:Hybrid_peptides	1035.68	7	14	4	48(0)	33(0)	20(0)	3.15045e-36	9.17752e-35	MSV000079098	bacillus
SNA-60-367-8	Organic_acids_and_derivatives:Peptidomimetics:Depsipeptides	1490.83	10	22	7	48(0)	26(0.0070922)	22(0)	3.67094e-26	4.26968e-21	MSV000078937	bacillus
dolastatin_12	Organic_acids_and_derivatives:Peptidomimetics:Depsipeptides	968.595	8	20	2	48(0)	42(0)	24(0)	2.41766e-30	6.48931e-24	MSV000080115	cyan
Pumilacidin_F	Organic_acids_and_derivatives:Peptidomimetics:Depsipeptides	1049.7	7	14	4	48(0)	32(0)	22(0)	3.44592e-37	3.02054e-22	MSV000080141	bacillus
LI-F06a	Organic_acids_and_derivatives:Peptidomimetics:Depsipeptides	910.585	6	16	4	48(0)	23(0.00520833)	8(0.0346725)	1.40838e-15	7.38441e-09	MSV000079054	bacillus
Leucinostatin_B;_SF_1907II;_Paecilotoxin	Organic_acids_and_derivatives:Peptidomimetics:Hybrid_peptides	1203.82	10	23	3	47(0)	23(0.00520833)	19(0)	9.15336e-31	6.61419e-28	MSV000080922	fungi
pumilacidin_D	Organic_acids_and_derivatives:Peptidomimetics:Depsipeptides	1063.71	7	14	4	47(0)	31(0)	22(0)	8.82156e-28	3.30492e-22	MSV000078787	bacillus
LI-F05b	Organic_acids_and_derivatives:Peptidomimetics:Depsipeptides	910.585	6	16	4	47(0)	26(0.0070922)	10(0.0200422)	1.6073e-19	6.28787e-11	MSV000079471	bacillus
[Val7]-Surfactin_C15ai	Organic_acids_and_derivatives:Peptidomimetics:Depsipeptides	1021.67	7	14	4	47(0)	35(0)	22(0)	7.99038e-43	3.97312e-19	MSV000080167	bacillus
none	Organic_acids_and_derivatives:Peptidomimetics:Depsipeptides	887.537	6	13	4	47(0)	34(0)	14(0.00492611)	7.43664e-37	6.44996e-15	MSV000080922	fungi
Fusaricidin_A;_LI-F04a	Organic_acids_and_derivatives:Peptidomimetics:Depsipeptides	882.554	6	16	4	47(0)	25(0.00662252)	6(0.0506766)	7.45384e-20	1.89088e-07	MSV000079098	bacillus
A-54145-A	Organic_acids_and_derivatives:Peptidomimetics:Depsipeptides	1643.77	13	31	9	47(0)	22(0.0045045)	7(0.0382239)	1.73142e-20	1.39906e-05	MSV000078937	actino
pumilacidin_C	Organic_acids_and_derivatives:Peptidomimetics:Depsipeptides	1077.73	7	14	4	46(0)	35(0)	15(0.00316456)	3.48641e-45	7.12915e-13	MSV000080285	bacillus
Lichenysin_A	Organic_acids_and_derivatives:Peptidomimetics:Depsipeptides	1006.67	7	15	3	46(0)	37(0)	18(0)	4.4094e-46	3.08537e-15	MSV000080050	bacillus
none	Organic_acids_and_derivatives:Peptidomimetics:Depsipeptides	1035.68	8	14	5	46(0)	36(0)	20(0)	2.8256e-44	1.98035e-21	MSV000078656	bacillus
[Val7]-Surfactin_C14i_monomethyl_ester	Organic_acids_and_derivatives:Peptidomimetics:Depsipeptides	1021.67	8	14	5	46(0)	32(0)	15(0.00316456)	2.68545e-27	2.83136e-14	MSV000078567	bacillus
Hypomurocin_B-1	Organic_Polymers:Polypeptides:None	1719.03	18	39	3	46(0)	13(0.00225479)	12(0.00680272)	2.16999e-15	4.84258e-18	MSV000078635	fungi
SNA-60-367-4	Organic_acids_and_derivatives:Peptidomimetics:Depsipeptides	1476.81	10	22	7	46(0)	25(0.00662252)	17(0)	3.9786e-25	2.61856e-16	MSV000079098	bacillus
[8'-Hydroxy-MeBmf]1-cyclosporin	Organic_acids_and_derivatives:Peptidomimetics:Peptoid-peptide_hybrids	1217.84	10	29	3	46(0)	38(0)	24(0)	2.99779e-31	4.16397e-24	MSV000079471	fungi
Cyclosporin-N-B;_Cyclosporin-B;_S-7481-F	Organic_acids_and_derivatives:Peptidomimetics:Peptoid-peptide_hybrids	1187.83	10	29	2	45(0)	37(0)	27(0)	6.24082e-37	0	MSV000079098	fungi
Bacitracin_B3	Organic_Polymers:Polypeptides:None	1407.73	10	27	3	45(0)	23(0.00520833)	11(0.0121786)	1.04017e-23	2.8048e-10	MSV000078635	bacillus
pumilacidin_A	Organic_acids_and_derivatives:Peptidomimetics:Depsipeptides	1049.7	7	14	4	45(0)	35(0)	15(0.00316456)	9.62772e-30	1.0348e-13	MSV000078787	bacillus
Bacillomycin_D4;_Raubitschek_substance	Amino_acids:_peptides:_and_analogues	1058.56	7	18	5	44(0)	30(0.00961538)	17(0)	5.5385e-37	1.21914e-20	MSV000080922	bacillus
[Val7]-Surfactin_C13ai_monomethyl_ester	Organic_acids_and_derivatives:Peptidomimetics:Depsipeptides	1007.65	8	14	5	44(0)	29(0.00877193)	18(0)	1.16514e-31	1.97511e-16	MSV000081357	bacillus
Integramide_A	Amino_acids:_peptides:_and_analogues	1630.99	16	33	5	44(0)	13(0.00225479)	8(0.0346725)	3.46441e-15	5.76159e-09	MSV000080922	fungi
massetolide_I	Organic_acids_and_derivatives:Peptidomimetics:Depsipeptides	1111.67	9	18	6	44(0)	26(0.0070922)	13(0.00409836)	8.37758e-34	2.88879e-12	MSV000079450	pseudomonas
LI-F08a	Organic_acids_and_derivatives:Peptidomimetics:Depsipeptides	910.585	6	16	4	44(0)	16(0.00201613)	4(0.154535)	2.37711e-09	0.000288715	MSV000079098	bacillus
Lichenysin-G5a	Organic_acids_and_derivatives:Peptidomimetics:Depsipeptides	1020.68	7	15	3	44(0)	31(0)	19(0)	1.32525e-36	4.72296e-21	MSV000079598	bacillus
Fusaricidin_B;_LI-F04b	Organic_acids_and_derivatives:Peptidomimetics:Depsipeptides	896.57	6	16	4	43(0)	23(0.00520833)	8(0.0346725)	4.46798e-17	3.39915e-08	MSV000078710	bacillus
Kurstakin_1	Organic_acids_and_derivatives:Peptidomimetics:Depsipeptides	877.466	7	18	3	43(0)	20(0.00359712)	8(0.0346725)	5.6356e-21	2.80954e-13	MSV000078937	bacillus
Trichorzin_MA-3;_Trichoharzin_MA-3	Organic_Polymers:Polypeptides:None	1761.08	18	39	3	43(0)	12(0.00359066)	9(0.0309837)	3.23091e-13	3.74681e-10	MSV000080922	fungi
pahayokolide_B	Organic_acids_and_derivatives:Peptidomimetics:Hybrid_peptides	1302.65	10	23	7	43(0)	16(0.00201613)	6(0.0506766)	2.67761e-11	0.000414069	MSV000080922	cyan
Pepstatin_A;_Ahpatinin_C;_Pepsin_S_735A;	Organic_acids_and_derivatives:Peptidomimetics:Hybrid_peptides	685.463	5	11	4	43(0)	13(0.00225479)	8(0.0346725)	5.93048e-13	3.46047e-15	MSV000081063	actino
APD_I_component_a;_Surfactin_A1;_"standa	Organic_acids_and_derivatives:Peptidomimetics:Depsipeptides	1007.65	7	14	4	43(0)	36(0)	17(0)	4.28691e-29	5.43645e-13	MSV000080922	bacillus
LI-F03a;_Fusaricidin_C	Organic_acids_and_derivatives:Peptidomimetics:Depsipeptides	946.549	6	16	5	43(0)	23(0.00520833)	8(0.0346725)	1.09848e-19	1.58563e-09	MSV000078656	bacillus
Xenobovid_A	Organic_acids_and_derivatives:Peptidomimetics:Depsipeptides	765.5	7	14	2	42(0)	32(0)	15(0.00316456)	1.64219e-38	3.17005e-13	MSV000078801	other
WAP-8294A4	Organic_acids_and_derivatives:Peptidomimetics:Depsipeptides	1575.83	12	31	6	42(0)	28(0.00787402)	14(0.00492611)	4.62993e-19	8.13364e-10	MSV000078936	other
Esperin	Amino_acids:_peptides:_and_analogues	1021.67	7	14	4	42(0)	26(0.0070922)	16(0)	1.21288e-32	3.22395e-18	MSV000080251	bacillus
Epidermidin	Organic_Polymers:Polypeptides:None	1099.56	10	26	5	42(0)	16(0.00201613)	7(0.0382239)	4.68508e-09	6.81356e-05	MSV000079098	other
LI-F07a	Organic_acids_and_derivatives:Peptidomimetics:Depsipeptides	944.57	6	16	4	42(0)	19(0.00325733)	6(0.0506766)	3.85629e-14	1.35932e-06	MSV000078656	bacillus
[Leu7]-Surfactin_C15ai_monomethyl_ester	Organic_acids_and_derivatives:Peptidomimetics:Depsipeptides	1049.7	8	14	5	42(0)	31(0)	14(0.00492611)	2.18747e-32	1.39734e-12	MSV000078936	bacillus
Actinomycin_X2;_Actinomycin_V;_Actinomyc	Organic_acids_and_derivatives:Peptidomimetics:Depsipeptides	1268.61	10	24	4	41(0)	30(0.00961538)	16(0)	3.0554e-42	3.78886e-25	MSV000078892	actino
none	Organic_acids_and_derivatives:Peptidomimetics:Depsipeptides	1035.68	8	14	5	41(0)	32(0)	20(0)	8.66678e-38	1.52139e-22	MSV000080492	bacillus
Trichoaureocin_3	Organic_Polymers:Polypeptides:None	1951.13	20	45	2	41(0)	15(0.00169205)	13(0.00409836)	8.90094e-18	4.45195e-17	MSV000078568	fungi
Berninamycin-C	Amino_acids:_peptides:_and_analogues	1076.32	7	17	6	41(0)	22(0.0045045)	12(0.00680272)	2.47322e-28	8.33946e-11	MSV000078656	actino
[Ile2_4_7]Surfactin	Organic_acids_and_derivatives:Peptidomimetics:Depsipeptides	1021.67	7	14	4	41(0)	31(0)	13(0.00409836)	1.19297e-32	2.23572e-11	MSV000079098	bacillus
Lipopeptide_NO	Organic_acids_and_derivatives:Peptidomimetics:Depsipeptides	993.636	7	14	4	41(0)	37(0)	18(0)	1.52747e-29	1.59268e-14	MSV000078937	bacillus
majusculamide_C	Organic_acids_and_derivatives:Peptidomimetics:Depsipeptides	984.59	8	19	4	41(0)	39(0)	22(0)	9.39579e-33	5.37479e-20	MSV000078937	cyan
Lichenysin-G3	Organic_acids_and_derivatives:Peptidomimetics:Depsipeptides	1006.67	7	15	3	41(0)	28(0.00787402)	17(0)	1.02876e-31	9.3767e-17	MSV000081208	bacillus
molassamide	Organic_acids_and_derivatives:Peptidomimetics:Depsipeptides	962.475	7	17	5	41(0)	20(0.00359712)	7(0.0382239)	3.9321e-21	1.00571e-09	MSV000079471	cyan
[Val7]-Surfactin_C15ai_monomethyl_ester	Organic_acids_and_derivatives:Peptidomimetics:Depsipeptides	1035.68	8	14	5	40(0)	27(0.00746269)	16(0)	6.53146e-27	5.93855e-16	MSV000079098	bacillus
massetolide_J	Organic_acids_and_derivatives:Peptidomimetics:Depsipeptides	1111.67	9	18	6	40(0)	21(0.00401606)	11(0.0121786)	7.12465e-26	2.77389e-11	MSV000080115	pseudomonas
SNA-60-367-10	Organic_acids_and_derivatives:Peptidomimetics:Depsipeptides	1490.83	10	22	7	40(0)	21(0.00401606)	17(0)	2.22753e-23	1.43436e-18	MSV000080922	other
Hypomurocin_B-4	Organic_Polymers:Polypeptides:None	1733.05	18	39	3	40(0)	14(0.00142653)	13(0.00409836)	2.66306e-18	8.04505e-21	MSV000078803	fungi
Laxaphycin_D	Amino_acids:_peptides:_and_analogues	1366.81	11	27	6	40(0)	32(0)	23(0)	3.23047e-31	2.2692e-20	MSV000079098	cyan
Nostopeptolide_A2	Organic_acids_and_derivatives:Peptidomimetics:Depsipeptides	1066.57	9	19	3	40(0)	22(0.0045045)	11(0.0121786)	7.66103e-26	1.33128e-10	MSV000078787	cyan
WS-9326-A	Organic_acids_and_derivatives:Peptidomimetics:Depsipeptides	1036.49	7	16	5	40(0)	27(0.00746269)	13(0.00409836)	9.89755e-35	6.49713e-17	MSV000080922	actino
LI-F05a	Organic_acids_and_derivatives:Peptidomimetics:Depsipeptides	896.57	6	16	4	40(0)	21(0.00401606)	5(0.0705003)	2.33367e-14	1.81751e-06	MSV000078891	bacillus
[Val7]-Surfactin_C13ai	Organic_acids_and_derivatives:Peptidomimetics:Depsipeptides	993.636	7	14	4	40(0)	33(0)	19(0)	7.66693e-33	6.88378e-20	MSV000079050	bacillus
Antrimycin_D;_Cirratiomycin_A	Amino_acids:_peptides:_and_analogues	727.386	5	14	5	39(0)	6(0.0877752)	4(0.154535)	1.10817e-07	8.08097e-08	MSV000078937	actino
lyngbyacyclamide_A	Amino_acids:_peptides:_and_analogues	1442.84	11	27	6	39(0)	23(0.00520833)	4(0.154535)	1.41162e-14	0.0211779	MSV000080554	cyan
Bacitracin_B1	Organic_Polymers:Polypeptides:None	1407.73	10	27	3	39(0)	17(0.00234192)	11(0.0121786)	2.26907e-14	1.43178e-11	MSV000079098	bacillus
aspergillicin_A	Organic_acids_and_derivatives:Peptidomimetics:Depsipeptides	740.411	6	13	4	39(0)	32(0)	21(0)	2.04208e-33	7.56475e-19	MSV000080141	fungi
none	Amino_acids:_peptides:_and_analogues	1139.67	8	28	2	39(0)	23(0.00520833)	17(0)	3.08348e-34	0	MSV000081063	bacillus
malevamide_C	Organic_acids_and_derivatives:Peptidomimetics:Depsipeptides	1511.94	13	32	4	39(0)	33(0)	25(0)	2.33041e-33	4.25737e-25	MSV000079098	cyan
Trichoaureocin_6	Organic_Polymers:Polypeptides:None	1937.11	20	45	2	39(0)	15(0.00169205)	13(0.00409836)	7.82989e-18	5.38605e-17	MSV000081379	fungi
Bacitracin_I3	Organic_Polymers:Polypeptides:None	1390.67	10	26	3	39(0)	17(0.00234192)	1(0.397827)	6.68001e-14	0.3189	MSV000080031	bacillus
Isocyclosporin_D	Organic_acids_and_derivatives:Peptidomimetics:Depsipeptides	1215.86	10	28	2	39(0)	21(0.00401606)	4(0.154535)	1.87975e-09	0.0130188	MSV000081080	fungi
Arborcandin_D	Organic_acids_and_derivatives:Peptidomimetics:Hybrid_peptides	1281.75	9	23	5	39(0)	15(0.00169205)	3(0.397827)	1.20838e-10	0.0304534	MSV000081005	fungi
Cyclosporin-D;_7-L-Valinecyclosporin_A	Organic_acids_and_derivatives:Peptidomimetics:Peptoid-peptide_hybrids	1215.86	10	29	2	39(0)	21(0.00401606)	6(0.0506766)	5.91417e-10	0.000837446	MSV000081171	fungi
Cyclosporin-U	Organic_acids_and_derivatives:Peptidomimetics:Peptoid-peptide_hybrids	1187.83	10	28	2	39(0)	32(0)	25(0)	8.25238e-32	7.39527e-18	MSV000081379	fungi
dolastatin_10	Organic_acids_and_derivatives:Peptidomimetics:Hybrid_peptides	784.492	4	13	5	39(0)	12(0.00359066)	7(0.0382239)	2.32436e-14	1.41182e-12	MSV000079048	cyan
Xenobovid_B	Organic_acids_and_derivatives:Peptidomimetics:Depsipeptides	793.531	7	14	2	39(0)	37(0)	16(0)	1.97918e-45	1.12281e-13	MSV000080554	other
Lobocyclamide_C	Amino_acids:_peptides:_and_analogues	1369.81	11	26	8	39(0)	20(0.00359712)	6(0.0506766)	7.92195e-12	0.000962354	MSV000080251	cyan
SNA-60-367-23	Organic_acids_and_derivatives:Peptidomimetics:Depsipeptides	1474.83	10	22	6	39(0)	23(0.00520833)	19(0)	9.3417e-26	1.91912e-21	MSV000081347	bacillus
Isovalertatin_M03	Organic_oxygen_compounds:Organooxygen_compounds:Carbohydrates_and_carbohydrate_conjugates	1053.41	1	3	34	39(0)	9(0.0222317)	0(0.397827)	3.54598e-13	1	MSV000080141	actino
Cyclosporin-X	Organic_acids_and_derivatives:Peptidomimetics:Peptoid-peptide_hybrids	1201.84	10	28	2	38(0)	30(0.00961538)	25(0)	1.031e-28	6.3356e-17	MSV000078568	fungi
Tensin	Organic_acids_and_derivatives:Peptidomimetics:Depsipeptides	1352.78	11	23	6	38(0)	18(0.0027933)	6(0.0506766)	2.27758e-13	0.000319954	MSV000079479	pseudomonas
Ibu-epidemethoxylyngbystatin_3	Organic_acids_and_derivatives:Peptidomimetics:Depsipeptides	982.61	8	20	2	38(0)	29(0.00877193)	22(0)	2.72092e-24	2.05626e-16	MSV000080285	cyan
[Val2_Val7]-Surfactin_C14_monomethyl_est	Organic_acids_and_derivatives:Peptidomimetics:Depsipeptides	1007.65	8	14	5	38(0)	25(0.00662252)	15(0.00316456)	2.82873e-30	1.81918e-15	MSV000079777	bacillus
BZR-cotoxin_II	Organic_acids_and_derivatives:Peptidomimetics:Depsipeptides	964.573	8	15	8	38(0)	26(0.0070922)	11(0.0121786)	1.32229e-18	3.62311e-09	MSV000080031	fungi
[Dihydro-MeBmt]1-[g-hydroxy-Meleu]4-cycl	Organic_acids_and_derivatives:Peptidomimetics:Peptoid-peptide_hybrids	1219.85	10	29	3	38(0)	33(0)	20(0)	3.33768e-25	7.39561e-16	MSV000078892	other
57-normajusculamide_C	Organic_acids_and_derivatives:Peptidomimetics:Depsipeptides	970.574	8	19	4	38(0)	33(0)	21(0)	1.79999e-33	9.18753e-19	MSV000078787	cyan
Ilamycin_B1;_Rufomycin_I;_Rufomycin_B1	Phenylpropanoids_and_polyketides:Macrolactams:None	1011.58	6	19	2	38(0)	28(0.00787402)	19(0)	2.74218e-35	0	MSV000081063	actino
Trichovirin_II_5	Organic_Polymers:Polypeptides:None	1731.07	18	39	2	38(0)	12(0.00359066)	10(0.0200422)	1.1407e-13	6.02225e-13	MSV000078936	fungi
[Val7]-Surfactin_C13ai_dimethyl_ester	Organic_acids_and_derivatives:Peptidomimetics:Depsipeptides	1021.67	9	14	6	38(0)	28(0.00787402)	14(0.00492611)	7.02663e-27	1.20026e-12	MSV000080186	bacillus
Ornibactin-C8	Amino_acids:_peptides:_and_analogues	736.397	4	15	5	38(0)	13(0.00225479)	7(0.0382239)	1.57484e-14	1.68172e-13	MSV000079098	pseudomonas
fijimycin_A	Organic_acids_and_derivatives:Peptidomimetics:Depsipeptides	878.454	7	17	4	38(0)	31(0)	18(0)	3.35805e-38	7.7284e-23	MSV000081171	actino
Suzukacillin-B	Organic_Polymers:Polypeptides:None	1965.13	20	43	3	38(0)	16(0.00201613)	14(0.00492611)	9.81107e-17	6.3342e-20	MSV000079098	fungi
homophymine_C	Organic_acids_and_derivatives:Peptidomimetics:Depsipeptides	1611.93	11	27	10	38(0)	15(0.00169205)	3(0.397827)	1.27245e-09	0.0165548	MSV000079389	other
malevamide_B	Organic_acids_and_derivatives:Peptidomimetics:Depsipeptides	1428.94	12	30	2	37(0)	21(0.00401606)	11(0.0121786)	1.69761e-12	1.13415e-06	MSV000080492	cyan
Acremostatin_B	Organic_acids_and_derivatives:Peptidomimetics:Hybrid_peptides	1275.91	10	24	3	37(0)	17(0.00234192)	15(0.00316456)	9.43304e-23	5.18825e-28	MSV000078568	fungi
Longibrachin_BII	Organic_Polymers:Polypeptides:None	1937.1	20	43	3	37(0)	15(0.00169205)	15(0.00316456)	2.37199e-15	1.19745e-17	MSV000079098	fungi
Aurantin_II	Organic_acids_and_derivatives:Peptidomimetics:Depsipeptides	1254.63	10	24	4	37(0)	28(0.00787402)	14(0.00492611)	1.42815e-35	7.58775e-19	MSV000079098	actino
Lichenysin-G9a	Organic_acids_and_derivatives:Peptidomimetics:Depsipeptides	1048.71	7	15	3	37(0)	30(0.00961538)	11(0.0121786)	4.77134e-40	6.60294e-11	MSV000081080	bacillus
symplostatin_3	Organic_acids_and_derivatives:Peptidomimetics:Hybrid_peptides	746.483	4	11	8	37(0)	9(0.0222317)	5(0.0705003)	9.74718e-08	3.06464e-09	MSV000080922	cyan
Pleofungin_B;_F-15078-B	Organic_acids_and_derivatives:Peptidomimetics:Depsipeptides	1136.73	10	20	7	37(0)	28(0.00787402)	15(0.00316456)	2.18577e-19	3.65822e-10	MSV000079389	fungi
[Val2_Val7]-Surfactin_C14i_dimethyl_este	Organic_acids_and_derivatives:Peptidomimetics:Depsipeptides	1021.67	9	14	6	37(0)	25(0.00662252)	14(0.00492611)	3.07683e-23	3.13518e-13	MSV000079098	bacillus
RP-1776	Organic_acids_and_derivatives:Peptidomimetics:Depsipeptides	1482.67	11	23	9	37(0)	21(0.00401606)	11(0.0121786)	8.0975e-20	7.1015e-08	MSV000080655	actino
lyngbyazothrin_B	Organic_Polymers:Polypeptides:None	1282.68	10	23	7	37(0)	22(0.0045045)	10(0.0200422)	1.31413e-15	5.79033e-07	MSV000080115	cyan
Acremostatin_C	Organic_acids_and_derivatives:Peptidomimetics:Hybrid_peptides	1291.91	10	24	3	37(0)	16(0.00201613)	13(0.00409836)	2.10374e-20	1.88603e-21	MSV000081152	fungi
PAX_3	Amino_acids:_peptides:_and_analogues	1065.8	7	21	2	36(0)	23(0.00520833)	12(0.00680272)	7.8345e-32	1.9779e-09	MSV000080554	other
Lichenysin-G1a	Organic_acids_and_derivatives:Peptidomimetics:Depsipeptides	992.652	7	15	3	36(0)	29(0.00877193)	15(0.00316456)	1.13033e-35	9.24134e-16	MSV000078568	bacillus
Leucinostatin_K;_Paecilotoxin_K	Organic_acids_and_derivatives:Peptidomimetics:Hybrid_peptides	1233.83	10	24	3	36(0)	18(0.0027933)	13(0.00409836)	2.58512e-24	2.46178e-23	MSV000081063	fungi
a-Substance_Ib	Amino_acids:_peptides:_and_analogues	685.391	5	15	2	36(0)	12(0.00359066)	7(0.0382239)	5.42895e-11	3.82807e-12	MSV000080167	other
Antiamebin_I;_Antiamoebin;_Stilbellin	Amino_acids:_peptides:_and_analogues	1669.94	16	34	4	36(0)	17(0.00234192)	16(0)	2.36721e-23	2.77734e-30	MSV000080050	fungi
Maltacine_B1a	Organic_acids_and_derivatives:Peptidomimetics:Depsipeptides	1500.75	11	25	8	36(0)	22(0.0045045)	9(0.0309837)	3.12577e-19	5.81446e-07	MSV000080141	bacillus
Orfamide_B	Organic_acids_and_derivatives:Peptidomimetics:Depsipeptides	1280.82	10	20	6	36(0)	18(0.0027933)	12(0.00680272)	6.78887e-16	1.74635e-10	MSV000081379	pseudomonas
Cyclosporin-W	Organic_acids_and_derivatives:Peptidomimetics:Peptoid-peptide_hybrids	1203.82	10	28	3	36(0)	32(0)	21(0)	1.84724e-25	2.23777e-16	MSV000078801	fungi
Compound_1	Organic_acids_and_derivatives:Peptidomimetics:Depsipeptides	1125.67	9	23	5	36(0)	33(0)	22(0)	1.73537e-34	2.69023e-27	MSV000078936	fungi
Acidocin_LF221_B	Organic_Polymers:Polypeptides:None	1442.76	13	35	3	36(0)	12(0.00359066)	3(0.397827)	2.06164e-11	0.00436673	MSV000079098	bacillus
Occidiofungin_A	Amino_acids:_peptides:_and_analogues	1198.55	7	20	12	36(0)	16(0.00201613)	2(0.397827)	5.10612e-14	0.0765722	MSV000079098	other
WS-9320-A	Amino_acids:_peptides:_and_analogues	1036.49	7	16	6	36(0)	16(0.00201613)	6(0.0506766)	1.75599e-17	3.38896e-05	MSV000079777	actino
Cyclosporin-V	Organic_acids_and_derivatives:Peptidomimetics:Peptoid-peptide_hybrids	1215.86	10	29	2	36(0)	19(0.00325733)	5(0.0705003)	3.14111e-09	0.00226691	MSV000080922	fungi
somamide_B	Organic_acids_and_derivatives:Peptidomimetics:Depsipeptides	918.449	6	16	4	36(0)	20(0.00359712)	6(0.0506766)	4.36904e-20	7.2203e-09	MSV000081357	cyan
symplostatin_1	Organic_acids_and_derivatives:Peptidomimetics:Hybrid_peptides	798.508	4	13	5	36(0)	13(0.00225479)	8(0.0346725)	5.38832e-16	7.18131e-12	MSV000079029	cyan
WAP-8294X13;_WAP-8294AX13	Organic_acids_and_derivatives:Peptidomimetics:Depsipeptides	1575.83	12	31	6	36(0)	27(0.00746269)	10(0.0200422)	3.99388e-19	4.30782e-07	MSV000079098	other
Polymyxin_Nva-E1	Organic_Polymers:Polypeptides:None	1140.73	10	27	3	36(0)	12(0.00359066)	1(0.397827)	1.67711e-08	0.255276	MSV000080922	bacillus
Cyclosporin_F	Organic_acids_and_derivatives:Peptidomimetics:Peptoid-peptide_hybrids	1185.85	10	29	1	36(0)	32(0)	29(0)	3.01607e-35	1.21437e-24	MSV000078803	fungi
[Val7]-Surfactin_C14i_dimethyl_ester	Organic_acids_and_derivatives:Peptidomimetics:Depsipeptides	1035.68	9	14	6	36(0)	30(0.00961538)	19(0)	1.0427e-37	3.98087e-20	MSV000081463	bacillus
Trichorzin_MA-1;_Trichoharzin_MA-1	Organic_Polymers:Polypeptides:None	1733.05	18	39	3	36(0)	12(0.00359066)	12(0.00680272)	4.30282e-14	8.20338e-17	MSV000078937	fungi
Peptidolipin_NA	Organic_acids_and_derivatives:Peptidomimetics:Depsipeptides	963.662	7	14	4	35(0)	23(0.00520833)	13(0.00409836)	1.44359e-26	1.17322e-13	MSV000080905	actino
RHM_2	Amino_acids:_peptides:_and_analogues	1021.72	8	23	2	35(0)	13(0.00225479)	11(0.0121786)	1.64465e-14	1.15418e-14	MSV000079098	fungi
Lobocyclamide_C	Amino_acids:_peptides:_and_analogues	1355.79	11	26	8	35(0)	21(0.00401606)	10(0.0200422)	1.93942e-14	8.99546e-06	MSV000079098	cyan
Janthinocin_A	Organic_acids_and_derivatives:Peptidomimetics:Depsipeptides	1192.61	9	21	7	35(0)	17(0.00234192)	8(0.0346725)	5.81038e-13	9.42381e-07	MSV000080251	other
kahalalide_F	Organic_acids_and_derivatives:Peptidomimetics:Depsipeptides	1476.93	13	27	3	35(0)	21(0.00401606)	11(0.0121786)	8.40802e-22	5.63741e-13	MSV000080115	other
Cyclosporin-Y	Organic_acids_and_derivatives:Peptidomimetics:Peptoid-peptide_hybrids	1201.84	10	28	2	35(0)	27(0.00746269)	18(0)	3.2484e-25	9.98756e-14	MSV000078936	fungi
Verrucamide_A	Amino_acids:_peptides:_and_analogues	1414.84	13	34	5	35(0)	19(0.00325733)	5(0.0705003)	8.73869e-14	0.00357084	MSV000079029	fungi
[Val7]-Surfactin_C15ai_dimethyl_ester	Organic_acids_and_derivatives:Peptidomimetics:Depsipeptides	1049.7	9	14	6	35(0)	25(0.00662252)	13(0.00409836)	2.80083e-22	4.92719e-11	MSV000079134	bacillus
[Leu7]-Surfactin_C14i_monomethyl_ester	Organic_acids_and_derivatives:Peptidomimetics:Depsipeptides	1035.68	8	14	5	35(0)	28(0.00787402)	14(0.00492611)	1.72501e-34	1.05922e-13	MSV000080655	bacillus
Hypomurocin_B-2	Organic_Polymers:Polypeptides:None	1733.05	18	39	3	35(0)	13(0.00225479)	11(0.0121786)	1.9032e-14	1.31338e-13	MSV000079098	fungi
Bu-2841-08	Organic_acids_and_derivatives:Peptidomimetics:Depsipeptides	1462.71	12	28	6	35(0)	19(0.00325733)	8(0.0346725)	1.15685e-14	1.36528e-05	MSV000079098	other
cyclolithistide_A	Organic_acids_and_derivatives:Peptidomimetics:Depsipeptides	1163.6	10	22	4	35(0)	16(0.00201613)	8(0.0346725)	2.86851e-10	4.49996e-06	MSV000080554	other
Trichosporin-B-IVb	Organic_Polymers:Polypeptides:None	1964.15	20	44	2	35(0)	14(0.00142653)	13(0.00409836)	1.32574e-18	3.35064e-20	MSV000078937	fungi
Aselacin-C	Organic_acids_and_derivatives:Peptidomimetics:Depsipeptides	906.485	6	14	3	35(0)	19(0.00325733)	6(0.0506766)	1.48083e-23	4.4616e-08	MSV000078937	fungi
Kawaguchipeptin_A	Organic_acids_and_derivatives:Peptidomimetics:Peptoid-peptide_hybrids	1420.68	10	27	4	35(0)	14(0.00142653)	10(0.0200422)	9.56386e-11	2.03762e-07	MSV000079389	cyan
stylissamide_X	Amino_acids:_peptides:_and_analogues	951.522	7	17	2	35(0)	20(0.00359712)	19(0)	1.56575e-26	1.71931e-25	MSV000080572	other
Actinomycin_Au7a;_Actinolevaline_A;_Acti	Organic_acids_and_derivatives:Peptidomimetics:Depsipeptides	1268.64	10	24	4	35(0)	22(0.0045045)	12(0.00680272)	3.04898e-31	1.84067e-15	MSV000080922	actino
Tridecaptin-Ba	Organic_Polymers:Polypeptides:None	1473.82	13	31	6	35(0)	12(0.00359066)	9(0.0309837)	2.60995e-13	3.96244e-12	MSV000080655	bacillus
A-3302-B;_TL-119;_A-3309-B	Organic_acids_and_derivatives:Peptidomimetics:Depsipeptides	803.422	7	14	2	35(0)	20(0.00359712)	13(0.00409836)	1.15827e-27	2.47964e-23	MSV000079720	bacillus
[MeOThr]2-[(D)MeAla]3-[MeVal]5-cyclospor	Organic_acids_and_derivatives:Peptidomimetics:Peptoid-peptide_hybrids	1259.88	10	30	4	34(0)	21(0.00401606)	2(0.397827)	1.32026e-12	0.193111	MSV000081063	fungi
petroformyne-4	Lipids_and_lipid-like_molecules:Fatty_Acyls:Fatty_alcohols	652.522	0	1	3	34(0)	14(0.00142653)	0(0.397827)	1.07754e-12	1	MSV000079181	other
Trikoningin-KB-II	Organic_Polymers:Polypeptides:None	1051.7	11	23	2	34(0)	11(0.0084686)	10(0.0200422)	3.50891e-11	4.09868e-17	MSV000079098	fungi
karlotoxin_3	Organic_oxygen_compounds:Organooxygen_compounds:Carbohydrates_and_carbohydrate_conjugates	1324.85	0	1	25	34(0)	16(0.00201613)	0(0.397827)	5.10818e-18	1	MSV000081005	other
theonellapeptolide_IV	Organic_acids_and_derivatives:Peptidomimetics:Depsipeptides	1361.89	13	29	4	34(0)	18(0.0027933)	4(0.154535)	3.14081e-13	0.00403934	MSV000080492	cyan
SCH-378199	Organic_acids_and_derivatives:Peptidomimetics:Depsipeptides	1123.62	9	21	4	34(0)	16(0.00201613)	8(0.0346725)	7.30598e-10	3.78001e-07	MSV000080976	fungi
WAP-8294A2	Organic_acids_and_derivatives:Peptidomimetics:Depsipeptides	1561.81	12	31	6	34(0)	20(0.00359712)	10(0.0200422)	1.30997e-13	9.01192e-07	MSV000079098	other
4_8-Di-g-hydroxy-Meleu-cyclosporin-A	Organic_acids_and_derivatives:Peptidomimetics:Peptoid-peptide_hybrids	1275.88	10	29	4	34(0)	20(0.00359712)	9(0.0309837)	2.38935e-09	3.99635e-06	MSV000079098	other
Trichorzin_MA-2;_Trichoharzin_MA-2	Organic_Polymers:Polypeptides:None	1747.06	18	39	3	34(0)	12(0.00359066)	9(0.0309837)	3.53145e-13	2.83678e-10	MSV000081083	fungi
Trichosporin-B-IIIc	Organic_Polymers:Polypeptides:None	1936.11	20	44	2	34(0)	12(0.00359066)	11(0.0121786)	6.37326e-16	2.88599e-15	MSV000079098	fungi
[MeThr]4-cyclosporin	Organic_acids_and_derivatives:Peptidomimetics:Peptoid-peptide_hybrids	1189.8	10	29	3	34(0)	21(0.00401606)	14(0.00492611)	2.75805e-11	1.36818e-13	MSV000079098	fungi
PAX_2	Amino_acids:_peptides:_and_analogues	1079.79	7	23	2	34(0)	23(0.00520833)	10(0.0200422)	1.08849e-31	2.84832e-08	MSV000080922	other
Neoatroviridin_B	Organic_Polymers:Polypeptides:None	1745.08	18	39	2	34(0)	10(0.0145414)	8(0.0346725)	4.75977e-10	4.24226e-10	MSV000081463	fungi
Bacillopeptin-C	Organic_acids_and_derivatives:Peptidomimetics:Hybrid_peptides	1048.54	7	18	6	34(0)	7(0.0629058)	2(0.397827)	3.88483e-05	0.0778056	MSV000080922	bacillus
LI-F06a	Organic_acids_and_derivatives:Peptidomimetics:Depsipeptides	896.57	6	16	4	34(0)	14(0.00142653)	3(0.397827)	2.71437e-07	0.00228939	MSV000080050	bacillus
Trichotoxin-A;	Organic_Polymers:Polypeptides:None	1731.07	18	39	2	34(0)	13(0.00225479)	11(0.0121786)	5.27669e-15	7.62978e-14	MSV000081379	fungi
Leucinostatin_L	Organic_acids_and_derivatives:Peptidomimetics:Hybrid_peptides	1189.8	10	23	3	34(0)	17(0.00234192)	14(0.00492611)	7.85814e-24	1.1075e-26	MSV000081080	fungi
1_2-Dihydrophytofluene;_1'_2'-Dihydrophy	Lipids_and_lipid-like_molecules:Prenol_lipids:Tetraterpenoids	544.501	0	1	1	34(0)	12(0.00359066)	0(0.397827)	1.02852e-20	1	MSV000081063	other
lobocyclamide_B	Amino_acids:_peptides:_and_analogues	1397.84	11	26	8	34(0)	23(0.00520833)	8(0.0346725)	1.99122e-14	1.93443e-05	MSV000080443	cyan
Desferriferricrocin	Amino_acids:_peptides:_and_analogues	717.329	5	18	2	34(0)	20(0.00359712)	12(0.00680272)	4.3736e-30	1.41275e-13	MSV000080000	fungi
Trichovirin_II_4b	Organic_Polymers:Polypeptides:None	1717.05	18	39	2	33(0)	11(0.0084686)	7(0.0382239)	7.93429e-13	2.0619e-08	MSV000079098	fungi
Ferintoic_acid_A	Amino_acids:_peptides:_and_analogues	866.433	6	16	3	33(0)	19(0.00325733)	15(0.00316456)	3.0125e-21	2.78101e-23	MSV000080050	cyan
Plusbacin_A2	Organic_acids_and_derivatives:Peptidomimetics:Depsipeptides	1143.57	8	19	10	33(0)	19(0.00325733)	10(0.0200422)	4.27123e-15	9.93191e-09	MSV000080167	pseudomonas
Tolybyssidin_B	Organic_Polymers:Polypeptides:None	1490.83	12	29	4	33(0)	14(0.00142653)	6(0.0506766)	2.9185e-08	0.00151967	MSV000079098	cyan
Preneocarzinostatin	Organic_Polymers:Polypeptides:None	914.471	9	20	6	33(0)	7(0.0629058)	3(0.397827)	7.62238e-06	0.00222354	MSV000080000	actino
WAP-8294X8	Organic_acids_and_derivatives:Peptidomimetics:Depsipeptides	1547.8	12	30	6	33(0)	23(0.00520833)	6(0.0506766)	1.64713e-18	0.000514023	MSV000078669	other
CB-182390	Organic_acids_and_derivatives:Peptidomimetics:Depsipeptides	1625.79	13	31	6	33(0)	22(0.0045045)	8(0.0346725)	2.77254e-21	4.77581e-06	MSV000080655	actino
Cyclosporin-T	Organic_acids_and_derivatives:Peptidomimetics:Peptoid-peptide_hybrids	1187.83	10	28	2	33(0)	26(0.0070922)	20(0)	2.95629e-25	2.38537e-23	MSV000080922	fungi
theopapuamide_B	Organic_acids_and_derivatives:Peptidomimetics:Depsipeptides	1599.91	12	31	9	33(0)	16(0.00201613)	9(0.0309837)	2.71493e-16	1.0287e-07	MSV000079778	other
AO_341B;_LL-A-0341-B	Organic_acids_and_derivatives:Peptidomimetics:Depsipeptides	1140.52	9	21	6	33(0)	11(0.0084686)	5(0.0705003)	1.92902e-09	0.00070245	MSV000080000	actino
[D-Asp3_(E)-Dhb7]Microcystin-LR	Organic_acids_and_derivatives:Peptidomimetics:Hybrid_peptides	994.549	6	17	5	33(0)	18(0.0027933)	4(0.154535)	1.83853e-14	0.0010216	MSV000079888	cyan
Trichotoxin_A40	Organic_Polymers:Polypeptides:None	1718.03	18	38	3	33(0)	13(0.00225479)	9(0.0309837)	1.83152e-15	3.20555e-11	MSV000081344	fungi
Trichovirin_II_4a	Organic_Polymers:Polypeptides:None	1731.07	18	39	2	33(0)	14(0.00142653)	14(0.00492611)	1.41221e-15	3.85647e-18	MSV000081152	fungi
Tychonamide_A	Organic_Polymers:Polypeptides:None	1485.78	12	26	9	33(0)	12(0.00359066)	5(0.0705003)	9.93607e-08	0.00594236	MSV000080492	cyan
cyclotheonamide_A	Amino_acids:_peptides:_and_analogues	731.339	5	15	2	33(0)	18(0.0027933)	7(0.0382239)	2.35794e-24	1.93629e-07	MSV000079098	other
(Val6)Peptidolipin_NA	Organic_acids_and_derivatives:Peptidomimetics:Depsipeptides	991.693	7	14	4	33(0)	20(0.00359712)	10(0.0200422)	7.06012e-19	1.87333e-10	MSV000079098	actino
Circulocin_gamma	Organic_acids_and_derivatives:Peptidomimetics:Depsipeptides	938.616	6	16	4	33(0)	11(0.0084686)	3(0.397827)	1.57847e-06	0.00221302	MSV000080251	bacillus
Leucinostatin_A2	Organic_acids_and_derivatives:Peptidomimetics:Hybrid_peptides	1199.83	10	24	2	33(0)	15(0.00169205)	14(0.00492611)	2.3567e-20	2.11042e-22	MSV000079098	fungi
Actinomycin_X0beta;_Actinomycin_I;_Actin	Organic_acids_and_derivatives:Peptidomimetics:Depsipeptides	1270.62	10	24	5	32(0)	23(0.00520833)	10(0.0200422)	7.54151e-33	5.25091e-12	MSV000080922	actino
Desferriferrichrome	Amino_acids:_peptides:_and_analogues	687.319	5	18	1	32(0)	18(0.0027933)	11(0.0121786)	1.11332e-25	6.7888e-11	MSV000080251	pseudomonas
theonellapeptolide_VI	Organic_acids_and_derivatives:Peptidomimetics:Depsipeptides	1389.92	13	30	4	32(0)	18(0.0027933)	2(0.397827)	1.03693e-11	0.176761	MSV000080141	cyan
A-1437-C;_Friulimicin_A	Amino_acids:_peptides:_and_analogues	1288.67	11	26	4	32(0)	10(0.0145414)	2(0.397827)	8.85513e-06	0.163966	MSV000079098	actino
Prenylagaramide_A	Amino_acids:_peptides:_and_analogues	1080.49	8	19	5	32(0)	14(0.00142653)	7(0.0382239)	1.07267e-13	3.93035e-05	MSV000079777	cyan
Amychelin	Amino_acids:_peptides:_and_analogues	738.282	5	14	6	32(0)	14(0.00142653)	10(0.0200422)	8.46073e-22	5.27309e-17	MSV000080518	other
none	Amino_acids:_peptides:_and_analogues	651.396	5	13	2	32(0)	16(0.00201613)	9(0.0309837)	4.73265e-14	4.50088e-18	MSV000080186	other
Carriebowmide_sulfon	Organic_acids_and_derivatives:Peptidomimetics:Depsipeptides	896.472	6	14	2	32(0)	30(0.00961538)	19(0)	1.32646e-36	0	MSV000078993	cyan
Trichoaureocin_7	Organic_Polymers:Polypeptides:None	1923.09	20	45	2	32(0)	13(0.00225479)	12(0.00680272)	4.0442e-14	2.3457e-16	MSV000080377	fungi
[Thr(2)_Ile(5)]Cyclosporin	Organic_acids_and_derivatives:Peptidomimetics:Peptoid-peptide_hybrids	1231.85	10	29	3	32(0)	28(0.00787402)	13(0.00409836)	1.30766e-22	5.61312e-09	MSV000079098	fungi
FR_900359	Organic_acids_and_derivatives:Peptidomimetics:Depsipeptides	1001.53	9	17	9	32(0)	24(0.00606061)	11(0.0121786)	1.4199e-26	4.15895e-14	MSV000081005	other
Cyclosporin-S	Organic_acids_and_derivatives:Peptidomimetics:Peptoid-peptide_hybrids	1189.8	10	28	3	32(0)	19(0.00325733)	7(0.0382239)	4.43061e-10	3.19283e-05	MSV000080559	fungi
Hypomurocin_B-5	Organic_Polymers:Polypeptides:None	1747.06	18	39	3	32(0)	10(0.0145414)	7(0.0382239)	5.53936e-10	1.63374e-07	MSV000081463	fungi
none	Lipids_and_lipid-like_molecules:Glycerolipids:Glycosylglycerols	772.513	2	1	12	32(0)	9(0.0222317)	2(0.397827)	6.43621e-11	0.00045342	MSV000080251	other
cyclomarin_C	Amino_acids:_peptides:_and_analogues	1026.62	6	18	5	32(0)	18(0.0027933)	5(0.0705003)	7.51465e-15	9.23239e-05	MSV000079787	actino
homophymine_D	Organic_acids_and_derivatives:Peptidomimetics:Depsipeptides	1625.95	11	27	10	32(0)	19(0.00325733)	6(0.0506766)	3.25162e-14	0.000212174	MSV000080492	other
Sch-218157	Organic_acids_and_derivatives:Peptidomimetics:Depsipeptides	1135.66	9	23	2	32(0)	16(0.00201613)	6(0.0506766)	1.6208e-07	0.000312547	MSV000080167	fungi
Acremostatin_A	Organic_acids_and_derivatives:Peptidomimetics:Hybrid_peptides	1261.9	10	23	3	32(0)	15(0.00169205)	12(0.00680272)	1.78066e-19	1.92604e-18	MSV000078787	fungi
Sch_486058	Organic_Polymers:Polypeptides:None	1530.76	13	34	5	32(0)	18(0.0027933)	5(0.0705003)	9.60806e-12	0.00477213	MSV000080554	actino
actinoramide_A	Organic_acids_and_derivatives:Peptidomimetics:Hybrid_peptides	661.344	4	12	5	32(0)	8(0.0401391)	3(0.397827)	4.77053e-11	3.06971e-05	MSV000081208	actino
Macromomycin;_NSC-170105	Organic_Polymers:Polypeptides:None	912.492	9	20	5	32(0)	5(0.0877752)	3(0.397827)	0.0107776	0.0010986	MSV000078568	actino
Efrapeptin-E	Organic_acids_and_derivatives:Peptidomimetics:Hybrid_peptides	1634.08	16	36	1	32(0)	14(0.00142653)	11(0.0121786)	2.51976e-16	1.3783e-12	MSV000078937	fungi
A-1437-M	Amino_acids:_peptides:_and_analogues	1275.63	11	25	5	32(0)	18(0.0027933)	10(0.0200422)	3.79742e-20	8.11016e-14	MSV000081381	actino
[D-Asp(3)_(E)-Dhb(7)]Microcystin-LR	Organic_acids_and_derivatives:Peptidomimetics:Hybrid_peptides	980.533	6	17	5	32(0)	9(0.0222317)	4(0.154535)	9.86862e-06	0.000702025	MSV000080251	cyan
lyngbyazothrin_A	Organic_Polymers:Polypeptides:None	1312.69	10	23	9	32(0)	12(0.00359066)	7(0.0382239)	1.22442e-08	0.000188403	MSV000080558	cyan
Microcystin-FR	Organic_acids_and_derivatives:Peptidomimetics:Hybrid_peptides	1028.53	6	18	5	32(0)	13(0.00225479)	4(0.154535)	2.02352e-10	0.000356255	MSV000080251	cyan
none	Lipids_and_lipid-like_molecules:Glycerolipids:Glycosylglycerols	770.497	2	1	12	32(0)	4(0.0877752)	0(0.397827)	1.13626e-10	1	MSV000081063	other
Micropeptin_103	Organic_acids_and_derivatives:Peptidomimetics:Depsipeptides	1044.53	7	19	4	31(0)	10(0.0145414)	3(0.397827)	2.73432e-06	0.00241751	MSV000080558	cyan
Arborcandin_F	Organic_acids_and_derivatives:Peptidomimetics:Hybrid_peptides	1311.8	9	23	6	31(0)	12(0.00359066)	2(0.397827)	9.47695e-06	0.133071	MSV000080141	fungi
Gannibamycin_aglycone	Lipids_and_lipid-like_molecules:Fatty_Acyls:Fatty_acids_and_conjugates	648.424	0	1	7	31(0)	11(0.0084686)	0(0.397827)	4.72801e-11	1	MSV000080559	actino
pitiprolamide	Organic_acids_and_derivatives:Peptidomimetics:Depsipeptides	904.531	7	12	4	31(0)	27(0.00746269)	16(0)	2.51617e-31	2.28804e-14	MSV000081357	cyan
Triculamin	Organic_acids_and_derivatives:Peptidomimetics:Depsipeptides	2250.3	14	55	10	31(0)	20(0.00359712)	5(0.0705003)	9.71696e-17	0.00162464	MSV000079181	actino
Actinomycin_D;_Oncostatin_K;_Dactinomyci	Organic_acids_and_derivatives:Peptidomimetics:Depsipeptides	1254.63	10	24	4	31(0)	23(0.00520833)	13(0.00409836)	1.10741e-32	2.59172e-18	MSV000080000	actino
Oscillacyclin	Amino_acids:_peptides:_and_analogues	994.476	8	19	5	31(0)	15(0.00169205)	4(0.154535)	3.16685e-12	0.0048894	MSV000080899	cyan
lyngbyacyclamide_B	Amino_acids:_peptides:_and_analogues	1458.83	11	27	7	31(0)	15(0.00169205)	8(0.0346725)	1.96579e-11	8.64981e-05	MSV000078669	cyan
Banyasin_A	Amino_acids:_peptides:_and_analogues	713.386	6	17	2	31(0)	13(0.00225479)	5(0.0705003)	9.66917e-14	2.91833e-08	MSV000080492	cyan
Micropeptin_88-F	Organic_acids_and_derivatives:Peptidomimetics:Depsipeptides	1126.56	8	17	7	31(0)	10(0.0145414)	2(0.397827)	1.92315e-08	0.0210355	MSV000080000	cyan
callyaerin_H	Organic_Polymers:Polypeptides:None	1043.62	8	21	1	31(0)	23(0.00520833)	12(0.00680272)	5.61112e-22	1.81495e-14	MSV000080558	other
[MeVal]5-cyclosporin	Organic_acids_and_derivatives:Peptidomimetics:Peptoid-peptide_hybrids	1215.86	10	30	2	31(0)	17(0.00234192)	8(0.0346725)	1.96934e-08	1.89984e-05	MSV000080976	fungi
LP-237-F7	Organic_Polymers:Polypeptides:None	1310.8	11	26	2	31(0)	9(0.0222317)	8(0.0346725)	2.16747e-10	2.27246e-09	MSV000081379	fungi
Cyanopeptolin_972	Organic_acids_and_derivatives:Peptidomimetics:Depsipeptides	972.528	6	18	5	31(0)	15(0.00169205)	2(0.397827)	4.97874e-14	0.0187246	MSV000080251	cyan
Pleofungin_A;_F-15078-A	Organic_acids_and_derivatives:Peptidomimetics:Depsipeptides	1094.72	9	19	7	31(0)	20(0.00359712)	11(0.0121786)	1.20936e-17	2.31273e-12	MSV000081463	fungi
Maltacine_C1b	Organic_acids_and_derivatives:Peptidomimetics:Depsipeptides	1486.73	11	25	8	31(0)	10(0.0145414)	6(0.0506766)	3.05811e-07	2.29873e-05	MSV000079098	bacillus
Leucinostatin_T	Organic_acids_and_derivatives:Peptidomimetics:Hybrid_peptides	1089.75	10	23	2	31(0)	17(0.00234192)	14(0.00492611)	4.61063e-24	1.60594e-20	MSV000081063	fungi
Xenobovid_C	Organic_acids_and_derivatives:Peptidomimetics:Depsipeptides	821.563	7	14	2	31(0)	28(0.00787402)	14(0.00492611)	8.47051e-34	1.40026e-13	MSV000080655	other
Clavariopsin_A	Organic_acids_and_derivatives:Peptidomimetics:Depsipeptides	1153.7	9	23	5	31(0)	19(0.00325733)	5(0.0705003)	1.83293e-09	0.00166939	MSV000079098	fungi
carriebowmide	Organic_acids_and_derivatives:Peptidomimetics:Depsipeptides	880.477	6	14	2	31(0)	30(0.00961538)	20(0)	7.76022e-35	0	MSV000079243	cyan
pseudotheonamide_C	Amino_acids:_peptides:_and_analogues	731.339	5	15	3	31(0)	12(0.00359066)	3(0.397827)	1.08044e-18	0.000595092	MSV000079098	other
Trichorozin-II	Amino_acids:_peptides:_and_analogues	1174.77	11	24	2	30(0.00282486)	10(0.0145414)	9(0.0309837)	4.12181e-10	6.15882e-19	MSV000078937	fungi
Verrucamide_B	Amino_acids:_peptides:_and_analogues	1400.83	13	34	5	30(0.00282486)	20(0.00359712)	10(0.0200422)	8.21387e-14	1.87769e-06	MSV000079098	fungi
Polymyxin-B1	Organic_Polymers:Polypeptides:None	1202.75	10	27	3	30(0.00282486)	9(0.0222317)	2(0.397827)	0.000186726	0.061433	MSV000080115	bacillus
Isariin;_Isariin_A	Organic_acids_and_derivatives:Peptidomimetics:Depsipeptides	637.441	5	10	2	30(0.00282486)	22(0.0045045)	15(0.00316456)	1.15964e-24	4.16581e-17	MSV000081379	fungi
Trichorovin-IVb	Organic_Polymers:Polypeptides:None	1160.75	11	24	2	30(0.00282486)	10(0.0145414)	10(0.0200422)	8.01007e-10	3.96083e-25	MSV000078936	fungi
Pepstatin_AC	Organic_acids_and_derivatives:Peptidomimetics:Hybrid_peptides	643.416	5	11	4	30(0.00282486)	10(0.0145414)	7(0.0382239)	7.14833e-14	8.20557e-13	MSV000078993	actino
loloatin_A	Amino_acids:_peptides:_and_analogues	1272.62	9	22	4	30(0.00282486)	17(0.00234192)	5(0.0705003)	2.58209e-14	0.000972437	MSV000080554	bacillus
Omphalotin_C	Amino_acids:_peptides:_and_analogues	1523.92	13	34	8	30(0.00282486)	16(0.00201613)	5(0.0705003)	9.28718e-10	0.00395024	MSV000081080	fungi
Isariin-II;_Factor-II;_Isariin_B	Organic_acids_and_derivatives:Peptidomimetics:Depsipeptides	595.394	5	10	2	30(0.00282486)	28(0.00787402)	13(0.00409836)	1.06467e-28	5.04366e-14	MSV000080397	fungi
WIN-66306	Amino_acids:_peptides:_and_analogues	800.386	6	15	3	30(0.00282486)	12(0.00359066)	7(0.0382239)	2.28714e-14	1.04721e-08	MSV000080492	fungi
perthamide_C	Phenylpropanoids_and_polyketides:Macrolactams:None	944.46	7	19	6	30(0.00282486)	12(0.00359066)	2(0.397827)	1.29736e-09	0.0560074	MSV000080186	other
dibenarthin	Amino_acids:_peptides:_and_analogues	804.34	5	15	9	30(0.00282486)	9(0.0222317)	6(0.0506766)	4.59457e-15	1.22543e-08	MSV000080167	actino
Leucinostatin_B2	Organic_acids_and_derivatives:Peptidomimetics:Hybrid_peptides	1185.81	10	23	2	30(0.00282486)	15(0.00169205)	12(0.00680272)	1.65808e-18	1.14026e-19	MSV000081357	fungi
CB-182350	Organic_acids_and_derivatives:Peptidomimetics:Depsipeptides	1643.77	13	31	8	30(0.00282486)	15(0.00169205)	4(0.154535)	1.18749e-12	0.00457641	MSV000079048	actino
Cycloheptamycin	Organic_acids_and_derivatives:Peptidomimetics:Depsipeptides	948.496	7	17	7	30(0.00282486)	10(0.0145414)	4(0.154535)	6.04465e-07	0.000339714	MSV000080558	actino
Radamicin;_Radamycin	Amino_acids:_peptides:_and_analogues	1105.27	7	17	3	30(0.00282486)	23(0.00520833)	10(0.0200422)	2.17559e-40	1.46273e-11	MSV000081463	actino
Dechlorosyringomycin_G	Organic_acids_and_derivatives:Peptidomimetics:Depsipeptides	1218.66	9	23	7	30(0.00282486)	14(0.00142653)	3(0.397827)	4.66976e-09	0.0226028	MSV000080655	pseudomonas
6R_14R_22R_30R_32S_34S-Hexahydroxy-8_16_	Lipids_and_lipid-like_molecules:Fatty_Acyls:Fatty_alcohols	630.471	0	1	7	30(0.00282486)	12(0.00359066)	0(0.397827)	1.85196e-10	1	MSV000081357	fungi
1_2_7_8_11_12-Hexahydrolycopene;1'_2'_	Lipids_and_lipid-like_molecules:Prenol_lipids:Tetraterpenoids	542.485	0	1	1	30(0.00282486)	9(0.0222317)	0(0.397827)	4.51442e-13	1	MSV000081379	other
aspergillicin_E	Organic_acids_and_derivatives:Peptidomimetics:Depsipeptides	754.427	6	13	4	30(0.00282486)	26(0.0070922)	15(0.00316456)	7.14391e-27	1.6057e-23	MSV000079029	fungi
Chromomycin_A2;_Aburamycin_A;_NSC-131187	Organic_oxygen_compounds:Organooxygen_compounds:Carbohydrates_and_carbohydrate_conjugates	1210.54	2	1	32	30(0.00282486)	4(0.0877752)	0(0.397827)	1.53624e-15	1	MSV000080284	actino
Microcystilide-A;_Aeruginopeptin-917S-A	Organic_acids_and_derivatives:Peptidomimetics:Depsipeptides	1072.51	6	16	7	30(0.00282486)	15(0.00169205)	3(0.397827)	2.67563e-13	0.000252376	MSV000078835	cyan
Oscillapeptilide_97-A	Organic_acids_and_derivatives:Peptidomimetics:Depsipeptides	1045.55	7	18	5	30(0.00282486)	7(0.0629058)	2(0.397827)	5.77939e-06	0.0254272	MSV000080558	cyan
SCH-378167	Organic_acids_and_derivatives:Peptidomimetics:Depsipeptides	1137.63	9	21	4	30(0.00282486)	21(0.00401606)	10(0.0200422)	3.12155e-17	6.31806e-07	MSV000080922	fungi
Planktopeptin_BL1061	Organic_acids_and_derivatives:Peptidomimetics:Depsipeptides	1061.56	7	18	8	30(0.00282486)	13(0.00225479)	4(0.154535)	3.14655e-12	0.000163342	MSV000080655	cyan
Cyclosporin-K	Organic_acids_and_derivatives:Peptidomimetics:Peptoid-peptide_hybrids	1199.86	10	29	1	30(0.00282486)	20(0.00359712)	8(0.0346725)	5.25111e-13	7.09518e-05	MSV000081080	fungi
Citrullimycin_A4	Organic_acids_and_derivatives:Carboxylic_acids_and_derivatives:Tetracarboxylic_acids_and_derivatives	785.54	5	6	9	30(0.00282486)	11(0.0084686)	5(0.0705003)	3.45346e-13	5.06669e-09	MSV000080492	actino
Trichopolyn-I	Amino_acids:_peptides:_and_analogues	1205.84	10	24	3	30(0.00282486)	15(0.00169205)	13(0.00409836)	1.49804e-20	5.36909e-29	MSV000079098	fungi
Colistin_minor_component_1;_Polymyxin_Va	Organic_Polymers:Polypeptides:None	1140.73	10	27	3	30(0.00282486)	8(0.0401391)	1(0.397827)	4.22072e-05	0.278615	MSV000081080	bacillus
fellutamide_C	Amino_acids:_peptides:_and_analogues	557.379	3	9	3	30(0.00282486)	9(0.0222317)	4(0.154535)	4.83717e-10	1.81277e-07	MSV000080187	fungi
P6;_N-Methyldehydrobutyryl-microcystin-L	Organic_acids_and_derivatives:Peptidomimetics:Hybrid_peptides	1008.56	6	18	5	30(0.00282486)	9(0.0222317)	0(0.397827)	2.14527e-06	1	MSV000080102	cyan
Lobocyclamide_A	Organic_acids_and_derivatives:Peptidomimetics:Hybrid_peptides	1197.7	10	22	5	30(0.00282486)	13(0.00225479)	7(0.0382239)	4.86988e-07	3.58824e-05	MSV000080492	cyan
kahalalide_U	Organic_acids_and_derivatives:Peptidomimetics:Depsipeptides	1490.95	13	27	3	30(0.00282486)	11(0.0084686)	5(0.0705003)	7.97381e-08	3.90962e-05	MSV000081063	other
[ADMAdda5]microcystine-LR	Organic_acids_and_derivatives:Peptidomimetics:Hybrid_peptides	1022.54	7	18	5	30(0.00282486)	6(0.0877752)	2(0.397827)	0.00064485	0.0526853	MSV000079098	cyan
Peptaivirin_A	Organic_Polymers:Polypeptides:None	1909.08	19	42	2	30(0.00282486)	13(0.00225479)	11(0.0121786)	8.65481e-16	1.03237e-11	MSV000078604	fungi
Polymyxin-B2	Organic_Polymers:Polypeptides:None	1188.73	10	27	3	30(0.00282486)	15(0.00169205)	3(0.397827)	2.39537e-11	0.00649544	MSV000081063	bacillus
Verrucamide_D	Amino_acids:_peptides:_and_analogues	1386.81	13	34	5	30(0.00282486)	27(0.00746269)	13(0.00409836)	7.03705e-18	4.68669e-08	MSV000080492	fungi
kahalalide_T	Organic_acids_and_derivatives:Peptidomimetics:Depsipeptides	1462.92	13	27	3	30(0.00282486)	9(0.0222317)	4(0.154535)	5.50994e-07	0.000776436	MSV000080922	other
KM043	Lipids_and_lipid-like_molecules:Glycerolipids:Glycosylglycerols	840.506	2	1	11	30(0.00282486)	9(0.0222317)	1(0.397827)	2.18262e-11	0.0146477	MSV000079098	other
Actinomycin_Au6a;_Actinoleucin_A;_Actino	Organic_acids_and_derivatives:Peptidomimetics:Depsipeptides	1282.66	10	24	4	30(0.00282486)	18(0.0027933)	11(0.0121786)	3.16878e-27	7.08204e-14	MSV000078604	actino
petrobactin	Benzenoids:Benzene_and_substituted_derivatives:Benzoic_acids_and_derivatives	718.354	4	13	7	30(0.00282486)	13(0.00225479)	4(0.154535)	7.0698e-14	3.96621e-06	MSV000079029	other
Micropeptin_SD1002	Organic_acids_and_derivatives:Peptidomimetics:Depsipeptides	1002.51	6	16	5	29(0.00253165)	12(0.00359066)	0(0.397827)	7.58521e-11	1	MSV000080655	cyan
Harzianin_HC-14	Organic_Polymers:Polypeptides:None	1399.88	14	30	2	29(0.00253165)	13(0.00225479)	4(0.154535)	1.04885e-13	0.000381518	MSV000078604	fungi
Micropeptin_SD999	Organic_acids_and_derivatives:Peptidomimetics:Depsipeptides	999.539	6	19	4	29(0.00253165)	16(0.00201613)	8(0.0346725)	1.73151e-16	3.34857e-08	MSV000079787	cyan
Streptocidin_A	Amino_acids:_peptides:_and_analogues	1274.68	9	24	2	29(0.00253165)	22(0.0045045)	11(0.0121786)	2.53347e-18	7.45325e-09	MSV000080655	actino
Maltacine_D1c	Organic_acids_and_derivatives:Peptidomimetics:Depsipeptides	1474.7	11	25	9	29(0.00253165)	18(0.0027933)	9(0.0309837)	2.89568e-15	5.05722e-08	MSV000080490	bacillus
amphidinol_6	Organic_oxygen_compounds:Organooxygen_compounds:Carbohydrates_and_carbohydrate_conjugates	1344.82	0	1	25	29(0.00253165)	9(0.0222317)	0(0.397827)	2.90747e-08	1	MSV000081005	other
RHM3	Amino_acids:_peptides:_and_analogues	1007.7	8	23	2	29(0.00253165)	11(0.0084686)	9(0.0309837)	7.75434e-11	1.48459e-11	MSV000079054	fungi
theopapuamide_C	Organic_acids_and_derivatives:Peptidomimetics:Depsipeptides	1583.91	12	31	8	29(0.00253165)	15(0.00169205)	4(0.154535)	9.32754e-13	0.000803187	MSV000079105	other
Diglycolipid_14	Lipids_and_lipid-like_molecules:Glycerolipids:Glycosylglycerols	750.528	2	1	12	29(0.00253165)	6(0.0877752)	1(0.397827)	8.91433e-07	0.0156158	MSV000079098	cyan
Antrimycin;_Antrimycin_A;_Cirratiomycin	Amino_acids:_peptides:_and_analogues	685.34	5	14	5	29(0.00253165)	7(0.0629058)	4(0.154535)	1.69516e-08	2.90549e-07	MSV000080167	actino
Actinomycin_K1c	Organic_acids_and_derivatives:Peptidomimetics:Depsipeptides	1268.64	10	24	4	29(0.00253165)	21(0.00401606)	12(0.00680272)	3.00618e-29	2.6818e-15	MSV000081080	actino
WAP-8294A1	Organic_acids_and_derivatives:Peptidomimetics:Depsipeptides	1547.8	12	31	6	29(0.00253165)	20(0.00359712)	4(0.154535)	3.97619e-14	0.0154508	MSV000079777	other
Pseudomycin-B	Organic_acids_and_derivatives:Peptidomimetics:Depsipeptides	1206.59	9	21	8	29(0.00253165)	15(0.00169205)	5(0.0705003)	2.93998e-10	0.000977176	MSV000080050	fungi
perthamide_H	Amino_acids:_peptides:_and_analogues	987.466	9	21	6	29(0.00253165)	12(0.00359066)	4(0.154535)	2.36744e-08	0.00146166	MSV000079151	other
Syringomycin_(C10_acyl)	Organic_acids_and_derivatives:Peptidomimetics:Depsipeptides	1196.56	9	23	7	29(0.00253165)	10(0.0145414)	4(0.154535)	1.21575e-06	0.00326883	MSV000079389	pseudomonas
Micropeptin_88-C	Organic_acids_and_derivatives:Peptidomimetics:Depsipeptides	1112.54	7	17	6	29(0.00253165)	10(0.0145414)	3(0.397827)	2.42761e-09	0.0021695	MSV000080554	cyan
Pseudomycin-C	Organic_acids_and_derivatives:Peptidomimetics:Depsipeptides	1250.62	9	21	9	29(0.00253165)	15(0.00169205)	6(0.0506766)	3.89944e-10	3.12572e-05	MSV000080251	fungi
Trichorozin-IV	Amino_acids:_peptides:_and_analogues	1188.78	11	24	2	29(0.00253165)	9(0.0222317)	7(0.0382239)	3.44088e-08	1.6298e-11	MSV000078937	fungi
mirabamide_D	Organic_acids_and_derivatives:Peptidomimetics:Depsipeptides	1561.81	11	25	16	29(0.00253165)	10(0.0145414)	7(0.0382239)	1.05837e-07	9.94577e-06	MSV000079029	other
WS-9326-B	Amino_acids:_peptides:_and_analogues	1038.51	7	16	6	29(0.00253165)	15(0.00169205)	7(0.0382239)	2.99772e-11	8.01007e-06	MSV000080000	actino
phoriospongin_B	Organic_acids_and_derivatives:Peptidomimetics:Depsipeptides	1149.58	10	22	4	29(0.00253165)	13(0.00225479)	4(0.154535)	9.02697e-09	0.00334232	MSV000080655	other
Petriellin_A	Organic_acids_and_derivatives:Peptidomimetics:Depsipeptides	1430.88	12	29	4	29(0.00253165)	16(0.00201613)	2(0.397827)	4.90156e-07	0.306512	MSV000079098	fungi
W-493-A	Organic_acids_and_derivatives:Peptidomimetics:Depsipeptides	873.521	6	13	4	29(0.00253165)	22(0.0045045)	8(0.0346725)	6.32854e-24	2.29125e-09	MSV000078937	fungi
Lariatin_A	Organic_Polymers:Polypeptides:None	2050.07	17	45	5	29(0.00253165)	10(0.0145414)	4(0.154535)	2.38888e-08	0.00465407	MSV000079707	other
unguisin_E	Organic_acids_and_derivatives:Peptidomimetics:Hybrid_peptides	772.427	6	15	1	29(0.00253165)	28(0.00787402)	22(0)	2.28144e-28	1.06974e-21	MSV000080284	fungi
kahalalide_P	Organic_acids_and_derivatives:Peptidomimetics:Depsipeptides	1317.72	10	21	6	29(0.00253165)	15(0.00169205)	9(0.0309837)	1.75262e-07	3.10258e-06	MSV000080000	other
20562;_W-10beta	Organic_acids_and_derivatives:Peptidomimetics:Depsipeptides	1356.68	9	22	12	29(0.00253165)	10(0.0145414)	5(0.0705003)	8.00048e-07	0.000214443	MSV000080071	other
Destruxin-E_diol;_SB-285968	Organic_acids_and_derivatives:Peptidomimetics:Depsipeptides	611.353	5	12	4	29(0.00253165)	24(0.00606061)	14(0.00492611)	2.92581e-20	8.78157e-15	MSV000080251	fungi
nagahamide_A	Organic_acids_and_derivatives:Peptidomimetics:Depsipeptides	868.454	6	14	7	29(0.00253165)	17(0.00234192)	5(0.0705003)	1.21194e-11	0.000124308	MSV000080554	other
Circularin_A	Organic_Polymers:Polypeptides:None	1418.76	14	31	3	29(0.00253165)	9(0.0222317)	3(0.397827)	6.88113e-08	0.00395337	MSV000079098	other
Cyclosporin-I;_4-L-Leucine-7-L-valinecyc	Organic_acids_and_derivatives:Peptidomimetics:Peptoid-peptide_hybrids	1201.84	10	28	2	29(0.00253165)	23(0.00520833)	19(0)	3.26687e-23	4.66704e-15	MSV000079098	fungi
Gramicidin_S3	Amino_acids:_peptides:_and_analogues	1112.67	9	22	1	29(0.00253165)	16(0.00201613)	7(0.0382239)	4.8177e-17	1.69262e-05	MSV000078801	bacillus
[D-Asp3_ADMAdda5]microcystine-LR	Organic_acids_and_derivatives:Peptidomimetics:Hybrid_peptides	1008.53	7	18	5	29(0.00253165)	16(0.00201613)	7(0.0382239)	1.19977e-14	3.31565e-07	MSV000078683	cyan
(D-Ser1_ADMAdda)MC-LR	Organic_acids_and_derivatives:Peptidomimetics:Hybrid_peptides	1038.54	7	18	6	29(0.00253165)	16(0.00201613)	5(0.0705003)	1.7599e-13	4.80402e-05	MSV000079029	cyan
heterosigma-glycolipid_II	Lipids_and_lipid-like_molecules:Glycerolipids:Glycosylglycerols	796.513	2	1	12	29(0.00253165)	9(0.0222317)	2(0.397827)	5.63834e-09	0.000463014	MSV000080000	other
Stenothricin_component_IV	Organic_acids_and_derivatives:Peptidomimetics:Depsipeptides	1131.58	9	21	4	29(0.00253165)	19(0.00325733)	10(0.0200422)	2.92991e-19	1.53022e-09	MSV000081063	actino
Stendomycin;_Stendomycin-A;_Stendomycin-	Organic_acids_and_derivatives:Peptidomimetics:Depsipeptides	1628.03	14	34	5	29(0.00253165)	16(0.00201613)	12(0.00680272)	1.52723e-18	3.66732e-17	MSV000081063	actino
mycaloside_E	Lipids_and_lipid-like_molecules:Steroids_and_steroid_derivatives:Steroidal_glycosides	1034.53	0	1	27	29(0.00253165)	9(0.0222317)	0(0.397827)	6.44163e-17	1	MSV000080397	other
Maltacine_C1a	Organic_acids_and_derivatives:Peptidomimetics:Depsipeptides	1472.72	11	25	8	29(0.00253165)	17(0.00234192)	6(0.0506766)	8.48522e-18	7.0262e-05	MSV000080031	bacillus
PAX_1	Amino_acids:_peptides:_and_analogues	1051.78	7	21	2	29(0.00253165)	18(0.0027933)	9(0.0309837)	1.24721e-22	3.32653e-08	MSV000080895	other
[Thr(2)_Leu(5)_Ala(10)]cyclosporin	Organic_acids_and_derivatives:Peptidomimetics:Peptoid-peptide_hybrids	1175.79	10	28	3	29(0.00253165)	22(0.0045045)	4(0.154535)	6.44425e-16	0.0116731	MSV000080922	fungi
none	Lipids_and_lipid-like_molecules:Glycerolipids:Glycosylglycerols	750.528	2	1	12	28(0.00224719)	8(0.0401391)	2(0.397827)	7.62656e-08	4.81415e-05	MSV000078603	cyan
Bergofungin_C	Amino_acids:_peptides:_and_analogues	1510.88	15	32	4	28(0.00224719)	12(0.00359066)	3(0.397827)	8.71119e-11	0.00438265	MSV000080492	fungi
Leucinostatin_H;_Paecilotoxin_H	Organic_acids_and_derivatives:Peptidomimetics:Hybrid_peptides	1133.78	10	24	2	28(0.00224719)	14(0.00142653)	13(0.00409836)	1.59463e-19	2.41029e-19	MSV000081347	fungi
palmyramide_A	Organic_acids_and_derivatives:Peptidomimetics:Depsipeptides	671.378	5	7	6	28(0.00224719)	27(0.00746269)	13(0.00409836)	1.60274e-27	3.36715e-14	MSV000081463	cyan
CB-182349	Organic_acids_and_derivatives:Peptidomimetics:Depsipeptides	1627.77	13	31	7	28(0.00224719)	12(0.00359066)	7(0.0382239)	1.31107e-06	1.62922e-05	MSV000080518	actino
2-L-Valine-9-L-serinepolypeptin_A;_BMY_2	Organic_acids_and_derivatives:Peptidomimetics:Depsipeptides	1086.68	9	21	3	28(0.00224719)	14(0.00142653)	8(0.0346725)	1.72766e-05	2.30011e-06	MSV000078683	bacillus
Janthinocin_C	Organic_acids_and_derivatives:Peptidomimetics:Depsipeptides	1174.6	9	21	6	28(0.00224719)	14(0.00142653)	5(0.0705003)	1.35314e-08	0.000692967	MSV000080922	other
pahayokolide_A	Organic_acids_and_derivatives:Peptidomimetics:Hybrid_peptides	1471.76	12	26	8	28(0.00224719)	18(0.0027933)	9(0.0309837)	1.27619e-13	1.45111e-06	MSV000080141	cyan
Apidaecin-Cd1-	Organic_Polymers:Polypeptides:None	1998.15	16	50	2	28(0.00224719)	9(0.0222317)	5(0.0705003)	1.79862e-10	6.45003e-05	MSV000079531	actino
didemnin_Y	Organic_acids_and_derivatives:Peptidomimetics:Depsipeptides	1794.01	13	28	10	28(0.00224719)	15(0.00169205)	5(0.0705003)	4.31583e-16	0.000276343	MSV000079718	other
Trichokindin-IVa	Organic_Polymers:Polypeptides:None	1747.06	18	39	3	28(0.00224719)	12(0.00359066)	11(0.0121786)	3.93131e-15	1.20483e-14	MSV000079098	fungi
belizeanolic_acid	Lipids_and_lipid-like_molecules:Fatty_Acyls:Fatty_acids_and_conjugates	1442.94	0	1	20	28(0.00224719)	11(0.0084686)	0(0.397827)	2.26876e-12	1	MSV000080922	other
A-1437-B	Amino_acids:_peptides:_and_analogues	1303.67	11	25	5	28(0.00224719)	7(0.0629058)	2(0.397827)	0.000656393	0.148016	MSV000078656	actino
Polypeptin_B	Organic_acids_and_derivatives:Peptidomimetics:Depsipeptides	1114.71	9	21	3	28(0.00224719)	17(0.00234192)	8(0.0346725)	1.37057e-11	1.37117e-06	MSV000080000	bacillus
Trichotoxin_A-50_T5J	Organic_Polymers:Polypeptides:None	1729.05	18	39	1	28(0.00224719)	10(0.0145414)	5(0.0705003)	2.48733e-10	1.29068e-05	MSV000081463	fungi
[D-Asp3]-Microcystin-FR	Organic_acids_and_derivatives:Peptidomimetics:Hybrid_peptides	1014.52	6	18	5	28(0.00224719)	11(0.0084686)	7(0.0382239)	7.39792e-07	2.09513e-06	MSV000080922	cyan
Roseoferin_D2	Amino_acids:_peptides:_and_analogues	1120.78	9	22	3	28(0.00224719)	12(0.00359066)	0(0.397827)	1.00902e-11	1	MSV000080976	fungi
02-3D	Organic_oxygen_compounds:Organooxygen_compounds:Carbohydrates_and_carbohydrate_conjugates	1140.5	1	1	31	28(0.00224719)	6(0.0877752)	0(0.397827)	1.01371e-09	1	MSV000080167	actino
Clavariopsin_B	Organic_acids_and_derivatives:Peptidomimetics:Depsipeptides	1139.68	9	22	5	28(0.00224719)	19(0.00325733)	7(0.0382239)	2.72196e-13	4.32756e-05	MSV000079389	fungi
Dechlorosyringomycin_E	Organic_acids_and_derivatives:Peptidomimetics:Depsipeptides	1190.63	9	23	7	28(0.00224719)	17(0.00234192)	5(0.0705003)	1.80171e-13	0.000518479	MSV000079777	pseudomonas
grassypeptolide	Organic_acids_and_derivatives:Peptidomimetics:Depsipeptides	1101.54	7	17	3	28(0.00224719)	20(0.00359712)	11(0.0121786)	1.14787e-18	2.25107e-11	MSV000080000	cyan
scopularide_A	Organic_acids_and_derivatives:Peptidomimetics:Depsipeptides	671.426	5	10	2	28(0.00224719)	24(0.00606061)	14(0.00492611)	1.25048e-27	4.65217e-18	MSV000079098	fungi
Trichokonin-VII;_Trichobrachin-IIb-B	Organic_Polymers:Polypeptides:None	1950.13	20	44	2	28(0.00224719)	9(0.0222317)	10(0.0200422)	2.75116e-11	8.21526e-16	MSV000079098	fungi
lyngbyazothrin_C	Organic_Polymers:Polypeptides:None	1531.78	12	26	11	28(0.00224719)	14(0.00142653)	8(0.0346725)	2.04528e-09	9.07565e-06	MSV000080558	cyan
Leucinostatin_V	Organic_acids_and_derivatives:Peptidomimetics:Hybrid_peptides	1187.83	10	23	2	28(0.00224719)	15(0.00169205)	12(0.00680272)	6.22912e-21	1.28897e-22	MSV000081379	fungi
cyclodysidin_A	Organic_acids_and_derivatives:Peptidomimetics:Hybrid_peptides	1005.51	7	19	5	28(0.00224719)	11(0.0084686)	4(0.154535)	3.52844e-07	0.00178491	MSV000080558	actino
bacillomycin_D_methyl_ester	Organic_acids_and_derivatives:Peptidomimetics:Hybrid_peptides	1058.56	8	18	6	28(0.00224719)	9(0.0222317)	6(0.0506766)	0.000149995	4.1092e-05	MSV000078936	bacillus
Maltacine_D1a	Organic_acids_and_derivatives:Peptidomimetics:Depsipeptides	1446.67	11	25	9	28(0.00224719)	10(0.0145414)	4(0.154535)	2.24819e-06	0.00437198	MSV000080922	bacillus
Streptocidin_B	Amino_acids:_peptides:_and_analogues	1297.7	9	25	1	28(0.00224719)	16(0.00201613)	14(0.00492611)	1.13545e-11	2.33123e-11	MSV000080655	actino
Stenothricin_component_III	Organic_acids_and_derivatives:Peptidomimetics:Depsipeptides	1159.62	9	21	4	28(0.00224719)	18(0.0027933)	8(0.0346725)	2.2394e-18	1.62537e-11	MSV000079341	actino
Trichokindin-IVb	Organic_Polymers:Polypeptides:None	1747.06	18	39	3	28(0.00224719)	10(0.0145414)	8(0.0346725)	6.49278e-12	7.31661e-11	MSV000079098	fungi
Corynebactin;_Bacillibactin	Organic_acids_and_derivatives:Peptidomimetics:Depsipeptides	882.256	8	13	12	28(0.00224719)	10(0.0145414)	6(0.0506766)	5.69778e-17	3.97513e-10	MSV000079098	other
Enniatin_J2	Organic_acids_and_derivatives:Peptidomimetics:Depsipeptides	625.394	5	9	6	28(0.00224719)	26(0.0070922)	14(0.00492611)	1.09415e-29	1.37694e-13	MSV000080251	fungi
aspergillicin_B	Organic_acids_and_derivatives:Peptidomimetics:Depsipeptides	726.395	6	13	4	28(0.00224719)	24(0.00606061)	15(0.00316456)	1.52923e-32	3.83042e-16	MSV000079098	fungi
none	Lipids_and_lipid-like_molecules:Fatty_Acyls:Fatty_amides	577.507	1	4	4	28(0.00224719)	2(0.0877752)	0(0.397827)	1.24478e-07	1	MSV000080000	other
Peptidthiollacton	Amino_acids:_peptides:_and_analogues	872.337	6	15	5	28(0.00224719)	11(0.0084686)	1(0.397827)	3.75609e-12	0.115604	MSV000079479	other
Roxithromycin;_RU_28965	Organic_oxygen_compounds:Organooxygen_compounds:Carbohydrates_and_carbohydrate_conjugates	836.525	0	4	20	28(0.00224719)	9(0.0222317)	0(0.397827)	1.39788e-11	1	MSV000078584	other
Enterocin_1071	Amino_acids:_peptides:_and_analogues	1154.6	9	20	4	28(0.00224719)	13(0.00225479)	3(0.397827)	3.98418e-15	0.00154697	MSV000078567	other
lyngbyastatin_3	Organic_acids_and_derivatives:Peptidomimetics:Depsipeptides	1012.62	8	20	4	28(0.00224719)	27(0.00746269)	15(0.00316456)	1.53329e-24	2.00555e-15	MSV000081379	cyan
Ornibactin_C6	Amino_acids:_peptides:_and_analogues	708.365	4	15	5	28(0.00224719)	7(0.0629058)	3(0.397827)	1.98184e-07	1.91882e-05	MSV000079029	pseudomonas
Helioferin-A	Amino_acids:_peptides:_and_analogues	1120.78	9	21	3	28(0.00224719)	11(0.0084686)	1(0.397827)	1.7022e-10	0.096128	MSV000080922	fungi
homophymine_A	Organic_acids_and_derivatives:Peptidomimetics:Depsipeptides	1597.92	11	27	10	28(0.00224719)	13(0.00225479)	4(0.154535)	6.05122e-08	0.00310396	MSV000080492	other
Bacteriocin_31	Organic_Polymers:Polypeptides:None	1723.78	14	36	5	28(0.00224719)	9(0.0222317)	3(0.397827)	7.9452e-11	0.000738128	MSV000080000	other
Nostocyclin	Organic_acids_and_derivatives:Peptidomimetics:Depsipeptides	1100.54	7	17	7	28(0.00224719)	8(0.0401391)	2(0.397827)	7.48902e-07	0.0259879	MSV000080922	cyan
allobetaxanthin	Lipids_and_lipid-like_molecules:Prenol_lipids:Triterpenoids	550.417	0	1	2	28(0.00224719)	5(0.0877752)	0(0.397827)	2.1177e-07	1	MSV000080251	other
Trichovirin_II_6b	Organic_Polymers:Polypeptides:None	1745.08	18	39	2	28(0.00224719)	8(0.0401391)	4(0.154535)	1.60095e-07	0.000417312	MSV000078568	fungi
L-Valyl-L-leucyl-L-prolyl-L-valyl-L-prol	Amino_acids:_peptides:_and_analogues	652.38	5	12	3	28(0.00224719)	14(0.00142653)	10(0.0200422)	1.13826e-14	2.745e-18	MSV000080655	other
Leucinostatin_R	Organic_acids_and_derivatives:Peptidomimetics:Hybrid_peptides	1201.84	10	24	2	28(0.00224719)	14(0.00142653)	15(0.00316456)	3.89358e-19	1.34353e-26	MSV000079098	fungi
symplostatin_2	Organic_acids_and_derivatives:Peptidomimetics:Depsipeptides	1050.51	7	17	4	28(0.00224719)	10(0.0145414)	5(0.0705003)	3.46705e-09	3.6188e-06	MSV000080050	cyan
Leucinostatin_S	Organic_acids_and_derivatives:Peptidomimetics:Hybrid_peptides	1203.86	10	24	3	28(0.00224719)	14(0.00142653)	13(0.00409836)	4.72694e-17	3.53251e-25	MSV000078568	fungi
Clonostachin	Amino_acids:_peptides:_and_analogues	1666.96	15	29	12	27(0.00204499)	11(0.0084686)	2(0.397827)	2.06815e-12	0.0212198	MSV000080554	fungi
Cephaibol-B	Amino_acids:_peptides:_and_analogues	1683.96	16	34	4	27(0.00204499)	12(0.00359066)	10(0.0200422)	2.44025e-15	1.51008e-13	MSV000080251	fungi
Micropeptin_88-N	Organic_acids_and_derivatives:Peptidomimetics:Depsipeptides	1062.56	7	17	5	27(0.00204499)	10(0.0145414)	2(0.397827)	8.4178e-09	0.0284821	MSV000081080	cyan
Omphalotin_I	Amino_acids:_peptides:_and_analogues	1539.92	13	34	8	27(0.00204499)	19(0.00325733)	6(0.0506766)	1.49058e-12	0.000996434	MSV000079091	fungi
14-Acetoxy-22_23-dihydro-15_23-dihydroxy	Lipids_and_lipid-like_molecules:Prenol_lipids:Triterpenoids	700.476	1	1	13	27(0.00204499)	5(0.0877752)	0(0.397827)	4.01965e-05	1	MSV000080922	fungi
Bacitracin_I1	Organic_Polymers:Polypeptides:None	1390.67	10	26	3	27(0.00204499)	13(0.00225479)	3(0.397827)	6.33787e-10	0.0125153	MSV000080251	bacillus
Aureobasidin-S1	Organic_acids_and_derivatives:Peptidomimetics:Depsipeptides	1134.64	8	20	3	27(0.00204499)	14(0.00142653)	6(0.0506766)	8.5388e-10	4.99536e-05	MSV000080167	other
Takaokamycin;_Hormaomycin	Organic_acids_and_derivatives:Peptidomimetics:Depsipeptides	1128.47	7	17	2	27(0.00204499)	19(0.00325733)	11(0.0121786)	4.60242e-27	3.16034e-17	MSV000081080	actino
kulokainalide-1	Organic_acids_and_derivatives:Peptidomimetics:Depsipeptides	890.515	7	13	4	27(0.00204499)	16(0.00201613)	5(0.0705003)	9.46981e-09	0.00046307	MSV000079098	other
Nostophycin	Organic_acids_and_derivatives:Peptidomimetics:Hybrid_peptides	888.475	6	15	3	27(0.00204499)	11(0.0084686)	3(0.397827)	8.66903e-09	0.00782312	MSV000080976	cyan
Syringostatin_A	Organic_acids_and_derivatives:Peptidomimetics:Depsipeptides	1178.59	9	21	8	27(0.00204499)	11(0.0084686)	4(0.154535)	5.7491e-07	0.00498687	MSV000080492	pseudomonas
P18;_3-Demethyl-O-acetyl-O-demethyl_ADDA	Organic_acids_and_derivatives:Peptidomimetics:Hybrid_peptides	1022.54	7	18	5	27(0.00204499)	11(0.0084686)	2(0.397827)	4.58544e-08	0.0533748	MSV000078801	cyan
Hypelcin_BI;_Stilboflavin_A7	Organic_Polymers:Polypeptides:None	1929.13	20	43	3	27(0.00204499)	8(0.0401391)	2(0.397827)	1.22186e-07	0.0344136	MSV000080922	fungi
Microcystin-WR	Organic_acids_and_derivatives:Peptidomimetics:Hybrid_peptides	1067.54	6	19	5	27(0.00204499)	13(0.00225479)	3(0.397827)	6.1489e-12	0.00460602	MSV000080050	cyan
Cyanopeptolin-A	Organic_acids_and_derivatives:Peptidomimetics:Depsipeptides	956.533	6	18	4	27(0.00204499)	12(0.00359066)	1(0.397827)	2.87433e-11	0.159949	MSV000080558	cyan
Lobocyclamide_B	Amino_acids:_peptides:_and_analogues	1383.82	11	26	8	27(0.00204499)	12(0.00359066)	3(0.397827)	3.68978e-06	0.0554811	MSV000079181	cyan
Micropeptin_T1	Organic_acids_and_derivatives:Peptidomimetics:Depsipeptides	1050.51	6	16	5	27(0.00204499)	15(0.00169205)	4(0.154535)	1.00531e-15	0.000123625	MSV000080071	cyan
Sporiofungin	Amino_acids:_peptides:_and_analogues	1062.58	6	15	9	27(0.00204499)	8(0.0401391)	3(0.397827)	1.85575e-09	0.000381359	MSV000080251	other
Aeruginopeptin-228B	Organic_acids_and_derivatives:Peptidomimetics:Depsipeptides	1048.51	6	16	7	27(0.00204499)	14(0.00142653)	4(0.154535)	2.8895e-12	0.00029153	MSV000080922	cyan
Calcium-dependent_peptide_antibiotic;_CD	Organic_acids_and_derivatives:Peptidomimetics:Depsipeptides	1482.52	11	25	10	27(0.00204499)	15(0.00169205)	8(0.0346725)	3.10266e-13	1.34761e-06	MSV000078993	actino
Aeruginopeptin-228A	Organic_acids_and_derivatives:Peptidomimetics:Depsipeptides	1044.48	6	16	7	27(0.00204499)	15(0.00169205)	3(0.397827)	4.60903e-14	0.00193799	MSV000080922	cyan
Trichocellin-A-V	Organic_Polymers:Polypeptides:None	1950.13	20	44	2	27(0.00204499)	11(0.0084686)	4(0.154535)	9.83548e-10	0.000455083	MSV000080397	fungi
Rumycin_3	Organic_Polymers:Polypeptides:None	1705.82	14	32	8	27(0.00204499)	10(0.0145414)	3(0.397827)	2.77712e-07	0.0265563	MSV000079777	other
(2S)3-O-beta-D-Galactopyranosyl-1-O-(5Z_	Lipids_and_lipid-like_molecules:Glycerolipids:Glycosylglycerols	774.528	2	1	12	27(0.00204499)	6(0.0877752)	1(0.397827)	0.00010447	0.013365	MSV000080000	other
Prolyldidemnin_A	Organic_acids_and_derivatives:Peptidomimetics:Depsipeptides	1039.62	7	15	7	27(0.00204499)	7(0.0629058)	1(0.397827)	2.63694e-05	0.195323	MSV000078993	other
Herbicolin_A	Organic_acids_and_derivatives:Peptidomimetics:Depsipeptides	1299.73	9	23	11	27(0.00204499)	11(0.0084686)	7(0.0382239)	8.02391e-08	1.31015e-06	MSV000079777	other
Mycoplanecin_B	Organic_acids_and_derivatives:Peptidomimetics:Depsipeptides	1168.75	10	24	2	27(0.00204499)	13(0.00225479)	5(0.0705003)	7.33996e-09	0.000280063	MSV000081063	actino
kahalalide_X	Amino_acids:_peptides:_and_analogues	931.48	6	16	5	27(0.00204499)	8(0.0401391)	2(0.397827)	5.27257e-07	0.00739467	MSV000078993	other
hymenamide_K	Amino_acids:_peptides:_and_analogues	1006.49	7	18	3	27(0.00204499)	13(0.00225479)	5(0.0705003)	2.53681e-09	0.000310939	MSV000080899	other
WF-11243;_FR-901469	Organic_acids_and_derivatives:Peptidomimetics:Depsipeptides	1532.83	12	26	10	27(0.00204499)	21(0.00401606)	8(0.0346725)	1.38078e-13	4.77291e-05	MSV000080000	fungi
Puromycin_resistance_protein_I_Pur_8;_Pr	Organic_Polymers:Polypeptides:None	1752.96	14	45	4	27(0.00204499)	11(0.0084686)	6(0.0506766)	6.33309e-10	1.40835e-06	MSV000080251	actino
Cepafungin_II;_Glidobactin_A	Amino_acids:_peptides:_and_analogues	520.326	3	8	3	27(0.00204499)	10(0.0145414)	5(0.0705003)	1.45784e-11	9.17536e-10	MSV000080922	pseudomonas
Bacitracin_I2	Organic_Polymers:Polypeptides:None	1390.67	10	26	3	27(0.00204499)	13(0.00225479)	4(0.154535)	5.67497e-10	0.00176405	MSV000080186	bacillus
CB-182130	Organic_acids_and_derivatives:Peptidomimetics:Depsipeptides	1628.76	13	30	8	27(0.00204499)	17(0.00234192)	5(0.0705003)	1.56602e-18	0.000295916	MSV000079098	actino
didemnin_N	Organic_acids_and_derivatives:Peptidomimetics:Depsipeptides	1083.61	8	15	7	27(0.00204499)	12(0.00359066)	2(0.397827)	1.22974e-08	0.0291558	MSV000078891	other
dolastatin_G	Organic_acids_and_derivatives:Peptidomimetics:Depsipeptides	1072.7	7	16	9	27(0.00204499)	11(0.0084686)	2(0.397827)	6.92956e-07	0.0717147	MSV000079098	cyan
3_4_3'_4'-Tetrahydrobisanhydrobacterioru	Lipids_and_lipid-like_molecules:Prenol_lipids:Tetraterpenoids	708.585	0	1	3	27(0.00204499)	3(0.0877752)	0(0.397827)	9.74808e-13	1	MSV000081357	other
[ADMAdda5]microcystine-Lhar	Organic_acids_and_derivatives:Peptidomimetics:Hybrid_peptides	1036.56	7	18	5	27(0.00204499)	13(0.00225479)	3(0.397827)	1.73401e-11	0.00590227	MSV000080251	cyan
Microcystin-RA	Organic_acids_and_derivatives:Peptidomimetics:Hybrid_peptides	952.502	6	18	5	27(0.00204499)	12(0.00359066)	4(0.154535)	2.04071e-10	0.000910848	MSV000080050	cyan
Diglycolipid_18	Lipids_and_lipid-like_molecules:Glycerolipids:Glycosylglycerols	724.513	2	1	12	27(0.00204499)	5(0.0877752)	1(0.397827)	2.43064e-07	0.0150113	MSV000080922	cyan
stylopeptide_2	Amino_acids:_peptides:_and_analogues	1172.63	9	20	3	27(0.00204499)	10(0.0145414)	4(0.154535)	2.12498e-06	0.00910604	MSV000080558	other
Trichotoxin_M;_Trichotoxin_A-50C1b	Organic_Polymers:Polypeptides:None	1660.99	18	39	2	27(0.00204499)	11(0.0084686)	1(0.397827)	5.59388e-11	0.145664	MSV000081080	fungi
luteophanol_D	Organic_oxygen_compounds:Organooxygen_compounds:Carbohydrates_and_carbohydrate_conjugates	1306.76	0	1	26	27(0.00204499)	9(0.0222317)	0(0.397827)	3.70376e-09	1	MSV000081063	other
amphidinol_3	Organic_oxygen_compounds:Organooxygen_compounds:Carbohydrates_and_carbohydrate_conjugates	1326.81	0	1	24	27(0.00204499)	11(0.0084686)	0(0.397827)	2.53587e-11	1	MSV000080976	other
Micropeptin_SD944	Organic_acids_and_derivatives:Peptidomimetics:Depsipeptides	944.522	6	16	5	26(0.00182149)	12(0.00359066)	2(0.397827)	2.83388e-08	0.0248725	MSV000080899	cyan
WAP-8294X9	Organic_acids_and_derivatives:Peptidomimetics:Depsipeptides	1547.8	12	30	6	26(0.00182149)	13(0.00225479)	5(0.0705003)	4.60569e-09	0.0182449	MSV000079787	other
Trichobrachin_B_IV	Organic_Polymers:Polypeptides:None	1146.74	11	24	2	26(0.00182149)	9(0.0222317)	2(0.397827)	6.3107e-07	0.0175845	MSV000081005	fungi
Ilamycin;_Ilamycin_A;_Rufomycin_A;_Rufom	Amino_acids:_peptides:_and_analogues	1041.55	6	19	3	26(0.00182149)	15(0.00169205)	8(0.0346725)	2.14894e-10	1.0456e-06	MSV000080554	actino
Bromo-alterochromide_A'	Organic_acids_and_derivatives:Peptidomimetics:Depsipeptides	843.28	5	12	3	26(0.00182149)	16(0.00201613)	6(0.0506766)	1.90036e-16	2.73258e-08	MSV000079098	other
Tyrocidine-C	Amino_acids:_peptides:_and_analogues	1347.68	9	25	2	26(0.00182149)	17(0.00234192)	4(0.154535)	1.29339e-12	0.0050439	MSV000080912	bacillus
Microphycin_AL828	Amino_acids:_peptides:_and_analogues	828.438	7	16	3	26(0.00182149)	18(0.0027933)	8(0.0346725)	1.77224e-14	2.75572e-07	MSV000080050	cyan
homophymine_C1	Organic_acids_and_derivatives:Peptidomimetics:Depsipeptides	1610.95	11	28	9	26(0.00182149)	11(0.0084686)	4(0.154535)	1.1756e-07	0.00261493	MSV000079787	other
tamandarin_A	Organic_acids_and_derivatives:Peptidomimetics:Depsipeptides	1055.62	8	16	8	26(0.00182149)	11(0.0084686)	6(0.0506766)	1.50219e-08	5.77254e-07	MSV000080559	other
tasiamide_B	Organic_acids_and_derivatives:Peptidomimetics:Hybrid_peptides	978.543	8	18	5	26(0.00182149)	12(0.00359066)	9(0.0309837)	5.48024e-14	1.23464e-16	MSV000081432	cyan
21978C1(D-Asn11)	Organic_acids_and_derivatives:Peptidomimetics:Depsipeptides	1660.74	13	31	6	26(0.00182149)	17(0.00234192)	5(0.0705003)	2.53997e-13	0.00229913	MSV000079048	actino
lobophorin_D	Lipids_and_lipid-like_molecules:Prenol_lipids:Sesterterpenoids	1156.63	2	4	23	26(0.00182149)	8(0.0401391)	0(0.397827)	1.63442e-13	1	MSV000078568	actino
Microspermin_C	Organic_Polymers:Polypeptides:None	1964.09	19	43	3	26(0.00182149)	8(0.0401391)	3(0.397827)	7.62694e-07	0.00381153	MSV000079029	fungi
L-671329;_Pneumocandin_A0;1-{(4R_5R)4_	Amino_acids:_peptides:_and_analogues	1078.58	6	15	10	26(0.00182149)	5(0.0877752)	0(0.397827)	1.87074e-05	1	MSV000080922	fungi
yendolipin	Amino_acids:_peptides:_and_analogues	762.591	2	7	4	26(0.00182149)	10(0.0145414)	0(0.397827)	7.20567e-13	1	MSV000081063	other
emericellamide_B	Organic_acids_and_derivatives:Peptidomimetics:Depsipeptides	651.457	5	10	2	26(0.00182149)	23(0.00520833)	13(0.00409836)	6.53786e-22	3.06372e-12	MSV000080518	actino
Nigricanoside_B	Lipids_and_lipid-like_molecules:Fatty_Acyls:Eicosanoids	842.466	0	1	18	26(0.00182149)	6(0.0877752)	0(0.397827)	4.9566e-06	1	MSV000080558	other
Xenematide	Organic_acids_and_derivatives:Peptidomimetics:Hybrid_peptides	662.285	4	10	2	26(0.00182149)	20(0.00359712)	6(0.0506766)	7.33731e-26	7.09729e-07	MSV000081063	other
Cepafungin_I	Amino_acids:_peptides:_and_analogues	534.342	3	8	3	26(0.00182149)	9(0.0222317)	5(0.0705003)	5.62632e-10	3.98019e-09	MSV000080976	pseudomonas
Zervamicin_IB;_Zervacin_IB	Amino_acids:_peptides:_and_analogues	1825	16	35	6	26(0.00182149)	6(0.0877752)	2(0.397827)	1.4391e-13	0.0213674	MSV000080507	other
heterosigma-glycolipid_I	Lipids_and_lipid-like_molecules:Glycerolipids:Glycosylglycerols	770.497	2	1	12	26(0.00182149)	3(0.0877752)	0(0.397827)	4.72123e-09	1	MSV000081347	other
neamphamide_A	Organic_acids_and_derivatives:Peptidomimetics:Depsipeptides	1687.93	11	33	9	26(0.00182149)	9(0.0222317)	4(0.154535)	4.50596e-06	0.00167149	MSV000081083	other
veraguamide_D	Organic_acids_and_derivatives:Peptidomimetics:Depsipeptides	702.457	5	10	4	26(0.00182149)	22(0.0045045)	10(0.0200422)	1.38619e-24	9.77271e-12	MSV000080655	cyan
Discodermin_B;_4-D-Valinediscodermin_A	Amino_acids:_peptides:_and_analogues	1690.81	14	37	3	26(0.00182149)	13(0.00225479)	7(0.0382239)	8.64597e-12	2.05709e-06	MSV000079778	other
WIN_68577	Amino_acids:_peptides:_and_analogues	732.323	6	15	3	26(0.00182149)	12(0.00359066)	8(0.0346725)	5.44487e-12	1.37411e-10	MSV000080518	fungi
Amphidinol-4	Organic_oxygen_compounds:Organooxygen_compounds:Carbohydrates_and_carbohydrate_conjugates	1300.79	0	1	24	26(0.00182149)	11(0.0084686)	0(0.397827)	6.11125e-11	1	MSV000081063	other
2-(4-Hydroxy-3-methyl-2-butenyl)-7_8_7'_	Lipids_and_lipid-like_molecules:Prenol_lipids:Tetraterpenoids	624.527	0	1	2	26(0.00182149)	6(0.0877752)	0(0.397827)	1.94402e-09	1	MSV000078801	other
A-54145-C	Organic_acids_and_derivatives:Peptidomimetics:Depsipeptides	1657.78	13	31	9	26(0.00182149)	18(0.0027933)	4(0.154535)	8.06907e-16	0.00537399	MSV000080000	actino
lyngbyazothrin_D	Organic_Polymers:Polypeptides:None	1501.77	12	26	9	26(0.00182149)	11(0.0084686)	6(0.0506766)	4.63173e-07	0.00043503	MSV000080922	cyan
callipeltin_J	Organic_acids_and_derivatives:Peptidomimetics:Hybrid_peptides	718.423	4	13	6	26(0.00182149)	6(0.0877752)	1(0.397827)	1.35714e-05	0.0453662	MSV000080554	other
Trichovirin_II_2c	Organic_Polymers:Polypeptides:None	1717.05	18	39	2	26(0.00182149)	9(0.0222317)	9(0.0309837)	2.83608e-09	5.98523e-11	MSV000078568	fungi
Flexirubin	Benzenoids:Phenol_esters:None	634.402	1	1	5	26(0.00182149)	4(0.0877752)	0(0.397827)	1.47705e-06	1	MSV000080554	other
Braunixanthin_2	Lipids_and_lipid-like_molecules:Prenol_lipids:Sesquaterpenoids	1695.41	0	1	12	26(0.00182149)	14(0.00142653)	0(0.397827)	1.10353e-20	1	MSV000080492	other
Flocculosin	Lipids_and_lipid-like_molecules:Saccharolipids:None	854.451	3	1	21	26(0.00182149)	7(0.0629058)	1(0.397827)	1.1483e-08	0.0171402	MSV000080071	fungi
Callyaerin_A	Amino_acids:_peptides:_and_analogues	1313.81	9	25	2	26(0.00182149)	10(0.0145414)	7(0.0382239)	3.20741e-07	1.28478e-06	MSV000081005	fungi
PF-E99156-1;_Hormonemate	Organic_acids_and_derivatives:Peptidomimetics:Depsipeptides	752.419	5	1	17	26(0.00182149)	17(0.00234192)	7(0.0382239)	5.54169e-27	5.87038e-12	MSV000080167	fungi
Corynomycolenic_acid	Lipids_and_lipid-like_molecules:Fatty_Acyls:Fatty_acids_and_conjugates	494.47	0	1	3	26(0.00182149)	1(0.0877752)	0(0.397827)	2.26829e-14	1	MSV000080492	other
[Ala4]-Surfactin;_SU-1	Organic_acids_and_derivatives:Peptidomimetics:Depsipeptides	979.621	7	14	4	26(0.00182149)	17(0.00234192)	12(0.00680272)	3.92377e-13	3.00559e-10	MSV000079098	bacillus
hantupeptin_B	Organic_acids_and_derivatives:Peptidomimetics:Depsipeptides	738.457	5	10	4	26(0.00182149)	8(0.0401391)	4(0.154535)	3.6139e-10	2.54739e-05	MSV000079446	cyan
Streptocidin_D	Amino_acids:_peptides:_and_analogues	1258.69	9	24	1	26(0.00182149)	23(0.00520833)	19(0)	2.93539e-25	4.09215e-21	MSV000080492	actino
Pimaydolide	Organic_acids_and_derivatives:Peptidomimetics:Depsipeptides	653.425	5	7	6	26(0.00182149)	19(0.00325733)	6(0.0506766)	8.06498e-20	2.30295e-07	MSV000078604	fungi
Sulfoquinovosyl_diacylgycerol_4;3-[[(5	Lipids_and_lipid-like_molecules:Glycerolipids:Glycosylglycerols	838.49	2	1	11	26(0.00182149)	5(0.0877752)	0(0.397827)	1.34137e-05	1	MSV000078670	other
onnamide_B	Amino_acids:_peptides:_and_analogues	767.432	2	8	13	26(0.00182149)	9(0.0222317)	2(0.397827)	3.76749e-11	0.0011708	MSV000079098	other
Microcin_J25	Organic_Polymers:Polypeptides:None	2106.02	20	44	6	26(0.00182149)	26(0.0070922)	12(0.00680272)	1.00292e-18	0.000162562	MSV000079787	other
Fumonisin_A1;_Acetylfumonisin_B1	Organic_acids_and_derivatives:Carboxylic_acids_and_derivatives:Fumonisins	763.399	3	3	12	26(0.00182149)	6(0.0877752)	2(0.397827)	3.07459e-05	0.00041132	MSV000080251	fungi
1_2-Diacyl-3-alpha-D-glucopyranosyl-sn-g	Lipids_and_lipid-like_molecules:Glycerolipids:Glycosylglycerols	674.497	2	1	12	26(0.00182149)	6(0.0877752)	0(0.397827)	4.67158e-07	1	MSV000080922	other
Trichotoxin_F;_Trichotoxin_A_50E	Organic_Polymers:Polypeptides:None	1689.02	18	39	2	26(0.00182149)	10(0.0145414)	8(0.0346725)	7.14729e-11	6.31221e-10	MSV000079098	fungi
2-OH-Monocyclophytofluene;_Monohydroxycy	Lipids_and_lipid-like_molecules:Prenol_lipids:Tetraterpenoids	558.48	0	1	2	26(0.00182149)	8(0.0401391)	0(0.397827)	3.17042e-11	1	MSV000081463	other
Pseudomycin-C'	Organic_acids_and_derivatives:Peptidomimetics:Depsipeptides	1234.62	9	21	8	26(0.00182149)	12(0.00359066)	5(0.0705003)	1.7435e-07	0.000607146	MSV000079615	pseudomonas
none	Lipids_and_lipid-like_molecules:Glycerolipids:Glycosylglycerols	798.528	2	1	12	26(0.00182149)	7(0.0629058)	2(0.397827)	6.84736e-06	0.000161171	MSV000080000	other
Trichotoxin_A-50_T5D1	Organic_Polymers:Polypeptides:None	1672.99	18	39	1	26(0.00182149)	7(0.0629058)	1(0.397827)	1.47237e-05	0.212334	MSV000081063	fungi
Pepstatin_B	Amino_acids:_peptides:_and_analogues	699.478	5	11	4	26(0.00182149)	8(0.0401391)	7(0.0382239)	3.67034e-11	2.73052e-16	MSV000078784	actino
hoiamide_A	Organic_acids_and_derivatives:Peptidomimetics:Depsipeptides	925.436	3	4	9	26(0.00182149)	11(0.0084686)	3(0.397827)	6.07244e-14	0.000864539	MSV000081379	cyan
Verrucamide_C	Amino_acids:_peptides:_and_analogues	1400.83	13	34	5	26(0.00182149)	23(0.00520833)	13(0.00409836)	1.26378e-14	7.02889e-08	MSV000081080	fungi
Roseoferin_D3	Amino_acids:_peptides:_and_analogues	1120.78	9	22	3	26(0.00182149)	12(0.00359066)	1(0.397827)	7.20993e-12	0.108951	MSV000081080	fungi
phakellistatin_12	Amino_acids:_peptides:_and_analogues	1138.64	9	20	3	26(0.00182149)	19(0.00325733)	13(0.00409836)	1.92714e-17	1.94794e-09	MSV000080905	other
21978C3(D-Asn11)	Organic_acids_and_derivatives:Peptidomimetics:Depsipeptides	1688.77	13	31	6	26(0.00182149)	13(0.00225479)	4(0.154535)	3.99942e-09	0.00549046	MSV000079777	actino
efrapeptin_H	Organic_acids_and_derivatives:Peptidomimetics:Hybrid_peptides	1662.11	16	36	1	26(0.00182149)	15(0.00169205)	15(0.00316456)	2.67379e-19	9.40327e-24	MSV000078787	fungi
Plactin-C	Amino_acids:_peptides:_and_analogues	628.406	4	13	1	26(0.00182149)	18(0.0027933)	8(0.0346725)	6.8453e-22	2.94042e-11	MSV000080655	fungi
Aureobasidin-S2b	Organic_acids_and_derivatives:Peptidomimetics:Depsipeptides	1116.68	8	20	4	26(0.00182149)	13(0.00225479)	5(0.0705003)	3.13648e-07	0.000313826	MSV000078656	other
aquachelin_J	Amino_acids:_peptides:_and_analogues	1036.49	7	20	7	25(0.0015949)	9(0.0222317)	2(0.397827)	6.99799e-12	0.0107234	MSV000080141	other
Tryptocidin_C1	Amino_acids:_peptides:_and_analogues	1361.69	9	25	2	25(0.0015949)	11(0.0084686)	3(0.397827)	5.84489e-07	0.0305717	MSV000079029	bacillus
[D-Asp3_Dha7]Microcystin_LR	Organic_acids_and_derivatives:Peptidomimetics:Hybrid_peptides	966.517	6	17	5	25(0.0015949)	15(0.00169205)	5(0.0705003)	2.92356e-12	3.55935e-05	MSV000080655	cyan
Compound_IV	Lipids_and_lipid-like_molecules:Fatty_Acyls:Fatty_acyl_glycosides	713.544	1	3	10	25(0.0015949)	5(0.0877752)	0(0.397827)	3.69623e-05	1	MSV000080976	fungi
lyngbyastatin_5	Organic_acids_and_derivatives:Peptidomimetics:Depsipeptides	1056.48	7	17	7	25(0.0015949)	11(0.0084686)	4(0.154535)	2.31352e-10	0.000188977	MSV000080655	cyan
Diglycolipid_23;_Sulfolipid_1;2-[(1-Ox	Lipids_and_lipid-like_molecules:Glycerolipids:Glycosylglycerols	816.506	2	1	11	25(0.0015949)	13(0.00225479)	2(0.397827)	3.59486e-15	0.000750138	MSV000080031	cyan
Streptomycin;_Streptomycin-A;_Substance	Organic_oxygen_compounds:Organooxygen_compounds:Carbohydrates_and_carbohydrate_conjugates	581.266	0	9	14	25(0.0015949)	8(0.0401391)	0(0.397827)	1.11535e-14	1	MSV000080976	actino
Ichthyopeptin_B	Organic_acids_and_derivatives:Peptidomimetics:Depsipeptides	978.506	6	16	5	25(0.0015949)	13(0.00225479)	4(0.154535)	7.52762e-11	0.0003805	MSV000079777	cyan
A_21978_C2	Organic_acids_and_derivatives:Peptidomimetics:Depsipeptides	1647.74	13	30	7	25(0.0015949)	15(0.00169205)	9(0.0309837)	3.74609e-10	5.76818e-07	MSV000078568	actino
amphidinol_2	Organic_oxygen_compounds:Organooxygen_compounds:Carbohydrates_and_carbohydrate_conjugates	1374.83	0	1	26	25(0.0015949)	9(0.0222317)	0(0.397827)	4.92336e-09	1	MSV000080976	other
neamphamide_B	Organic_acids_and_derivatives:Peptidomimetics:Depsipeptides	1573.88	10	30	9	25(0.0015949)	12(0.00359066)	4(0.154535)	1.8985e-10	0.0011158	MSV000079787	other
Calophycin	Amino_acids:_peptides:_and_analogues	1248.72	9	27	3	25(0.0015949)	17(0.00234192)	8(0.0346725)	3.94504e-13	2.04258e-06	MSV000079787	cyan
Arborcandin_B	Organic_acids_and_derivatives:Peptidomimetics:Hybrid_peptides	1269.75	9	23	6	25(0.0015949)	10(0.0145414)	5(0.0705003)	1.90455e-06	0.00112495	MSV000079787	fungi
Integramide_B	Amino_acids:_peptides:_and_analogues	1645.01	16	33	5	25(0.0015949)	9(0.0222317)	9(0.0309837)	1.10697e-11	4.113e-12	MSV000078839	fungi
veraguamide_C	Organic_acids_and_derivatives:Peptidomimetics:Depsipeptides	688.441	5	10	4	25(0.0015949)	21(0.00401606)	10(0.0200422)	2.13244e-25	7.76791e-12	MSV000080102	cyan
Syringostatin_B	Organic_acids_and_derivatives:Peptidomimetics:Depsipeptides	1194.59	9	21	9	25(0.0015949)	10(0.0145414)	5(0.0705003)	3.27364e-06	0.000517605	MSV000079787	pseudomonas
none	Organic_acids_and_derivatives:Peptidomimetics:Depsipeptides	1387.94	13	32	2	25(0.0015949)	17(0.00234192)	5(0.0705003)	7.43939e-14	0.000729997	MSV000080922	other
Syringotoxin_A;	Organic_acids_and_derivatives:Peptidomimetics:Depsipeptides	1117.59	9	20	9	25(0.0015949)	12(0.00359066)	4(0.154535)	6.15689e-07	0.00318187	MSV000080558	pseudomonas
lingshuiol	Organic_oxygen_compounds:Organooxygen_compounds:Carbohydrates_and_carbohydrate_conjugates	1350.83	0	1	25	25(0.0015949)	7(0.0629058)	0(0.397827)	8.04194e-09	1	MSV000079029	other
Tyrocidine-B	Amino_acids:_peptides:_and_analogues	1308.67	9	24	2	25(0.0015949)	25(0.00662252)	20(0)	1.27449e-26	1.85773e-21	MSV000080492	bacillus
onnamide_A	Amino_acids:_peptides:_and_analogues	793.447	2	8	13	25(0.0015949)	9(0.0222317)	1(0.397827)	6.01317e-10	0.0138254	MSV000079098	other
theonellapeptolide_V	Organic_acids_and_derivatives:Peptidomimetics:Depsipeptides	1375.91	13	29	4	25(0.0015949)	17(0.00234192)	7(0.0382239)	8.90005e-14	5.01001e-06	MSV000080922	cyan
papuamide_F	Organic_acids_and_derivatives:Peptidomimetics:Depsipeptides	1368.72	11	23	10	25(0.0015949)	8(0.0401391)	4(0.154535)	2.66783e-06	0.00169247	MSV000079778	other
Plusbacin_A1	Organic_acids_and_derivatives:Peptidomimetics:Depsipeptides	1129.55	8	19	10	25(0.0015949)	8(0.0401391)	0(0.397827)	8.95495e-06	1	MSV000079341	pseudomonas
Isariin_F2	Organic_acids_and_derivatives:Peptidomimetics:Depsipeptides	581.379	5	10	2	25(0.0015949)	24(0.00606061)	12(0.00680272)	2.00087e-25	2.27756e-12	MSV000080492	fungi
kulomo'opunalide-2	Organic_acids_and_derivatives:Peptidomimetics:Depsipeptides	702.457	5	10	4	25(0.0015949)	21(0.00401606)	8(0.0346725)	6.45098e-21	1.47202e-09	MSV000081463	cyan
papuamide_E	Organic_acids_and_derivatives:Peptidomimetics:Depsipeptides	1382.73	11	24	10	25(0.0015949)	11(0.0084686)	7(0.0382239)	1.61226e-11	2.52289e-07	MSV000080141	other
laxaphycin_B3	Amino_acids:_peptides:_and_analogues	1410.83	11	27	7	25(0.0015949)	16(0.00201613)	6(0.0506766)	1.66299e-08	0.000534034	MSV000080050	cyan
Shearamide-A	Amino_acids:_peptides:_and_analogues	897.475	7	17	2	25(0.0015949)	13(0.00225479)	6(0.0506766)	2.33101e-08	1.00455e-06	MSV000080655	fungi
BRS1	Organic_oxygen_compounds:Organooxygen_compounds:Alcohols_and_polyols	468.372	0	3	3	25(0.0015949)	2(0.0877752)	0(0.397827)	1.41272e-08	1	MSV000080492	other
Bogorol_B	Organic_Polymers:Polypeptides:None	1555.05	13	30	4	25(0.0015949)	7(0.0629058)	3(0.397827)	1.04574e-06	0.000932342	MSV000080071	bacillus
2-N-Methylcoprogen_B	Amino_acids:_peptides:_and_analogues	740.396	2	12	5	25(0.0015949)	6(0.0877752)	0(0.397827)	6.68294e-06	1	MSV000080167	fungi
Microviridin_SD-1684	Organic_Polymers:Polypeptides:None	1684.74	14	32	11	25(0.0015949)	10(0.0145414)	4(0.154535)	7.77962e-10	0.00093632	MSV000080167	cyan
tumescenamide_A	Organic_acids_and_derivatives:Peptidomimetics:Depsipeptides	699.421	5	10	3	25(0.0015949)	24(0.00606061)	15(0.00316456)	2.12652e-31	1.76592e-19	MSV000078568	actino
Omphalotin_D	Amino_acids:_peptides:_and_analogues	1465.88	13	34	7	25(0.0015949)	14(0.00142653)	5(0.0705003)	6.20936e-10	0.00551919	MSV000079446	fungi
Stenothricin_component_I;_Stenothricin;	Organic_acids_and_derivatives:Peptidomimetics:Depsipeptides	1117.57	9	21	4	25(0.0015949)	15(0.00169205)	7(0.0382239)	1.71426e-11	2.06786e-06	MSV000079787	actino
Boletusin	Organic_Polymers:Polypeptides:None	1895.07	19	42	2	25(0.0015949)	11(0.0084686)	7(0.0382239)	1.87036e-12	2.05723e-07	MSV000078604	fungi
euryjanicin_A	Amino_acids:_peptides:_and_analogues	826.438	6	15	2	25(0.0015949)	14(0.00142653)	6(0.0506766)	5.03619e-11	3.64553e-06	MSV000080655	other
perthamide_I	Amino_acids:_peptides:_and_analogues	1001.48	9	21	6	25(0.0015949)	14(0.00142653)	4(0.154535)	8.4771e-11	0.00188968	MSV000080186	other
20561;_W-10a	Organic_acids_and_derivatives:Peptidomimetics:Depsipeptides	1194.63	9	22	6	25(0.0015949)	8(0.0401391)	1(0.397827)	7.31642e-05	0.315303	MSV000080554	other
Mutacin	Amino_acids:_peptides:_and_analogues	1027.54	7	23	1	25(0.0015949)	10(0.0145414)	2(0.397827)	5.67996e-11	0.00703122	MSV000080655	other
Microcystin-AR	Organic_acids_and_derivatives:Peptidomimetics:Hybrid_peptides	952.502	6	18	5	25(0.0015949)	12(0.00359066)	4(0.154535)	2.40643e-09	0.00101438	MSV000080167	cyan
Micropeptin-B	Organic_acids_and_derivatives:Peptidomimetics:Depsipeptides	958.538	6	16	5	25(0.0015949)	12(0.00359066)	2(0.397827)	3.57982e-08	0.0154456	MSV000080922	cyan
SF-1902-A4	Amino_acids:_peptides:_and_analogues	667.452	5	11	3	25(0.0015949)	15(0.00169205)	5(0.0705003)	8.55899e-13	3.48824e-06	MSV000079098	actino
Tyrocidin_B1	Amino_acids:_peptides:_and_analogues	1322.68	9	24	2	25(0.0015949)	15(0.00169205)	7(0.0382239)	2.97011e-09	7.72872e-05	MSV000080187	bacillus
Micropeptin_EI992	Organic_acids_and_derivatives:Peptidomimetics:Depsipeptides	992.497	6	18	5	25(0.0015949)	10(0.0145414)	2(0.397827)	6.50491e-09	0.0129865	MSV000080558	cyan
Bacteriocin_RC714	Organic_Polymers:Polypeptides:None	1724.77	14	35	6	25(0.0015949)	8(0.0401391)	3(0.397827)	2.20147e-09	0.00148659	MSV000080141	other
Pleofungin_D;_F-15078-D	Organic_acids_and_derivatives:Peptidomimetics:Depsipeptides	1080.7	9	19	7	25(0.0015949)	18(0.0027933)	6(0.0506766)	1.07306e-11	0.000165987	MSV000078801	fungi
Methanobactin	Amino_acids:_peptides:_and_analogues	1154.27	6	20	9	25(0.0015949)	9(0.0222317)	3(0.397827)	2.11786e-10	0.000696284	MSV000079389	other
8S_16R_26S_34R_36R-Pentahydroxy-2_6_10_1	Lipids_and_lipid-like_molecules:Fatty_Acyls:Fatty_alcohols	768.466	0	1	6	25(0.0015949)	6(0.0877752)	0(0.397827)	0.000275019	1	MSV000079446	fungi
phakellistatin_16	Amino_acids:_peptides:_and_analogues	1036.5	8	21	5	25(0.0015949)	12(0.00359066)	7(0.0382239)	1.65572e-08	4.8122e-06	MSV000079778	other
Berninamycin-D	Amino_acids:_peptides:_and_analogues	1007.3	6	15	6	25(0.0015949)	16(0.00201613)	11(0.0121786)	9.43392e-20	2.36566e-11	MSV000080251	actino
Plusbacin_B1	Organic_acids_and_derivatives:Peptidomimetics:Depsipeptides	1113.56	8	19	9	25(0.0015949)	11(0.0084686)	4(0.154535)	4.47366e-07	0.00302818	MSV000079778	pseudomonas
Colicin_DF13	Amino_acids:_peptides:_and_analogues	873.376	9	23	3	25(0.0015949)	4(0.0877752)	1(0.397827)	0.00204151	0.127186	MSV000079777	other
64-E-chloro-karlotoxin_3	Organic_oxygen_compounds:Organooxygen_compounds:Carbohydrates_and_carbohydrate_conjugates	1358.81	0	1	25	25(0.0015949)	14(0.00142653)	0(0.397827)	1.15095e-15	1	MSV000079098	other
Aeruginosin-98-B	Amino_acids:_peptides:_and_analogues	654.305	3	10	4	25(0.0015949)	4(0.0877752)	1(0.397827)	6.77174e-08	0.0621756	MSV000080922	cyan
Aureobasidin-F	Organic_acids_and_derivatives:Peptidomimetics:Depsipeptides	1086.67	8	19	3	25(0.0015949)	14(0.00142653)	3(0.397827)	1.46715e-06	0.0156135	MSV000079050	fungi
Diglycolipid_13	Lipids_and_lipid-like_molecules:Glycerolipids:Glycosylglycerols	752.544	2	1	12	25(0.0015949)	8(0.0401391)	2(0.397827)	2.28691e-09	0.000167868	MSV000081083	cyan
Glycinocin_C	Amino_acids:_peptides:_and_analogues	1218.61	11	24	5	25(0.0015949)	8(0.0401391)	4(0.154535)	1.70204e-07	0.00466362	MSV000080518	actino
8_9-Anhydro-pseudo-N-demethylerythromyci	Organic_oxygen_compounds:Organooxygen_compounds:Carbohydrates_and_carbohydrate_conjugates	701.435	0	3	15	25(0.0015949)	9(0.0222317)	0(0.397827)	1.71469e-10	1	MSV000080167	actino
aurilide_C	Organic_acids_and_derivatives:Peptidomimetics:Depsipeptides	819.536	6	13	5	25(0.0015949)	19(0.00325733)	5(0.0705003)	7.03507e-16	1.19992e-05	MSV000080115	cyan
[Leu7]-Surfactin_C13ai_dimethyl_ester	Organic_acids_and_derivatives:Peptidomimetics:Depsipeptides	1035.68	9	14	6	25(0.0015949)	20(0.00359712)	9(0.0309837)	1.17536e-18	8.16021e-10	MSV000080071	bacillus
Antipain	Amino_acids:_peptides:_and_analogues	604.345	4	15	2	25(0.0015949)	7(0.0629058)	0(0.397827)	2.9636e-08	1	MSV000081080	actino
F-20916A	Organic_acids_and_derivatives:Peptidomimetics:Depsipeptides	931.523	8	17	7	25(0.0015949)	14(0.00142653)	5(0.0705003)	1.3194e-05	0.000357296	MSV000080655	fungi
valinomycin	Organic_acids_and_derivatives:Peptidomimetics:Depsipeptides	1110.63	11	12	12	25(0.0015949)	25(0.00662252)	13(0.00409836)	2.23174e-28	4.18314e-10	MSV000080251	actino
Doricin;_Vernamycin-C	Organic_acids_and_derivatives:Peptidomimetics:Depsipeptides	856.376	6	16	4	25(0.0015949)	21(0.00401606)	10(0.0200422)	8.53084e-25	7.79634e-10	MSV000081463	actino
Chromomycin_A3;_Aburamycin_B;_Toyomycin;	Organic_oxygen_compounds:Organooxygen_compounds:Carbohydrates_and_carbohydrate_conjugates	1182.51	2	1	32	25(0.0015949)	3(0.0877752)	0(0.397827)	4.21626e-07	1	MSV000080251	actino
Aureobasidin-A	Organic_acids_and_derivatives:Peptidomimetics:Depsipeptides	1100.69	8	20	3	25(0.0015949)	16(0.00201613)	6(0.0506766)	1.70714e-09	1.58766e-05	MSV000079098	fungi
petrotetrayndiol_F	Lipids_and_lipid-like_molecules:Fatty_Acyls:Fatty_alcohols	672.585	0	1	3	25(0.0015949)	5(0.0877752)	0(0.397827)	1.49946e-07	1	MSV000078787	other
Destruxin-Ed(1)	Organic_acids_and_derivatives:Peptidomimetics:Depsipeptides	625.369	5	12	4	25(0.0015949)	19(0.00325733)	13(0.00409836)	2.08263e-16	5.02267e-16	MSV000080507	fungi
Oscillatorin	Amino_acids:_peptides:_and_analogues	1239.64	9	25	3	25(0.0015949)	10(0.0145414)	6(0.0506766)	0.000139918	0.000201502	MSV000080554	cyan
Bacitracin_H2	Organic_Polymers:Polypeptides:None	1404.69	10	26	3	25(0.0015949)	12(0.00359066)	6(0.0506766)	5.45268e-09	1.39736e-06	MSV000080000	bacillus
SCH-64878	Lipids_and_lipid-like_molecules:Prenol_lipids:Polyprenols	1253.06	0	1	14	25(0.0015949)	11(0.0084686)	0(0.397827)	1.8616e-16	1	MSV000079389	fungi
Trichoaureocin_2	Organic_Polymers:Polypeptides:None	1937.11	20	45	2	25(0.0015949)	10(0.0145414)	2(0.397827)	1.86376e-08	0.0435092	MSV000079181	fungi
none	Lipids_and_lipid-like_molecules:Glycerolipids:Glycosylglycerols	744.481	2	1	12	25(0.0015949)	9(0.0222317)	2(0.397827)	5.49995e-09	0.000205802	MSV000080000	other
2-(7Z_10Z)-Hexadecatrienoyl-3-linolenoyl	Lipids_and_lipid-like_molecules:Glycerolipids:Glycosylglycerols	748.513	2	1	12	25(0.0015949)	6(0.0877752)	0(0.397827)	7.46976e-06	1	MSV000078801	other
[D-Asp3]Microcystin-LR;_Microcystis_aeru	Organic_acids_and_derivatives:Peptidomimetics:Hybrid_peptides	980.533	6	18	5	25(0.0015949)	16(0.00201613)	7(0.0382239)	3.43346e-12	2.05463e-10	MSV000078670	cyan
A-1437-H;_Friulimicin_D	Amino_acids:_peptides:_and_analogues	1316.7	11	26	4	25(0.0015949)	13(0.00225479)	3(0.397827)	2.26722e-08	0.0391475	MSV000080000	actino
Octapeptin-C1;_333-25	Amino_acids:_peptides:_and_analogues	1029.67	8	22	2	24(0.00141643)	10(0.0145414)	5(0.0705003)	7.70953e-07	4.89325e-05	MSV000078611	bacillus
Neoatroviridin_A	Organic_Polymers:Polypeptides:None	1731.07	18	39	2	24(0.00141643)	12(0.00359066)	9(0.0309837)	1.44667e-12	2.74786e-11	MSV000078584	fungi
2'-Dehydroplectaniaxanthin-1'-O-linoleat	Lipids_and_lipid-like_molecules:Prenol_lipids:Tetraterpenoids	828.642	1	1	3	24(0.00141643)	8(0.0401391)	0(0.397827)	2.31511e-10	1	MSV000080000	other
ethyl_10-hydroxy-docosapentaenoate	Lipids_and_lipid-like_molecules:Fatty_Acyls:Fatty_alcohols	374.282	1	1	4	24(0.00141643)	4(0.0877752)	0(0.397827)	3.84647e-08	1	MSV000080031	other
Methoxy-hydroxylycopene_glucoside	Lipids_and_lipid-like_molecules:Prenol_lipids:Tetraterpenoids	748.528	0	1	10	24(0.00141643)	4(0.0877752)	0(0.397827)	3.37001e-07	1	MSV000079777	other
Polymyxin_B6	Organic_Polymers:Polypeptides:None	1218.74	10	27	4	24(0.00141643)	9(0.0222317)	4(0.154535)	3.62081e-06	0.00098116	MSV000081063	other
fijimycin_C	Organic_acids_and_derivatives:Peptidomimetics:Depsipeptides	894.449	7	17	5	24(0.00141643)	11(0.0084686)	3(0.397827)	3.65505e-08	0.00615588	MSV000080251	actino
[Asp(3)_ADMAdda(5)_Dhb(7)]Microcystin_Ht	Organic_acids_and_derivatives:Peptidomimetics:Hybrid_peptides	1072.52	7	17	6	24(0.00141643)	13(0.00225479)	2(0.397827)	4.23387e-10	0.0128204	MSV000080183	cyan
Cyclosporin-D_hydroperoxide	Organic_acids_and_derivatives:Peptidomimetics:Peptoid-peptide_hybrids	1247.85	10	29	3	24(0.00141643)	20(0.00359712)	11(0.0121786)	3.54957e-11	1.47064e-09	MSV000079389	fungi
emericellamide_A	Organic_acids_and_derivatives:Peptidomimetics:Depsipeptides	609.41	5	10	2	24(0.00141643)	22(0.0045045)	11(0.0121786)	1.50941e-24	3.02643e-12	MSV000080492	actino
[Mser7]Microcystin-LR	Organic_acids_and_derivatives:Peptidomimetics:Hybrid_peptides	1012.56	6	18	6	24(0.00141643)	12(0.00359066)	3(0.397827)	4.5096e-08	0.00509802	MSV000080655	cyan
homodolastatin_16	Organic_acids_and_derivatives:Peptidomimetics:Depsipeptides	892.531	7	13	4	24(0.00141643)	21(0.00401606)	11(0.0121786)	1.23091e-15	2.24112e-12	MSV000078670	cyan
kahalalide_O	Organic_acids_and_derivatives:Peptidomimetics:Depsipeptides	932.501	7	15	4	24(0.00141643)	8(0.0401391)	2(0.397827)	0.000357054	0.0354595	MSV000078892	other
Pseudomonas_beta_ferritin	Amino_acids:_peptides:_and_analogues	1171.53	9	23	4	24(0.00141643)	10(0.0145414)	1(0.397827)	2.48597e-10	0.119122	MSV000079243	pseudomonas
Lipopeptin-B	Organic_acids_and_derivatives:Peptidomimetics:Depsipeptides	1162.58	8	20	7	24(0.00141643)	14(0.00142653)	6(0.0506766)	5.5131e-10	5.24287e-05	MSV000080251	actino
lyngbyastatin_8	Organic_acids_and_derivatives:Peptidomimetics:Depsipeptides	932.464	7	17	4	24(0.00141643)	12(0.00359066)	3(0.397827)	1.9093e-10	0.000377064	MSV000081357	cyan
AL-072	Lipids_and_lipid-like_molecules:Fatty_Acyls:Lineolic_acids_and_derivatives	648.569	2	1	6	24(0.00141643)	4(0.0877752)	1(0.397827)	2.20911e-08	0.0140925	MSV000079105	actino
massetolide_K	Organic_acids_and_derivatives:Peptidomimetics:Depsipeptides	1123.67	9	18	6	24(0.00141643)	13(0.00225479)	4(0.154535)	1.01969e-10	0.000885282	MSV000079034	pseudomonas
Oscillapeptin-C	Organic_acids_and_derivatives:Peptidomimetics:Depsipeptides	1061.57	6	15	9	24(0.00141643)	10(0.0145414)	2(0.397827)	1.89978e-07	0.0059357	MSV000080976	cyan
Nostopeptin-A	Organic_acids_and_derivatives:Peptidomimetics:Depsipeptides	954.543	6	16	4	24(0.00141643)	9(0.0222317)	2(0.397827)	1.9074e-06	0.0147637	MSV000080905	cyan
Argimicin_B	Amino_acids:_peptides:_and_analogues	744.473	4	21	4	24(0.00141643)	6(0.0877752)	2(0.397827)	0.000181401	0.00332021	MSV000080655	other
Syringostatin-E	Organic_acids_and_derivatives:Peptidomimetics:Depsipeptides	1150.56	9	21	8	24(0.00141643)	12(0.00359066)	7(0.0382239)	1.34287e-08	1.85887e-05	MSV000080655	pseudomonas
none	Lipids_and_lipid-like_molecules:Prenol_lipids:Triterpenoids	848.653	1	1	9	24(0.00141643)	7(0.0629058)	0(0.397827)	4.94399e-11	1	MSV000078891	other
Trichobrachin_B_I	Organic_Polymers:Polypeptides:None	1146.74	11	24	2	24(0.00141643)	8(0.0401391)	3(0.397827)	5.61113e-06	0.00290547	MSV000080976	fungi
karlotoxin_1	Organic_oxygen_compounds:Organooxygen_compounds:Carbohydrates_and_carbohydrate_conjugates	1338.86	0	1	25	24(0.00141643)	10(0.0145414)	0(0.397827)	9.99472e-10	1	MSV000081063	other
cyclomarin_A	Amino_acids:_peptides:_and_analogues	1042.61	6	18	6	24(0.00141643)	16(0.00201613)	12(0.00680272)	1.79899e-16	1.23082e-21	MSV000079777	actino
theopapuamide	Organic_acids_and_derivatives:Peptidomimetics:Depsipeptides	1557.9	11	30	9	24(0.00141643)	9(0.0222317)	4(0.154535)	5.44875e-07	0.000708561	MSV000079777	other
[Ala(2)_Val(11)]Cyclosporin	Organic_acids_and_derivatives:Peptidomimetics:Peptoid-peptide_hybrids	1173.81	10	28	2	24(0.00141643)	16(0.00201613)	0(0.397827)	1.29915e-10	1	MSV000080000	fungi
Serrawettin_W2	Organic_acids_and_derivatives:Peptidomimetics:Depsipeptides	731.447	5	10	4	24(0.00141643)	18(0.0027933)	6(0.0506766)	1.76525e-16	1.11033e-07	MSV000080187	other
Micropeptin_88-E	Organic_acids_and_derivatives:Peptidomimetics:Depsipeptides	1062.56	7	17	5	24(0.00141643)	11(0.0084686)	4(0.154535)	2.74155e-10	0.000556952	MSV000081463	cyan
homophymine_D1	Organic_acids_and_derivatives:Peptidomimetics:Depsipeptides	1624.97	11	28	9	24(0.00141643)	13(0.00225479)	5(0.0705003)	7.37173e-08	0.000863125	MSV000078993	other
1'-Hydroxy-3_4_1'_2'-tetrahydrospheroide	Lipids_and_lipid-like_molecules:Prenol_lipids:Tetraterpenoids	588.491	0	1	4	24(0.00141643)	4(0.0877752)	0(0.397827)	6.02524e-07	1	MSV000078649	other
aurilide	Organic_acids_and_derivatives:Peptidomimetics:Depsipeptides	833.551	6	13	5	24(0.00141643)	22(0.0045045)	7(0.0382239)	9.68493e-18	9.13002e-09	MSV000081463	other
Omphalotin_G	Amino_acids:_peptides:_and_analogues	1439.86	12	34	6	24(0.00141643)	19(0.00325733)	6(0.0506766)	2.97801e-12	0.000669425	MSV000080655	fungi
theonellapeptolide_IIe	Organic_acids_and_derivatives:Peptidomimetics:Depsipeptides	1403.94	13	31	4	24(0.00141643)	13(0.00225479)	1(0.397827)	4.9108e-07	0.553441	MSV000081082	cyan
Closticin_574	Organic_Polymers:Polypeptides:None	1793.04	14	37	5	24(0.00141643)	9(0.0222317)	4(0.154535)	7.69331e-08	0.000370642	MSV000079105	other
triangulyne_F	Lipids_and_lipid-like_molecules:Fatty_Acyls:Fatty_alcohols	502.345	0	1	4	24(0.00141643)	5(0.0877752)	0(0.397827)	2.48515e-10	1	MSV000080071	other
9_10_12_13-Tetrahydroxyheneicosanoic_aci	Lipids_and_lipid-like_molecules:Fatty_Acyls:Fatty_acids_and_conjugates	390.298	0	1	6	24(0.00141643)	5(0.0877752)	0(0.397827)	2.51759e-09	1	MSV000081080	fungi
AO_341A;_LL-A-0341-A	Organic_acids_and_derivatives:Peptidomimetics:Depsipeptides	1124.53	9	21	5	24(0.00141643)	15(0.00169205)	8(0.0346725)	1.73458e-14	7.85171e-06	MSV000080050	actino
Plusbacin_B2	Organic_acids_and_derivatives:Peptidomimetics:Depsipeptides	1127.57	8	19	9	24(0.00141643)	9(0.0222317)	2(0.397827)	2.6924e-06	0.094106	MSV000080050	pseudomonas
Cyanopeptolin-C	Organic_acids_and_derivatives:Peptidomimetics:Depsipeptides	942.543	6	17	4	24(0.00141643)	9(0.0222317)	5(0.0705003)	1.73811e-05	7.77448e-06	MSV000080655	cyan
Beauvericin-A	Organic_acids_and_derivatives:Peptidomimetics:Depsipeptides	797.425	5	9	6	24(0.00141643)	23(0.00520833)	9(0.0309837)	3.36853e-33	1.81799e-09	MSV000078604	fungi
Bacitracin_H3	Organic_Polymers:Polypeptides:None	1404.69	10	26	3	24(0.00141643)	13(0.00225479)	7(0.0382239)	2.32092e-10	1.36486e-07	MSV000080000	bacillus
none	Lipids_and_lipid-like_molecules:Prenol_lipids:Diterpenoids	478.366	0	1	4	24(0.00141643)	12(0.00359066)	0(0.397827)	4.57863e-18	1	MSV000081080	other
thalassospiramide_A	Organic_acids_and_derivatives:Peptidomimetics:Depsipeptides	957.542	7	15	6	24(0.00141643)	8(0.0401391)	1(0.397827)	5.88899e-08	0.0832154	MSV000080540	other
4R_12R_20R_24S_26R_28R-Hexahydroxy-2_10_	Lipids_and_lipid-like_molecules:Fatty_Acyls:Fatty_alcohols	602.439	0	1	7	24(0.00141643)	9(0.0222317)	0(0.397827)	2.56144e-08	1	MSV000079098	fungi
discokiolide-C	Organic_acids_and_derivatives:Peptidomimetics:Depsipeptides	1012.53	6	15	4	24(0.00141643)	12(0.00359066)	2(0.397827)	1.05081e-09	0.047059	MSV000080554	other
loloatin_C	Amino_acids:_peptides:_and_analogues	1334.64	9	24	3	24(0.00141643)	14(0.00142653)	6(0.0506766)	1.70011e-10	6.07144e-05	MSV000080655	bacillus
Plactin-A	Amino_acids:_peptides:_and_analogues	644.401	4	13	2	24(0.00141643)	18(0.0027933)	8(0.0346725)	2.62828e-23	1.33389e-11	MSV000080655	fungi
2-(7Z_10Z)-Hexadecadienoyl-3-(7Z_10Z_13Z	Lipids_and_lipid-like_molecules:Glycerolipids:Glycosylglycerols	720.481	2	1	12	24(0.00141643)	4(0.0877752)	1(0.397827)	3.76296e-05	0.0167864	MSV000080922	other
(3R)-9'-cis-1'-Methoxy-3'_4'-didehydro-1	Lipids_and_lipid-like_molecules:Prenol_lipids:Tetraterpenoids	598.439	0	1	5	24(0.00141643)	7(0.0629058)	0(0.397827)	8.07313e-11	1	MSV000081357	other
Polymyxin_E4	Organic_Polymers:Polypeptides:None	1140.73	10	27	3	24(0.00141643)	12(0.00359066)	6(0.0506766)	2.16117e-11	3.85711e-05	MSV000079778	bacillus
koshikamide_B	Organic_acids_and_derivatives:Peptidomimetics:Depsipeptides	2051.11	19	49	5	24(0.00141643)	15(0.00169205)	8(0.0346725)	3.23453e-14	5.52193e-06	MSV000079888	other
WB_3559C	Amino_acids:_peptides:_and_analogues	640.503	3	5	5	24(0.00141643)	10(0.0145414)	5(0.0705003)	1.17765e-13	5.95799e-10	MSV000080167	other
pseudoonnamide_A	Amino_acids:_peptides:_and_analogues	779.432	2	8	12	24(0.00141643)	8(0.0401391)	1(0.397827)	5.21503e-10	0.0102048	MSV000079098	other
Pyoverdin_"2_lactone"	Organic_acids_and_derivatives:Peptidomimetics:Depsipeptides	1092.4	8	20	10	24(0.00141643)	6(0.0877752)	2(0.397827)	9.39754e-06	0.0221282	MSV000079777	multiple
Polymyxin_Ile-E8	Organic_Polymers:Polypeptides:None	1182.78	10	27	3	24(0.00141643)	6(0.0877752)	1(0.397827)	0.000204253	0.284115	MSV000080000	bacillus
azamilide_I	Lipids_and_lipid-like_molecules:Fatty_Acyls:Fatty_acid_esters	632.465	2	1	8	24(0.00141643)	6(0.0877752)	0(0.397827)	1.81127e-06	1	MSV000080922	other
Mannosylerythritol_lipid_A;_MEL-A	Lipids_and_lipid-like_molecules:Saccharolipids:None	562.263	4	1	15	24(0.00141643)	4(0.0877752)	2(0.397827)	2.5139e-09	0.00267947	MSV000078568	fungi
OH-Spheroidene;_1'-Hydroxyspheroidene;	Lipids_and_lipid-like_molecules:Prenol_lipids:Tetraterpenoids	586.475	0	1	4	24(0.00141643)	4(0.0877752)	0(0.397827)	1.01175e-07	1	MSV000080050	other
Arylomycin_A4	Amino_acids:_peptides:_and_analogues	838.448	5	14	5	24(0.00141643)	10(0.0145414)	5(0.0705003)	2.09575e-14	1.21651e-09	MSV000078568	actino
Efrapeptin-F	Organic_acids_and_derivatives:Peptidomimetics:Hybrid_peptides	1634.08	16	36	1	24(0.00141643)	13(0.00225479)	11(0.0121786)	1.39432e-17	1.37497e-15	MSV000078803	fungi
theonellapeptolide_Iid	Organic_acids_and_derivatives:Peptidomimetics:Depsipeptides	1389.92	13	30	4	24(0.00141643)	14(0.00142653)	2(0.397827)	1.76599e-08	0.173296	MSV000080167	cyan
petroformynic_acid_C	Lipids_and_lipid-like_molecules:Fatty_Acyls:Fatty_acids_and_conjugates	698.527	0	1	4	24(0.00141643)	5(0.0877752)	0(0.397827)	6.49824e-06	1	MSV000080450	other
Sophoraflavoside_I	Lipids_and_lipid-like_molecules:Prenol_lipids:Terpene_glycosides	1236.61	0	1	32	24(0.00141643)	6(0.0877752)	0(0.397827)	2.15237e-09	1	MSV000080492	other
Micropeptin_DR1060	Organic_acids_and_derivatives:Peptidomimetics:Depsipeptides	1060.55	6	16	6	24(0.00141643)	9(0.0222317)	1(0.397827)	9.37175e-07	0.156548	MSV000080554	cyan
AF-011A2	Amino_acids:_peptides:_and_analogues	1199.59	7	19	13	24(0.00141643)	7(0.0629058)	4(0.154535)	7.71973e-05	0.00119977	MSV000079341	pseudomonas
mycaloside_I	Lipids_and_lipid-like_molecules:Steroids_and_steroid_derivatives:Stigmastanes_and_derivatives	1062.56	0	1	27	24(0.00141643)	7(0.0629058)	0(0.397827)	6.18319e-12	1	MSV000080518	other
Polymyxin-P1	Organic_Polymers:Polypeptides:None	1190.71	10	27	4	24(0.00141643)	6(0.0877752)	1(0.397827)	0.000295783	0.274007	MSV000081080	bacillus
Anabaenopeptin-B	Amino_acids:_peptides:_and_analogues	836.454	6	18	3	24(0.00141643)	15(0.00169205)	8(0.0346725)	4.60706e-16	3.283e-11	MSV000080397	cyan
none	Lipids_and_lipid-like_molecules:Glycerolipids:Monoradylglycerols	418.308	1	1	5	24(0.00141643)	3(0.0877752)	1(0.397827)	1.02721e-12	0.00610252	MSV000081080	other
veraguamide_G	Organic_acids_and_derivatives:Peptidomimetics:Depsipeptides	690.457	5	10	4	24(0.00141643)	8(0.0401391)	1(0.397827)	1e-06	0.103234	MSV000080922	cyan
GE-3B	Lipids_and_lipid-like_molecules:Prenol_lipids:Terpene_glycosides	1022.59	3	14	7	24(0.00141643)	6(0.0877752)	0(0.397827)	0.000237407	1	MSV000078801	actino
phakellistatin_8	Amino_acids:_peptides:_and_analogues	1136.66	9	20	2	24(0.00141643)	12(0.00359066)	5(0.0705003)	2.97267e-05	0.000988956	MSV000079098	other
Prenylagaramide_B	Amino_acids:_peptides:_and_analogues	928.506	6	15	4	24(0.00141643)	11(0.0084686)	2(0.397827)	2.59072e-07	0.0447159	MSV000080558	cyan
Musacin_C	Lipids_and_lipid-like_molecules:Fatty_Acyls:Fatty_acid_esters	318.131	2	1	9	24(0.00141643)	9(0.0222317)	1(0.397827)	8.30801e-12	0.0908124	MSV000081351	actino
Circulin-A;_Colistin_minor_component_5;	Organic_Polymers:Polypeptides:None	1168.77	10	27	3	24(0.00141643)	14(0.00142653)	7(0.0382239)	1.11374e-10	7.69628e-07	MSV000080976	bacillus
Fumonisin_A2	Organic_acids_and_derivatives:Carboxylic_acids_and_derivatives:Fumonisins	747.404	3	3	11	24(0.00141643)	4(0.0877752)	2(0.397827)	0.00181807	0.000407464	MSV000080251	other
Janthinocin_B	Organic_acids_and_derivatives:Peptidomimetics:Depsipeptides	1190.6	9	21	6	24(0.00141643)	13(0.00225479)	6(0.0506766)	2.7335e-08	6.73399e-05	MSV000080655	other
none	Lipids_and_lipid-like_molecules:Glycerolipids:Glycosylglycerols	746.497	2	1	12	23(0.00123609)	9(0.0222317)	3(0.397827)	4.65678e-09	2.78429e-06	MSV000080050	other
a-Factor(1-11)-OH	Organic_Polymers:Polypeptides:None	1374.72	10	29	2	23(0.00123609)	10(0.0145414)	2(0.397827)	1.24769e-09	0.0177108	MSV000079098	other
Ophiocordin	Benzenoids:Benzene_and_substituted_derivatives:Benzophenones	550.159	2	4	8	23(0.00123609)	7(0.0629058)	3(0.397827)	2.779e-11	6.90327e-06	MSV000080518	fungi
Ionomycin	Lipids_and_lipid-like_molecules:Prenol_lipids:Terpene_glycosides	708.518	0	1	8	23(0.00123609)	8(0.0401391)	0(0.397827)	2.13792e-09	1	MSV000079677	actino
none	Lipids_and_lipid-like_molecules:Glycerolipids:Glycosylglycerols	774.528	2	1	12	23(0.00123609)	6(0.0877752)	1(0.397827)	3.70636e-09	0.0103635	MSV000081357	other
celebeside_C	Organic_acids_and_derivatives:Peptidomimetics:Depsipeptides	811.433	6	13	7	23(0.00123609)	13(0.00225479)	3(0.397827)	4.84765e-09	0.000662155	MSV000080655	other
Bacillomycin_F5	Organic_acids_and_derivatives:Peptidomimetics:Hybrid_peptides	1099.59	7	19	4	23(0.00123609)	10(0.0145414)	2(0.397827)	5.02412e-06	0.0633552	MSV000080178	bacillus
Cyanopeptolin-D	Organic_acids_and_derivatives:Peptidomimetics:Depsipeptides	956.558	6	18	4	23(0.00123609)	9(0.0222317)	2(0.397827)	2.32398e-07	0.01976	MSV000080000	cyan
Virginiamycin-S1;_Staphylomycin-S;_PA-11	Organic_acids_and_derivatives:Peptidomimetics:Depsipeptides	823.354	6	13	3	23(0.00123609)	23(0.00520833)	14(0.00492611)	9.1515e-30	1.47658e-14	MSV000080377	actino
kulokekahilide-1	Organic_acids_and_derivatives:Peptidomimetics:Depsipeptides	954.547	7	13	4	23(0.00123609)	12(0.00359066)	4(0.154535)	5.48872e-09	0.000180911	MSV000079098	other
Myxochromide_S1	Organic_acids_and_derivatives:Peptidomimetics:Depsipeptides	722.4	5	12	2	23(0.00123609)	8(0.0401391)	2(0.397827)	1.52368e-07	0.016107	MSV000080558	other
Oscillamide_B	Amino_acids:_peptides:_and_analogues	868.427	6	18	3	23(0.00123609)	7(0.0629058)	3(0.397827)	1.58374e-06	0.000350903	MSV000080141	multiple
Trichotoxin_A-50_T5D2	Organic_Polymers:Polypeptides:None	1672.99	18	39	1	23(0.00123609)	6(0.0877752)	2(0.397827)	7.31586e-05	0.0306477	MSV000080922	fungi
Isariin_G1	Organic_acids_and_derivatives:Peptidomimetics:Depsipeptides	609.41	5	10	2	23(0.00123609)	22(0.0045045)	11(0.0121786)	2.87482e-25	9.69411e-12	MSV000078568	fungi
nordidemnin_B	Organic_acids_and_derivatives:Peptidomimetics:Depsipeptides	1097.63	8	16	8	23(0.00123609)	13(0.00225479)	3(0.397827)	1.55486e-09	0.014543	MSV000080554	other
lyngbyastatin_9	Organic_acids_and_derivatives:Peptidomimetics:Depsipeptides	960.496	7	17	4	23(0.00123609)	11(0.0084686)	3(0.397827)	1.62436e-08	0.000695885	MSV000079777	cyan
A-54145-B	Organic_acids_and_derivatives:Peptidomimetics:Depsipeptides	1657.78	13	31	9	23(0.00123609)	9(0.0222317)	5(0.0705003)	1.01758e-06	0.000541142	MSV000080141	actino
mirabamide_B	Organic_acids_and_derivatives:Peptidomimetics:Depsipeptides	1578.75	11	24	16	23(0.00123609)	7(0.0629058)	3(0.397827)	1.4295e-05	0.00662463	MSV000079034	other
Arborcandin_E	Organic_acids_and_derivatives:Peptidomimetics:Hybrid_peptides	1297.79	9	23	6	23(0.00123609)	14(0.00142653)	5(0.0705003)	1.10629e-11	0.000675527	MSV000080000	fungi
stylissamide_A	Amino_acids:_peptides:_and_analogues	844.448	6	15	3	23(0.00123609)	17(0.00234192)	11(0.0121786)	1.00576e-18	7.39346e-09	MSV000080572	other
[Asp(3)_ADMAdda(5)_Dhb(7)]-Microcystin_L	Organic_acids_and_derivatives:Peptidomimetics:Hybrid_peptides	1008.53	7	17	5	23(0.00123609)	16(0.00201613)	8(0.0346725)	1.06383e-15	6.22388e-08	MSV000078891	cyan
A-54145-F	Organic_acids_and_derivatives:Peptidomimetics:Depsipeptides	1629.75	13	31	9	23(0.00123609)	12(0.00359066)	3(0.397827)	7.31455e-08	0.0259068	MSV000080558	actino
Methoxylycopenal;_1_2-Dihydro-1-methoxyl	Lipids_and_lipid-like_molecules:Prenol_lipids:Tetraterpenoids	582.444	0	1	3	23(0.00123609)	4(0.0877752)	0(0.397827)	2.96008e-06	1	MSV000080000	other
PHB;_sPHB;_Poly-(hydroxybutyric_acid)__m	Organic_acids_and_derivatives:Hydroxy_acids_and_derivatives:Beta_hydroxy_acids_and_derivatives	878.378	9	1	21	23(0.00123609)	15(0.00169205)	14(0.00492611)	1.33681e-26	1.52334e-29	MSV000079443	actino
Isariin-III;_Factor-III;_Isariin_C	Organic_acids_and_derivatives:Peptidomimetics:Depsipeptides	567.363	5	10	2	23(0.00123609)	19(0.00325733)	8(0.0346725)	4.20533e-20	1.67651e-08	MSV000078604	fungi
Amylovorin_L-471	Amino_acids:_peptides:_and_analogues	1136.54	9	26	4	23(0.00123609)	10(0.0145414)	4(0.154535)	5.79491e-11	1.31973e-05	MSV000079446	bacillus
RES-701-4	Organic_Polymers:Polypeptides:None	2073.84	15	39	7	23(0.00123609)	14(0.00142653)	6(0.0506766)	4.86433e-12	1.96871e-05	MSV000079052	actino
symplocamide_A	Organic_acids_and_derivatives:Peptidomimetics:Depsipeptides	1050.44	7	19	5	23(0.00123609)	11(0.0084686)	2(0.397827)	1.33571e-09	0.00399754	MSV000080071	cyan
Bacitracin_H1	Organic_Polymers:Polypeptides:None	1404.69	10	26	3	23(0.00123609)	17(0.00234192)	12(0.00680272)	1.01678e-16	3.00878e-14	MSV000080000	bacillus
criamide_A	Amino_acids:_peptides:_and_analogues	668.437	3	14	2	23(0.00123609)	9(0.0222317)	3(0.397827)	1.66433e-09	3.04089e-05	MSV000080558	other
Polymethoxy-1-alkene	Organic_oxygen_compounds:Organooxygen_compounds:Ethers	532.434	0	1	15	23(0.00123609)	6(0.0877752)	0(0.397827)	4.02357e-09	1	MSV000079029	cyan
Aquachelin-B	Amino_acids:_peptides:_and_analogues	1064.52	7	20	7	23(0.00123609)	6(0.0877752)	0(0.397827)	2.99182e-05	1	MSV000079243	other
Antrimycin_C;_5-L-Norvalineantrimycin	Amino_acids:_peptides:_and_analogues	713.371	5	14	5	23(0.00123609)	8(0.0401391)	4(0.154535)	2.05219e-07	1.05238e-06	MSV000080922	actino
lyngbyastatin_2	Organic_acids_and_derivatives:Peptidomimetics:Depsipeptides	1058.69	7	16	9	23(0.00123609)	13(0.00225479)	4(0.154535)	7.49842e-09	0.00107979	MSV000079098	cyan
glyceryl_octadec-5-yne-7Z_9Z_12Z-trienoa	Lipids_and_lipid-like_molecules:Glycerolipids:Monoradylglycerols	348.23	1	1	5	23(0.00123609)	7(0.0629058)	1(0.397827)	1.474e-10	0.00596186	MSV000080141	other
[Hysp2]didemnin_B	Organic_acids_and_derivatives:Peptidomimetics:Depsipeptides	1125.66	8	16	8	23(0.00123609)	12(0.00359066)	0(0.397827)	1.33611e-08	1	MSV000079243	cyan
Cephaibol-D	Amino_acids:_peptides:_and_analogues	1641.91	16	34	4	23(0.00123609)	7(0.0629058)	1(0.397827)	6.67102e-07	0.190463	MSV000079181	fungi
callyspongynic_acid	Lipids_and_lipid-like_molecules:Fatty_Acyls:Fatty_acids_and_conjugates	470.282	0	1	3	23(0.00123609)	7(0.0629058)	0(0.397827)	1.42469e-08	1	MSV000080558	other
Tolybyssidin_A	Organic_Polymers:Polypeptides:None	1464.87	13	29	5	23(0.00123609)	15(0.00169205)	5(0.0705003)	3.09608e-09	0.00583658	MSV000080000	cyan
Hypelcin-A-VII	Organic_Polymers:Polypeptides:None	1928.15	20	44	2	23(0.00123609)	9(0.0222317)	3(0.397827)	1.99704e-08	0.00267671	MSV000079098	fungi
cyclotheonamide_E3	Amino_acids:_peptides:_and_analogues	824.454	6	17	2	23(0.00123609)	6(0.0877752)	0(0.397827)	0.000267007	1	MSV000078993	other
YM-254890	Organic_acids_and_derivatives:Peptidomimetics:Depsipeptides	959.485	9	17	9	23(0.00123609)	9(0.0222317)	3(0.397827)	8.07415e-06	0.00712017	MSV000080000	other
(2S_3S_5R)-5-[(1R)-1-Hydroxydec-9-enyl]-	Lipids_and_lipid-like_molecules:Fatty_Acyls:Eicosanoids	640.543	1	1	5	23(0.00123609)	3(0.0877752)	0(0.397827)	1.97129e-07	1	MSV000079341	other
Arborcandin_A	Organic_acids_and_derivatives:Peptidomimetics:Hybrid_peptides	1255.74	9	23	6	23(0.00123609)	11(0.0084686)	4(0.154535)	3.70796e-07	0.00378239	MSV000080000	fungi
Arborcandin_C	Organic_acids_and_derivatives:Peptidomimetics:Hybrid_peptides	1283.77	9	23	6	23(0.00123609)	11(0.0084686)	2(0.397827)	4.78672e-07	0.116685	MSV000080000	fungi
humesamide	Lipids_and_lipid-like_molecules:Sphingolipids:Ceramides	577.543	1	3	3	23(0.00123609)	2(0.0877752)	1(0.397827)	1.54878e-07	0.00763271	MSV000079479	other
Hypelcin-A-III	Organic_Polymers:Polypeptides:None	1942.16	20	44	2	23(0.00123609)	9(0.0222317)	4(0.154535)	6.71511e-08	0.000523478	MSV000079098	fungi
Deprenyl-cyclomarin_C	Amino_acids:_peptides:_and_analogues	958.553	6	17	5	23(0.00123609)	8(0.0401391)	1(0.397827)	0.000255246	0.235387	MSV000080167	other
Trichovirin_II_3b	Organic_Polymers:Polypeptides:None	1717.05	18	39	2	23(0.00123609)	5(0.0877752)	0(0.397827)	2.91048e-05	1	MSV000081063	fungi
Destruxin_C	Organic_acids_and_derivatives:Peptidomimetics:Depsipeptides	609.374	5	12	3	23(0.00123609)	20(0.00359712)	12(0.00680272)	2.1691e-18	1.76705e-13	MSV000080518	fungi
homophymine_E1	Organic_acids_and_derivatives:Peptidomimetics:Depsipeptides	1638.98	11	28	9	23(0.00123609)	13(0.00225479)	3(0.397827)	7.35203e-12	0.0201591	MSV000079778	other
Tremerogen_A-13	Organic_Polymers:Polypeptides:None	1421.7	12	30	5	23(0.00123609)	10(0.0145414)	4(0.154535)	1.40434e-09	1.16043e-05	MSV000080655	fungi
Enniatin-A1	Organic_acids_and_derivatives:Peptidomimetics:Depsipeptides	667.441	5	9	6	23(0.00123609)	21(0.00401606)	10(0.0200422)	4.75214e-28	1.07025e-10	MSV000079098	fungi
Diadinoxanthin;_Diadinoxanthin_A;3_3'-	Lipids_and_lipid-like_molecules:Prenol_lipids:Triterpenoids	608.423	0	1	4	23(0.00123609)	3(0.0877752)	0(0.397827)	8.52392e-08	1	MSV000079029	other
Vioprolide-C	Organic_acids_and_derivatives:Peptidomimetics:Depsipeptides	848.41	7	15	4	23(0.00123609)	13(0.00225479)	2(0.397827)	3.08149e-08	0.0294423	MSV000079243	other
Polymyxin_D2	Organic_Polymers:Polypeptides:None	1129.68	10	26	5	23(0.00123609)	9(0.0222317)	4(0.154535)	5.95482e-08	0.000672291	MSV000079778	bacillus
barangamide_C	Phenylpropanoids_and_polyketides:Macrolactams:None	1077.72	10	25	2	23(0.00123609)	17(0.00234192)	5(0.0705003)	2.00588e-09	0.000129325	MSV000079481	other
Scytonemide_A	Amino_acids:_peptides:_and_analogues	744.417	5	14	3	23(0.00123609)	14(0.00142653)	7(0.0382239)	5.71993e-09	3.26016e-08	MSV000080554	cyan
veraguamide_E	Organic_acids_and_derivatives:Peptidomimetics:Depsipeptides	716.472	5	10	4	23(0.00123609)	21(0.00401606)	11(0.0121786)	1.38879e-23	1.09362e-12	MSV000080655	cyan
1_2-Dihydroxyphytofluene;1_2_7_8_11_12	Lipids_and_lipid-like_molecules:Prenol_lipids:Tetraterpenoids	576.491	0	1	3	23(0.00123609)	7(0.0629058)	0(0.397827)	2.29624e-10	1	MSV000078683	other
Beauvericin_J	Organic_acids_and_derivatives:Peptidomimetics:Depsipeptides	799.404	5	9	7	23(0.00123609)	23(0.00520833)	8(0.0346725)	8.34749e-31	2.47857e-08	MSV000080518	fungi
triangulyne_G	Lipids_and_lipid-like_molecules:Fatty_Acyls:Fatty_alcohols	486.35	0	1	3	23(0.00123609)	6(0.0877752)	0(0.397827)	3.42986e-06	1	MSV000080492	other
Leucinostatin_D;_Paecilotoxin_D	Organic_acids_and_derivatives:Peptidomimetics:Hybrid_peptides	1117.78	10	24	2	23(0.00123609)	17(0.00234192)	16(0)	2.37867e-28	2.02704e-36	MSV000078937	fungi
trichoderin_B	Amino_acids:_peptides:_and_analogues	1148.81	9	22	3	23(0.00123609)	10(0.0145414)	1(0.397827)	9.65845e-12	0.0874061	MSV000081080	other
WIN-67689	Amino_acids:_peptides:_and_analogues	814.401	6	15	4	23(0.00123609)	16(0.00201613)	4(0.154535)	1.61854e-14	0.00061742	MSV000080558	fungi
anhydromicromonal	Lipids_and_lipid-like_molecules:Prenol_lipids:Tetraterpenoids	566.412	0	1	2	23(0.00123609)	5(0.0877752)	0(0.397827)	8.95752e-08	1	MSV000080492	other
Nostopeptin_BN920	Organic_acids_and_derivatives:Peptidomimetics:Depsipeptides	920.464	6	16	4	23(0.00123609)	8(0.0401391)	2(0.397827)	1.25408e-05	0.0171659	MSV000080655	cyan
cyclomarin_D	Amino_acids:_peptides:_and_analogues	1012.6	6	17	5	23(0.00123609)	11(0.0084686)	1(0.397827)	2.4317e-06	0.266251	MSV000078891	actino
Drechslerol_B;_3-Hydroxyeicos-11(Z)-enyl	Lipids_and_lipid-like_molecules:Fatty_Acyls:Fatty_acid_esters	604.579	1	1	4	23(0.00123609)	6(0.0877752)	0(0.397827)	1.18196e-08	1	MSV000081463	fungi
Trichosporin-Bs-d	Organic_Polymers:Polypeptides:None	1952.11	20	44	3	23(0.00123609)	8(0.0401391)	5(0.0705003)	5.95727e-09	0.000243339	MSV000080000	fungi
cyclomarin_B	Amino_acids:_peptides:_and_analogues	1026.62	6	18	5	23(0.00123609)	8(0.0401391)	1(0.397827)	1.50489e-05	0.251138	MSV000079029	actino
Pseudomycin-A	Organic_acids_and_derivatives:Peptidomimetics:Depsipeptides	1222.58	9	21	9	23(0.00123609)	14(0.00142653)	4(0.154535)	7.90092e-11	0.00394232	MSV000080251	fungi
loloatin_D	Amino_acids:_peptides:_and_analogues	1311.63	9	23	4	23(0.00123609)	9(0.0222317)	2(0.397827)	4.58299e-07	0.0663401	MSV000081463	bacillus
kulomo'opunalide-1	Organic_acids_and_derivatives:Peptidomimetics:Depsipeptides	716.472	5	10	4	23(0.00123609)	22(0.0045045)	8(0.0346725)	3.67525e-22	2.18938e-09	MSV000081463	cyan
psuedodestruxin_C	Organic_acids_and_derivatives:Peptidomimetics:Depsipeptides	669.41	5	12	2	23(0.00123609)	22(0.0045045)	13(0.00409836)	1.1435e-19	6.09655e-15	MSV000080251	fungi
Scyptolin_A	Organic_acids_and_derivatives:Peptidomimetics:Depsipeptides	980.462	7	17	6	23(0.00123609)	10(0.0145414)	2(0.397827)	1.9148e-09	0.0229167	MSV000080554	cyan
Didemnin_Y	Organic_acids_and_derivatives:Peptidomimetics:Depsipeptides	1794.99	13	27	11	23(0.00123609)	7(0.0629058)	4(0.154535)	3.88214e-06	0.000608833	MSV000079777	other
erythro-2_3-Dihydroxyhexacosanoic_acid	Lipids_and_lipid-like_molecules:Fatty_Acyls:Fatty_acids_and_conjugates	428.387	0	1	4	23(0.00123609)	19(0.00325733)	0(0.397827)	1.39364e-29	1	MSV000079777	fungi
Oxachelin	Organic_acids_and_derivatives:Peptidomimetics:Hybrid_peptides	635.255	4	12	4	23(0.00123609)	11(0.0084686)	6(0.0506766)	6.45503e-15	6.01281e-09	MSV000079341	actino
nostocyclin	Organic_acids_and_derivatives:Peptidomimetics:Depsipeptides	1116.54	7	17	8	23(0.00123609)	13(0.00225479)	5(0.0705003)	2.00277e-11	2.50542e-05	MSV000080050	cyan
[DMAdda5]Microcystin-LR	Organic_acids_and_derivatives:Peptidomimetics:Hybrid_peptides	980.533	6	18	4	23(0.00123609)	10(0.0145414)	4(0.154535)	5.31845e-06	0.000777497	MSV000078801	cyan
Bu-2841-10	Organic_acids_and_derivatives:Peptidomimetics:Depsipeptides	1476.72	12	28	6	23(0.00123609)	15(0.00169205)	8(0.0346725)	7.57941e-10	2.88231e-06	MSV000080251	other
Octadec-9-ene-12_14_16-triynoic_acid_met	Lipids_and_lipid-like_molecules:Fatty_Acyls:Fatty_acid_esters	284.178	1	1	3	23(0.00123609)	9(0.0222317)	1(0.397827)	1.13841e-09	0.0822024	MSV000078683	fungi
[D-Asp3_(Z)-Dhb7]Microcystin-HtyR	Organic_acids_and_derivatives:Peptidomimetics:Hybrid_peptides	1044.53	6	17	6	23(0.00123609)	11(0.0084686)	3(0.397827)	6.35651e-10	0.00637259	MSV000081082	cyan
(4E_8E_2R_3S)-9-Methyl-2-amino-4_8-octad	Organic_nitrogen_compounds:Organonitrogen_compounds:Amines	311.282	0	2	3	23(0.00123609)	4(0.0877752)	0(0.397827)	7.76624e-05	1	MSV000081171	fungi
siphonaxanthin_C14:1_trans-Ã†2_ester	Lipids_and_lipid-like_molecules:Prenol_lipids:Tetraterpenoids	808.601	1	1	5	23(0.00123609)	1(0.0877752)	0(0.397827)	2.10394e-08	1	MSV000081080	other
none	Lipids_and_lipid-like_molecules:Glycerolipids:Monoradylglycerols	426.407	0	1	5	23(0.00123609)	14(0.00142653)	0(0.397827)	3.64395e-19	1	MSV000080492	other
Ferintoic_acid_B	Amino_acids:_peptides:_and_analogues	880.448	6	16	3	23(0.00123609)	11(0.0084686)	8(0.0346725)	5.88523e-11	1.76763e-13	MSV000080251	cyan
Glycinocin_A;_Laspartomycin_C;_RP-18887	Amino_acids:_peptides:_and_analogues	1246.64	11	24	5	23(0.00123609)	14(0.00142653)	9(0.0309837)	1.37089e-14	1.89154e-10	MSV000081080	actino
carmabin_B	Amino_acids:_peptides:_and_analogues	721.441	4	13	3	23(0.00123609)	10(0.0145414)	6(0.0506766)	4.59433e-12	2.52718e-11	MSV000080102	cyan
Leucinostatin_F	Organic_acids_and_derivatives:Peptidomimetics:Hybrid_peptides	1103.77	10	23	2	23(0.00123609)	13(0.00225479)	12(0.00680272)	1.5969e-18	1.16414e-18	MSV000081208	fungi
Cosmosporaside_D	Lipids_and_lipid-like_molecules:Saccharolipids:None	794.466	2	1	19	23(0.00123609)	4(0.0877752)	0(0.397827)	5.02957e-06	1	MSV000078993	other
Lipopeptin-A;_AC-69	Organic_acids_and_derivatives:Peptidomimetics:Depsipeptides	1176.59	8	20	7	23(0.00123609)	16(0.00201613)	5(0.0705003)	8.3739e-10	0.000412223	MSV000079098	actino
Desmethyldestruxin-B	Organic_acids_and_derivatives:Peptidomimetics:Depsipeptides	579.363	5	11	2	23(0.00123609)	22(0.0045045)	14(0.00492611)	1.11882e-23	7.43382e-13	MSV000080554	fungi
Cycloviracin-B1	Lipids_and_lipid-like_molecules:Fatty_Acyls:Fatty_acyl_glycosides	1673.06	0	1	38	23(0.00123609)	8(0.0401391)	0(0.397827)	2.74934e-07	1	MSV000081080	other
Microcystin_EI-964	Organic_acids_and_derivatives:Peptidomimetics:Depsipeptides	964.465	6	18	5	23(0.00123609)	9(0.0222317)	1(0.397827)	2.23434e-07	0.152915	MSV000080251	cyan
callyaerin_A	Organic_Polymers:Polypeptides:None	1356.82	11	27	2	23(0.00123609)	18(0.0027933)	11(0.0121786)	1.65175e-14	4.0532e-09	MSV000080167	other
leucettamol_A	Organic_nitrogen_compounds:Organonitrogen_compounds:Amines	472.403	0	3	3	23(0.00123609)	2(0.0877752)	0(0.397827)	2.08006e-05	1	MSV000081080	other
Glidobactin_G;_Bu-2867T-G	Amino_acids:_peptides:_and_analogues	536.321	3	8	4	23(0.00123609)	7(0.0629058)	5(0.0705003)	7.50777e-07	1.04591e-10	MSV000080912	other
Cosmosporaside_A	Lipids_and_lipid-like_molecules:Prenol_lipids:Sesquiterpenoids	386.267	0	1	8	23(0.00123609)	4(0.0877752)	0(0.397827)	3.61141e-08	1	MSV000081063	other
callipeltin_B	Organic_acids_and_derivatives:Peptidomimetics:Depsipeptides	1030.54	7	21	6	23(0.00123609)	12(0.00359066)	3(0.397827)	1.66863e-09	0.00483976	MSV000080629	other
gyroxanthin_diester	Lipids_and_lipid-like_molecules:Prenol_lipids:Triterpenoids	838.575	2	1	8	23(0.00123609)	4(0.0877752)	0(0.397827)	1.92586e-08	1	MSV000080071	other
TP-1161	Amino_acids:_peptides:_and_analogues	1161.26	8	18	4	22(0.00106496)	15(0.00169205)	9(0.0309837)	1.28588e-24	8.99341e-11	MSV000078568	actino
tamandarin_B	Organic_acids_and_derivatives:Peptidomimetics:Depsipeptides	1041.6	8	16	8	22(0.00106496)	7(0.0629058)	3(0.397827)	4.83602e-05	0.00642807	MSV000080558	other
Tychonamide_B	Organic_Polymers:Polypeptides:None	1455.76	12	26	7	22(0.00106496)	14(0.00142653)	7(0.0382239)	1.32959e-09	5.08375e-05	MSV000078670	cyan
Sulfonoquinovosyl_dipalmitoyl_glyceride;	Lipids_and_lipid-like_molecules:Glycerolipids:Glycosylglycerols	794.521	2	1	11	22(0.00106496)	4(0.0877752)	0(0.397827)	4.47527e-10	1	MSV000078891	cyan
Gratisin;_Gratizin	Amino_acids:_peptides:_and_analogues	1466.83	11	26	3	22(0.00106496)	6(0.0877752)	1(0.397827)	4.5732e-09	0.51929	MSV000080000	bacillus
[Hap2]didemnin_B	Organic_acids_and_derivatives:Peptidomimetics:Depsipeptides	1069.59	8	16	8	22(0.00106496)	8(0.0401391)	4(0.154535)	1.1576e-06	0.000247951	MSV000079677	cyan
Microcystin-YR;_Cyanoginosin_YR;_Toxin_B	Organic_acids_and_derivatives:Peptidomimetics:Hybrid_peptides	1044.53	6	18	6	22(0.00106496)	13(0.00225479)	3(0.397827)	1.95493e-09	0.00814074	MSV000080895	cyan
Micropeptin_MZ771	Organic_acids_and_derivatives:Peptidomimetics:Depsipeptides	771.464	4	15	4	22(0.00106496)	9(0.0222317)	3(0.397827)	1.9464e-07	0.000502151	MSV000079105	cyan
none	Lipids_and_lipid-like_molecules:Sphingolipids:Glycosphingolipids	753.575	1	3	10	22(0.00106496)	5(0.0877752)	1(0.397827)	0.00200337	0.00752602	MSV000080031	other
none	Lipids_and_lipid-like_molecules:Glycerolipids:Glycosylglycerols	788.544	2	1	12	22(0.00106496)	7(0.0629058)	1(0.397827)	9.86274e-07	0.0141861	MSV000080050	other
3'-desacetyl-19'-hexanoyloxyfucoxanthin	Lipids_and_lipid-like_molecules:Prenol_lipids:Tetraterpenoids	730.481	1	1	7	22(0.00106496)	7(0.0629058)	0(0.397827)	5.5924e-10	1	MSV000079389	other
none	Lipids_and_lipid-like_molecules:Prenol_lipids:Monoterpenoids	550.402	1	1	5	22(0.00106496)	4(0.0877752)	0(0.397827)	0.000108296	1	MSV000079389	other
luteophanol_A	Organic_oxygen_compounds:Organooxygen_compounds:Carbohydrates_and_carbohydrate_conjugates	1254.64	0	1	23	22(0.00106496)	10(0.0145414)	0(0.397827)	7.14354e-11	1	MSV000080905	other
Pyoverdin-Pf-12-IIB	Organic_acids_and_derivatives:Peptidomimetics:Hybrid_peptides	1550.67	12	34	9	22(0.00106496)	7(0.0629058)	4(0.154535)	1.51499e-06	0.000152896	MSV000080187	pseudomonas
nor-3S_14S-petrocortyne_A	Lipids_and_lipid-like_molecules:Fatty_Acyls:Fatty_alcohols	640.522	0	1	3	22(0.00106496)	8(0.0401391)	0(0.397827)	4.82472e-09	1	MSV000081063	other
halymecin_C	Organic_acids_and_derivatives:Carboxylic_acids_and_derivatives:Tetracarboxylic_acids_and_derivatives	618.398	3	1	11	22(0.00106496)	2(0.0877752)	0(0.397827)	0.00168773	1	MSV000081063	cyan
Polymyxin-T1	Organic_Polymers:Polypeptides:None	1214.79	10	27	2	22(0.00106496)	8(0.0401391)	1(0.397827)	4.9397e-06	0.211293	MSV000080922	bacillus
8_9-Anhydro-pseudo-erythromycin_A-6_9-he	Organic_oxygen_compounds:Organooxygen_compounds:Carbohydrates_and_carbohydrate_conjugates	715.451	0	4	15	22(0.00106496)	8(0.0401391)	0(0.397827)	1.19995e-08	1	MSV000080183	actino
tupuseleiamide_A	Amino_acids:_peptides:_and_analogues	408.226	2	5	4	22(0.00106496)	3(0.0877752)	0(0.397827)	2.28272e-05	1	MSV000079421	bacillus
hymenamide_C	Amino_acids:_peptides:_and_analogues	826.401	6	15	2	22(0.00106496)	20(0.00359712)	17(0)	7.03818e-26	4.53603e-18	MSV000080655	other
callipeltin_A	Organic_acids_and_derivatives:Peptidomimetics:Depsipeptides	1504.86	10	30	9	22(0.00106496)	9(0.0222317)	0(0.397827)	2.92332e-06	1	MSV000080000	other
Tylopeptin_A	Organic_Polymers:Polypeptides:None	1552.9	15	34	3	22(0.00106496)	9(0.0222317)	3(0.397827)	5.41639e-10	0.00231538	MSV000080000	fungi
triangulyne_A	Lipids_and_lipid-like_molecules:Fatty_Acyls:Fatty_alcohols	478.345	0	1	4	22(0.00106496)	6(0.0877752)	0(0.397827)	2.64161e-07	1	MSV000080492	other
3-O-Oleandrosyl-5-O-desoaminyl-azithromy	Organic_oxygen_compounds:Organooxygen_compounds:Carbohydrates_and_carbohydrate_conjugates	734.493	0	6	15	22(0.00106496)	8(0.0401391)	0(0.397827)	1.22584e-10	1	MSV000080187	actino
Trichokindin-IIa	Organic_Polymers:Polypeptides:None	1747.06	18	39	3	22(0.00106496)	8(0.0401391)	7(0.0382239)	8.74789e-10	5.00489e-10	MSV000079098	fungi
Exochelin_MS;N-(dN-Formyl_dN-hydroxy-R	Organic_acids_and_derivatives:Peptidomimetics:Hybrid_peptides	608.313	2	14	3	22(0.00106496)	5(0.0877752)	0(0.397827)	0.000112459	1	MSV000080922	other
peyssonenyne_A	Lipids_and_lipid-like_molecules:Glycerolipids:Monoradylglycerols	402.204	2	1	7	22(0.00106496)	3(0.0877752)	0(0.397827)	1.38874e-05	1	MSV000080284	other
rhapsamine	Organic_nitrogen_compounds:Organonitrogen_compounds:Amines	556.472	0	7	3	22(0.00106496)	11(0.0084686)	0(0.397827)	8.67173e-18	1	MSV000080976	other
durissimol_B	Lipids_and_lipid-like_molecules:Fatty_Acyls:Fatty_alcohols	492.397	0	1	3	22(0.00106496)	5(0.0877752)	0(0.397827)	9.81099e-07	1	MSV000080518	other
SNA-60-367-21	Organic_acids_and_derivatives:Peptidomimetics:Depsipeptides	1474.83	10	22	6	22(0.00106496)	12(0.00359066)	5(0.0705003)	7.12436e-11	7.27375e-05	MSV000080000	bacillus
Trichobrachin_B_II	Organic_Polymers:Polypeptides:None	1146.74	11	24	2	22(0.00106496)	7(0.0629058)	2(0.397827)	1.22804e-05	0.0276873	MSV000080976	fungi
Trikoningin-KB-I	Amino_acids:_peptides:_and_analogues	1037.68	11	23	2	22(0.00106496)	13(0.00225479)	11(0.0121786)	9.79656e-16	1.04456e-29	MSV000079098	fungi
Alamethicin_II	Organic_Polymers:Polypeptides:None	1977.13	20	43	3	22(0.00106496)	8(0.0401391)	4(0.154535)	3.31581e-08	0.000778723	MSV000080000	fungi
Maltacine_D1b	Organic_acids_and_derivatives:Peptidomimetics:Depsipeptides	1460.68	11	25	9	22(0.00106496)	14(0.00142653)	6(0.0506766)	1.2814e-12	3.87742e-05	MSV000078891	bacillus
homophymine_A1	Organic_acids_and_derivatives:Peptidomimetics:Depsipeptides	1596.93	11	28	9	22(0.00106496)	13(0.00225479)	6(0.0506766)	1.86312e-09	1.20503e-05	MSV000080976	other
Ngercheumicin_A	Organic_acids_and_derivatives:Peptidomimetics:Depsipeptides	838.542	6	12	5	22(0.00106496)	12(0.00359066)	4(0.154535)	2.62358e-13	3.34052e-05	MSV000080141	other
Mycosubtilin_C	Organic_acids_and_derivatives:Peptidomimetics:Hybrid_peptides	1099.59	8	19	5	22(0.00106496)	8(0.0401391)	2(0.397827)	0.000214727	0.0751168	MSV000080187	bacillus
Glycinocin_B	Amino_acids:_peptides:_and_analogues	1260.66	11	24	5	22(0.00106496)	9(0.0222317)	4(0.154535)	1.16702e-05	0.00633098	MSV000080655	actino
luteophanol_B	Organic_oxygen_compounds:Organooxygen_compounds:Carbohydrates_and_carbohydrate_conjugates	1320.78	0	1	26	22(0.00106496)	9(0.0222317)	0(0.397827)	1.75486e-09	1	MSV000081080	other
carteraol_E	Organic_oxygen_compounds:Organooxygen_compounds:Carbohydrates_and_carbohydrate_conjugates	1398.86	0	1	25	22(0.00106496)	7(0.0629058)	0(0.397827)	1.04761e-05	1	MSV000079181	other
lyngbyastatin_7	Organic_acids_and_derivatives:Peptidomimetics:Depsipeptides	946.48	6	16	4	22(0.00106496)	10(0.0145414)	3(0.397827)	1.14333e-07	0.00116371	MSV000080655	cyan
Calpinactam	Amino_acids:_peptides:_and_analogues	767.433	5	15	2	22(0.00106496)	5(0.0877752)	1(0.397827)	0.000220266	0.065551	MSV000079446	fungi
nordolastatin_G	Organic_acids_and_derivatives:Peptidomimetics:Depsipeptides	1058.69	7	16	7	22(0.00106496)	13(0.00225479)	9(0.0309837)	1.65192e-09	1.30056e-08	MSV000078668	cyan
[D-Asp3_D-Glu(OMe)6]Microcystin_RR	Organic_acids_and_derivatives:Peptidomimetics:Hybrid_peptides	1037.57	7	21	6	22(0.00106496)	11(0.0084686)	2(0.397827)	1.93132e-08	0.0473701	MSV000079069	cyan
(-)-Ternatin	Amino_acids:_peptides:_and_analogues	737.505	6	18	2	22(0.00106496)	16(0.00201613)	12(0.00680272)	6.60458e-20	8.69793e-16	MSV000079048	fungi
S-31794-F-1	Amino_acids:_peptides:_and_analogues	1050.55	6	15	10	22(0.00106496)	7(0.0629058)	1(0.397827)	1.61042e-05	0.210981	MSV000079615	fungi
perthamide_D	Phenylpropanoids_and_polyketides:Macrolactams:None	928.465	7	19	5	22(0.00106496)	14(0.00142653)	5(0.0705003)	1.04282e-07	0.000187207	MSV000080558	other
Oscillamide_C	Amino_acids:_peptides:_and_analogues	956.512	6	18	4	22(0.00106496)	9(0.0222317)	3(0.397827)	2.53195e-08	0.002802	MSV000080183	multiple
dihomo-petrocortyne_A	Lipids_and_lipid-like_molecules:Fatty_Acyls:Fatty_alcohols	682.569	0	1	3	22(0.00106496)	9(0.0222317)	0(0.397827)	1.44589e-10	1	MSV000080492	other
dihydroonnamide_A	Amino_acids:_peptides:_and_analogues	795.463	2	8	13	22(0.00106496)	5(0.0877752)	1(0.397827)	3.20355e-06	0.0147564	MSV000079098	other
Azepinostatin;_Balanol	Benzenoids:Benzene_and_substituted_derivatives:Benzophenones	550.159	2	4	8	22(0.00106496)	9(0.0222317)	3(0.397827)	3.86138e-16	2.81547e-06	MSV000080397	fungi
Trichosporin-Bs-f;_Trichosporin-B-I-a	Organic_Polymers:Polypeptides:None	1966.13	20	44	3	22(0.00106496)	9(0.0222317)	9(0.0309837)	1.01923e-10	4.53342e-13	MSV000079098	fungi
PF-1022-D	Organic_acids_and_derivatives:Peptidomimetics:Depsipeptides	814.473	6	12	6	22(0.00106496)	13(0.00225479)	5(0.0705003)	3.09339e-09	0.000153533	MSV000080655	other
Hydroxypepstatin_A	Organic_acids_and_derivatives:Peptidomimetics:Hybrid_peptides	701.457	5	11	5	22(0.00106496)	4(0.0877752)	2(0.397827)	0.006262	0.00043321	MSV000081005	actino
3_4-Didehydro-1_2-dihydro-psi_psi-carote	Lipids_and_lipid-like_molecules:Prenol_lipids:Tetraterpenoids	638.47	1	1	4	22(0.00106496)	10(0.0145414)	0(0.397827)	5.30272e-15	1	MSV000080492	other
AGS-2;_Antigonococcal_substance_2	Organic_Polymers:Polypeptides:None	1088.6	9	24	3	22(0.00106496)	9(0.0222317)	4(0.154535)	4.1972e-08	0.000144269	MSV000079243	actino
nobilamide_C	Amino_acids:_peptides:_and_analogues	738.395	6	13	3	22(0.00106496)	6(0.0877752)	4(0.154535)	1.33575e-05	7.92572e-06	MSV000080655	actino
aspergillicin_C	Organic_acids_and_derivatives:Peptidomimetics:Depsipeptides	710.4	6	13	2	22(0.00106496)	20(0.00359712)	12(0.00680272)	1.66187e-25	2.78359e-15	MSV000078937	fungi
Mer-N5075-A	Amino_acids:_peptides:_and_analogues	597.327	4	12	3	22(0.00106496)	10(0.0145414)	7(0.0382239)	9.89898e-14	3.42754e-13	MSV000078931	actino
N-Deoxyalbopeptin_B	Amino_acids:_peptides:_and_analogues	907.459	6	18	3	22(0.00106496)	11(0.0084686)	2(0.397827)	1.58875e-13	0.00103598	MSV000080251	actino
Trichotoxin_A-50_T5C2-a	Organic_Polymers:Polypeptides:None	1672.99	18	39	1	22(0.00106496)	10(0.0145414)	4(0.154535)	6.05379e-10	0.000688183	MSV000081082	fungi
SF_2425;_1-N-Carbamidoyleulicin	Lipids_and_lipid-like_molecules:Fatty_Acyls:Fatty_amides	526.443	1	12	2	22(0.00106496)	5(0.0877752)	0(0.397827)	4.51517e-09	1	MSV000078891	actino
Peptaivirin_B	Organic_Polymers:Polypeptides:None	1886.07	19	41	3	22(0.00106496)	11(0.0084686)	5(0.0705003)	2.92749e-12	9.89478e-05	MSV000079098	fungi
mixirin_C	Organic_acids_and_derivatives:Peptidomimetics:Hybrid_peptides	1042.54	7	19	4	22(0.00106496)	7(0.0629058)	2(0.397827)	0.00240255	0.070558	MSV000080558	bacillus
Trichobrachin-IB	Organic_Polymers:Polypeptides:None	1817.04	19	42	2	22(0.00106496)	9(0.0222317)	6(0.0506766)	2.66533e-08	7.68533e-07	MSV000080905	fungi
10-O-sulfo-karlotoxin_3	Organic_oxygen_compounds:Organooxygen_compounds:Carbohydrates_and_carbohydrate_conjugates	1404.81	0	1	25	22(0.00106496)	5(0.0877752)	0(0.397827)	9.98634e-09	1	MSV000079069	other
4_4'-Diapophytofluene;_7_8_11_12_7'_8'-H	Lipids_and_lipid-like_molecules:Prenol_lipids:Triterpenoids	406.36	0	1	1	22(0.00106496)	5(0.0877752)	0(0.397827)	1.8821e-08	1	MSV000080518	other
pitipeptolide_C	Organic_acids_and_derivatives:Peptidomimetics:Depsipeptides	811.51	6	11	4	22(0.00106496)	10(0.0145414)	6(0.0506766)	1.58665e-07	3.52639e-08	MSV000078936	cyan
Imacidin-B	Organic_acids_and_derivatives:Peptidomimetics:Depsipeptides	1266.63	10	24	5	22(0.00106496)	10(0.0145414)	4(0.154535)	2.40365e-08	0.000110042	MSV000080922	actino
Topostin_D2;_D-654;_WB-3559-D	Amino_acids:_peptides:_and_analogues	654.518	3	5	5	22(0.00106496)	7(0.0629058)	5(0.0705003)	5.37421e-09	7.9107e-10	MSV000080167	other
Maracin_A	Lipids_and_lipid-like_molecules:Fatty_Acyls:Fatty_acids_and_conjugates	300.173	0	1	4	22(0.00106496)	7(0.0629058)	0(0.397827)	1.78792e-07	1	MSV000078670	other
Pseudofactin_I	Organic_acids_and_derivatives:Peptidomimetics:Depsipeptides	1008.68	8	16	4	22(0.00106496)	11(0.0084686)	2(0.397827)	3.02511e-09	0.0457161	MSV000081357	pseudomonas
Polymethoxy-1-alkene	Organic_oxygen_compounds:Organooxygen_compounds:Ethers	590.476	0	1	17	22(0.00106496)	6(0.0877752)	0(0.397827)	2.57966e-07	1	MSV000079050	cyan
hoiamide_B	Organic_acids_and_derivatives:Peptidomimetics:Depsipeptides	939.452	3	4	9	22(0.00106496)	11(0.0084686)	4(0.154535)	1.62508e-13	0.000142101	MSV000081379	cyan
SP-Chymostatin_B;_a-MAPI	Amino_acids:_peptides:_and_analogues	595.312	4	12	2	22(0.00106496)	10(0.0145414)	5(0.0705003)	7.62102e-09	1.7664e-09	MSV000080922	actino
Aeruginopeptin-917S-C	Organic_acids_and_derivatives:Peptidomimetics:Depsipeptides	1022.53	6	16	6	22(0.00106496)	8(0.0401391)	0(0.397827)	2.77149e-07	1	MSV000081343	cyan
Trichoaureocin_4	Organic_Polymers:Polypeptides:None	1965.14	20	45	2	22(0.00106496)	12(0.00359066)	11(0.0121786)	1.76787e-16	1.55873e-17	MSV000079098	fungi
Persicomycin_2	Lipids_and_lipid-like_molecules:Fatty_Acyls:Fatty_acid_esters	414.335	1	1	5	22(0.00106496)	9(0.0222317)	0(0.397827)	1.2019e-12	1	MSV000080518	pseudomonas
nobilamide_B	Amino_acids:_peptides:_and_analogues	835.448	7	15	3	22(0.00106496)	7(0.0629058)	4(0.154535)	4.03653e-07	1.03593e-05	MSV000080187	actino
Permetin-A;_Permycin-A;_NLF-II	Organic_acids_and_derivatives:Peptidomimetics:Depsipeptides	1100.7	9	21	3	22(0.00106496)	10(0.0145414)	1(0.397827)	5.4712e-05	0.476063	MSV000079389	bacillus
1-Hydroxy-1_2-dihydroneurosporene;1_2_	Lipids_and_lipid-like_molecules:Prenol_lipids:Tetraterpenoids	556.464	0	1	2	22(0.00106496)	4(0.0877752)	0(0.397827)	9.363e-09	1	MSV000079048	other
none	Lipids_and_lipid-like_molecules:Fatty_Acyls:Fatty_alcohols	294.183	0	1	6	22(0.00106496)	6(0.0877752)	0(0.397827)	4.22632e-07	1	MSV000078801	other
3_4_11'_12'-Tetrahydrospheroidene;1-Me	Lipids_and_lipid-like_molecules:Prenol_lipids:Tetraterpenoids	572.496	0	1	3	22(0.00106496)	1(0.0877752)	0(0.397827)	2.15101e-08	1	MSV000080518	other
Cyanopeptolin-B	Organic_acids_and_derivatives:Peptidomimetics:Depsipeptides	928.527	6	16	4	22(0.00106496)	9(0.0222317)	3(0.397827)	2.99665e-06	0.00133095	MSV000081347	cyan
Omphalotin_F	Amino_acids:_peptides:_and_analogues	1397.85	11	34	5	22(0.00106496)	11(0.0084686)	3(0.397827)	3.40072e-05	0.077533	MSV000081171	fungi
papuamide_A	Organic_acids_and_derivatives:Peptidomimetics:Depsipeptides	1415.75	11	25	11	22(0.00106496)	9(0.0222317)	4(0.154535)	7.90109e-09	0.00153699	MSV000080141	other
Gephyronic_acid__keto_form	Lipids_and_lipid-like_molecules:Prenol_lipids:Diterpenoids	488.335	0	1	8	22(0.00106496)	8(0.0401391)	0(0.397827)	1.23285e-09	1	MSV000080518	other
Aspergellone;_Asperenone;8-Methyl-13-p	Benzenoids:Benzene_and_substituted_derivatives:Styrenes	278.167	0	1	1	22(0.00106496)	7(0.0629058)	0(0.397827)	9.92153e-11	1	MSV000079098	fungi
koshikamide_H	Organic_acids_and_derivatives:Peptidomimetics:Depsipeptides	2065.12	19	49	5	22(0.00106496)	14(0.00142653)	5(0.0705003)	2.55254e-12	0.00270288	MSV000079777	other
Fusaristatin_A	Organic_acids_and_derivatives:Peptidomimetics:Depsipeptides	658.431	3	7	2	22(0.00106496)	19(0.00325733)	4(0.154535)	1.44156e-23	7.36281e-06	MSV000079098	fungi
pupukeamide	Amino_acids:_peptides:_and_analogues	632.415	5	12	5	22(0.00106496)	3(0.0877752)	2(0.397827)	0.00301657	0.00206436	MSV000080922	other
02-3G	Organic_oxygen_compounds:Organooxygen_compounds:Carbohydrates_and_carbohydrate_conjugates	1098.49	0	1	30	22(0.00106496)	3(0.0877752)	0(0.397827)	3.65237e-11	1	MSV000080251	actino
papuamide_C	Organic_acids_and_derivatives:Peptidomimetics:Depsipeptides	1398.73	11	24	11	22(0.00106496)	12(0.00359066)	5(0.0705003)	1.09447e-09	8.2575e-05	MSV000080518	other
CB-182348	Organic_acids_and_derivatives:Peptidomimetics:Depsipeptides	1611.78	13	31	6	22(0.00106496)	13(0.00225479)	3(0.397827)	1.4148e-11	0.0183762	MSV000080071	actino
Paclitaxel;_Taxol	Lipids_and_lipid-like_molecules:Prenol_lipids:Diterpenoids	853.331	5	3	13	22(0.00106496)	9(0.0222317)	2(0.397827)	3.55721e-15	0.00108162	MSV000079098	fungi
variabilin_octadecanoate	Lipids_and_lipid-like_molecules:Prenol_lipids:Terpene_lactones	664.507	1	1	5	22(0.00106496)	8(0.0401391)	0(0.397827)	2.18513e-10	1	MSV000081379	other
A-54145-E	Organic_acids_and_derivatives:Peptidomimetics:Depsipeptides	1671.8	13	31	9	22(0.00106496)	13(0.00225479)	7(0.0382239)	3.51093e-08	1.09112e-05	MSV000080554	actino
Trichodepsipeptide_A	Organic_acids_and_derivatives:Peptidomimetics:Depsipeptides	688.405	5	9	5	22(0.00106496)	12(0.00359066)	1(0.397827)	5.17369e-10	0.171704	MSV000080554	fungi
Cephaibol-E	Amino_acids:_peptides:_and_analogues	1655.93	16	34	4	22(0.00106496)	11(0.0084686)	2(0.397827)	1.83758e-10	0.0237651	MSV000080000	fungi
mixirin_A	Organic_acids_and_derivatives:Peptidomimetics:Hybrid_peptides	1000.5	7	19	4	22(0.00106496)	16(0.00201613)	6(0.0506766)	1.37588e-15	1.553e-06	MSV000081171	bacillus
[g-Hydroxy-MeLeu]8-cyclosporin	Organic_acids_and_derivatives:Peptidomimetics:Peptoid-peptide_hybrids	1259.88	10	29	3	22(0.00106496)	11(0.0084686)	3(0.397827)	3.1663e-05	0.0606412	MSV000079091	other
Xanthostatin	Organic_acids_and_derivatives:Peptidomimetics:Depsipeptides	895.433	8	15	7	22(0.00106496)	10(0.0145414)	3(0.397827)	8.62587e-07	0.00294006	MSV000080251	actino
Anabaenopeptin_NZ857	Amino_acids:_peptides:_and_analogues	857.432	6	15	4	22(0.00106496)	11(0.0084686)	11(0.0121786)	2.35981e-12	4.01137e-13	MSV000078801	cyan
amphezonol_A	Lipids_and_lipid-like_molecules:Fatty_Acyls:Fatty_alcohols	1242.77	0	1	25	22(0.00106496)	9(0.0222317)	0(0.397827)	1.75498e-09	1	MSV000081357	other
Bacitracin_B2	Organic_Polymers:Polypeptides:None	1407.73	10	27	3	22(0.00106496)	11(0.0084686)	6(0.0506766)	9.14112e-08	3.79582e-06	MSV000080000	bacillus
salinamide_E	Organic_acids_and_derivatives:Peptidomimetics:Depsipeptides	854.443	6	13	7	22(0.00106496)	17(0.00234192)	3(0.397827)	7.80699e-12	0.000307619	MSV000081379	actino
amphidinol_15	Organic_oxygen_compounds:Organooxygen_compounds:Carbohydrates_and_carbohydrate_conjugates	1162.69	0	1	23	22(0.00106496)	8(0.0401391)	0(0.397827)	2.21088e-08	1	MSV000080558	other
Katanosin_A	Organic_acids_and_derivatives:Peptidomimetics:Depsipeptides	1261.7	10	25	6	22(0.00106496)	12(0.00359066)	10(0.0200422)	3.76281e-08	1.40743e-08	MSV000080000	other
NA-22598_A	Amino_acids:_peptides:_and_analogues	502.286	3	12	4	22(0.00106496)	7(0.0629058)	2(0.397827)	4.30354e-08	0.00124219	MSV000081083	actino
none	Lipids_and_lipid-like_molecules:Fatty_Acyls:Eicosanoids	468.272	3	1	9	22(0.00106496)	4(0.0877752)	0(0.397827)	1.63076e-05	1	MSV000080518	other
none	Lipids_and_lipid-like_molecules:Fatty_Acyls:Fatty_acids_and_conjugates	384.36	0	1	3	22(0.00106496)	2(0.0877752)	0(0.397827)	1.38833e-13	1	MSV000079048	other
Microspermin_F	Organic_Polymers:Polypeptides:None	1891.09	19	42	3	22(0.00106496)	9(0.0222317)	1(0.397827)	2.051e-08	0.208912	MSV000080000	fungi
none	Lipids_and_lipid-like_molecules:Glycerolipids:Glycosylglycerols	860.477	2	1	19	22(0.00106496)	6(0.0877752)	0(0.397827)	4.56826e-06	1	MSV000080632	other
Plastoquinone-9;_PQ-9	Lipids_and_lipid-like_molecules:Prenol_lipids:Quinone_and_hydroquinone_lipids	748.616	0	1	1	22(0.00106496)	17(0.00234192)	0(0.397827)	4.16884e-28	1	MSV000081080	other
Polymyxin-S1	Organic_Polymers:Polypeptides:None	1177.68	10	26	5	22(0.00106496)	10(0.0145414)	4(0.154535)	1.18673e-06	0.000969593	MSV000079104	bacillus
A83586C	Organic_acids_and_derivatives:Peptidomimetics:Depsipeptides	976.548	3	13	6	22(0.00106496)	11(0.0084686)	0(0.397827)	5.46875e-10	1	MSV000080922	actino
Gassericin_B1	Organic_Polymers:Polypeptides:None	1052.52	9	26	2	22(0.00106496)	11(0.0084686)	0(0.397827)	5.52164e-10	1	MSV000079520	bacillus
Trichokindin-IIb;_(Trichokindin-Vb)	Organic_Polymers:Polypeptides:None	1761.08	18	39	3	22(0.00106496)	7(0.0629058)	6(0.0506766)	7.60347e-07	1.71062e-06	MSV000078839	fungi
Tetrafibricin	Lipids_and_lipid-like_molecules:Fatty_Acyls:Fatty_acids_and_conjugates	781.461	0	2	12	22(0.00106496)	2(0.0877752)	0(0.397827)	5.77407e-08	1	MSV000080031	actino
Stilboflavin_B2	Organic_Polymers:Polypeptides:None	1900.11	20	44	2	22(0.00106496)	11(0.0084686)	3(0.397827)	5.99734e-13	0.00929082	MSV000079778	fungi
1_2-dihydro-1-caulerpenyne	Lipids_and_lipid-like_molecules:Fatty_Acyls:Fatty_acid_esters	620.408	3	1	7	22(0.00106496)	3(0.0877752)	0(0.397827)	1.26114e-05	1	MSV000079389	other
dolastatin_14	Organic_acids_and_derivatives:Peptidomimetics:Depsipeptides	1088.69	7	20	4	22(0.00106496)	22(0.0045045)	15(0.00316456)	1.44571e-21	7.52979e-16	MSV000080558	cyan
SF-1902-A4a	Amino_acids:_peptides:_and_analogues	667.452	5	11	3	22(0.00106496)	16(0.00201613)	5(0.0705003)	5.59287e-14	4.6459e-06	MSV000080518	actino
Aibellin	Organic_Polymers:Polypeptides:None	2001.09	20	44	4	22(0.00106496)	10(0.0145414)	4(0.154535)	1.16628e-08	0.000215212	MSV000079181	fungi
Trichotoxin_A-50_T5G	Organic_Polymers:Polypeptides:None	1701.02	18	39	1	22(0.00106496)	10(0.0145414)	4(0.154535)	5.38304e-11	0.000414513	MSV000080000	fungi
Laterocin;cyclo-(L-Val-L-Orn-L-Leu-D-T	Amino_acids:_peptides:_and_analogues	1240.6	9	22	3	22(0.00106496)	12(0.00359066)	6(0.0506766)	6.53812e-09	7.50972e-05	MSV000080655	bacillus
Pepstatin_BU	Amino_acids:_peptides:_and_analogues	671.447	5	11	4	22(0.00106496)	9(0.0222317)	8(0.0346725)	9.97249e-13	1.30995e-15	MSV000079029	actino
kahalalide_Q	Organic_acids_and_derivatives:Peptidomimetics:Depsipeptides	1301.73	10	21	5	22(0.00106496)	18(0.0027933)	13(0.00409836)	2.47096e-17	9.40681e-11	MSV000080655	other
17-oxoonnamide_B	Amino_acids:_peptides:_and_analogues	765.416	2	8	12	22(0.00106496)	8(0.0401391)	1(0.397827)	2.93068e-10	0.0126636	MSV000078567	other
Grividomycin-III;_5-(4-Methylisoleucine)	Organic_acids_and_derivatives:Peptidomimetics:Depsipeptides	850.423	7	16	4	22(0.00106496)	18(0.0027933)	11(0.0121786)	4.14644e-22	5.16392e-12	MSV000081463	actino
none	Lipids_and_lipid-like_molecules:Glycerolipids:Glycosylglycerols	674.351	1	1	17	21(0.000924214)	6(0.0877752)	1(0.397827)	4.96617e-06	0.00873856	MSV000080572	other
nordidemnin_N	Organic_acids_and_derivatives:Peptidomimetics:Depsipeptides	1069.59	8	15	7	21(0.000924214)	9(0.0222317)	2(0.397827)	2.81422e-07	0.00648802	MSV000078803	other
Anabaenopeptin-F	Amino_acids:_peptides:_and_analogues	850.47	6	18	3	21(0.000924214)	9(0.0222317)	3(0.397827)	1.90253e-05	0.00271987	MSV000080000	cyan
CB-182363	Organic_acids_and_derivatives:Peptidomimetics:Depsipeptides	1655.8	13	31	8	21(0.000924214)	10(0.0145414)	2(0.397827)	4.63971e-06	0.124774	MSV000079029	actino
Ichthyopeptin_A	Organic_acids_and_derivatives:Peptidomimetics:Depsipeptides	1042.5	6	16	6	21(0.000924214)	10(0.0145414)	3(0.397827)	1.11344e-09	0.00161884	MSV000080558	cyan
Nodularia-peptide_2;_Adda-D-Glu-g-Mdhb-S	Organic_acids_and_derivatives:Peptidomimetics:Hybrid_peptides	842.454	4	14	6	21(0.000924214)	2(0.0877752)	0(0.397827)	0.00994164	1	MSV000080632	fungi
6R_14R_24S_32R_34R-Pentahydroxy-4_8_12_1	Lipids_and_lipid-like_molecules:Fatty_Acyls:Fatty_alcohols	726.455	0	1	6	21(0.000924214)	7(0.0629058)	0(0.397827)	1.66773e-07	1	MSV000079615	fungi
microsclerodermin_A	Amino_acids:_peptides:_and_analogues	994.428	5	15	10	21(0.000924214)	10(0.0145414)	3(0.397827)	1.25699e-08	0.00344232	MSV000079777	other
pellynol_D	Lipids_and_lipid-like_molecules:Fatty_Acyls:Fatty_alcohols	520.392	0	1	4	21(0.000924214)	5(0.0877752)	0(0.397827)	2.25676e-08	1	MSV000081152	other
Antamanide	Amino_acids:_peptides:_and_analogues	1146.59	9	20	1	21(0.000924214)	12(0.00359066)	8(0.0346725)	5.50003e-09	1.28797e-05	MSV000080187	fungi
Monogalactosylmonoacylglycerol;_Hemolysi	Lipids_and_lipid-like_molecules:Glycerolipids:Glycosylglycerols	512.299	1	1	11	21(0.000924214)	6(0.0877752)	1(0.397827)	3.98004e-08	0.00667796	MSV000080518	other
CNC457.1424	Organic_acids_and_derivatives:Peptidomimetics:Hybrid_peptides	1423.94	14	32	1	21(0.000924214)	15(0.00169205)	15(0.00316456)	1.03039e-18	7.60537e-24	MSV000078936	fungi
Bergofungin_B	Amino_acids:_peptides:_and_analogues	1538.91	15	32	4	21(0.000924214)	7(0.0629058)	2(0.397827)	2.87498e-06	0.0194255	MSV000081045	fungi
tauramamide	Amino_acids:_peptides:_and_analogues	863.491	5	15	4	21(0.000924214)	7(0.0629058)	1(0.397827)	6.46241e-08	0.0546501	MSV000080558	bacillus
Kawaguchipeptin_B	Organic_Polymers:Polypeptides:None	1284.55	10	27	4	21(0.000924214)	11(0.0084686)	4(0.154535)	5.56094e-07	0.00816163	MSV000078801	cyan
JBIR-113	Organic_acids_and_derivatives:Peptidomimetics:Depsipeptides	595.301	5	10	2	21(0.000924214)	19(0.00325733)	11(0.0121786)	2.51322e-30	3.60403e-12	MSV000078936	fungi
Destruxin_A	Organic_acids_and_derivatives:Peptidomimetics:Depsipeptides	577.348	5	12	2	21(0.000924214)	18(0.0027933)	12(0.00680272)	1.95043e-16	5.64424e-16	MSV000080442	fungi
none	Lipids_and_lipid-like_molecules:Fatty_Acyls:Fatty_alcohols	436.371	0	1	2	21(0.000924214)	5(0.0877752)	0(0.397827)	4.82015e-12	1	MSV000080518	other
Iturin_C4;_A-2822-c	Organic_acids_and_derivatives:Peptidomimetics:Hybrid_peptides	1085.58	7	19	4	21(0.000924214)	13(0.00225479)	5(0.0705003)	2.75938e-09	0.000155804	MSV000079777	other
Aureobasidin-J	Organic_acids_and_derivatives:Peptidomimetics:Depsipeptides	1114.67	8	20	3	21(0.000924214)	10(0.0145414)	5(0.0705003)	1.91504e-06	0.000458638	MSV000080167	fungi
Katanosin_B	Organic_acids_and_derivatives:Peptidomimetics:Depsipeptides	1275.72	10	25	6	21(0.000924214)	12(0.00359066)	3(0.397827)	2.32203e-09	0.0094596	MSV000079787	other
pitipeptolide_E	Organic_acids_and_derivatives:Peptidomimetics:Depsipeptides	793.463	6	11	4	21(0.000924214)	18(0.0027933)	12(0.00680272)	3.23983e-13	9.73729e-14	MSV000078568	cyan
Rhodopeptin_B5;_Mer-N1033_B5	Organic_acids_and_derivatives:Peptidomimetics:Hybrid_peptides	523.41	3	9	1	21(0.000924214)	15(0.00169205)	5(0.0705003)	3.45565e-13	1.07733e-06	MSV000080655	other
Aureobasidin-O	Organic_acids_and_derivatives:Peptidomimetics:Depsipeptides	1148.69	8	20	3	21(0.000924214)	9(0.0222317)	3(0.397827)	3.49523e-05	0.0199337	MSV000079181	fungi
largamide_B	Organic_acids_and_derivatives:Peptidomimetics:Depsipeptides	919.433	7	14	5	21(0.000924214)	14(0.00142653)	5(0.0705003)	2.42136e-13	8.32338e-07	MSV000080187	cyan
methyl_14(hexadienyloxy)-tetradecatetrae	Lipids_and_lipid-like_molecules:Fatty_Acyls:Fatty_acid_esters	330.219	1	1	5	21(0.000924214)	8(0.0401391)	1(0.397827)	5.88539e-08	0.0598191	MSV000081063	other
Micropeptin_E	Organic_acids_and_derivatives:Peptidomimetics:Depsipeptides	993.506	6	15	6	21(0.000924214)	9(0.0222317)	2(0.397827)	2.63935e-07	0.0172994	MSV000080655	cyan
Ustilipid_D2	Lipids_and_lipid-like_molecules:Saccharolipids:None	634.393	3	1	14	21(0.000924214)	7(0.0629058)	1(0.397827)	5.94168e-07	0.0212584	MSV000081347	fungi
Trichorovin-Xa	Amino_acids:_peptides:_and_analogues	1174.77	11	24	2	21(0.000924214)	8(0.0401391)	8(0.0346725)	1.18335e-08	4.41764e-14	MSV000079098	fungi
Salinixanthin	Lipids_and_lipid-like_molecules:Prenol_lipids:Tetraterpenoids	968.674	1	1	10	21(0.000924214)	7(0.0629058)	0(0.397827)	3.46211e-07	1	MSV000081357	other
tiglicamide_B	Organic_acids_and_derivatives:Peptidomimetics:Depsipeptides	875.407	7	14	4	21(0.000924214)	10(0.0145414)	3(0.397827)	7.64896e-09	0.00207147	MSV000080655	cyan
Pristinamycin_IC;_Vernamycin_Bg;_Ostreog	Organic_acids_and_derivatives:Peptidomimetics:Depsipeptides	852.381	6	16	3	21(0.000924214)	15(0.00169205)	9(0.0309837)	3.74513e-16	6.38754e-10	MSV000078568	actino
SF-1902-A2	Organic_acids_and_derivatives:Peptidomimetics:Depsipeptides	627.384	5	11	4	21(0.000924214)	13(0.00225479)	1(0.397827)	5.29558e-07	0.0961117	MSV000080000	actino
[Leu7]-Surfactin_C15ai_dimethyl_ester	Organic_acids_and_derivatives:Peptidomimetics:Depsipeptides	1063.71	9	14	6	21(0.000924214)	19(0.00325733)	9(0.0309837)	2.53368e-17	5.38377e-10	MSV000080251	bacillus
Tyrocidin_A1	Amino_acids:_peptides:_and_analogues	1283.67	9	23	2	21(0.000924214)	15(0.00169205)	8(0.0346725)	2.30744e-10	1.72809e-06	MSV000080632	bacillus
TMC-89A	Organic_acids_and_derivatives:Peptidomimetics:Hybrid_peptides	488.248	3	8	5	21(0.000924214)	9(0.0222317)	2(0.397827)	9.44236e-12	0.000665628	MSV000080558	actino
Desferri-2N-methylcoprogen	Amino_acids:_peptides:_and_analogues	782.406	3	13	5	21(0.000924214)	3(0.0877752)	0(0.397827)	0.00557186	1	MSV000080251	fungi
phakellistatin_10	Amino_acids:_peptides:_and_analogues	903.522	7	17	2	21(0.000924214)	15(0.00169205)	10(0.0200422)	4.45602e-14	8.14163e-09	MSV000080655	other
LL-D05139beta;_N-L-Alanyl-L-serine_diazo	Amino_acids:_peptides:_and_analogues	244.081	2	4	4	21(0.000924214)	5(0.0877752)	1(0.397827)	2.76257e-05	0.13823	MSV000081432	other
Tridecaptin_Abeta	Organic_Polymers:Polypeptides:None	1535.83	13	31	6	21(0.000924214)	6(0.0877752)	3(0.397827)	1.28535e-05	0.00169636	MSV000080000	bacillus
Polymyxin-D1	Organic_Polymers:Polypeptides:None	1143.7	10	26	5	21(0.000924214)	6(0.0877752)	3(0.397827)	0.000156554	0.00522229	MSV000079856	bacillus
Guadinomine_D	Amino_acids:_peptides:_and_analogues	544.297	4	13	4	21(0.000924214)	6(0.0877752)	2(0.397827)	7.23891e-05	0.00100217	MSV000080251	actino
OHB;_cPHB;_Oligo-(hydroxybutyric_acid)_	Organic_acids_and_derivatives:Hydroxy_acids_and_derivatives:Beta_hydroxy_acids_and_derivatives	792.342	8	1	19	21(0.000924214)	14(0.00142653)	12(0.00680272)	3.91148e-25	1.03559e-30	MSV000079243	actino
65-E-chloro-karlotoxin_1	Organic_oxygen_compounds:Organooxygen_compounds:Carbohydrates_and_carbohydrate_conjugates	1372.82	0	1	25	21(0.000924214)	11(0.0084686)	0(0.397827)	9.0463e-13	1	MSV000079787	other
callipeltin_M	Amino_acids:_peptides:_and_analogues	1048.56	7	22	7	21(0.000924214)	7(0.0629058)	2(0.397827)	1.1908e-07	0.00627931	MSV000080000	other
Amphidinol-12	Organic_oxygen_compounds:Organooxygen_compounds:Carbohydrates_and_carbohydrate_conjugates	1380.75	0	1	24	21(0.000924214)	11(0.0084686)	0(0.397827)	3.86536e-12	1	MSV000080251	other
Saposin_A	Organic_Polymers:Polypeptides:None	1602.81	15	34	5	21(0.000924214)	10(0.0145414)	3(0.397827)	4.61286e-10	0.00280066	MSV000079777	other
[D-Asp3]-Microcystin-WR;_Microcystin_DAs	Organic_acids_and_derivatives:Peptidomimetics:Hybrid_peptides	1053.53	6	19	5	21(0.000924214)	14(0.00142653)	7(0.0382239)	4.31683e-12	5.71736e-07	MSV000080655	cyan
Ilamycin_B2;_Rufomycin_B2	Amino_acids:_peptides:_and_analogues	1027.57	6	19	3	21(0.000924214)	12(0.00359066)	4(0.154535)	2.39908e-09	0.000934594	MSV000080655	actino
Rhodovibrin;_OH-P4B1;1'-Methoxy-3'_4'-	Lipids_and_lipid-like_molecules:Prenol_lipids:Tetraterpenoids	584.459	0	1	4	21(0.000924214)	5(0.0877752)	0(0.397827)	9.78546e-06	1	MSV000080558	other
phakellistatin_1	Amino_acids:_peptides:_and_analogues	827.458	6	14	2	21(0.000924214)	19(0.00325733)	18(0)	3.38264e-26	3.81669e-18	MSV000080655	other
anhydromicromonol	Lipids_and_lipid-like_molecules:Prenol_lipids:Tetraterpenoids	568.428	0	1	3	21(0.000924214)	3(0.0877752)	0(0.397827)	2.2972e-07	1	MSV000080518	other
mozamide_A	Amino_acids:_peptides:_and_analogues	860.48	6	16	3	21(0.000924214)	11(0.0084686)	5(0.0705003)	5.46638e-11	1.08944e-05	MSV000080558	other
trihydroxy-7'_8'-didehydro-Â§-carotene	Lipids_and_lipid-like_molecules:Prenol_lipids:Triterpenoids	582.407	0	1	4	21(0.000924214)	2(0.0877752)	0(0.397827)	5.12623e-09	1	MSV000080518	other
Roseoferin_B1	Amino_acids:_peptides:_and_analogues	1134.8	9	22	3	21(0.000924214)	9(0.0222317)	2(0.397827)	1.01617e-10	0.00165626	MSV000078937	fungi
L-706577	Amino_acids:_peptides:_and_analogues	1048.57	6	15	9	21(0.000924214)	6(0.0877752)	1(0.397827)	6.15823e-05	0.182163	MSV000081080	fungi
6R_14R_22R_30R_32S-Pentahydroxy-8_16_24-	Lipids_and_lipid-like_molecules:Fatty_Acyls:Fatty_alcohols	586.444	0	1	6	21(0.000924214)	8(0.0401391)	0(0.397827)	5.52152e-10	1	MSV000081379	fungi
21_22-dihydroxyonnamide_A3	Amino_acids:_peptides:_and_analogues	827.453	2	8	15	21(0.000924214)	4(0.0877752)	0(0.397827)	0.00161361	1	MSV000080031	other
triangulyne_B	Lipids_and_lipid-like_molecules:Fatty_Acyls:Fatty_alcohols	492.36	0	1	4	21(0.000924214)	6(0.0877752)	0(0.397827)	1.45309e-06	1	MSV000080492	other
Cerebroside_A	Lipids_and_lipid-like_molecules:Sphingolipids:Glycosphingolipids	725.544	1	3	10	21(0.000924214)	4(0.0877752)	1(0.397827)	1.88324e-05	0.00627642	MSV000080050	fungi
rubroside_D	Organic_oxygen_compounds:Organooxygen_compounds:Carbohydrates_and_carbohydrate_conjugates	938.301	0	4	17	21(0.000924214)	6(0.0877752)	0(0.397827)	9.16784e-08	1	MSV000080251	other
Synechocystis_ferritin	Organic_acids_and_derivatives:Peptidomimetics:Hybrid_peptides	1025.61	9	23	1	21(0.000924214)	10(0.0145414)	4(0.154535)	7.91629e-08	0.000136017	MSV000080518	cyan
Trichodepsipeptide_B	Organic_acids_and_derivatives:Peptidomimetics:Depsipeptides	674.389	5	9	5	21(0.000924214)	10(0.0145414)	1(0.397827)	2.29632e-07	0.096577	MSV000080976	fungi
1'-[6"-O-Myristyl-beta-glucopyranosyloxy	Lipids_and_lipid-like_molecules:Prenol_lipids:Tetraterpenoids	940.679	1	1	10	21(0.000924214)	10(0.0145414)	0(0.397827)	1.79129e-10	1	MSV000081351	other
guineamide_E	Organic_acids_and_derivatives:Peptidomimetics:Depsipeptides	741.431	6	12	4	21(0.000924214)	16(0.00201613)	2(0.397827)	5.68986e-09	0.0371155	MSV000080050	cyan
Arylomycin_A2	Amino_acids:_peptides:_and_analogues	824.432	5	14	5	21(0.000924214)	9(0.0222317)	4(0.154535)	1.51444e-12	2.98125e-07	MSV000078568	actino
Vibratilicin	Lipids_and_lipid-like_molecules:Fatty_Acyls:Lineolic_acids_and_derivatives	736.597	2	5	7	21(0.000924214)	6(0.0877752)	0(0.397827)	1.20304e-07	1	MSV000080518	fungi
lembehyne_B	Lipids_and_lipid-like_molecules:Fatty_Acyls:Fatty_alcohols	514.511	0	1	2	21(0.000924214)	3(0.0877752)	0(0.397827)	1.69532e-09	1	MSV000081463	other
discokiolide-B	Organic_acids_and_derivatives:Peptidomimetics:Depsipeptides	1040.52	6	15	6	21(0.000924214)	9(0.0222317)	2(0.397827)	4.33969e-09	0.0350117	MSV000080071	other
dihydrosiphonodiol	Lipids_and_lipid-like_molecules:Fatty_Acyls:Fatty_alcohols	334.193	0	1	3	21(0.000924214)	6(0.0877752)	0(0.397827)	4.3825e-07	1	MSV000081120	other
dolastatin_17	Organic_acids_and_derivatives:Peptidomimetics:Depsipeptides	773.494	6	12	4	21(0.000924214)	17(0.00234192)	8(0.0346725)	8.5849e-14	7.33828e-09	MSV000081463	cyan
Imacidin-D	Organic_acids_and_derivatives:Peptidomimetics:Depsipeptides	1294.66	10	24	5	21(0.000924214)	7(0.0629058)	1(0.397827)	3.10496e-05	0.16116	MSV000080016	actino
grassypeptolide_D	Organic_acids_and_derivatives:Peptidomimetics:Depsipeptides	1115.55	7	17	3	21(0.000924214)	15(0.00169205)	8(0.0346725)	2.2342e-15	2.78159e-07	MSV000080071	cyan
sarcoehrenoside_A	Lipids_and_lipid-like_molecules:Sphingolipids:Glycosphingolipids	751.56	1	3	10	21(0.000924214)	4(0.0877752)	0(0.397827)	1.77055e-05	1	MSV000080574	other
Chymostatinol_B	Amino_acids:_peptides:_and_analogues	609.327	4	12	3	21(0.000924214)	4(0.0877752)	2(0.397827)	0.000185257	0.000742886	MSV000080518	actino
AKD-2D	Lipids_and_lipid-like_molecules:Glycerolipids:Monoradylglycerols	400.355	1	1	5	21(0.000924214)	1(0.0877752)	0(0.397827)	1.1237e-10	1	MSV000080905	actino
Syringopeptin_SP22-A	Organic_acids_and_derivatives:Peptidomimetics:Depsipeptides	2143.2	22	46	5	21(0.000924214)	10(0.0145414)	3(0.397827)	2.16083e-07	0.0156935	MSV000081357	pseudomonas
Antrimycin_Av	Amino_acids:_peptides:_and_analogues	671.324	5	14	5	21(0.000924214)	4(0.0877752)	1(0.397827)	0.000436705	0.0316473	MSV000080492	actino
discodermin_F	Organic_acids_and_derivatives:Peptidomimetics:Depsipeptides	1718.85	14	36	3	21(0.000924214)	8(0.0401391)	3(0.397827)	1.01204e-05	0.00570136	MSV000080518	other
Brassicicolin_A	Organic_acids_and_derivatives:Carboxylic_acids_and_derivatives:Hexacarboxylic_acids_and_derivatives	684.311	6	3	15	21(0.000924214)	5(0.0877752)	2(0.397827)	3.37231e-07	0.00128071	MSV000079777	fungi
actinoramide_B	Organic_acids_and_derivatives:Peptidomimetics:Hybrid_peptides	660.348	4	11	5	21(0.000924214)	5(0.0877752)	2(0.397827)	6.52321e-07	0.000466225	MSV000078787	actino
LP-237-F5	Organic_Polymers:Polypeptides:None	1298.76	11	26	3	21(0.000924214)	9(0.0222317)	2(0.397827)	2.58004e-09	0.018994	MSV000080251	fungi
Schizotrin-A;_Schizothrin_A	Organic_Polymers:Polypeptides:None	1489.77	12	26	10	21(0.000924214)	12(0.00359066)	6(0.0506766)	1.40655e-07	0.000474572	MSV000080632	cyan
agelasine	Organoheterocyclic_compounds:Imidazopyrimidines:Purines_and_purine_derivatives	422.328	0	7	1	21(0.000924214)	11(0.0084686)	0(0.397827)	5.14697e-13	1	MSV000080518	other
Syringomycin_(C12_acyl)	Organic_acids_and_derivatives:Peptidomimetics:Depsipeptides	1224.59	9	23	7	21(0.000924214)	9(0.0222317)	4(0.154535)	1.96657e-05	0.00306214	MSV000080187	pseudomonas
Thuricin_439a_and_b	Organic_Polymers:Polypeptides:None	1802.92	19	42	3	21(0.000924214)	8(0.0401391)	1(0.397827)	2.76425e-07	0.212934	MSV000080655	bacillus
moraxanthin	Lipids_and_lipid-like_molecules:Prenol_lipids:Tetraterpenoids	756.497	2	1	8	21(0.000924214)	7(0.0629058)	1(0.397827)	1.57342e-07	0.0143777	MSV000080976	other
Microcystin_F;_[D-Asp3_MSer7]MCYST-RR	Organic_acids_and_derivatives:Peptidomimetics:Hybrid_peptides	1041.56	6	21	6	21(0.000924214)	12(0.00359066)	3(0.397827)	1.89615e-09	0.0080686	MSV000080251	cyan
hymenamide_F	Amino_acids:_peptides:_and_analogues	764.437	6	17	1	21(0.000924214)	14(0.00142653)	7(0.0382239)	8.2142e-15	5.01809e-06	MSV000080167	other
apratoxin_D	Organic_acids_and_derivatives:Peptidomimetics:Depsipeptides	881.534	4	10	5	21(0.000924214)	12(0.00359066)	3(0.397827)	5.33943e-11	0.000295719	MSV000078568	cyan
hanishenol_B	Lipids_and_lipid-like_molecules:Glycerolipids:Glycerol_vinyl_ethers	438.407	0	1	5	21(0.000924214)	2(0.0877752)	0(0.397827)	3.19132e-13	1	MSV000080492	other
(6S)-4_5-Didehydro-5_6_7_8_11_12-hexahyd	Lipids_and_lipid-like_molecules:Fatty_Acyls:Fatty_acid_esters	574.475	1	1	3	21(0.000924214)	10(0.0145414)	0(0.397827)	1.41196e-12	1	MSV000080186	other
Dawenol	Lipids_and_lipid-like_molecules:Prenol_lipids:Diterpenoids	426.313	1	1	4	21(0.000924214)	7(0.0629058)	0(0.397827)	1.36783e-07	1	MSV000079777	other
Enterocin_A	Organic_acids_and_derivatives:Peptidomimetics:Hybrid_peptides	1110.51	9	24	6	21(0.000924214)	6(0.0877752)	1(0.397827)	1.60058e-05	0.119659	MSV000079677	other
dolastatin_D	Organic_acids_and_derivatives:Peptidomimetics:Depsipeptides	573.341	4	7	4	21(0.000924214)	21(0.00401606)	9(0.0309837)	2.44385e-25	1.5999e-10	MSV000081463	cyan
Aureobasidin-K	Organic_acids_and_derivatives:Peptidomimetics:Depsipeptides	1070.68	8	20	2	21(0.000924214)	19(0.00325733)	6(0.0506766)	1.69742e-16	3.45021e-05	MSV000080000	fungi
Roseoferin_G	Amino_acids:_peptides:_and_analogues	1176.85	9	22	3	21(0.000924214)	8(0.0401391)	2(0.397827)	2.31135e-08	0.0146706	MSV000081357	fungi
Fumonisin_B1	Organic_acids_and_derivatives:Carboxylic_acids_and_derivatives:Fumonisins	721.388	2	2	12	21(0.000924214)	5(0.0877752)	2(0.397827)	4.22993e-05	0.000153754	MSV000080469	fungi
Nostocyclopeptide_A1	Amino_acids:_peptides:_and_analogues	756.417	5	14	3	21(0.000924214)	11(0.0084686)	5(0.0705003)	2.71939e-07	2.97217e-05	MSV000079389	cyan
YM-47141	Organic_acids_and_derivatives:Peptidomimetics:Depsipeptides	934.444	7	15	3	21(0.000924214)	5(0.0877752)	2(0.397827)	3.72984e-05	0.0256101	MSV000079677	other
FK-565	Amino_acids:_peptides:_and_analogues	503.259	3	9	4	21(0.000924214)	7(0.0629058)	3(0.397827)	6.75307e-06	6.77319e-06	MSV000078993	other
Grividomycin_I	Organic_acids_and_derivatives:Peptidomimetics:Depsipeptides	864.438	7	17	4	21(0.000924214)	21(0.00401606)	14(0.00492611)	4.87179e-29	3.72975e-20	MSV000078839	actino
Dienoic_mycolate_E;_2-Eicosyl-3-hydroxy-	Lipids_and_lipid-like_molecules:Fatty_Acyls:Fatty_alcohols	1095.13	1	1	4	21(0.000924214)	9(0.0222317)	0(0.397827)	1.83683e-16	1	MSV000080976	other
g-L-Glutamyl-L-cysteinylglycine;_Glutath	Amino_acids:_peptides:_and_analogues	307.084	2	6	3	21(0.000924214)	8(0.0401391)	4(0.154535)	4.48119e-12	3.43557e-08	MSV000081463	other
SQ_28370	Amino_acids:_peptides:_and_analogues	666.307	4	11	9	21(0.000924214)	7(0.0629058)	1(0.397827)	1.42426e-07	0.0199088	MSV000080071	other
Micropeptin_88-Y	Organic_acids_and_derivatives:Peptidomimetics:Depsipeptides	1084.51	7	17	6	21(0.000924214)	9(0.0222317)	0(0.397827)	2.43046e-10	1	MSV000080141	cyan
Kettapeptin	Organic_acids_and_derivatives:Peptidomimetics:Depsipeptides	1006.56	3	13	8	21(0.000924214)	7(0.0629058)	1(0.397827)	3.66017e-05	0.0258723	MSV000081208	actino
Tylopeptin_B	Organic_Polymers:Polypeptides:None	1538.88	15	34	3	21(0.000924214)	5(0.0877752)	4(0.154535)	5.94289e-06	0.000246877	MSV000081063	fungi
Tryptocidin-C;_Tyrocidine-D	Amino_acids:_peptides:_and_analogues	1370.69	9	26	1	21(0.000924214)	13(0.00225479)	6(0.0506766)	1.25781e-11	0.000173005	MSV000081080	bacillus
none	Lipids_and_lipid-like_molecules:Fatty_Acyls:Eicosanoids	410.267	2	1	7	21(0.000924214)	3(0.0877752)	0(0.397827)	2.06184e-06	1	MSV000081379	other
anthenoside_B	Lipids_and_lipid-like_molecules:Steroids_and_steroid_derivatives:Cholestane_steroids	802.471	0	1	20	21(0.000924214)	3(0.0877752)	0(0.397827)	2.81304e-06	1	MSV000078656	other
Myxochromide-A_(old_structure)	Organic_acids_and_derivatives:Peptidomimetics:Depsipeptides	833.469	6	14	2	21(0.000924214)	16(0.00201613)	7(0.0382239)	8.82108e-14	9.63798e-10	MSV000079098	other
CB-182443	Organic_acids_and_derivatives:Peptidomimetics:Depsipeptides	1641.79	13	31	7	21(0.000924214)	10(0.0145414)	4(0.154535)	4.16127e-06	0.0049784	MSV000080554	actino
Soyasaponin_II	Lipids_and_lipid-like_molecules:Prenol_lipids:Terpene_glycosides	912.508	0	1	20	21(0.000924214)	9(0.0222317)	0(0.397827)	2.40324e-15	1	MSV000080558	other
AF-011A1	Amino_acids:_peptides:_and_analogues	1215.59	7	19	14	21(0.000924214)	12(0.00359066)	4(0.154535)	2.76848e-08	0.000826843	MSV000078738	pseudomonas
bistheonellic_acid_A	Lipids_and_lipid-like_molecules:Prenol_lipids:Terpene_glycosides	1354.91	1	1	25	21(0.000924214)	6(0.0877752)	0(0.397827)	4.39719e-09	1	MSV000080922	other
Chlorofusin	Amino_acids:_peptides:_and_analogues	1360.7	9	22	6	21(0.000924214)	13(0.00225479)	4(0.154535)	9.42317e-11	0.00375114	MSV000079243	fungi
penicimonoterpene	Lipids_and_lipid-like_molecules:Prenol_lipids:Monoterpenoids	244.131	1	1	5	21(0.000924214)	6(0.0877752)	1(0.397827)	4.76582e-07	0.0573533	MSV000080167	fungi
Ceramide-B	Lipids_and_lipid-like_molecules:Sphingolipids:Ceramides	569.538	1	3	4	21(0.000924214)	5(0.0877752)	1(0.397827)	1.31095e-06	0.00606054	MSV000080187	other
Rakicidin-B	Organic_acids_and_derivatives:Peptidomimetics:Depsipeptides	620.415	3	8	3	21(0.000924214)	17(0.00234192)	6(0.0506766)	2.87958e-22	1.60939e-08	MSV000078568	actino
digalactosyl_diacylglycerol	Lipids_and_lipid-like_molecules:Glycerolipids:Glycosylglycerols	932.55	2	1	18	21(0.000924214)	4(0.0877752)	0(0.397827)	2.36143e-07	1	MSV000080000	other
Polymyxin-M;_Polymyxin-A;_Polymixin-A	Organic_Polymers:Polypeptides:None	1156.73	10	27	4	21(0.000924214)	11(0.0084686)	5(0.0705003)	1.82886e-08	6.8301e-06	MSV000078604	bacillus
Trichotoxin_A-50_T5H	Organic_Polymers:Polypeptides:None	1715.03	18	39	1	21(0.000924214)	7(0.0629058)	2(0.397827)	2.34633e-06	0.0230754	MSV000080397	fungi
Arthrofactin	Organic_acids_and_derivatives:Peptidomimetics:Depsipeptides	1353.8	11	22	7	21(0.000924214)	11(0.0084686)	4(0.154535)	5.76264e-06	0.0146631	MSV000081005	other
Polymyxin_Nva-E2	Organic_Polymers:Polypeptides:None	1126.72	10	27	3	21(0.000924214)	10(0.0145414)	4(0.154535)	1.89456e-06	0.000591385	MSV000079098	bacillus
Cordyheptapeptide_A	Amino_acids:_peptides:_and_analogues	879.489	6	17	2	21(0.000924214)	13(0.00225479)	7(0.0382239)	1.07755e-07	4.99726e-06	MSV000080655	fungi
Pheganomycin_DGPT;_Pheganomycin_DPGT	Amino_acids:_peptides:_and_analogues	980.456	7	20	7	21(0.000924214)	7(0.0629058)	2(0.397827)	2.99198e-06	0.00545025	MSV000080655	actino
Isotriornicin	Amino_acids:_peptides:_and_analogues	698.349	3	12	4	21(0.000924214)	8(0.0401391)	1(0.397827)	2.05705e-07	0.0405422	MSV000079481	other
petroformyne-A	Lipids_and_lipid-like_molecules:Fatty_Acyls:Fatty_alcohols	646.532	1	1	4	21(0.000924214)	9(0.0222317)	0(0.397827)	1.26165e-12	1	MSV000080922	other
A_21978_C1	Organic_acids_and_derivatives:Peptidomimetics:Depsipeptides	1633.73	13	30	7	21(0.000924214)	13(0.00225479)	5(0.0705003)	2.97005e-08	0.00083978	MSV000078604	actino
Micropeptin_88-A	Organic_acids_and_derivatives:Peptidomimetics:Depsipeptides	883.469	5	14	5	21(0.000924214)	9(0.0222317)	1(0.397827)	3.52537e-09	0.110818	MSV000080251	cyan
Harzianin_HC-6;_Trichovirin_I_4a	Organic_Polymers:Polypeptides:None	1385.86	14	30	2	21(0.000924214)	10(0.0145414)	3(0.397827)	6.96422e-10	0.00349834	MSV000079098	fungi
wewakamide_A	Organic_acids_and_derivatives:Peptidomimetics:Depsipeptides	994.647	8	19	2	21(0.000924214)	16(0.00201613)	11(0.0121786)	1.23329e-06	1.34322e-09	MSV000079098	cyan
Micropeptin_88-B	Organic_acids_and_derivatives:Peptidomimetics:Depsipeptides	1078.52	7	17	6	21(0.000924214)	9(0.0222317)	1(0.397827)	4.91842e-08	0.146004	MSV000079777	cyan
1'-Hydroxy-3_4_1'_2'_11'_12'-hexahydrosp	Lipids_and_lipid-like_molecules:Prenol_lipids:Tetraterpenoids	590.506	0	1	4	21(0.000924214)	2(0.0877752)	0(0.397827)	9.36085e-06	1	MSV000080050	other
(4E_8E)-N-D-2'-Hydroxypalmitoyl-1-O-beta	Lipids_and_lipid-like_molecules:Sphingolipids:Glycosphingolipids	727.56	1	3	10	21(0.000924214)	4(0.0877752)	0(0.397827)	0.000592182	1	MSV000080167	fungi
Peptide	Organic_Polymers:Polypeptides:None	1300.59	10	25	5	21(0.000924214)	10(0.0145414)	2(0.397827)	9.00578e-14	0.0101008	MSV000080167	fungi
none	Lipids_and_lipid-like_molecules:Glycerolipids:Monoradylglycerols	412.355	1	1	5	21(0.000924214)	9(0.0222317)	0(0.397827)	2.26714e-13	1	MSV000080183	other
GE-3;_Azinothricin_(?)	Organic_acids_and_derivatives:Peptidomimetics:Depsipeptides	1004.58	3	13	6	21(0.000924214)	10(0.0145414)	2(0.397827)	2.56308e-08	0.00595045	MSV000080050	actino
5-OHKF	Organic_acids_and_derivatives:Peptidomimetics:Depsipeptides	1492.93	13	27	4	21(0.000924214)	7(0.0629058)	2(0.397827)	1.11884e-05	0.0473562	MSV000080050	other
A-54145-D	Organic_acids_and_derivatives:Peptidomimetics:Depsipeptides	1657.78	13	31	9	21(0.000924214)	15(0.00169205)	7(0.0382239)	1.10311e-12	1.42926e-05	MSV000080167	actino
Glidobactin_C;_Bu-2867T-C	Amino_acids:_peptides:_and_analogues	548.357	3	8	3	21(0.000924214)	8(0.0401391)	4(0.154535)	1.86707e-08	2.34686e-08	MSV000080976	other
Calcium-dependent_peptide_antibiotic;_CD	Organic_acids_and_derivatives:Peptidomimetics:Depsipeptides	1496.54	11	25	10	21(0.000924214)	14(0.00142653)	8(0.0346725)	3.8233e-12	4.10503e-06	MSV000079720	actino
Planktocyclin;_cyclo(Pro-Gly-Leu-Val-Met	Amino_acids:_peptides:_and_analogues	800.425	7	16	1	20(0.000784314)	12(0.00359066)	8(0.0346725)	2.08763e-08	5.70428e-08	MSV000080628	cyan
POH-3	Organic_Polymers:Polypeptides:None	1000.46	9	22	5	20(0.000784314)	5(0.0877752)	2(0.397827)	0.00122782	0.00796315	MSV000079098	fungi
Fattiviracin_FV-9	Lipids_and_lipid-like_molecules:Saccharolipids:None	1444.89	1	1	32	20(0.000784314)	5(0.0877752)	0(0.397827)	8.42489e-06	1	MSV000079777	actino
Acetyl-leucyl-isoleucyl-argininol	Amino_acids:_peptides:_and_analogues	428.311	3	10	2	20(0.000784314)	5(0.0877752)	2(0.397827)	1.2339e-06	0.000779374	MSV000078568	other
[Leu7]-Surfactin_C14i_dimethyl_ester	Organic_acids_and_derivatives:Peptidomimetics:Depsipeptides	1049.7	9	14	6	20(0.000784314)	17(0.00234192)	12(0.00680272)	1.26875e-14	1.34603e-15	MSV000080050	bacillus
lembehyne_C	Lipids_and_lipid-like_molecules:Fatty_Acyls:Fatty_alcohols	540.527	0	1	2	20(0.000784314)	5(0.0877752)	0(0.397827)	9.91787e-11	1	MSV000080492	other
Cymbimicin_B	Amino_acids:_peptides:_and_analogues	1018.61	2	5	12	20(0.000784314)	7(0.0629058)	2(0.397827)	1.26117e-07	0.00285132	MSV000079050	actino
Imacidin-A	Organic_acids_and_derivatives:Peptidomimetics:Depsipeptides	1252.61	10	24	5	20(0.000784314)	9(0.0222317)	2(0.397827)	7.35586e-08	0.0217336	MSV000080071	actino
wewakazole	Amino_acids:_peptides:_and_analogues	1140.54	8	18	4	20(0.000784314)	10(0.0145414)	11(0.0121786)	5.29675e-08	2.55409e-07	MSV000080187	cyan
Phomafungin	Amino_acids:_peptides:_and_analogues	1099.64	6	17	7	20(0.000784314)	12(0.00359066)	3(0.397827)	1.32731e-07	0.00449543	MSV000081343	fungi
Aureobasidin-E	Organic_acids_and_derivatives:Peptidomimetics:Depsipeptides	1116.68	8	20	4	20(0.000784314)	7(0.0629058)	3(0.397827)	0.0019529	0.0175875	MSV000079243	fungi
none	Lipids_and_lipid-like_molecules:Fatty_Acyls:Fatty_alcohols	298.23	0	1	2	20(0.000784314)	11(0.0084686)	0(0.397827)	4.62743e-16	1	MSV000079034	other
Rhodotorucin-A	Organic_Polymers:Polypeptides:None	1528.77	10	27	6	20(0.000784314)	5(0.0877752)	2(0.397827)	1.50644e-06	0.0131341	MSV000080187	fungi
none	Amino_acids:_peptides:_and_analogues	820.495	6	13	5	20(0.000784314)	2(0.0877752)	0(0.397827)	0.000204121	1	MSV000078891	fungi
Compound_2	Lipids_and_lipid-like_molecules:Fatty_Acyls:Fatty_acyl_glycosides	822.478	1	6	9	20(0.000784314)	2(0.0877752)	0(0.397827)	1.32896e-05	1	MSV000080558	other
Paracelsin_C	Organic_Polymers:Polypeptides:None	1922.1	20	44	2	20(0.000784314)	11(0.0084686)	7(0.0382239)	1.63114e-11	5.2551e-08	MSV000079098	fungi
13-Oxo-9_11-octadecadienoic_acid_2_3-dih	Lipids_and_lipid-like_molecules:Fatty_Acyls:Lineolic_acids_and_derivatives	368.256	1	1	5	20(0.000784314)	2(0.0877752)	1(0.397827)	4.59886e-13	0.0059802	MSV000078787	fungi
Micropeptin-A	Organic_acids_and_derivatives:Peptidomimetics:Depsipeptides	986.569	6	16	5	20(0.000784314)	7(0.0629058)	2(0.397827)	3.85121e-05	0.0159518	MSV000080167	cyan
2'-O-Acyl-plectaniaxanthin	Lipids_and_lipid-like_molecules:Prenol_lipids:Tetraterpenoids	610.439	1	1	4	20(0.000784314)	5(0.0877752)	1(0.397827)	3.24962e-07	0.00671949	MSV000080922	other
Soyasaponin_I	Lipids_and_lipid-like_molecules:Prenol_lipids:Terpene_glycosides	942.519	0	1	21	20(0.000784314)	11(0.0084686)	0(0.397827)	3.22975e-20	1	MSV000080558	other
marinoid_B	Lipids_and_lipid-like_molecules:Prenol_lipids:Terpene_glycosides	536.189	1	1	14	20(0.000784314)	5(0.0877752)	2(0.397827)	2.75061e-08	3.2651e-05	MSV000080558	other
phoriospongin_A	Organic_acids_and_derivatives:Peptidomimetics:Depsipeptides	1135.57	10	22	4	20(0.000784314)	12(0.00359066)	4(0.154535)	4.11023e-09	0.00247099	MSV000080000	other
1-Linoleo-2-olein;_Z_Z_Z-2-Oleo-1-linole	Lipids_and_lipid-like_molecules:Fatty_Acyls:Lineolic_acids_and_derivatives	618.522	2	1	6	20(0.000784314)	4(0.0877752)	1(0.397827)	4.98984e-07	0.013144	MSV000079098	fungi
Ustilipide_A	Lipids_and_lipid-like_molecules:Saccharolipids:None	704.435	4	1	15	20(0.000784314)	2(0.0877752)	0(0.397827)	9.19031e-07	1	MSV000080186	fungi
Autoinducing_peptide_I;_AIP_I	Amino_acids:_peptides:_and_analogues	960.372	6	15	5	20(0.000784314)	7(0.0629058)	5(0.0705003)	1.41675e-06	1.38527e-05	MSV000079777	other
papuamide_B	Organic_acids_and_derivatives:Peptidomimetics:Depsipeptides	1401.74	11	24	11	20(0.000784314)	5(0.0877752)	0(0.397827)	9.46462e-06	1	MSV000080558	other
phakellistatin_13	Amino_acids:_peptides:_and_analogues	798.406	6	15	2	20(0.000784314)	10(0.0145414)	5(0.0705003)	1.02038e-06	9.01213e-05	MSV000080628	other
Beauvericin_D	Organic_acids_and_derivatives:Peptidomimetics:Depsipeptides	769.394	5	8	6	20(0.000784314)	20(0.00359712)	9(0.0309837)	1.5432e-26	3.90324e-10	MSV000080554	fungi
Rumycin_1	Organic_Polymers:Polypeptides:None	1701.79	14	32	8	20(0.000784314)	10(0.0145414)	1(0.397827)	6.61605e-09	0.343574	MSV000080141	actino
petroformynic_acid_B	Lipids_and_lipid-like_molecules:Fatty_Acyls:Fatty_acids_and_conjugates	696.512	0	1	4	20(0.000784314)	8(0.0401391)	0(0.397827)	2.04279e-08	1	MSV000081463	other
callipeltin_E	Amino_acids:_peptides:_and_analogues	808.444	5	18	6	20(0.000784314)	6(0.0877752)	3(0.397827)	2.18387e-05	0.000168408	MSV000079134	other
Cosmosporaside_E	Lipids_and_lipid-like_molecules:Saccharolipids:None	792.451	2	1	19	20(0.000784314)	5(0.0877752)	0(0.397827)	7.33604e-05	1	MSV000080655	other
Cepacidine_A1	Organic_acids_and_derivatives:Peptidomimetics:Hybrid_peptides	1215.59	7	19	14	20(0.000784314)	7(0.0629058)	2(0.397827)	9.53382e-05	0.0565394	MSV000078931	pseudomonas
malevamide_A	Amino_acids:_peptides:_and_analogues	1000.6	9	20	3	20(0.000784314)	8(0.0401391)	3(0.397827)	6.05133e-11	0.000358976	MSV000080000	cyan
Ferribactin_G173_(2a)	Amino_acids:_peptides:_and_analogues	1178.52	8	25	6	20(0.000784314)	8(0.0401391)	3(0.397827)	5.75234e-09	0.000112149	MSV000081432	pseudomonas
Lydicamycin;_CC-12	Organoheterocyclic_compounds:Pyrrolines:None	854.54	0	5	9	20(0.000784314)	5(0.0877752)	0(0.397827)	6.54685e-06	1	MSV000080554	actino
7-hydroxy-5-yne-9Z_12Z-dienoic_acid	Lipids_and_lipid-like_molecules:Fatty_Acyls:Fatty_acids_and_conjugates	292.204	0	1	3	20(0.000784314)	4(0.0877752)	0(0.397827)	4.43558e-05	1	MSV000081083	other
Gramicidin_S2	Amino_acids:_peptides:_and_analogues	1126.69	9	22	1	20(0.000784314)	12(0.00359066)	4(0.154535)	2.19444e-10	0.003358	MSV000080187	bacillus
Anabaenopeptin_I	Amino_acids:_peptides:_and_analogues	759.453	6	15	3	20(0.000784314)	12(0.00359066)	5(0.0705003)	5.43581e-08	2.10563e-06	MSV000080655	cyan
Trichorzin_PA_IV	Organic_Polymers:Polypeptides:None	1834.07	18	40	3	20(0.000784314)	9(0.0222317)	3(0.397827)	2.55713e-08	0.00355294	MSV000081379	fungi
penazetidine_A	Organoheterocyclic_compounds:Azetidines:None	369.361	0	2	3	20(0.000784314)	2(0.0877752)	0(0.397827)	1.97228e-24	1	MSV000079389	other
guineamide_D	Organic_acids_and_derivatives:Peptidomimetics:Depsipeptides	688.405	5	10	6	20(0.000784314)	11(0.0084686)	2(0.397827)	1.55103e-08	0.0235959	MSV000080558	cyan
Phenalamide_B;_Fenalamide_B	Lipids_and_lipid-like_molecules:Prenol_lipids:Diterpenoids	505.356	1	3	3	20(0.000784314)	8(0.0401391)	0(0.397827)	1.55661e-10	1	MSV000080518	other
barangamide_B	Phenylpropanoids_and_polyketides:Macrolactams:None	1077.72	10	25	2	20(0.000784314)	14(0.00142653)	1(0.397827)	1.74573e-08	0.488452	MSV000080976	other
Trichopolyn-V	Amino_acids:_peptides:_and_analogues	1221.83	10	24	4	20(0.000784314)	6(0.0877752)	4(0.154535)	9.08908e-05	0.000280609	MSV000081379	fungi
Astaxanthin_oleic_monoester	Lipids_and_lipid-like_molecules:Prenol_lipids:Tetraterpenoids	860.632	1	1	4	20(0.000784314)	4(0.0877752)	0(0.397827)	6.27252e-06	1	MSV000080444	other
malevamide_E	Organic_acids_and_derivatives:Peptidomimetics:Depsipeptides	1102.7	8	21	4	20(0.000784314)	14(0.00142653)	5(0.0705003)	1.15102e-08	0.000143059	MSV000078670	cyan
nobilamide_F	Organic_acids_and_derivatives:Peptidomimetics:Depsipeptides	501.259	4	9	2	20(0.000784314)	6(0.0877752)	0(0.397827)	6.74339e-07	1	MSV000080397	actino
Desmethyldestruxin-C	Organic_acids_and_derivatives:Peptidomimetics:Depsipeptides	595.358	5	11	3	20(0.000784314)	19(0.00325733)	11(0.0121786)	7.26442e-18	7.5683e-11	MSV000080518	fungi
sigmosceptrellin_D	Lipids_and_lipid-like_molecules:Prenol_lipids:Diterpenoids	428.314	0	1	4	20(0.000784314)	6(0.0877752)	0(0.397827)	6.60842e-09	1	MSV000080922	other
Tripropeptin_B	Organic_acids_and_derivatives:Peptidomimetics:Depsipeptides	1139.57	8	19	9	20(0.000784314)	13(0.00225479)	8(0.0346725)	2.62822e-09	2.20706e-07	MSV000080655	other
eta-Carotene;_Tetrahydro-beta-carotene;	Lipids_and_lipid-like_molecules:Prenol_lipids:Tetraterpenoids	540.47	0	1	1	20(0.000784314)	2(0.0877752)	0(0.397827)	1.23056e-14	1	MSV000079034	other
dragomabin	Amino_acids:_peptides:_and_analogues	661.384	4	13	3	20(0.000784314)	11(0.0084686)	6(0.0506766)	1.24909e-12	1.16322e-11	MSV000080117	cyan
unguisin_A	Organic_acids_and_derivatives:Peptidomimetics:Hybrid_peptides	758.412	6	15	1	20(0.000784314)	8(0.0401391)	2(0.397827)	1.92309e-05	0.0435648	MSV000080655	other
halymecin_E	Organic_acids_and_derivatives:Carboxylic_acids_and_derivatives:Tricarboxylic_acids_and_derivatives	592.382	2	1	11	20(0.000784314)	5(0.0877752)	0(0.397827)	6.80561e-06	1	MSV000079446	cyan
Glisoprenin_E	Lipids_and_lipid-like_molecules:Prenol_lipids:Polyprenols	770.627	0	1	10	20(0.000784314)	14(0.00142653)	0(0.397827)	3.10905e-19	1	MSV000080442	fungi
Bacitracin_D2	Organic_Polymers:Polypeptides:None	1393.72	10	27	3	20(0.000784314)	10(0.0145414)	8(0.0346725)	1.59668e-08	1.02758e-08	MSV000079098	bacillus
Pteratide_II	Organic_acids_and_derivatives:Peptidomimetics:Depsipeptides	1000.6	8	21	2	20(0.000784314)	11(0.0084686)	3(0.397827)	1.14616e-07	0.0173283	MSV000080397	fungi
Cerrenatriollactone	Lipids_and_lipid-like_molecules:Fatty_Acyls:Fatty_alcohols	288.157	0	1	5	20(0.000784314)	8(0.0401391)	0(0.397827)	8.18563e-11	1	MSV000078683	fungi
3-hydroxyeicos-4E-en-1-yne	Lipids_and_lipid-like_molecules:Fatty_Acyls:Fatty_alcohols	292.277	0	1	2	20(0.000784314)	8(0.0401391)	0(0.397827)	1.1555e-10	1	MSV000081379	other
stylissamide_F	Amino_acids:_peptides:_and_analogues	856.423	6	17	2	20(0.000784314)	8(0.0401391)	3(0.397827)	1.62094e-05	0.00143998	MSV000080905	other
AFRP;_a-Factor_related_peptide	Amino_acids:_peptides:_and_analogues	1054.56	7	15	4	20(0.000784314)	7(0.0629058)	2(0.397827)	1.43162e-07	0.00611046	MSV000079778	other
Diglycolipid_19;2-[(1-Oxohexadecyl)oxy	Lipids_and_lipid-like_molecules:Glycerolipids:Glycosylglycerols	818.521	2	1	11	20(0.000784314)	11(0.0084686)	2(0.397827)	1.01452e-12	0.000774987	MSV000080055	cyan
Bengamide_II	Amino_acids:_peptides:_and_analogues	372.226	1	4	6	20(0.000784314)	6(0.0877752)	0(0.397827)	7.89181e-08	1	MSV000079598	other
1_2-dihydro-1-caulerpenyne	Lipids_and_lipid-like_molecules:Fatty_Acyls:Fatty_acid_esters	566.361	3	1	7	20(0.000784314)	7(0.0629058)	0(0.397827)	1.07931e-09	1	MSV000079029	other
diacylgalactolipid	Lipids_and_lipid-like_molecules:Glycerolipids:Glycosylglycerols	752.544	2	1	12	20(0.000784314)	6(0.0877752)	1(0.397827)	3.42948e-05	0.0140006	MSV000080050	cyan
19'-hexanoyloxyfucoxanthin	Lipids_and_lipid-like_molecules:Prenol_lipids:Tetraterpenoids	772.491	2	1	8	20(0.000784314)	4(0.0877752)	0(0.397827)	3.96913e-05	1	MSV000081063	other
Auroglaucin	Lipids_and_lipid-like_molecules:Prenol_lipids:Quinone_and_hydroquinone_lipids	298.157	0	1	3	20(0.000784314)	5(0.0877752)	0(0.397827)	7.31642e-08	1	MSV000081171	fungi
Pepstatin_G	Organic_acids_and_derivatives:Peptidomimetics:Hybrid_peptides	727.51	5	11	4	20(0.000784314)	2(0.0877752)	2(0.397827)	0.00031108	0.00042431	MSV000081357	actino
Vioprolide-A	Organic_acids_and_derivatives:Peptidomimetics:Depsipeptides	862.426	7	15	4	20(0.000784314)	16(0.00201613)	9(0.0309837)	3.91355e-15	5.12043e-08	MSV000080558	other
Muricellaxanthin	Lipids_and_lipid-like_molecules:Prenol_lipids:Tetraterpenoids	672.403	1	1	6	20(0.000784314)	5(0.0877752)	0(0.397827)	5.2488e-07	1	MSV000080167	other
Virginiamycin_S5	Organic_acids_and_derivatives:Peptidomimetics:Depsipeptides	763.354	6	13	4	20(0.000784314)	8(0.0401391)	1(0.397827)	2.75778e-07	0.178767	MSV000081050	actino
apramide_A	Organic_acids_and_derivatives:Peptidomimetics:Hybrid_peptides	976.582	7	21	3	20(0.000784314)	8(0.0401391)	8(0.0346725)	2.87327e-10	1.5736e-15	MSV000078568	cyan
DTX-5a	Lipids_and_lipid-like_molecules:Fatty_Acyls:Fatty_acid_esters	1391.6	3	3	21	20(0.000784314)	3(0.0877752)	0(0.397827)	0.000158278	1	MSV000080929	other
Pneumocandin_B2	Amino_acids:_peptides:_and_analogues	1032.57	6	15	8	20(0.000784314)	4(0.0877752)	1(0.397827)	0.0123776	0.211034	MSV000080655	fungi
amphiasterin_B3	Organoheterocyclic_compounds:Lactones:Gamma_butyrolactones	438.371	0	1	4	20(0.000784314)	5(0.0877752)	0(0.397827)	5.42031e-05	1	MSV000079679	other
11'_12'-Dehydrononaprenoxanthin;_Dehydro	Lipids_and_lipid-like_molecules:Prenol_lipids:Tetraterpenoids	622.511	0	1	2	20(0.000784314)	3(0.0877752)	0(0.397827)	3.88929e-15	1	MSV000081080	other
Dienoic_mycolate_B;3-Eicosyl-3-hydroxy	Lipids_and_lipid-like_molecules:Fatty_Acyls:Fatty_alcohols	1137.17	1	1	4	20(0.000784314)	11(0.0084686)	0(0.397827)	6.28941e-16	1	MSV000080397	other
5_9-triacontadienoic_acid	Lipids_and_lipid-like_molecules:Fatty_Acyls:Fatty_acids_and_conjugates	448.428	0	1	2	20(0.000784314)	9(0.0222317)	0(0.397827)	3.14942e-14	1	MSV000080976	other
2-hydroxydocosanoic_acid	Lipids_and_lipid-like_molecules:Fatty_Acyls:Fatty_acids_and_conjugates	356.329	0	1	3	20(0.000784314)	1(0.0877752)	0(0.397827)	8.62484e-12	1	MSV000079389	other
melyne_C	Lipids_and_lipid-like_molecules:Fatty_Acyls:Fatty_alcohols	506.376	0	1	4	20(0.000784314)	2(0.0877752)	0(0.397827)	0.000103942	1	MSV000080167	other
Pantethine	Amino_acids:_peptides:_and_analogues	554.244	4	9	5	20(0.000784314)	6(0.0877752)	3(0.397827)	1.36364e-08	2.56315e-05	MSV000080518	other
nigricanoside_A	Lipids_and_lipid-like_molecules:Fatty_Acyls:Eicosanoids	872.513	0	1	18	20(0.000784314)	7(0.0629058)	0(0.397827)	1.74759e-06	1	MSV000080518	other
Deferrihydroxycoprogen	Amino_acids:_peptides:_and_analogues	784.385	3	12	6	20(0.000784314)	7(0.0629058)	1(0.397827)	2.13408e-07	0.0341022	MSV000078611	fungi
Antagonistic_factor_II	Antagonistic_factor_II:1185.72:FAILED_TO_PROCESS	1185.72	10	25	3	20(0.000784314)	10(0.0145414)	5(0.0705003)	6.06138e-06	0.000299207	MSV000080000	bacillus
2_3-Bis[(1-oxo-9_12_15-octadecatrienyl)o	Lipids_and_lipid-like_molecules:Glycerolipids:Glycosylglycerols	838.49	2	1	11	20(0.000784314)	7(0.0629058)	1(0.397827)	7.07309e-10	0.0152302	MSV000080922	other
Ferribactin_G173_(2c)	Amino_acids:_peptides:_and_analogues	1220.53	9	26	6	20(0.000784314)	8(0.0401391)	1(0.397827)	4.58573e-08	0.146562	MSV000079709	pseudomonas
Cypemycin	Organic_Polymers:Polypeptides:None	2095.13	20	47	2	20(0.000784314)	11(0.0084686)	2(0.397827)	6.18074e-13	0.0491946	MSV000080000	actino
Tridecaptin-Ca2	Organic_Polymers:Polypeptides:None	1565.85	13	31	7	20(0.000784314)	8(0.0401391)	2(0.397827)	1.25933e-07	0.0165132	MSV000079777	bacillus
Siphonein;_Xanthophyll_K1;(3R_3'R_6'R)	Lipids_and_lipid-like_molecules:Prenol_lipids:Tetraterpenoids	782.585	1	1	5	20(0.000784314)	2(0.0877752)	0(0.397827)	9.93079e-09	1	MSV000080558	other
Syringomycin_(C14_acyl)	Organic_acids_and_derivatives:Peptidomimetics:Depsipeptides	1252.62	9	23	7	20(0.000784314)	12(0.00359066)	10(0.0200422)	1.44436e-06	6.04697e-09	MSV000080655	pseudomonas
1-(2-Hydroxy-phenoxy)-trieicos-1-en-3-on	Benzenoids:Benzene_and_substituted_derivatives:Phenoxy_compounds	444.36	0	1	4	20(0.000784314)	12(0.00359066)	0(0.397827)	3.01592e-20	1	MSV000081080	cyan
Trichokonin-VIII;_Trichosporin_B-IVc;_Me	Organic_Polymers:Polypeptides:None	1950.13	20	44	2	20(0.000784314)	8(0.0401391)	6(0.0506766)	2.4103e-08	1.43984e-05	MSV000080000	fungi
Thermobiszeaxanthin-13-15	Lipids_and_lipid-like_molecules:Prenol_lipids:Tetraterpenoids	1312.93	2	1	17	20(0.000784314)	8(0.0401391)	1(0.397827)	2.57669e-07	0.0290662	MSV000079389	other
6-(16-Hydroxyheptadecanyl)-salicylic_aci	Lipids_and_lipid-like_molecules:Fatty_Acyls:Fatty_acyl_glycosides	732.393	1	1	16	20(0.000784314)	6(0.0877752)	0(0.397827)	9.44699e-05	1	MSV000079389	fungi
fulvellic_acid_ester	Lipids_and_lipid-like_molecules:Fatty_Acyls:Fatty_aldehydes	466.329	0	1	7	20(0.000784314)	2(0.0877752)	0(0.397827)	1.79767e-06	1	MSV000078960	other
Cyclosporin-R	Organic_acids_and_derivatives:Peptidomimetics:Peptoid-peptide_hybrids	1173.81	10	27	2	20(0.000784314)	15(0.00169205)	5(0.0705003)	1.49149e-09	0.00113815	MSV000080251	fungi
Harzianin_HC-13	Amino_acids:_peptides:_and_analogues	1443.91	14	30	3	20(0.000784314)	8(0.0401391)	2(0.397827)	7.05133e-07	0.0239161	MSV000080000	fungi
Ilamycin-C1	Amino_acids:_peptides:_and_analogues	1043.57	6	19	3	20(0.000784314)	10(0.0145414)	1(0.397827)	2.90367e-05	0.256699	MSV000079034	actino
Tripropeptin_Z	Organic_acids_and_derivatives:Peptidomimetics:Depsipeptides	1111.54	8	19	9	20(0.000784314)	9(0.0222317)	3(0.397827)	4.35453e-07	0.0145998	MSV000081063	other
Auracyanin_A	Organic_Polymers:Polypeptides:None	834.347	11	25	5	20(0.000784314)	7(0.0629058)	2(0.397827)	1.75238e-07	0.015329	MSV000080031	other
1_1'-Dimethoxy-3'_4'-didehydro-1_2_1'_2'	Lipids_and_lipid-like_molecules:Prenol_lipids:Tetraterpenoids	612.454	0	1	5	20(0.000784314)	3(0.0877752)	0(0.397827)	4.33898e-11	1	MSV000079443	other
Zervamicin_II-2;_Zervacin_II-2	Amino_acids:_peptides:_and_analogues	1810	16	36	5	20(0.000784314)	8(0.0401391)	1(0.397827)	6.44731e-09	0.207928	MSV000080000	fungi
isomotuporin_C	Amino_acids:_peptides:_and_analogues	753.395	4	11	5	20(0.000784314)	8(0.0401391)	2(0.397827)	1.93579e-07	0.00213397	MSV000081379	other
Fusarinine_B	Amino_acids:_peptides:_and_analogues	744.391	2	10	7	20(0.000784314)	8(0.0401391)	2(0.397827)	4.38396e-07	0.00266646	MSV000079778	fungi
[Ala1]Desoxyviroidin	Amino_acids:_peptides:_and_analogues	852.332	6	15	7	20(0.000784314)	12(0.00359066)	7(0.0382239)	7.67659e-12	4.41852e-08	MSV000080251	fungi
Argadin	Amino_acids:_peptides:_and_analogues	674.314	4	16	3	20(0.000784314)	8(0.0401391)	1(0.397827)	6.13244e-06	0.0505653	MSV000078801	fungi
Fellutamide_D	Amino_acids:_peptides:_and_analogues	599.389	3	9	3	20(0.000784314)	4(0.0877752)	0(0.397827)	6.87071e-06	1	MSV000081083	fungi
Edeine_F	Organic_acids_and_derivatives:Peptidomimetics:Hybrid_peptides	780.461	5	19	4	20(0.000784314)	4(0.0877752)	1(0.397827)	0.000997763	0.0671382	MSV000080251	bacillus
Cycloamanide_B	Amino_acids:_peptides:_and_analogues	835.427	6	14	2	20(0.000784314)	12(0.00359066)	3(0.397827)	8.77949e-10	0.00074818	MSV000080251	fungi
WS-7338-B;_BE-18257-B	Amino_acids:_peptides:_and_analogues	612.327	4	11	2	20(0.000784314)	18(0.0027933)	14(0.00492611)	8.20678e-24	0	MSV000078568	actino
Lactococcin-M	Amino_acids:_peptides:_and_analogues	1232.66	9	24	2	20(0.000784314)	10(0.0145414)	2(0.397827)	5.70961e-10	0.0121675	MSV000080251	other
Lycogaride_F	Lipids_and_lipid-like_molecules:Glycerolipids:Diradylglycerols	628.34	2	1	8	20(0.000784314)	5(0.0877752)	0(0.397827)	2.54921e-05	1	MSV000081080	actino
Trichobrachin_A_II	Organic_Polymers:Polypeptides:None	1146.74	11	24	2	20(0.000784314)	7(0.0629058)	3(0.397827)	0.000723917	0.00375854	MSV000081379	fungi
none	Lipids_and_lipid-like_molecules:Sphingolipids:Ceramides	681.627	1	3	5	20(0.000784314)	6(0.0877752)	1(0.397827)	2.78349e-07	0.00648102	MSV000080183	other
LP-237-F8	Organic_Polymers:Polypeptides:None	1324.81	11	26	2	20(0.000784314)	8(0.0401391)	4(0.154535)	9.29357e-09	0.000183634	MSV000079825	fungi
Reductoleptomycin-A	Lipids_and_lipid-like_molecules:Prenol_lipids:Terpene_lactones	512.35	0	1	4	20(0.000784314)	8(0.0401391)	0(0.397827)	1.40111e-08	1	MSV000081357	actino
Mycoplanecin_D	Organic_acids_and_derivatives:Peptidomimetics:Depsipeptides	1196.78	10	24	2	20(0.000784314)	9(0.0222317)	5(0.0705003)	7.35109e-08	0.000156697	MSV000079389	actino
norlyngbyastatin_2	Organic_acids_and_derivatives:Peptidomimetics:Depsipeptides	1044.67	7	16	7	20(0.000784314)	11(0.0084686)	1(0.397827)	5.08613e-07	0.342925	MSV000078669	cyan
perthamide_K	Phenylpropanoids_and_polyketides:Macrolactams:None	984.455	9	19	6	20(0.000784314)	10(0.0145414)	6(0.0506766)	3.32353e-07	1.57164e-05	MSV000080251	other
Pyoverdin-QH-Ld'AtAo'*-GLU	Amino_acids:_peptides:_and_analogues	1020.45	7	20	7	20(0.000784314)	6(0.0877752)	1(0.397827)	5.5302e-08	0.0278214	MSV000080141	pseudomonas
loloatin_B	Amino_acids:_peptides:_and_analogues	1295.63	9	23	3	20(0.000784314)	15(0.00169205)	5(0.0705003)	4.03769e-12	0.000321086	MSV000080000	bacillus
7_11-Cyclobotryococca-5_12_26-triene	Lipids_and_lipid-like_molecules:Prenol_lipids:Triterpenoids	414.423	0	1	1	20(0.000784314)	1(0.0877752)	0(0.397827)	4.51458e-15	1	MSV000080050	other
apratoxin_A	Organic_acids_and_derivatives:Peptidomimetics:Depsipeptides	839.487	4	10	5	20(0.000784314)	12(0.00359066)	3(0.397827)	1.84999e-12	0.000521099	MSV000079034	cyan
none	Lipids_and_lipid-like_molecules:Glycerolipids:Glycosylglycerols	672.336	1	1	17	20(0.000784314)	6(0.0877752)	1(0.397827)	2.08e-09	0.00498098	MSV000080655	other
Phaffiaol;_2_4-Dimethoxy-6-heptadecylphe	Benzenoids:Phenols:Methoxyphenols	392.329	0	1	6	20(0.000784314)	15(0.00169205)	0(0.397827)	5.4926e-27	1	MSV000080518	cyan
Antagonistic_factor_III	Organic_acids_and_derivatives:Peptidomimetics:Depsipeptides	1203.73	10	25	4	20(0.000784314)	10(0.0145414)	2(0.397827)	1.2349e-07	0.0470618	MSV000079778	bacillus
Iturin_C_I;_Iturin_C1	Organic_acids_and_derivatives:Peptidomimetics:Hybrid_peptides	1043.53	7	19	4	20(0.000784314)	11(0.0084686)	4(0.154535)	2.23389e-08	0.00123068	MSV000080187	bacillus
erythro-2_3-Dihdroxytetracosanoic_acid	Lipids_and_lipid-like_molecules:Fatty_Acyls:Fatty_acids_and_conjugates	400.355	0	1	4	20(0.000784314)	5(0.0877752)	0(0.397827)	3.23348e-06	1	MSV000080071	fungi
fellutamide_A	Amino_acids:_peptides:_and_analogues	571.358	3	9	3	20(0.000784314)	4(0.0877752)	0(0.397827)	1.47333e-05	1	MSV000080554	other
3_4_3'_4'_7'_8'-Hexahydrospirilloxanthin	Lipids_and_lipid-like_molecules:Prenol_lipids:Tetraterpenoids	602.506	0	1	5	20(0.000784314)	3(0.0877752)	0(0.397827)	5.38828e-05	1	MSV000080554	other
Neoviridogrisein_II;_Etamycin_B;_Deoxyet	Organic_acids_and_derivatives:Peptidomimetics:Depsipeptides	862.459	7	17	3	20(0.000784314)	10(0.0145414)	3(0.397827)	4.54793e-10	0.00684718	MSV000079777	actino
Zervamicin_II-5;_Zervacin_II-5	Amino_acids:_peptides:_and_analogues	1824.02	16	36	5	20(0.000784314)	8(0.0401391)	6(0.0506766)	2.14344e-07	1.62506e-05	MSV000080558	other
Neopeptin_C	Organic_acids_and_derivatives:Peptidomimetics:Depsipeptides	1161.56	7	20	6	20(0.000784314)	12(0.00359066)	3(0.397827)	4.58135e-09	0.00556049	MSV000080655	actino
Pseudomonic_acid-C	Lipids_and_lipid-like_molecules:Fatty_Acyls:Fatty_alcohols	484.304	1	1	8	20(0.000784314)	5(0.0877752)	1(0.397827)	1.88488e-06	0.00811124	MSV000080628	pseudomonas
Lactoferricin_B	Organic_Polymers:Polypeptides:None	2590.37	19	57	3	20(0.000784314)	20(0.00359712)	11(0.0121786)	1	1.57872e-05	MSV000080000	other
Brunsvicamide_C	Amino_acids:_peptides:_and_analogues	876.475	7	17	2	20(0.000784314)	5(0.0877752)	0(0.397827)	0.000797185	1	MSV000080177	cyan
none	Amino_acids:_peptides:_and_analogues	566.357	2	4	7	20(0.000784314)	9(0.0222317)	0(0.397827)	1.36163e-11	1	MSV000081120	other
Pev-kinin_1	Amino_acids:_peptides:_and_analogues	749.35	6	16	3	20(0.000784314)	4(0.0877752)	1(0.397827)	0.000264753	0.0575508	MSV000078567	other
3'_4'-Dihydromonoanhydrobacterioruberin	Lipids_and_lipid-like_molecules:Prenol_lipids:Tetraterpenoids	724.579	0	1	4	20(0.000784314)	2(0.0877752)	0(0.397827)	7.25039e-06	1	MSV000079098	other
Trichotoxin_A-50_T5C2-3	Organic_Polymers:Polypeptides:None	1672.99	18	39	1	20(0.000784314)	10(0.0145414)	3(0.397827)	5.25821e-10	0.00523988	MSV000081083	fungi
OH-Chlorobactene_glucoside_docecanoate	Lipids_and_lipid-like_molecules:Prenol_lipids:Triterpenoids	894.637	1	1	9	20(0.000784314)	7(0.0629058)	0(0.397827)	3.53741e-09	1	MSV000080102	other
Glisoprenin-B	Lipids_and_lipid-like_molecules:Prenol_lipids:Polyprenols	718.611	0	1	7	20(0.000784314)	5(0.0877752)	0(0.397827)	7.10058e-05	1	MSV000079098	fungi
Trichobrachin-IIA	Organic_Polymers:Polypeptides:None	1390.82	15	32	2	20(0.000784314)	10(0.0145414)	7(0.0382239)	4.33667e-09	6.86541e-07	MSV000081347	fungi
a-citraurinol	Lipids_and_lipid-like_molecules:Prenol_lipids:Triterpenoids	434.318	0	1	3	20(0.000784314)	3(0.0877752)	0(0.397827)	8.53205e-11	1	MSV000079029	other
karlotoxin_2	Organic_oxygen_compounds:Organooxygen_compounds:Carbohydrates_and_carbohydrate_conjugates	1344.79	0	1	25	20(0.000784314)	7(0.0629058)	0(0.397827)	1.11358e-06	1	MSV000080187	other
Hassallidin_B	Organic_acids_and_derivatives:Peptidomimetics:Depsipeptides	1527.74	9	21	19	20(0.000784314)	11(0.0084686)	2(0.397827)	1.28578e-08	0.0574662	MSV000080000	cyan
theonellapeptolide_IIe	Organic_acids_and_derivatives:Peptidomimetics:Depsipeptides	1403.94	13	31	4	20(0.000784314)	13(0.00225479)	5(0.0705003)	4.37996e-07	0.00192673	MSV000081347	cyan
6S_14R_16R_24S_32R_34R-Hexahydroxy-4_8_1	Lipids_and_lipid-like_molecules:Fatty_Acyls:Fatty_alcohols	728.471	0	1	7	20(0.000784314)	5(0.0877752)	0(0.397827)	0.000378325	1	MSV000080976	fungi
O-(1_2-Di-O-linoleylglycero-3-O-phosphor	Lipids_and_lipid-like_molecules:Glycerophospholipids:Glycerophosphoethanolamines	739.515	2	2	7	20(0.000784314)	7(0.0629058)	2(0.397827)	7.27277e-09	0.000149811	MSV000080299	fungi
Myxochromide_S2	Organic_acids_and_derivatives:Peptidomimetics:Depsipeptides	736.416	5	12	2	20(0.000784314)	10(0.0145414)	1(0.397827)	1.05495e-06	0.121469	MSV000079105	other
Tyrocidine-A;_Graminic_acid;_(Tyrothrici	Amino_acids:_peptides:_and_analogues	1269.65	9	23	2	20(0.000784314)	13(0.00225479)	5(0.0705003)	3.57578e-09	0.00138353	MSV000080558	bacillus
phakellistatin_4	Amino_acids:_peptides:_and_analogues	789.406	6	14	3	20(0.000784314)	13(0.00225479)	4(0.154535)	2.95017e-12	0.000514742	MSV000081048	other
Deacetyl_glykenin_A;_DG-A;_DM-A	Lipids_and_lipid-like_molecules:Saccharolipids:None	886.514	0	1	22	20(0.000784314)	10(0.0145414)	0(0.397827)	2.46979e-12	1	MSV000080186	fungi
fulvellic_acid_ester	Lipids_and_lipid-like_molecules:Fatty_Acyls:Fatty_aldehydes	462.298	0	1	7	20(0.000784314)	5(0.0877752)	0(0.397827)	5.71674e-06	1	MSV000080572	other
cyclodysidin_C	Organic_acids_and_derivatives:Peptidomimetics:Hybrid_peptides	1033.54	7	19	5	20(0.000784314)	15(0.00169205)	6(0.0506766)	4.14095e-15	0.000105855	MSV000079787	actino
lagunamide_A	Organic_acids_and_derivatives:Peptidomimetics:Depsipeptides	841.52	6	13	5	20(0.000784314)	14(0.00142653)	8(0.0346725)	1.09598e-11	2.59401e-08	MSV000079098	cyan
hantupeptin_A	Organic_acids_and_derivatives:Peptidomimetics:Depsipeptides	736.441	5	10	4	20(0.000784314)	19(0.00325733)	10(0.0200422)	1.38299e-20	5.78582e-12	MSV000080071	cyan
Bacillomycin_L4;_Landy_substance	Organic_acids_and_derivatives:Peptidomimetics:Hybrid_peptides	1049.53	7	17	7	20(0.000784314)	8(0.0401391)	1(0.397827)	3.93312e-05	0.315433	MSV000080895	bacillus
R(-)-Glycerol_monolinoleate;_1-O-Linoley	Lipids_and_lipid-like_molecules:Fatty_Acyls:Lineolic_acids_and_derivatives	354.277	1	1	5	20(0.000784314)	5(0.0877752)	1(0.397827)	2.50196e-08	0.00867416	MSV000081080	fungi
(-)duryne_C	Lipids_and_lipid-like_molecules:Fatty_Acyls:Fatty_alcohols	466.381	0	1	3	20(0.000784314)	2(0.0877752)	0(0.397827)	3.66618e-15	1	MSV000080492	other
Etamycin_VI-2	Organic_acids_and_derivatives:Peptidomimetics:Depsipeptides	864.438	7	16	4	20(0.000784314)	12(0.00359066)	3(0.397827)	2.96145e-10	0.00385219	MSV000079446	actino
Callyaerin_B	Amino_acids:_peptides:_and_analogues	1236.82	8	23	2	20(0.000784314)	9(0.0222317)	4(0.154535)	2.99055e-07	0.000270397	MSV000080960	fungi
none	Lipids_and_lipid-like_molecules:Glycerophospholipids:Glycerophosphocholines	767.583	1	5	7	20(0.000784314)	8(0.0401391)	1(0.397827)	3.34754e-08	0.0089505	MSV000080397	other
Kasumigamide	Organic_acids_and_derivatives:Peptidomimetics:Hybrid_peptides	786.37	4	13	5	20(0.000784314)	4(0.0877752)	0(0.397827)	5.45891e-05	1	MSV000080558	cyan
Hirsutatin_B	Organic_acids_and_derivatives:Peptidomimetics:Depsipeptides	706.379	5	9	8	20(0.000784314)	11(0.0084686)	7(0.0382239)	3.43913e-09	9.1548e-08	MSV000080554	fungi
Discodermin_A	Amino_acids:_peptides:_and_analogues	1704.83	14	37	3	20(0.000784314)	8(0.0401391)	2(0.397827)	7.44098e-06	0.0450588	MSV000079069	other
Tryptocidin_B	Amino_acids:_peptides:_and_analogues	1331.68	9	25	1	20(0.000784314)	12(0.00359066)	3(0.397827)	1.76212e-08	0.0266227	MSV000079389	bacillus
Astaxanthin_linolenic_monoester	Lipids_and_lipid-like_molecules:Prenol_lipids:Tetraterpenoids	856.601	1	1	4	20(0.000784314)	4(0.0877752)	0(0.397827)	0.000131289	1	MSV000081080	other
Succinopyoverdin_G173	Organic_acids_and_derivatives:Peptidomimetics:Hybrid_peptides	1158.47	8	24	6	20(0.000784314)	9(0.0222317)	3(0.397827)	1.27454e-08	0.000255273	MSV000079151	pseudomonas
Muracein_C	Amino_acids:_peptides:_and_analogues	823.345	6	14	11	20(0.000784314)	5(0.0877752)	1(0.397827)	0.000124695	0.0413546	MSV000079777	other
CB-182333a	Organic_acids_and_derivatives:Peptidomimetics:Peptoid-peptide_hybrids	1645.78	13	32	8	20(0.000784314)	7(0.0629058)	2(0.397827)	3.86207e-06	0.0178889	MSV000080554	actino
Myxochromide_S4	Organic_acids_and_derivatives:Peptidomimetics:Depsipeptides	708.385	5	11	2	20(0.000784314)	7(0.0629058)	4(0.154535)	1.70465e-05	1.47253e-05	MSV000080251	other
plakinic_acid_F	Dioxolanes:1:2-dioxolanes	378.277	0	1	3	20(0.000784314)	10(0.0145414)	0(0.397827)	1.07803e-10	1	MSV000081063	other
aquachelin_I	Amino_acids:_peptides:_and_analogues	1080.52	7	20	8	20(0.000784314)	6(0.0877752)	0(0.397827)	1.75142e-07	1	MSV000080141	other
Iturin_A2;_Iturin_AL-2;_1OW-2;_10W-1-10W	Organic_acids_and_derivatives:Peptidomimetics:Hybrid_peptides	1042.54	7	20	3	20(0.000784314)	11(0.0084686)	4(0.154535)	1.46292e-06	0.00195469	MSV000080629	bacillus
11-oxo-onnamide_A	Amino_acids:_peptides:_and_analogues	791.432	2	8	12	20(0.000784314)	6(0.0877752)	1(0.397827)	2.24711e-07	0.0122562	MSV000078603	other
Bacitracin_D3	Organic_Polymers:Polypeptides:None	1393.72	10	27	3	20(0.000784314)	9(0.0222317)	6(0.0506766)	9.12574e-06	1.76e-06	MSV000080000	bacillus
[Phe3_N-MeVal5]-Destruxin_B	Organic_acids_and_derivatives:Peptidomimetics:Depsipeptides	655.394	5	12	2	20(0.000784314)	18(0.0027933)	11(0.0121786)	1.20277e-18	1.2421e-11	MSV000078568	fungi
Stilbellin_I;_Samarosporin_I;_Emerimicin	Amino_acids:_peptides:_and_analogues	1558.88	15	32	4	20(0.000784314)	6(0.0877752)	1(0.397827)	0.000228901	0.176573	MSV000079181	fungi
Quinoxapeptin_C	Organic_acids_and_derivatives:Peptidomimetics:Depsipeptides	1312.51	9	24	12	20(0.000784314)	10(0.0145414)	2(0.397827)	5.56221e-07	0.0810647	MSV000079098	actino
Dienoic_mycolate_C;_2-Eicosyl-3-hydroxy-	Lipids_and_lipid-like_molecules:Fatty_Acyls:Fatty_alcohols	1039.06	1	1	4	20(0.000784314)	8(0.0401391)	1(0.397827)	3.66687e-15	0.00914351	MSV000081080	other
[D-Asp]Microcystin_RR;_[D-Asp3]Mycrocyst	Organic_acids_and_derivatives:Peptidomimetics:Hybrid_peptides	1023.55	6	21	5	20(0.000784314)	9(0.0222317)	4(0.154535)	8.51084e-07	0.00140284	MSV000080251	cyan
Cyanopeptolin_880	Organic_acids_and_derivatives:Peptidomimetics:Depsipeptides	880.458	5	13	7	20(0.000784314)	9(0.0222317)	1(0.397827)	5.92581e-06	0.135975	MSV000080922	cyan
Trichobrachin_A_I	Organic_Polymers:Polypeptides:None	1146.74	11	24	2	20(0.000784314)	10(0.0145414)	2(0.397827)	1.31547e-07	0.0192304	MSV000081357	fungi
petrosolic_acid	Lipids_and_lipid-like_molecules:Fatty_Acyls:Fatty_acids_and_conjugates	768.445	0	1	10	20(0.000784314)	5(0.0877752)	0(0.397827)	6.43707e-06	1	MSV000080187	other
didemnin_E	Organic_acids_and_derivatives:Peptidomimetics:Depsipeptides	1478.79	11	23	9	20(0.000784314)	7(0.0629058)	4(0.154535)	5.25031e-06	0.000125874	MSV000080000	other
Socein_A	Amino_acids:_peptides:_and_analogues	868.376	5	15	5	20(0.000784314)	15(0.00169205)	10(0.0200422)	4.28935e-22	7.33294e-14	MSV000078891	other
amphiasterin_A3	Organoheterocyclic_compounds:Lactones:Gamma_butyrolactones	730.72	0	1	3	20(0.000784314)	20(0.00359712)	0(0.397827)	9.97817e-40	1	MSV000080976	other
Micropeptin_SF995	Organic_acids_and_derivatives:Peptidomimetics:Depsipeptides	995.544	6	19	4	20(0.000784314)	8(0.0401391)	0(0.397827)	5.06648e-07	1	MSV000079446	cyan
Aureobasidin-U2	Organic_acids_and_derivatives:Peptidomimetics:Depsipeptides	1072.66	8	19	3	20(0.000784314)	15(0.00169205)	6(0.0506766)	6.67944e-12	1.38979e-05	MSV000080000	fungi
Anabaenopeptin_NZ841	Amino_acids:_peptides:_and_analogues	841.437	6	15	3	20(0.000784314)	13(0.00225479)	12(0.00680272)	1.34512e-14	1.56088e-19	MSV000078801	cyan
Tyr-Ala-Gly-Phe-Leu-Arg	Amino_acids:_peptides:_and_analogues	725.386	5	15	3	19(0.000662252)	3(0.0877752)	0(0.397827)	0.00521581	1	MSV000081050	other
Acyclo-microcystin-LR;_Nodularia-peptide	Organic_acids_and_derivatives:Peptidomimetics:Hybrid_peptides	1012.56	6	18	6	19(0.000662252)	6(0.0877752)	0(0.397827)	2.45699e-05	1	MSV000079181	cyan
19_22_25_28_31-tetratriacontapentaenoic	Lipids_and_lipid-like_molecules:Fatty_Acyls:Fatty_acids_and_conjugates	498.444	0	1	2	19(0.000662252)	7(0.0629058)	0(0.397827)	1.63725e-08	1	MSV000078568	other
BZR-cotoxin-IV	Organic_acids_and_derivatives:Peptidomimetics:Depsipeptides	875.516	7	15	2	19(0.000662252)	12(0.00359066)	4(0.154535)	1.19185e-10	2.37967e-05	MSV000078936	other
Azetomycin_I;_3A(3B)-(2-Acetidinecarboxy	Organic_acids_and_derivatives:Peptidomimetics:Depsipeptides	1240.61	10	24	4	19(0.000662252)	15(0.00169205)	9(0.0309837)	2.07562e-21	1.26164e-14	MSV000078604	actino
Trichotoxin_C	Organic_Polymers:Polypeptides:None	1717.05	18	39	2	19(0.000662252)	8(0.0401391)	8(0.0346725)	7.86569e-07	1.26271e-09	MSV000080186	fungi
tenacibactin_D	Lipids_and_lipid-like_molecules:Fatty_Acyls:Fatty_amides	602.4	2	12	1	19(0.000662252)	12(0.00359066)	1(0.397827)	6.94878e-14	0.018795	MSV000080558	other
T-987_B	Organic_acids_and_derivatives:Peptidomimetics:Depsipeptides	717.41	5	12	2	19(0.000662252)	12(0.00359066)	3(0.397827)	1.85049e-12	0.00220264	MSV000079697	fungi
SCH-60059	Lipids_and_lipid-like_molecules:Prenol_lipids:Polyterpenoids	916.685	0	1	15	19(0.000662252)	5(0.0877752)	0(0.397827)	5.01534e-08	1	MSV000080492	fungi
none	Lipids_and_lipid-like_molecules:Glycerolipids:Glycerol_ethers	462.356	0	1	10	19(0.000662252)	7(0.0629058)	0(0.397827)	1.18037e-05	1	MSV000080050	other
MEL-SY16;6-O-Acetyl-2_3-di-O-alkanoyl-	Lipids_and_lipid-like_molecules:Saccharolipids:None	536.283	3	1	14	19(0.000662252)	8(0.0401391)	2(0.397827)	3.56309e-08	0.000557803	MSV000080559	other
didemnin_C	Organic_acids_and_derivatives:Peptidomimetics:Depsipeptides	1014.59	7	14	8	19(0.000662252)	11(0.0084686)	7(0.0382239)	1.01817e-09	2.84597e-07	MSV000080655	other
Fumonisin_C3	Organic_acids_and_derivatives:Carboxylic_acids_and_derivatives:Hexacarboxylic_acids_and_derivatives	691.378	2	2	11	19(0.000662252)	2(0.0877752)	0(0.397827)	4.58057e-05	1	MSV000080554	fungi
patellin_5	Amino_acids:_peptides:_and_analogues	962.53	6	14	5	19(0.000662252)	9(0.0222317)	2(0.397827)	3.37132e-08	0.0400869	MSV000080922	other
wewakpeptin_A	Organic_acids_and_derivatives:Peptidomimetics:Depsipeptides	983.631	8	17	4	19(0.000662252)	14(0.00142653)	6(0.0506766)	3.71373e-08	0.000154227	MSV000081063	cyan
Ubiquinone-Q8	Lipids_and_lipid-like_molecules:Prenol_lipids:Quinone_and_hydroquinone_lipids	726.559	0	1	5	19(0.000662252)	11(0.0084686)	0(0.397827)	1.97316e-15	1	MSV000079389	other
1-dochosahexaenoyl-X-glygerol	Lipids_and_lipid-like_molecules:Glycerolipids:Monoradylglycerols	402.277	1	1	5	19(0.000662252)	5(0.0877752)	1(0.397827)	1.9783e-06	0.00800645	MSV000081080	other
none	Lipids_and_lipid-like_molecules:Prenol_lipids:Sesquiterpenoids	338.209	1	1	6	19(0.000662252)	5(0.0877752)	1(0.397827)	3.87057e-06	0.0388745	MSV000080922	other
E._coli_ferritin	Amino_acids:_peptides:_and_analogues	1151.6	9	23	4	19(0.000662252)	6(0.0877752)	4(0.154535)	3.00125e-05	2.49134e-05	MSV000080655	other
Microcystin_RR;_Cyanoginosin_RR	Organic_acids_and_derivatives:Peptidomimetics:Hybrid_peptides	1037.57	6	21	5	19(0.000662252)	10(0.0145414)	4(0.154535)	1.24818e-07	0.000520344	MSV000080655	cyan
lithonoside	Lipids_and_lipid-like_molecules:Glycerolipids:Glycosylglycerols	778.559	2	1	12	19(0.000662252)	5(0.0877752)	0(0.397827)	0.000212103	1	MSV000080071	other
Octadecanoic_acid(3Z_6E)-4-(acetyloxy)	Lipids_and_lipid-like_molecules:Fatty_Acyls:Fatty_acid_esters	600.439	3	1	7	19(0.000662252)	3(0.0877752)	0(0.397827)	0.0158003	1	MSV000081357	other
Destruxin_CHL;_Destruxin_chlorohydrin;_S	Organic_acids_and_derivatives:Peptidomimetics:Depsipeptides	629.319	5	12	3	19(0.000662252)	16(0.00201613)	12(0.00680272)	3.64884e-13	0	MSV000080518	fungi
Trichocellin-B-I	Organic_Polymers:Polypeptides:None	1923.08	20	43	3	19(0.000662252)	8(0.0401391)	5(0.0705003)	5.41574e-07	0.000105312	MSV000080922	fungi
1-(N_N_N-tri-Me_Et_amino_phosphoryl)-2_3	Lipids_and_lipid-like_molecules:Glycerophospholipids:Glycerophosphocholines	782.57	2	5	7	19(0.000662252)	4(0.0877752)	1(0.397827)	3.94119e-20	0.0246373	MSV000079778	fungi
B-3454	Amino_acids:_peptides:_and_analogues	618.334	6	15	4	19(0.000662252)	3(0.0877752)	1(0.397827)	0.00608713	0.0684144	MSV000081049	actino
mycapolyol_B	Benzenoids:Benzene_and_substituted_derivatives:None	1026.62	2	5	16	19(0.000662252)	8(0.0401391)	1(0.397827)	3.89002e-05	0.0186105	MSV000079069	other
Thermocryptoxanthin-15;_C1-15	Lipids_and_lipid-like_molecules:Prenol_lipids:Tetraterpenoids	938.7	1	1	9	19(0.000662252)	4(0.0877752)	0(0.397827)	0.000311879	1	MSV000080183	other
none	Lipids_and_lipid-like_molecules:Fatty_Acyls:Fatty_alcohols	322.214	0	1	6	19(0.000662252)	5(0.0877752)	0(0.397827)	2.31934e-07	1	MSV000080655	other
Stenothricin_component_II	Organic_acids_and_derivatives:Peptidomimetics:Depsipeptides	1103.55	9	21	4	19(0.000662252)	11(0.0084686)	2(0.397827)	3.78156e-08	0.0713298	MSV000080632	actino
Tridecaptin-Cbeta1	Organic_Polymers:Polypeptides:None	1593.88	13	31	7	19(0.000662252)	10(0.0145414)	8(0.0346725)	8.4472e-11	6.02662e-12	MSV000080905	bacillus
Iturin_A1;_10CI;_1OW-1;_10W-1-10W-8_(mix	Organic_acids_and_derivatives:Peptidomimetics:Hybrid_peptides	1028.53	7	20	3	19(0.000662252)	7(0.0629058)	2(0.397827)	9.11313e-06	0.0110298	MSV000080492	bacillus
8'-apo-Â§-caroten-8'-ol	Lipids_and_lipid-like_molecules:Prenol_lipids:Triterpenoids	418.324	0	1	2	19(0.000662252)	3(0.0877752)	0(0.397827)	2.18304e-07	1	MSV000079034	other
theonellapeptolide_IIIe	Organic_acids_and_derivatives:Peptidomimetics:Depsipeptides	1417.95	13	32	4	19(0.000662252)	12(0.00359066)	2(0.397827)	4.45486e-08	0.131317	MSV000081083	cyan
georgamide	Organic_acids_and_derivatives:Peptidomimetics:Depsipeptides	851.504	6	12	5	19(0.000662252)	9(0.0222317)	2(0.397827)	0.000120397	0.0116843	MSV000079098	cyan
Pyoverdin-Q-Ld'AtAo'-SUC	Amino_acids:_peptides:_and_analogues	989.409	7	19	7	19(0.000662252)	5(0.0877752)	0(0.397827)	2.55282e-05	1	MSV000079706	pseudomonas
none	Lipids_and_lipid-like_molecules:Fatty_Acyls:Fatty_acid_esters	714.601	1	1	11	19(0.000662252)	5(0.0877752)	1(0.397827)	2.05636e-08	0.0115374	MSV000078568	other
petroformyne-1	Lipids_and_lipid-like_molecules:Fatty_Acyls:Fatty_alcohols	668.517	0	1	4	19(0.000662252)	5(0.0877752)	0(0.397827)	1.5279e-07	1	MSV000080632	other
minalemine_D	Organic_acids_and_derivatives:Peptidomimetics:Peptoid-peptide_hybrids	676.442	3	15	1	19(0.000662252)	7(0.0629058)	1(0.397827)	6.56821e-09	0.0295985	MSV000080905	other
Fattiviracin_A1	Lipids_and_lipid-like_molecules:Fatty_Acyls:Fatty_acyl_glycosides	1571.03	1	1	32	19(0.000662252)	5(0.0877752)	0(0.397827)	0.000130769	1	MSV000081080	actino
Monoacylglyceryl-N_N_N-trimethylhomoseri	Amino_acids:_peptides:_and_analogues	497.372	1	5	7	19(0.000662252)	9(0.0222317)	2(0.397827)	3.52402e-11	0.000349573	MSV000079787	other
Pterulamide_III	Amino_acids:_peptides:_and_analogues	686.473	6	17	1	19(0.000662252)	6(0.0877752)	2(0.397827)	1.26189e-07	0.00199263	MSV000078787	fungi
Hofmannolin	Organic_acids_and_derivatives:Peptidomimetics:Depsipeptides	1057.5	6	15	8	19(0.000662252)	8(0.0401391)	2(0.397827)	1.39645e-05	0.0127868	MSV000080050	cyan
linckiacerebroside_A	Lipids_and_lipid-like_molecules:Fatty_Acyls:Fatty_acyl_glycosides	733.57	1	3	11	19(0.000662252)	3(0.0877752)	0(0.397827)	1.41241e-05	1	MSV000080558	other
Colicin-E3;_T2A	Amino_acids:_peptides:_and_analogues	1012.51	8	19	4	19(0.000662252)	9(0.0222317)	2(0.397827)	2.8566e-09	0.0144605	MSV000080251	other
wewakpeptin_C	Organic_acids_and_derivatives:Peptidomimetics:Depsipeptides	1003.6	8	17	4	19(0.000662252)	11(0.0084686)	4(0.154535)	1.23092e-06	0.00372694	MSV000080251	cyan
lignarenone_C	Benzenoids:Benzene_and_substituted_derivatives:Styrenes	226.136	0	1	1	19(0.000662252)	7(0.0629058)	0(0.397827)	2.7454e-10	1	MSV000078805	other
Micropeptin_DR1006	Organic_acids_and_derivatives:Peptidomimetics:Depsipeptides	1006.54	6	16	5	19(0.000662252)	8(0.0401391)	1(0.397827)	4.24144e-07	0.147179	MSV000080559	cyan
3-Methoxytetracosanoic_acid	Lipids_and_lipid-like_molecules:Fatty_Acyls:Fatty_acids_and_conjugates	398.376	0	1	4	19(0.000662252)	1(0.0877752)	0(0.397827)	1.75296e-12	1	MSV000080492	fungi
Neoviridogrisein_I	Organic_acids_and_derivatives:Peptidomimetics:Depsipeptides	876.475	7	17	3	19(0.000662252)	9(0.0222317)	0(0.397827)	7.34048e-07	1	MSV000080167	actino
confertamide_A	Lipids_and_lipid-like_molecules:Sphingolipids:Ceramides	551.491	1	3	4	19(0.000662252)	3(0.0877752)	0(0.397827)	8.9547e-05	1	MSV000080492	other
Azotomycin;_Diazamycin-B;_Duazomycin-B;	Amino_acids:_peptides:_and_analogues	453.161	2	6	3	19(0.000662252)	4(0.0877752)	1(0.397827)	5.22406e-07	0.0140459	MSV000080167	actino
3'R_6'R-Siphonein	Lipids_and_lipid-like_molecules:Prenol_lipids:Tetraterpenoids	782.585	1	1	5	19(0.000662252)	2(0.0877752)	0(0.397827)	8.32469e-06	1	MSV000079777	other
KL-39	Organic_acids_and_derivatives:Peptidomimetics:Hybrid_peptides	1046.48	7	16	7	19(0.000662252)	7(0.0629058)	6(0.0506766)	0.000180671	2.49155e-05	MSV000080922	bacillus
DKxanthene_560	Amino_acids:_peptides:_and_analogues	560.263	1	5	4	19(0.000662252)	7(0.0629058)	2(0.397827)	1.67575e-05	0.000165112	MSV000079098	other
none	Lipids_and_lipid-like_molecules:Fatty_Acyls:Fatty_acids_and_conjugates	398.376	0	1	3	19(0.000662252)	13(0.00225479)	0(0.397827)	1.87203e-23	1	MSV000080558	other
8_9_13-Triacetoxydocosanoic_acid	Organic_acids_and_derivatives:Carboxylic_acids_and_derivatives:Tetracarboxylic_acids_and_derivatives	514.351	3	1	8	19(0.000662252)	4(0.0877752)	0(0.397827)	2.36921e-05	1	MSV000080500	other
4_6-Dihydroxy-3-methoxy-2-(1'_2'-dioxopr	Benzenoids:Benzene_and_substituted_derivatives:Benzoic_acids_and_derivatives	254.043	0	1	6	19(0.000662252)	3(0.0877752)	0(0.397827)	1.29265e-05	1	MSV000081432	fungi
lyngbyabellin_H	Organic_acids_and_derivatives:Peptidomimetics:Depsipeptides	847.234	5	3	10	19(0.000662252)	7(0.0629058)	2(0.397827)	1.28901e-09	0.00304134	MSV000078568	cyan
CB-182333	Organic_acids_and_derivatives:Peptidomimetics:Depsipeptides	1627.77	13	31	7	19(0.000662252)	13(0.00225479)	5(0.0705003)	2.61769e-09	0.000639262	MSV000079778	actino
Tridecaptin_B_gamma	Organic_Polymers:Polypeptides:None	1459.8	13	31	6	19(0.000662252)	6(0.0877752)	5(0.0705003)	2.20157e-05	5.05356e-06	MSV000080922	bacillus
none	Organic_oxygen_compounds:Organooxygen_compounds:Ethers	776.601	0	1	23	19(0.000662252)	8(0.0401391)	0(0.397827)	1.6042e-09	1	MSV000081080	other
hymenamide_J	Amino_acids:_peptides:_and_analogues	1098.52	7	18	4	19(0.000662252)	9(0.0222317)	6(0.0506766)	1.86473e-06	4.91799e-05	MSV000079181	other
Anantin	Organic_Polymers:Polypeptides:None	1869.81	16	38	5	19(0.000662252)	9(0.0222317)	6(0.0506766)	1.51936e-06	2.16589e-05	MSV000080655	actino
AA-896-C5	Amino_acids:_peptides:_and_analogues	959.456	6	19	13	19(0.000662252)	3(0.0877752)	0(0.397827)	0.00149919	1	MSV000080000	actino
N-[(1S_2S_3R)-2_3-Dihydroxy-1-(hydroxyme	Lipids_and_lipid-like_molecules:Sphingolipids:Ceramides	655.611	1	3	5	19(0.000662252)	4(0.0877752)	1(0.397827)	1.85963e-05	0.00655621	MSV000081080	fungi
21978C2(D-Asn11)	Organic_acids_and_derivatives:Peptidomimetics:Depsipeptides	1674.75	13	31	6	19(0.000662252)	10(0.0145414)	4(0.154535)	1.69842e-06	0.0043067	MSV000079777	actino
hantupeptin_C	Organic_acids_and_derivatives:Peptidomimetics:Depsipeptides	740.472	5	10	4	19(0.000662252)	4(0.0877752)	1(0.397827)	1.98578e-08	0.0966377	MSV000079777	cyan
Fla-P4	Benzenoids:Phenol_esters:None	648.418	1	1	5	19(0.000662252)	1(0.0877752)	0(0.397827)	4.21022e-08	1	MSV000080632	other
WS-7338-A;_BE-18257-A	Amino_acids:_peptides:_and_analogues	598.311	4	11	2	19(0.000662252)	17(0.00234192)	11(0.0121786)	4.62622e-22	3.22524e-15	MSV000078604	actino
2-OH-Monocyclophytoene;_Monohydroxycyclo	Lipids_and_lipid-like_molecules:Prenol_lipids:Tetraterpenoids	560.496	0	1	2	19(0.000662252)	6(0.0877752)	0(0.397827)	2.17192e-07	1	MSV000078568	other
tasipeptin_A	Organic_acids_and_derivatives:Peptidomimetics:Depsipeptides	869.526	6	15	3	19(0.000662252)	10(0.0145414)	4(0.154535)	3.41737e-09	7.56755e-05	MSV000078803	cyan
Aggreceride_C	Lipids_and_lipid-like_molecules:Glycerolipids:Monoradylglycerols	344.293	1	1	5	19(0.000662252)	6(0.0877752)	1(0.397827)	9.4298e-08	0.00704551	MSV000079044	actino
Aureobasidin-U1	Organic_acids_and_derivatives:Peptidomimetics:Depsipeptides	1086.67	8	19	3	19(0.000662252)	9(0.0222317)	3(0.397827)	0.000365004	0.0181504	MSV000080377	fungi
didemnin_M	Organic_acids_and_derivatives:Peptidomimetics:Depsipeptides	1350.73	10	20	9	19(0.000662252)	11(0.0084686)	3(0.397827)	1.17918e-09	0.00280334	MSV000080251	other
flavicerebroside_A	Lipids_and_lipid-like_molecules:Sphingolipids:Glycosphingolipids	755.591	1	3	10	19(0.000662252)	3(0.0877752)	0(0.397827)	0.000964716	1	MSV000080572	fungi
axinellin_A	Amino_acids:_peptides:_and_analogues	816.417	6	15	2	19(0.000662252)	11(0.0084686)	6(0.0506766)	8.19959e-08	8.88364e-06	MSV000080632	other
mytiloxanthinone	Lipids_and_lipid-like_molecules:Prenol_lipids:Triterpenoids	596.387	0	1	3	19(0.000662252)	6(0.0877752)	0(0.397827)	1.7507e-07	1	MSV000080187	other
2-Hydroxy-1-octyl-nonadec-18-enyl-(Z)oc	Lipids_and_lipid-like_molecules:Fatty_Acyls:Fatty_alcohols	674.658	1	1	4	19(0.000662252)	4(0.0877752)	1(0.397827)	2.80827e-07	0.0106255	MSV000080178	other
phalluside_2	Lipids_and_lipid-like_molecules:Sphingolipids:Glycosphingolipids	753.575	1	3	10	19(0.000662252)	3(0.0877752)	0(0.397827)	5.99756e-05	1	MSV000078801	other
Rhodoquinone-9	Lipids_and_lipid-like_molecules:Prenol_lipids:Quinone_and_hydroquinone_lipids	779.622	0	2	3	19(0.000662252)	1(0.0877752)	0(0.397827)	7.66138e-22	1	MSV000081080	other
none	Lipids_and_lipid-like_molecules:Fatty_Acyls:Fatty_acids_and_conjugates	216.115	0	1	2	19(0.000662252)	5(0.0877752)	0(0.397827)	1.9672e-06	1	MSV000081152	other
none	Lipids_and_lipid-like_molecules:Sphingolipids:Ceramides	535.496	1	3	3	19(0.000662252)	2(0.0877752)	0(0.397827)	6.39719e-07	1	MSV000080632	other
Neoenactin_A	Amino_acids:_peptides:_and_analogues	372.262	0	4	2	19(0.000662252)	5(0.0877752)	0(0.397827)	7.10146e-06	1	MSV000081063	other
Trichorovin-VIIa	Organic_Polymers:Polypeptides:None	1160.75	11	24	2	19(0.000662252)	10(0.0145414)	8(0.0346725)	5.96648e-11	8.88144e-16	MSV000079098	fungi
Occidiofungin_B	Amino_acids:_peptides:_and_analogues	1214.55	7	20	13	19(0.000662252)	12(0.00359066)	6(0.0506766)	3.98237e-10	1.84362e-05	MSV000080655	other
Plusbacin_A3	Organic_acids_and_derivatives:Peptidomimetics:Depsipeptides	1157.58	8	19	10	19(0.000662252)	13(0.00225479)	7(0.0382239)	7.82404e-11	1.08864e-06	MSV000080000	pseudomonas
6'-Hydroxysiphonaxanthin_19-(trans-delta	Lipids_and_lipid-like_molecules:Prenol_lipids:Tetraterpenoids	768.533	1	1	6	19(0.000662252)	9(0.0222317)	0(0.397827)	1.78424e-14	1	MSV000079098	other
Enterocin_CRL-35	Organic_Polymers:Polypeptides:None	1126.58	9	24	4	19(0.000662252)	6(0.0877752)	1(0.397827)	2.7509e-05	0.124605	MSV000080000	other
Octapeptin_A3	Amino_acids:_peptides:_and_analogues	1009.7	8	22	2	19(0.000662252)	9(0.0222317)	4(0.154535)	2.51604e-07	5.46553e-05	MSV000080102	other
Dehydrorhodopin_glucoside_11-methyldodec	Lipids_and_lipid-like_molecules:Prenol_lipids:Tetraterpenoids	910.669	1	1	9	19(0.000662252)	7(0.0629058)	0(0.397827)	2.09434e-07	1	MSV000081080	other
Discodermin_D;_4-D-Valine-5-L-valinedisc	Amino_acids:_peptides:_and_analogues	1676.8	14	37	3	19(0.000662252)	12(0.00359066)	5(0.0705003)	4.17526e-10	4.61914e-05	MSV000080922	other
azamilide_E	Lipids_and_lipid-like_molecules:Fatty_Acyls:Fatty_acid_esters	602.491	1	1	6	19(0.000662252)	2(0.0877752)	0(0.397827)	1.2393e-06	1	MSV000080554	other
Enniatin-A;_Lateritiin-I;_Baccatin-A	Organic_acids_and_derivatives:Peptidomimetics:Depsipeptides	681.456	5	9	6	19(0.000662252)	14(0.00142653)	4(0.154535)	3.6377e-20	6.30741e-05	MSV000078936	fungi
none	Lipids_and_lipid-like_molecules:Sphingolipids:Ceramides	533.481	1	3	3	19(0.000662252)	4(0.0877752)	0(0.397827)	2.91702e-09	1	MSV000080518	other
callynormine_A	Amino_acids:_peptides:_and_analogues	1187.7	9	22	3	19(0.000662252)	9(0.0222317)	2(0.397827)	3.38643e-05	0.0467947	MSV000078891	other
none	Lipids_and_lipid-like_molecules:Fatty_Acyls:Fatty_acids_and_conjugates	412.392	0	1	3	19(0.000662252)	15(0.00169205)	0(0.397827)	2.78561e-28	1	MSV000080558	other
Compound_7	Lipids_and_lipid-like_molecules:Fatty_Acyls:Fatty_acids_and_conjugates	741.456	0	5	9	19(0.000662252)	4(0.0877752)	0(0.397827)	3.61714e-06	1	MSV000080141	other
Ferribactin_G173_(2c)	Amino_acids:_peptides:_and_analogues	1262.54	10	27	6	19(0.000662252)	8(0.0401391)	2(0.397827)	3.70211e-08	0.0153266	MSV000080000	pseudomonas
Serratamolide-B	Organic_acids_and_derivatives:Peptidomimetics:Depsipeptides	542.357	3	4	6	19(0.000662252)	17(0.00234192)	5(0.0705003)	9.61158e-22	5.31512e-07	MSV000080251	other
fulvyne_D	Lipids_and_lipid-like_molecules:Fatty_Acyls:Fatty_acids_and_conjugates	812.507	0	1	10	19(0.000662252)	11(0.0084686)	0(0.397827)	1.80246e-11	1	MSV000079706	other
Bifidocin-B	Organic_Polymers:Polypeptides:None	1059.48	9	23	4	19(0.000662252)	10(0.0145414)	2(0.397827)	1.13057e-10	0.0106463	MSV000080655	other
Proferrioxamine-A1	Lipids_and_lipid-like_molecules:Fatty_Acyls:Fatty_amides	546.338	2	12	1	19(0.000662252)	8(0.0401391)	3(0.397827)	1.23554e-08	7.9939e-06	MSV000079479	actino
Mupirocin_W	Lipids_and_lipid-like_molecules:Fatty_Acyls:Fatty_alcohols	502.314	1	1	9	19(0.000662252)	5(0.0877752)	1(0.397827)	1.78796e-06	0.00622305	MSV000081082	pseudomonas
Deferrihydroxyneocoprogen_I	Amino_acids:_peptides:_and_analogues	714.344	3	12	5	19(0.000662252)	7(0.0629058)	2(0.397827)	7.65805e-06	0.000942872	MSV000079091	fungi
Lactoferrin	Organic_acids_and_derivatives:Peptidomimetics:Hybrid_peptides	546.328	3	13	2	19(0.000662252)	2(0.0877752)	0(0.397827)	1.21768e-05	1	MSV000079615	other
YM-47142	Organic_acids_and_derivatives:Peptidomimetics:Depsipeptides	900.459	7	15	3	19(0.000662252)	11(0.0084686)	4(0.154535)	4.77211e-10	0.000119486	MSV000079778	flexibacter
Hypomurocin_A-2	Amino_acids:_peptides:_and_analogues	1174.77	11	24	2	19(0.000662252)	9(0.0222317)	7(0.0382239)	2.95302e-09	1.97475e-15	MSV000079098	fungi
callytriol_A	Lipids_and_lipid-like_molecules:Fatty_Acyls:Fatty_alcohols	348.173	0	1	4	19(0.000662252)	5(0.0877752)	0(0.397827)	1.94183e-07	1	MSV000080558	other
Beauvericin	Organic_acids_and_derivatives:Peptidomimetics:Depsipeptides	783.409	5	9	6	19(0.000662252)	18(0.0027933)	6(0.0506766)	7.74889e-22	2.42291e-06	MSV000080518	fungi
Brevistin;_342-14-I	Organic_acids_and_derivatives:Peptidomimetics:Depsipeptides	1317.64	11	26	4	19(0.000662252)	9(0.0222317)	3(0.397827)	6.99022e-05	0.0462426	MSV000080558	bacillus
Hypsiziprenol-A11	Lipids_and_lipid-like_molecules:Prenol_lipids:Polyterpenoids	910.784	0	1	10	19(0.000662252)	10(0.0145414)	0(0.397827)	1.48775e-14	1	MSV000080970	fungi
Micropeptin_T2	Organic_acids_and_derivatives:Peptidomimetics:Depsipeptides	1015.54	6	17	4	19(0.000662252)	6(0.0877752)	4(0.154535)	0.000152511	0.000167446	MSV000080000	cyan
Fla-P5	Benzenoids:Phenol_esters:None	620.387	1	1	5	19(0.000662252)	1(0.0877752)	0(0.397827)	8.33136e-12	1	MSV000078993	other
Enniatin-B4	Organic_acids_and_derivatives:Peptidomimetics:Depsipeptides	653.425	5	9	6	19(0.000662252)	19(0.00325733)	10(0.0200422)	1.17504e-21	1.19852e-09	MSV000080554	fungi
WB_3559A	Amino_acids:_peptides:_and_analogues	638.487	3	5	5	19(0.000662252)	8(0.0401391)	6(0.0506766)	5.80084e-09	1.54233e-11	MSV000080186	other
Cyanopeptolin_963_A	Organic_acids_and_derivatives:Peptidomimetics:Depsipeptides	963.495	6	15	5	19(0.000662252)	9(0.0222317)	2(0.397827)	6.90016e-07	0.00508932	MSV000080187	cyan
discodermin_A	Organic_acids_and_derivatives:Peptidomimetics:Depsipeptides	1704.83	14	36	3	19(0.000662252)	7(0.0629058)	2(0.397827)	7.29744e-10	0.0709477	MSV000079787	other
Rhodobacterioxanthin	Lipids_and_lipid-like_molecules:Prenol_lipids:Tetraterpenoids	610.439	0	1	5	19(0.000662252)	2(0.0877752)	0(0.397827)	3.86428e-09	1	MSV000079598	other
Diperamycin	Organic_acids_and_derivatives:Peptidomimetics:Depsipeptides	856.454	2	12	7	19(0.000662252)	6(0.0877752)	0(0.397827)	0.000150312	1	MSV000080251	actino
Tryptocidin_A	Amino_acids:_peptides:_and_analogues	1292.67	9	24	1	19(0.000662252)	11(0.0084686)	3(0.397827)	1.76217e-06	0.0332498	MSV000079181	bacillus
Plusbacin_B3	Organic_acids_and_derivatives:Peptidomimetics:Depsipeptides	1141.59	8	19	9	19(0.000662252)	9(0.0222317)	9(0.0309837)	4.65877e-06	5.92612e-07	MSV000080000	pseudomonas
FR_252921;_Pseudotrienic_acid_B_lactone	Phenylpropanoids_and_polyketides:Macrolactams:None	500.325	2	4	3	19(0.000662252)	11(0.0084686)	2(0.397827)	3.29102e-17	0.000547348	MSV000078604	pseudomonas
Lycogaride-C	Lipids_and_lipid-like_molecules:Glycerolipids:Triradylcglycerols	900.518	3	1	10	19(0.000662252)	6(0.0877752)	1(0.397827)	3.72909e-07	0.0369217	MSV000079243	actino
onchidin	Organic_acids_and_derivatives:Peptidomimetics:Depsipeptides	1126.71	9	14	8	19(0.000662252)	10(0.0145414)	7(0.0382239)	5.7656e-07	6.92553e-06	MSV000079098	other
Persicomycin_3	Lipids_and_lipid-like_molecules:Fatty_Acyls:Fatty_acid_esters	442.366	1	1	5	19(0.000662252)	7(0.0629058)	1(0.397827)	5.20131e-08	0.00565366	MSV000078568	pseudomonas
Chrysospermin_A;_(Chrysosospermin_A)	Organic_Polymers:Polypeptides:None	1897.05	19	42	3	19(0.000662252)	7(0.0629058)	4(0.154535)	4.6438e-06	0.000252478	MSV000081063	fungi
Actinomycin_HKI-0155;_Actinomycin_G	Organic_acids_and_derivatives:Peptidomimetics:Depsipeptides	1272.6	10	24	6	19(0.000662252)	11(0.0084686)	7(0.0382239)	1.08349e-09	2.8919e-10	MSV000081379	actino
amphiasterin_B5	Organoheterocyclic_compounds:Lactones:Gamma_butyrolactones	384.324	0	1	4	19(0.000662252)	1(0.0877752)	0(0.397827)	2.50606e-13	1	MSV000079443	other
Pyoverdin_G173	Amino_acids:_peptides:_and_analogues	1174.49	8	25	6	19(0.000662252)	7(0.0629058)	2(0.397827)	1.05292e-06	0.0133072	MSV000079243	pseudomonas
Hypsiziprenol-A14	Lipids_and_lipid-like_molecules:Prenol_lipids:Polyterpenoids	1169	0	1	13	19(0.000662252)	12(0.00359066)	0(0.397827)	6.40011e-12	1	MSV000079181	fungi
Actinoxanthine;_1131	Organic_Polymers:Polypeptides:None	932.46	9	20	5	19(0.000662252)	6(0.0877752)	3(0.397827)	0.000239294	7.66427e-05	MSV000079503	actino
Ceramide-A	Lipids_and_lipid-like_molecules:Sphingolipids:Ceramides	583.554	1	3	4	19(0.000662252)	5(0.0877752)	1(0.397827)	1.13466e-06	0.00632684	MSV000080186	other
Trichovirin_II_1b	Organic_Polymers:Polypeptides:None	1703.03	18	39	2	19(0.000662252)	8(0.0401391)	3(0.397827)	7.33729e-07	0.00292483	MSV000081080	fungi
Aureobasidin-B	Organic_acids_and_derivatives:Peptidomimetics:Depsipeptides	1086.67	8	20	3	19(0.000662252)	9(0.0222317)	1(0.397827)	0.000341202	0.399271	MSV000078738	fungi
ancepsenolide	Lipids_and_lipid-like_molecules:Fatty_Acyls:Fatty_alcohols	482.288	2	1	7	19(0.000662252)	4(0.0877752)	0(0.397827)	1.61148e-08	1	MSV000078568	other
Pteratide_IV	Organic_acids_and_derivatives:Peptidomimetics:Depsipeptides	974.584	8	21	2	19(0.000662252)	12(0.00359066)	4(0.154535)	8.72551e-12	0.000555683	MSV000079820	fungi
Anabaenopeptin_T	Amino_acids:_peptides:_and_analogues	865.495	6	15	4	19(0.000662252)	10(0.0145414)	5(0.0705003)	2.14871e-08	1.97513e-05	MSV000080187	cyan
dolastatin_13	Organic_acids_and_derivatives:Peptidomimetics:Depsipeptides	905.453	6	15	6	19(0.000662252)	9(0.0222317)	0(0.397827)	5.63344e-07	1	MSV000080655	cyan
Trichorovin-IIa	Organic_Polymers:Polypeptides:None	1146.74	11	24	2	19(0.000662252)	7(0.0629058)	1(0.397827)	1.42856e-05	0.114367	MSV000081063	fungi
phalluside_3	Lipids_and_lipid-like_molecules:Sphingolipids:Glycosphingolipids	739.56	1	3	10	19(0.000662252)	5(0.0877752)	0(0.397827)	3.64049e-06	1	MSV000079034	other
Coelichelin	Amino_acids:_peptides:_and_analogues	565.271	2	13	3	19(0.000662252)	2(0.0877752)	0(0.397827)	3.88155e-06	1	MSV000080167	other
1'_2'-Di-O-Acyl-plectaniaxanthin	Lipids_and_lipid-like_molecules:Prenol_lipids:Tetraterpenoids	652.449	2	1	5	19(0.000662252)	4(0.0877752)	0(0.397827)	7.03197e-05	1	MSV000080572	other
[D-Leu]microcystin-LR	Organic_acids_and_derivatives:Peptidomimetics:Hybrid_peptides	1036.6	6	18	5	19(0.000662252)	12(0.00359066)	4(0.154535)	1.83376e-09	0.000296463	MSV000081080	cyan
isoraspailyne_Ba	Lipids_and_lipid-like_molecules:Glycerolipids:Glycerol_vinyl_ethers	294.219	0	1	5	19(0.000662252)	3(0.0877752)	0(0.397827)	0.000256142	1	MSV000081379	other
22-methyl-5_9-octacosadienoic_acid	Lipids_and_lipid-like_molecules:Fatty_Acyls:Fatty_acids_and_conjugates	434.412	0	1	2	19(0.000662252)	6(0.0877752)	0(0.397827)	1.51834e-09	1	MSV000080976	other
Hexadecylhexadecanoate	Lipids_and_lipid-like_molecules:Fatty_Acyls:Fatty_acid_esters	480.491	1	1	3	19(0.000662252)	14(0.00142653)	0(0.397827)	7.55515e-29	1	MSV000080922	other
Aureobasidin-G	Organic_acids_and_derivatives:Peptidomimetics:Depsipeptides	1084.69	8	20	2	19(0.000662252)	8(0.0401391)	2(0.397827)	6.25585e-07	0.0306633	MSV000079778	fungi
L-733686	Amino_acids:_peptides:_and_analogues	1048.57	6	15	9	19(0.000662252)	5(0.0877752)	0(0.397827)	0.000408551	1	MSV000081083	fungi
AF_Toxin_I;_AF_Toxin_A1	Organic_acids_and_derivatives:Peptidomimetics:Depsipeptides	440.205	2	1	9	19(0.000662252)	6(0.0877752)	1(0.397827)	5.83991e-06	0.0114663	MSV000079778	fungi
phakellistatin_7	Amino_acids:_peptides:_and_analogues	1108.63	9	20	2	19(0.000662252)	14(0.00142653)	6(0.0506766)	5.85903e-13	0.000251746	MSV000081048	other
Harzianin_HC-9	Organic_Polymers:Polypeptides:None	1413.9	14	30	2	19(0.000662252)	7(0.0629058)	0(0.397827)	9.47822e-05	1	MSV000079134	fungi
Omphalotin_H	Amino_acids:_peptides:_and_analogues	1481.87	13	34	7	19(0.000662252)	16(0.00201613)	6(0.0506766)	2.67502e-11	0.000971994	MSV000079787	fungi
Phepropeptin_C	Amino_acids:_peptides:_and_analogues	696.457	5	12	1	19(0.000662252)	17(0.00234192)	5(0.0705003)	2.73486e-25	1.32136e-05	MSV000079679	actino
Neopeptin_B	Organic_acids_and_derivatives:Peptidomimetics:Depsipeptides	1189.59	7	20	6	19(0.000662252)	11(0.0084686)	4(0.154535)	5.51747e-08	0.00110193	MSV000080632	actino
1-(24-Hydroxytetracosanoyl)glycerol	Lipids_and_lipid-like_molecules:Fatty_Acyls:Fatty_alcohols	458.397	1	1	6	19(0.000662252)	5(0.0877752)	1(0.397827)	2.233e-06	0.00788515	MSV000080167	other
8_9_11_12-Tetrahydroxy-10-ethyl-10-penty	Lipids_and_lipid-like_molecules:Fatty_Acyls:Fatty_alcohol_esters	432.345	1	1	7	19(0.000662252)	4(0.0877752)	0(0.397827)	3.98936e-08	1	MSV000080518	other
P10-A-1	Benzenoids:Phenol_esters:None	596.387	1	1	5	19(0.000662252)	7(0.0629058)	0(0.397827)	7.72978e-11	1	MSV000081463	other
bengamide_A	Amino_acids:_peptides:_and_analogues	584.404	2	4	8	19(0.000662252)	3(0.0877752)	0(0.397827)	0.0122727	1	MSV000078894	other
petroformyne-2	Lipids_and_lipid-like_molecules:Fatty_Acyls:Fatty_alcohols	666.501	0	1	4	19(0.000662252)	4(0.0877752)	0(0.397827)	0.0181665	1	MSV000079134	other
Botryococcoid_ether_I	Lipids_and_lipid-like_molecules:Fatty_Acyls:Fatty_alcohols	780.772	0	1	4	19(0.000662252)	5(0.0877752)	0(0.397827)	1.44356e-07	1	MSV000079787	other
Foroxymithine	Amino_acids:_peptides:_and_analogues	575.255	3	14	2	19(0.000662252)	6(0.0877752)	3(0.397827)	4.62737e-08	2.55368e-06	MSV000079446	actino
Argimicin_A;_Sphingomonas_anti-cyanobact	Amino_acids:_peptides:_and_analogues	742.481	4	22	3	19(0.000662252)	3(0.0877752)	1(0.397827)	0.00243942	0.0474971	MSV000079069	other
veraguamide_I	Organic_acids_and_derivatives:Peptidomimetics:Depsipeptides	692.472	5	10	4	19(0.000662252)	17(0.00234192)	10(0.0200422)	5.71693e-18	7.18157e-12	MSV000081463	cyan
halymecin_D	Organic_acids_and_derivatives:Carboxylic_acids_and_derivatives:Tetracarboxylic_acids_and_derivatives	794.503	3	1	15	19(0.000662252)	7(0.0629058)	3(0.397827)	1.15443e-08	4.7275e-05	MSV000080655	cyan
Myxochromide_B3	Organic_acids_and_derivatives:Peptidomimetics:Depsipeptides	958.553	7	16	2	19(0.000662252)	8(0.0401391)	3(0.397827)	1.56869e-06	0.00367349	MSV000078568	other
Colistin_minor_component_4;_Polymyxin_Va	Organic_Polymers:Polypeptides:None	1154.75	10	27	3	19(0.000662252)	10(0.0145414)	3(0.397827)	7.77523e-08	0.00549324	MSV000080000	bacillus
Ustilipid_E1	Lipids_and_lipid-like_molecules:Saccharolipids:None	662.388	4	1	15	19(0.000662252)	1(0.0877752)	1(0.397827)	0.0036329	0.0301557	MSV000081063	fungi
Cryptogein	Organic_Polymers:Polypeptides:None	2327.17	22	49	11	19(0.000662252)	8(0.0401391)	2(0.397827)	3.68112e-08	0.0574768	MSV000080000	fungi
kempopeptin_A	Organic_acids_and_derivatives:Peptidomimetics:Depsipeptides	990.506	7	17	5	19(0.000662252)	11(0.0084686)	1(0.397827)	8.22829e-10	0.0976771	MSV000081463	cyan
Butyl_5-[(1R)-1-hydroxyethyl]-gamma-oxof	Organic_acids_and_derivatives:Keto_acids_and_derivatives:Gamma-keto_acids_and_derivatives	268.131	1	1	5	19(0.000662252)	8(0.0401391)	1(0.397827)	1.40685e-09	0.0650508	MSV000081463	fungi
Zervamicin_IC;_Zervacin_IC	Amino_acids:_peptides:_and_analogues	1839.02	16	35	6	19(0.000662252)	12(0.00359066)	11(0.0121786)	1.7393e-16	1.09719e-14	MSV000079098	other
Lariatin_B	Organic_Polymers:Polypeptides:None	2204.15	19	49	5	19(0.000662252)	9(0.0222317)	7(0.0382239)	1.36115e-07	2.18368e-05	MSV000080000	other
Scyptolin_B	Organic_acids_and_derivatives:Peptidomimetics:Depsipeptides	1121.54	9	19	7	19(0.000662252)	8(0.0401391)	2(0.397827)	1.14143e-08	0.00818852	MSV000079519	cyan
(2S_3R_4E_8E_9'Z_12'Z)-N-9'_12'-octadeca	Lipids_and_lipid-like_molecules:Sphingolipids:Ceramides	573.512	1	3	3	19(0.000662252)	4(0.0877752)	1(0.397827)	6.77532e-06	0.0054465	MSV000081379	fungi
2-O-(9-Octadecenoyl)-3-O-(5_8_11_14-eico	Lipids_and_lipid-like_molecules:Glycerolipids:Glycosylglycerols	804.575	2	1	12	19(0.000662252)	3(0.0877752)	0(0.397827)	1.9886e-11	1	MSV000080922	other
azamilide_J	Lipids_and_lipid-like_molecules:Fatty_Acyls:Fatty_acid_esters	658.481	2	1	8	19(0.000662252)	4(0.0877752)	0(0.397827)	0.0108795	1	MSV000081357	other
arenastatin_A	Organic_acids_and_derivatives:Peptidomimetics:Hybrid_peptides	606.294	3	4	7	19(0.000662252)	11(0.0084686)	4(0.154535)	7.48012e-15	8.912e-07	MSV000080141	other
antanapeptin_B	Organic_acids_and_derivatives:Peptidomimetics:Depsipeptides	738.457	5	10	4	19(0.000662252)	14(0.00142653)	4(0.154535)	3.76097e-12	1.6704e-05	MSV000081463	cyan
Sch_37137	Amino_acids:_peptides:_and_analogues	288.107	2	7	3	19(0.000662252)	7(0.0629058)	2(0.397827)	4.56817e-05	0.0308801	MSV000078801	actino
petroaspailyne_B1	Lipids_and_lipid-like_molecules:Glycerolipids:Glycerol_vinyl_ethers	254.188	0	1	5	19(0.000662252)	6(0.0877752)	0(0.397827)	3.70829e-07	1	MSV000078812	other
Hypsiziprenol-AA8	Lipids_and_lipid-like_molecules:Prenol_lipids:Sesterterpenoids	668.559	0	1	8	19(0.000662252)	5(0.0877752)	0(0.397827)	0.000199228	1	MSV000080050	fungi
Mycoplanecin-A;_Mycoplanecin	Organic_acids_and_derivatives:Peptidomimetics:Depsipeptides	1182.76	10	24	2	19(0.000662252)	10(0.0145414)	3(0.397827)	6.63679e-06	0.0182666	MSV000079720	actino
lingshuiol_A	Organic_oxygen_compounds:Organooxygen_compounds:Carbohydrates_and_carbohydrate_conjugates	1272.76	0	1	24	19(0.000662252)	10(0.0145414)	0(0.397827)	4.13852e-10	1	MSV000079098	other
Hypelcin_AI;_Stilboflavin_B7	Organic_Polymers:Polypeptides:None	1928.15	20	44	2	19(0.000662252)	8(0.0401391)	2(0.397827)	5.44842e-08	0.0762316	MSV000079485	fungi
discodermin_G	Organic_acids_and_derivatives:Peptidomimetics:Depsipeptides	1718.85	14	36	3	19(0.000662252)	9(0.0222317)	3(0.397827)	2.16536e-07	0.00625632	MSV000079778	other
Nannochelin-C	Amino_acids:_peptides:_and_analogues	740.29	2	9	5	19(0.000662252)	4(0.0877752)	0(0.397827)	6.8308e-05	1	MSV000078891	other
A_30912A;_Echinocandin_B;_A_22082;_SF-78	Amino_acids:_peptides:_and_analogues	1059.57	6	14	10	19(0.000662252)	8(0.0401391)	0(0.397827)	1.89596e-07	1	MSV000080397	fungi
Deferribactin_13525	Amino_acids:_peptides:_and_analogues	1178.56	7	25	6	19(0.000662252)	7(0.0629058)	1(0.397827)	3.72227e-06	0.100485	MSV000080071	pseudomonas
Conoideocrellide_B	Amino_acids:_peptides:_and_analogues	775.343	5	11	7	19(0.000662252)	5(0.0877752)	0(0.397827)	0.00051997	1	MSV000080905	fungi
triangulyne_E	Lipids_and_lipid-like_molecules:Fatty_Acyls:Fatty_alcohols	474.313	0	1	4	19(0.000662252)	5(0.0877752)	0(0.397827)	6.89201e-08	1	MSV000080905	other
(2S)-1-O-Palmitoyl-2-O-myristyl-3-O-b-D-	Lipids_and_lipid-like_molecules:Glycerolipids:Glycosylglycerols	702.528	2	1	12	19(0.000662252)	5(0.0877752)	0(0.397827)	5.48093e-05	1	MSV000081152	other
Roseoferin_B3	Amino_acids:_peptides:_and_analogues	1134.8	9	21	3	19(0.000662252)	8(0.0401391)	3(0.397827)	7.80098e-07	0.000790911	MSV000081347	fungi
Nodularia-peptide_5;L-Phe-D-MeAsp-beta	Organic_acids_and_derivatives:Peptidomimetics:Hybrid_peptides	1046.54	6	19	6	19(0.000662252)	7(0.0629058)	2(0.397827)	2.8652e-06	0.00873737	MSV000080655	cyan
apratoxin_F	Organic_acids_and_derivatives:Peptidomimetics:Depsipeptides	827.487	4	11	5	19(0.000662252)	14(0.00142653)	3(0.397827)	1.54328e-13	0.000396387	MSV000078568	cyan
Didemnin_G	Organic_acids_and_derivatives:Peptidomimetics:Depsipeptides	1139.64	9	16	9	19(0.000662252)	10(0.0145414)	4(0.154535)	2.05246e-09	0.000233737	MSV000079813	other
Phomamide	Amino_acids:_peptides:_and_analogues	318.158	1	4	4	19(0.000662252)	8(0.0401391)	0(0.397827)	7.0887e-11	1	MSV000081432	fungi
pullularin_F	Amino_acids:_peptides:_and_analogues	708.373	4	10	6	19(0.000662252)	3(0.0877752)	1(0.397827)	1.42725e-07	0.0376639	MSV000079777	other
TMC-86B	Amino_acids:_peptides:_and_analogues	414.237	2	5	5	19(0.000662252)	4(0.0877752)	0(0.397827)	1.80969e-07	1	MSV000080518	actino
Mycoplanecin_C	Organic_acids_and_derivatives:Peptidomimetics:Depsipeptides	1196.78	10	24	2	19(0.000662252)	11(0.0084686)	5(0.0705003)	1.43021e-06	0.000169263	MSV000078801	actino
CB-181222	Organic_acids_and_derivatives:Peptidomimetics:Depsipeptides	1626.78	13	30	7	19(0.000662252)	12(0.00359066)	7(0.0382239)	4.28247e-11	4.10013e-05	MSV000080000	actino
trungapeptin_A	Organic_acids_and_derivatives:Peptidomimetics:Depsipeptides	722.425	5	9	4	19(0.000662252)	12(0.00359066)	4(0.154535)	3.79296e-11	0.00021136	MSV000080554	cyan
Aureobasidin-P	Organic_acids_and_derivatives:Peptidomimetics:Depsipeptides	1070.68	8	19	2	19(0.000662252)	12(0.00359066)	3(0.397827)	6.73201e-09	0.0165435	MSV000081080	fungi
N-acetyl-rodriguesine_A	Amino_acids:_peptides:_and_analogues	500.336	3	9	1	19(0.000662252)	6(0.0877752)	0(0.397827)	9.21484e-05	1	MSV000080562	other
Trichotoxin_B	Organic_Polymers:Polypeptides:None	1717.05	18	39	2	19(0.000662252)	5(0.0877752)	0(0.397827)	0.00021176	1	MSV000081063	fungi
(2S_2'R_3R_4E_8E)-N-2'-hydroxyhexadecano	Lipids_and_lipid-like_molecules:Sphingolipids:Ceramides	565.507	1	3	4	19(0.000662252)	3(0.0877752)	0(0.397827)	1.05809e-05	1	MSV000080186	fungi
Gymnoprenol_A11	Lipids_and_lipid-like_molecules:Prenol_lipids:Polyprenols	926.779	0	1	11	19(0.000662252)	12(0.00359066)	0(0.397827)	9.44512e-16	1	MSV000081080	fungi
LI-F07b	Organic_acids_and_derivatives:Peptidomimetics:Depsipeptides	972.601	6	16	4	19(0.000662252)	7(0.0629058)	0(0.397827)	8.2098e-05	1	MSV000080000	bacillus
Glisoprenin-A	Lipids_and_lipid-like_molecules:Prenol_lipids:Polyprenols	702.616	0	1	6	19(0.000662252)	5(0.0877752)	0(0.397827)	9.21521e-05	1	MSV000078937	fungi
Arthrobactin;_Terregens_factor	Lipids_and_lipid-like_molecules:Fatty_Acyls:Fatty_acids_and_conjugates	476.248	2	9	3	19(0.000662252)	6(0.0877752)	2(0.397827)	2.96026e-07	0.00134396	MSV000080444	other
heterofibrin_B2	Lipids_and_lipid-like_molecules:Fatty_Acyls:Fatty_acid_esters	360.23	1	1	4	19(0.000662252)	8(0.0401391)	2(0.397827)	5.99142e-11	0.00196866	MSV000080071	other
aciculitin_C	Amino_acids:_peptides:_and_analogues	1378.64	8	23	11	19(0.000662252)	9(0.0222317)	5(0.0705003)	7.02569e-08	1.32407e-05	MSV000080187	other
Phytylplastoquinone	Lipids_and_lipid-like_molecules:Prenol_lipids:Diterpenoids	414.35	0	1	1	19(0.000662252)	13(0.00225479)	0(0.397827)	3.29768e-21	1	MSV000080518	other
aikupikanyne_F	Lipids_and_lipid-like_molecules:Fatty_Acyls:Fatty_acids_and_conjugates	362.188	0	1	3	19(0.000662252)	10(0.0145414)	0(0.397827)	5.55567e-15	1	MSV000080905	other
bengamide_H	Amino_acids:_peptides:_and_analogues	584.404	2	5	8	19(0.000662252)	4(0.0877752)	1(0.397827)	2.53594e-09	0.0115836	MSV000079029	other
Tangeraxanthin;_3-Hydroxy-4_5'-retro-5'-	Lipids_and_lipid-like_molecules:Prenol_lipids:Triterpenoids	484.334	0	1	2	19(0.000662252)	4(0.0877752)	0(0.397827)	9.85272e-10	1	MSV000079034	other
efrapeptin_J	Organic_acids_and_derivatives:Peptidomimetics:Hybrid_peptides	1620.06	16	36	1	19(0.000662252)	14(0.00142653)	14(0.00492611)	8.45185e-20	2.09245e-25	MSV000079098	fungi
Chrysospermin_D	Organic_Polymers:Polypeptides:None	1925.08	19	42	3	19(0.000662252)	8(0.0401391)	4(0.154535)	1.38683e-08	0.00015322	MSV000078937	fungi
ring-opened_deriv._VI	Lipids_and_lipid-like_molecules:Fatty_Acyls:Fatty_alcohols	314.173	1	1	6	19(0.000662252)	10(0.0145414)	4(0.154535)	1.45278e-11	0.000139549	MSV000080141	fungi
ornithine_lipid	Amino_acids:_peptides:_and_analogues	624.544	2	4	4	19(0.000662252)	6(0.0877752)	2(0.397827)	2.6208e-08	3.11693e-05	MSV000078891	other
Planktopeptin_BL843	Organic_acids_and_derivatives:Peptidomimetics:Depsipeptides	843.438	5	14	6	19(0.000662252)	11(0.0084686)	4(0.154535)	8.36858e-07	6.64059e-05	MSV000080655	cyan
Bogorol_C	Organic_Polymers:Polypeptides:None	1601.04	13	30	4	19(0.000662252)	7(0.0629058)	3(0.397827)	1.87224e-05	0.00268976	MSV000079151	bacillus
hanishenol_A	Lipids_and_lipid-like_molecules:Glycerolipids:Glycerol_vinyl_ethers	424.392	0	1	5	19(0.000662252)	10(0.0145414)	0(0.397827)	6.60605e-16	1	MSV000078931	other
Ampullosporin-C	Organic_Polymers:Polypeptides:None	1607.94	15	35	2	19(0.000662252)	7(0.0629058)	1(0.397827)	4.79906e-06	0.210511	MSV000081080	fungi
mactraxanthin	Lipids_and_lipid-like_molecules:Prenol_lipids:Tetraterpenoids	636.439	0	1	7	19(0.000662252)	6(0.0877752)	0(0.397827)	1.24287e-10	1	MSV000080444	other
Methyl_apo-6'-lycopenate;_Methyl-6'-apo-	Lipids_and_lipid-like_molecules:Prenol_lipids:Triterpenoids	472.334	1	1	3	19(0.000662252)	3(0.0877752)	0(0.397827)	4.01773e-06	1	MSV000080518	other
Gramicidin_C;_11-L-Tyrosinegramicidin_A;	Amino_acids:_peptides:_and_analogues	1858.05	16	36	3	19(0.000662252)	6(0.0877752)	1(0.397827)	3.42787e-08	0.248769	MSV000080000	bacillus
micromonal	Lipids_and_lipid-like_molecules:Prenol_lipids:Tetraterpenoids	584.423	0	1	3	19(0.000662252)	4(0.0877752)	0(0.397827)	5.58323e-08	1	MSV000079243	other
Herbicolin_B	Organic_acids_and_derivatives:Peptidomimetics:Depsipeptides	1137.68	9	23	5	19(0.000662252)	12(0.00359066)	6(0.0506766)	1.59269e-09	7.42605e-06	MSV000080167	other
Octadecyl_ferulate	Phenylpropanoids_and_polyketides:Cinnamic_acids_and_derivatives:Hydroxycinnamic_acids_and_derivatives	446.34	1	1	6	19(0.000662252)	15(0.00169205)	0(0.397827)	3.55241e-27	1	MSV000081463	fungi
Amphibactin_B	Amino_acids:_peptides:_and_analogues	847.49	4	15	4	19(0.000662252)	10(0.0145414)	7(0.0382239)	3.19987e-13	9.73972e-13	MSV000078801	other
Aselacin-A	Organic_acids_and_derivatives:Peptidomimetics:Depsipeptides	908.501	6	14	4	19(0.000662252)	6(0.0877752)	2(0.397827)	0.0010658	0.00783897	MSV000080905	fungi
Mediomycin_B	Lipids_and_lipid-like_molecules:Fatty_Acyls:Fatty_acids_and_conjugates	1079.69	0	2	13	19(0.000662252)	7(0.0629058)	0(0.397827)	4.75948e-06	1	MSV000080000	actino
lysoplasmanylinositol	Lipids_and_lipid-like_molecules:Glycerophospholipids:Glycerophosphoinositols	572.333	0	1	11	19(0.000662252)	7(0.0629058)	0(0.397827)	1.12e-12	1	MSV000080655	other
Glycinocin_D	Amino_acids:_peptides:_and_analogues	1218.61	11	24	5	18(0.00167131)	15(0.00169205)	12(0.00680272)	1.00275e-12	1.65108e-08	MSV000081284	actino
none	Lipids_and_lipid-like_molecules:Glycerolipids:Monoradylglycerols	356.293	1	1	5	18(0.00167131)	5(0.0877752)	0(0.397827)	5.95362e-13	1	MSV000080960	other
Tolaasin_B	Organic_acids_and_derivatives:Peptidomimetics:Depsipeptides	1972.2	18	39	6	18(0.00167131)	9(0.0222317)	4(0.154535)	6.19117e-07	6.66784e-05	MSV000079098	pseudomonas
A_21978_C4	Organic_acids_and_derivatives:Peptidomimetics:Depsipeptides	1648.73	13	29	8	18(0.00167131)	15(0.00169205)	6(0.0506766)	2.28663e-11	0.000280675	MSV000079181	actino
homophymine_E	Organic_acids_and_derivatives:Peptidomimetics:Depsipeptides	1639.96	11	27	10	18(0.00167131)	11(0.0084686)	7(0.0382239)	2.80685e-07	1.04818e-06	MSV000080187	other
Hypomurocin_B-3a	Organic_Polymers:Polypeptides:None	1703.03	18	39	2	18(0.00167131)	7(0.0629058)	3(0.397827)	8.72164e-07	0.00867196	MSV000079598	fungi
CNC310.618	Organic_acids_and_derivatives:Peptidomimetics:Depsipeptides	618.326	5	10	5	18(0.00167131)	12(0.00359066)	1(0.397827)	1.18423e-07	0.195908	MSV000080905	other
Trichorzin_PA_V	Organic_Polymers:Polypeptides:None	1834.07	18	40	3	18(0.00167131)	6(0.0877752)	4(0.154535)	8.9217e-06	0.0013868	MSV000080000	fungi
prorocentrol	Lipids_and_lipid-like_molecules:Fatty_Acyls:Fatty_acyl_glycosides	1474.72	0	1	34	18(0.00167131)	12(0.00359066)	0(0.397827)	9.26753e-16	1	MSV000080655	other
Bourgeanic_acid	Lipids_and_lipid-like_molecules:Fatty_Acyls:Fatty_acid_esters	386.303	1	1	5	18(0.00167131)	2(0.0877752)	0(0.397827)	7.03729e-05	1	MSV000081080	other
caulerpicin_C24_methyl_ester	Lipids_and_lipid-like_molecules:Sphingolipids:Ceramides	649.637	1	3	3	18(0.00167131)	2(0.0877752)	0(0.397827)	7.82672e-08	1	MSV000079598	other
Tobiraxanthin_A2	Lipids_and_lipid-like_molecules:Prenol_lipids:Triterpenoids	1038.79	2	1	5	18(0.00167131)	6(0.0877752)	0(0.397827)	6.09544e-10	1	MSV000081082	other
actiniarin_B	Organic_acids_and_derivatives:Hydroxy_acids_and_derivatives:Medium-chain_hydroxy_acids_and_derivatives	380.184	0	1	4	18(0.00167131)	4(0.0877752)	0(0.397827)	1.66703e-06	1	MSV000080558	other
Bamylocin_A	Organic_acids_and_derivatives:Peptidomimetics:Depsipeptides	1021.65	7	14	3	18(0.00167131)	11(0.0084686)	7(0.0382239)	1.45158e-09	3.93447e-07	MSV000078604	bacillus
Cryptocapsone;_beta_x-Carotene-3'_6'-dio	Lipids_and_lipid-like_molecules:Prenol_lipids:Tetraterpenoids	566.412	0	1	1	18(0.00167131)	5(0.0877752)	0(0.397827)	9.6722e-08	1	MSV000080558	other
Scytonemide_B	Organic_acids_and_derivatives:Peptidomimetics:Depsipeptides	811.375	6	13	5	18(0.00167131)	12(0.00359066)	5(0.0705003)	2.1317e-09	2.159e-05	MSV000080655	cyan
Nostocyclopeptide_A2	Amino_acids:_peptides:_and_analogues	790.401	5	14	3	18(0.00167131)	8(0.0401391)	5(0.0705003)	0.000136993	9.00167e-07	MSV000080050	cyan
phakellistatin_3	Amino_acids:_peptides:_and_analogues	814.401	6	15	3	18(0.00167131)	11(0.0084686)	3(0.397827)	2.19268e-09	0.00499755	MSV000080655	other
adociacetylene_C	Lipids_and_lipid-like_molecules:Fatty_Acyls:Fatty_alcohol_esters	506.303	1	1	6	18(0.00167131)	6(0.0877752)	1(0.397827)	2.24586e-07	0.00746312	MSV000079520	other
ceratodictyol_A	Lipids_and_lipid-like_molecules:Glycerolipids:Monoradylglycerols	328.261	0	1	5	18(0.00167131)	8(0.0401391)	0(0.397827)	1.7846e-10	1	MSV000079787	other
A-51568_B	Amino_acids:_peptides:_and_analogues	1447.43	3	13	19	18(0.00167131)	9(0.0222317)	1(0.397827)	4.36463e-10	0.024648	MSV000080558	other
Pseudomonic_acid-B;_Pseudomonic_acid_II	Lipids_and_lipid-like_molecules:Fatty_Acyls:Fatty_acids_and_conjugates	516.293	1	1	10	18(0.00167131)	6(0.0877752)	0(0.397827)	2.53482e-08	1	MSV000079677	pseudomonas
peroxyacarnoic_acid_methyl_ester_B	Dioxanes:1:2-dioxanes	404.256	1	1	6	18(0.00167131)	3(0.0877752)	0(0.397827)	3.23123e-05	1	MSV000080142	other
umbraculumin-B	Lipids_and_lipid-like_molecules:Fatty_Acyls:Fatty_alcohol_esters	364.225	2	1	6	18(0.00167131)	8(0.0401391)	1(0.397827)	3.24495e-12	0.011758	MSV000081348	other
loihichelin_A	Amino_acids:_peptides:_and_analogues	1059.51	8	21	6	18(0.00167131)	7(0.0629058)	0(0.397827)	7.90641e-06	1	MSV000080655	other
koshikamide_E	Organic_acids_and_derivatives:Peptidomimetics:Hybrid_peptides	1416.81	11	33	4	18(0.00167131)	8(0.0401391)	3(0.397827)	1.1869e-08	0.000499879	MSV000079808	other
Aureobasidin-T2	Organic_acids_and_derivatives:Peptidomimetics:Depsipeptides	1114.7	8	20	3	18(0.00167131)	10(0.0145414)	6(0.0506766)	4.17317e-06	5.4904e-05	MSV000081080	fungi
none	Organic_oxygen_compounds:Organooxygen_compounds:Ethers	602.476	0	1	17	18(0.00167131)	4(0.0877752)	0(0.397827)	1.29851e-05	1	MSV000080554	other
oxidized_Trypanothione;_Trypanothione_di	Amino_acids:_peptides:_and_analogues	721.289	5	16	3	18(0.00167131)	10(0.0145414)	4(0.154535)	6.08543e-14	8.94435e-05	MSV000080102	pseudomonas
mycalazol_7	Organic_oxygen_compounds:Organooxygen_compounds:Carbonyl_compounds	363.314	0	2	2	18(0.00167131)	1(0.0877752)	0(0.397827)	1.42913e-07	1	MSV000080492	other
Phylloquinone;_Vitamin_K	Lipids_and_lipid-like_molecules:Prenol_lipids:Quinone_and_hydroquinone_lipids	450.35	0	1	1	18(0.00167131)	13(0.00225479)	0(0.397827)	2.27196e-21	1	MSV000080492	other
norKA	Organic_acids_and_derivatives:Peptidomimetics:Depsipeptides	879.474	7	14	4	18(0.00167131)	11(0.0084686)	5(0.0705003)	2.3105e-08	2.39735e-05	MSV000080655	other
ceratodictyol_C	Lipids_and_lipid-like_molecules:Fatty_Acyls:Fatty_alcohols	330.277	0	1	6	18(0.00167131)	4(0.0877752)	0(0.397827)	3.40562e-10	1	MSV000080558	other
corticatic_acid_A	Lipids_and_lipid-like_molecules:Fatty_Acyls:Fatty_acids_and_conjugates	464.329	0	1	3	18(0.00167131)	7(0.0629058)	0(0.397827)	1.89406e-07	1	MSV000080518	other
microsclerodermin_H	Phenylpropanoids_and_polyketides:Macrolactams:None	914.417	5	15	6	18(0.00167131)	13(0.00225479)	9(0.0309837)	3.86633e-16	2.51813e-12	MSV000081045	other
Octapeptin_B3	Amino_acids:_peptides:_and_analogues	1043.69	8	22	2	18(0.00167131)	5(0.0877752)	0(0.397827)	0.00407032	1	MSV000080251	other
Lentinan;_LC-1;_LC-33;_LC-11	Organic_oxygen_compounds:Organooxygen_compounds:Carbohydrates_and_carbohydrate_conjugates	1152.38	0	1	43	18(0.00167131)	8(0.0401391)	0(0.397827)	2.941e-19	1	MSV000080071	fungi
Fasciculol_E	Lipids_and_lipid-like_molecules:Prenol_lipids:Triterpenoids	723.456	3	3	11	18(0.00167131)	6(0.0877752)	2(0.397827)	2.56768e-06	0.00034243	MSV000080492	fungi
didemnin_X	Organic_acids_and_derivatives:Peptidomimetics:Depsipeptides	1665.95	12	25	10	18(0.00167131)	10(0.0145414)	4(0.154535)	3.19094e-09	0.000190825	MSV000080000	other
4-[(3R_4S)-3-Hydroxy-3_7-dimethylocta-1_	Lipids_and_lipid-like_molecules:Fatty_Acyls:Lineolic_acids_and_derivatives	432.36	1	1	4	18(0.00167131)	9(0.0222317)	0(0.397827)	6.84816e-14	1	MSV000078568	fungi
stylissamide_E	Amino_acids:_peptides:_and_analogues	782.433	6	15	2	18(0.00167131)	11(0.0084686)	7(0.0382239)	1.76484e-09	1.42459e-05	MSV000079050	other
Kojistatin_A	Organoheterocyclic_compounds:Epoxides:Oxirane_carboxylic_acids_and_derivatives	372.237	2	8	3	18(0.00167131)	6(0.0877752)	0(0.397827)	0.000231606	1	MSV000079718	fungi
tasipeptin_B	Organic_acids_and_derivatives:Peptidomimetics:Depsipeptides	770.458	5	13	3	18(0.00167131)	4(0.0877752)	1(0.397827)	0.00158803	0.0729309	MSV000081120	cyan
Tobiraxanthin_D	Lipids_and_lipid-like_molecules:Prenol_lipids:Sesquaterpenoids	844.622	1	1	6	18(0.00167131)	3(0.0877752)	0(0.397827)	6.31562e-05	1	MSV000081080	other
Xenocoumacin_I;_3_4-Dihydro-8-hydroxy-1H	Amino_acids:_peptides:_and_analogues	465.259	1	7	5	18(0.00167131)	7(0.0629058)	2(0.397827)	1.80846e-07	0.000207139	MSV000080976	other
Microcin	Organic_Polymers:Polypeptides:None	784.383	11	24	1	18(0.00167131)	4(0.0877752)	1(0.397827)	0.011148	0.141571	MSV000080050	pseudomonas
phakellistatin_2	Amino_acids:_peptides:_and_analogues	827.458	6	14	2	18(0.00167131)	16(0.00201613)	14(0.00492611)	2.45934e-21	1.19789e-17	MSV000080655	other
hymenamide_B	Amino_acids:_peptides:_and_analogues	830.396	6	15	2	18(0.00167131)	10(0.0145414)	4(0.154535)	1.42401e-07	0.000523047	MSV000080632	other
Lipohexin	Organic_acids_and_derivatives:Peptidomimetics:Hybrid_peptides	764.505	6	13	2	18(0.00167131)	3(0.0877752)	0(0.397827)	0.00629151	1	MSV000080976	fungi
Narasin_D;_A-28086-D	Lipids_and_lipid-like_molecules:Prenol_lipids:Terpene_glycosides	778.523	0	1	10	18(0.00167131)	4(0.0877752)	0(0.397827)	7.0462e-06	1	MSV000079787	actino
O-Hexosyl-1'-hydroxy-1'_2'-dihydro-g-car	Lipids_and_lipid-like_molecules:Prenol_lipids:Tetraterpenoids	716.502	0	1	8	18(0.00167131)	4(0.0877752)	0(0.397827)	2.17698e-06	1	MSV000079481	other
Rumycin_4	Organic_Polymers:Polypeptides:None	1719.84	14	32	8	18(0.00167131)	9(0.0222317)	2(0.397827)	4.53784e-07	0.093497	MSV000080000	other
Pyoverdine_51W	Organic_acids_and_derivatives:Peptidomimetics:Hybrid_peptides	1404.57	12	30	8	18(0.00167131)	8(0.0401391)	4(0.154535)	9.24934e-09	4.8815e-05	MSV000079777	multiple
Zervamicin_IIB;_Zervacin_IIB;_Emerimicin	Amino_acids:_peptides:_and_analogues	1838.03	16	36	5	18(0.00167131)	9(0.0222317)	1(0.397827)	5.94276e-11	0.209745	MSV000080000	fungi
Tetrahydro-Bu-3862T	Amino_acids:_peptides:_and_analogues	402.273	2	5	4	18(0.00167131)	5(0.0877752)	0(0.397827)	5.93452e-05	1	MSV000081379	actino
polyacetylene_triglyceride_VI	Lipids_and_lipid-like_molecules:Glycerolipids:Triradylcglycerols	850.575	3	1	8	18(0.00167131)	8(0.0401391)	3(0.397827)	1.459e-07	0.000586685	MSV000081357	actino
dolastatin_16	Organic_acids_and_derivatives:Peptidomimetics:Depsipeptides	878.515	7	13	4	18(0.00167131)	11(0.0084686)	3(0.397827)	3.49222e-05	0.00105214	MSV000080050	cyan
Roseoferin_B2	Amino_acids:_peptides:_and_analogues	1134.8	9	21	3	18(0.00167131)	8(0.0401391)	2(0.397827)	3.96349e-07	0.0109218	MSV000081357	fungi
2_6-Dimethoxy-4-pentacosyl-phenol	Benzenoids:Phenols:Methoxyphenols	504.454	0	1	6	18(0.00167131)	18(0.0027933)	0(0.397827)	1.38816e-29	1	MSV000080558	other
dinactin	Phenylpropanoids_and_polyketides:Macrolides_and_analogues:None	750.455	3	1	12	18(0.00167131)	16(0.00201613)	6(0.0506766)	6.67239e-23	2.18981e-07	MSV000080518	actino
none	Lipids_and_lipid-like_molecules:Glycerolipids:Glycosylglycerols	820.537	2	1	11	18(0.00167131)	9(0.0222317)	2(0.397827)	9.14018e-10	0.000361004	MSV000080050	other
NA-255	Amino_acids:_peptides:_and_analogues	659.367	1	3	7	18(0.00167131)	7(0.0629058)	2(0.397827)	1.03431e-08	0.00016494	MSV000079098	fungi
anhydro-amarouciaxanthin_B	Lipids_and_lipid-like_molecules:Prenol_lipids:Triterpenoids	578.376	0	1	2	18(0.00167131)	3(0.0877752)	0(0.397827)	3.22038e-07	1	MSV000080518	other
Depsichlorin_D	Organic_acids_and_derivatives:Peptidomimetics:Depsipeptides	1167.45	8	14	11	18(0.00167131)	13(0.00225479)	4(0.154535)	6.76226e-10	0.00104918	MSV000080071	actino
Myxochromide_S3	Organic_acids_and_derivatives:Peptidomimetics:Depsipeptides	748.416	5	12	2	18(0.00167131)	7(0.0629058)	2(0.397827)	9.51822e-06	0.0149316	MSV000079615	other
Citropeptin;_K_3619	Organic_acids_and_derivatives:Peptidomimetics:Depsipeptides	1034.59	3	13	8	18(0.00167131)	8(0.0401391)	0(0.397827)	1.06277e-07	1	MSV000080000	actino
Tollaasin_A	Organic_acids_and_derivatives:Peptidomimetics:Depsipeptides	1958.15	18	39	6	18(0.00167131)	9(0.0222317)	4(0.154535)	9.36488e-09	0.0011606	MSV000080000	pseudomonas
2-(-3-Methyl-2-butenyl)-4-methoxyphenyl	Benzenoids:Phenol_esters:None	458.376	1	1	5	18(0.00167131)	3(0.0877752)	0(0.397827)	3.84141e-10	1	MSV000080518	fungi
erythro-2_3-Dihydroxypentacosanoic_acid	Lipids_and_lipid-like_molecules:Fatty_Acyls:Fatty_acids_and_conjugates	414.371	0	1	4	18(0.00167131)	6(0.0877752)	0(0.397827)	1.45138e-06	1	MSV000080251	fungi
phalluside_1	Lipids_and_lipid-like_molecules:Sphingolipids:Glycosphingolipids	725.544	1	3	10	18(0.00167131)	4(0.0877752)	0(0.397827)	6.26958e-05	1	MSV000078670	other
alloxanthin	Lipids_and_lipid-like_molecules:Prenol_lipids:Diterpenoids	564.397	0	1	3	18(0.00167131)	2(0.0877752)	0(0.397827)	3.0397e-07	1	MSV000080518	other
3_4_3'_4'-Tetrahydrospirilloxanthin-20-a	Lipids_and_lipid-like_molecules:Prenol_lipids:Tetraterpenoids	614.47	0	1	5	18(0.00167131)	3(0.0877752)	0(0.397827)	5.47039e-06	1	MSV000080050	other
4_4'-Diaponeurosporene;_7_8-Dihydro-4_4'	Lipids_and_lipid-like_molecules:Prenol_lipids:Triterpenoids	402.329	0	1	1	18(0.00167131)	6(0.0877752)	0(0.397827)	6.59644e-11	1	MSV000081351	other
none	Lipids_and_lipid-like_molecules:Glycerolipids:Glycosylglycerols	510.283	1	1	11	18(0.00167131)	6(0.0877752)	1(0.397827)	2.81987e-08	0.00718531	MSV000080895	other
Detoxin_C3;_Detoxin_Cbeta1	Organic_acids_and_derivatives:Peptidomimetics:Hybrid_peptides	533.274	4	6	6	18(0.00167131)	7(0.0629058)	1(0.397827)	5.98777e-07	0.0298121	MSV000079777	actino
a-N-3-Hydroxystearylornithyltaurine;_OL-	Amino_acids:_peptides:_and_analogues	787.611	3	6	3	18(0.00167131)	8(0.0401391)	2(0.397827)	2.03869e-07	0.000663317	MSV000080377	other
DKxanthene_544	Amino_acids:_peptides:_and_analogues	544.269	1	5	3	18(0.00167131)	6(0.0877752)	0(0.397827)	8.89589e-05	1	MSV000079098	other
1_2-dihydro-1-caulerpenyne	Lipids_and_lipid-like_molecules:Fatty_Acyls:Fatty_acid_esters	626.455	3	1	7	18(0.00167131)	4(0.0877752)	0(0.397827)	0.00417996	1	MSV000081379	other
petroformyne-B	Lipids_and_lipid-like_molecules:Fatty_Acyls:Fatty_alcohols	674.564	1	1	4	18(0.00167131)	8(0.0401391)	0(0.397827)	1.19642e-11	1	MSV000080922	other
Tallysomycin-B;_BU-2231-B;_Talisomycin-B	Organic_acids_and_derivatives:Peptidomimetics:Hybrid_peptides	1602.64	6	25	23	18(0.00167131)	7(0.0629058)	0(0.397827)	3.47733e-07	1	MSV000079777	other
13-des-O-methyl-onnamide_A	Amino_acids:_peptides:_and_analogues	779.432	2	8	12	18(0.00167131)	8(0.0401391)	1(0.397827)	3.06541e-07	0.0147614	MSV000080558	other
beta-Apo-2'-carotenol;_3'_4'-Didehydro-2	Lipids_and_lipid-like_molecules:Prenol_lipids:Sesquaterpenoids	510.386	0	1	2	18(0.00167131)	4(0.0877752)	0(0.397827)	8.82094e-09	1	MSV000079446	other
none	Lipids_and_lipid-like_molecules:Glycerolipids:Monoradylglycerols	394.272	1	1	7	18(0.00167131)	6(0.0877752)	1(0.397827)	1.16044e-08	0.00669675	MSV000081287	other
g-L-Glutamyl-L-2-aminohex-4-ynoic_acid	Amino_acids:_peptides:_and_analogues	256.106	1	4	3	18(0.00167131)	5(0.0877752)	1(0.397827)	2.66205e-05	0.0687594	MSV000078805	fungi
ircinialactam_D	Lipids_and_lipid-like_molecules:Prenol_lipids:Diterpenoids	551.309	1	3	7	18(0.00167131)	1(0.0877752)	0(0.397827)	3.27821e-08	1	MSV000081350	other
Microginin_299-C	Organic_acids_and_derivatives:Peptidomimetics:Hybrid_peptides	852.5	5	14	5	18(0.00167131)	7(0.0629058)	2(0.397827)	8.03652e-07	0.000975085	MSV000078891	cyan
Virginiamycin-S2;_Staphylomycin-S3	Organic_acids_and_derivatives:Peptidomimetics:Depsipeptides	839.349	6	13	4	18(0.00167131)	17(0.00234192)	10(0.0200422)	6.45738e-20	3.02771e-10	MSV000078568	actino
alternaroside_A	Lipids_and_lipid-like_molecules:Sphingolipids:Glycosphingolipids	767.555	1	3	10	18(0.00167131)	4(0.0877752)	1(0.397827)	1.93636e-05	0.00509382	MSV000079098	other
Bahiensol	Lipids_and_lipid-like_molecules:Fatty_Acyls:Fatty_alcohols	332.293	0	1	6	18(0.00167131)	8(0.0401391)	0(0.397827)	4.41464e-11	1	MSV000079787	actino
439-A;_4-Keto-isoleucin;_2-Amino-4-keto-	Amino_acids:_peptides:_and_analogues	145.074	0	2	2	18(0.00167131)	5(0.0877752)	0(0.397827)	2.25883e-05	1	MSV000078891	bacillus
desmethylenylnocardamine	Phenylpropanoids_and_polyketides:Macrolactams:None	586.333	2	12	1	18(0.00167131)	18(0.0027933)	4(0.154535)	6.8942e-18	1.08475e-06	MSV000080492	actino
RHM_1	Amino_acids:_peptides:_and_analogues	1035.73	8	23	2	18(0.00167131)	8(0.0401391)	8(0.0346725)	2.6459e-10	2.27794e-16	MSV000079098	fungi
AKD-2C	Lipids_and_lipid-like_molecules:Glycerolipids:Monoradylglycerols	386.34	1	1	5	18(0.00167131)	15(0.00169205)	1(0.397827)	1.8554e-24	0.00734227	MSV000079181	actino
Trichovirin_I-6A	Organic_Polymers:Polypeptides:None	1413.9	14	30	2	18(0.00167131)	5(0.0877752)	4(0.154535)	9.17697e-05	0.000184935	MSV000079069	fungi
Cerexin-D3	Organic_Polymers:Polypeptides:None	1375.75	10	26	4	18(0.00167131)	6(0.0877752)	2(0.397827)	1.36745e-05	0.0135589	MSV000079787	bacillus
homophymine_B1	Organic_acids_and_derivatives:Peptidomimetics:Depsipeptides	1582.92	11	28	9	18(0.00167131)	10(0.0145414)	2(0.397827)	1.79528e-06	0.0735222	MSV000081351	other
Nostopeptin_B	Organic_acids_and_derivatives:Peptidomimetics:Depsipeptides	926.511	6	16	4	18(0.00167131)	11(0.0084686)	2(0.397827)	3.60666e-08	0.00429373	MSV000080000	cyan
Fattiviracin_FV-13	Lipids_and_lipid-like_molecules:Fatty_Acyls:Fatty_acyl_glycosides	1500.95	1	1	32	18(0.00167131)	6(0.0877752)	0(0.397827)	6.48291e-06	1	MSV000080167	actino
veraguamide_A	Organic_acids_and_derivatives:Peptidomimetics:Depsipeptides	766.352	5	10	4	18(0.00167131)	15(0.00169205)	8(0.0346725)	1.8919e-15	6.12992e-10	MSV000078568	cyan
rhizochalin_D	Lipids_and_lipid-like_molecules:Fatty_Acyls:Fatty_acyl_glycosides	646.513	0	3	9	18(0.00167131)	2(0.0877752)	0(0.397827)	2.11368e-11	1	MSV000079034	other
Tyrocidine-E	Amino_acids:_peptides:_and_analogues	1253.66	9	23	1	18(0.00167131)	10(0.0145414)	4(0.154535)	3.8192e-08	0.00264755	MSV000079888	bacillus
Isariin_D	Organic_acids_and_derivatives:Peptidomimetics:Depsipeptides	539.332	5	10	2	18(0.00167131)	18(0.0027933)	10(0.0200422)	1.48715e-20	2.24038e-11	MSV000078839	fungi
Poly(3-hydroxybutyrate-co-3-hydroxyvaler	Organic_acids_and_derivatives:Carboxylic_acids_and_derivatives:Tetracarboxylic_acids_and_derivatives	376.173	3	1	9	18(0.00167131)	8(0.0401391)	5(0.0705003)	1.72749e-12	5.14869e-09	MSV000079389	other
onchitriol_II_B	Lipids_and_lipid-like_molecules:Prenol_lipids:Sesquiterpenoids	600.366	1	1	7	18(0.00167131)	5(0.0877752)	0(0.397827)	6.77886e-07	1	MSV000080554	other
salinamide_A	Organic_acids_and_derivatives:Peptidomimetics:Depsipeptides	1019.49	7	14	8	18(0.00167131)	17(0.00234192)	4(0.154535)	2.38489e-18	8.04907e-07	MSV000078635	other
YM-170320	Organic_acids_and_derivatives:Peptidomimetics:Hybrid_peptides	706.452	4	8	5	18(0.00167131)	4(0.0877752)	1(0.397827)	0.00352662	0.0290431	MSV000081171	fungi
Laf-X	Amino_acids:_peptides:_and_analogues	1101.56	9	25	4	18(0.00167131)	10(0.0145414)	1(0.397827)	1.51247e-11	0.122046	MSV000080251	bacillus
Zeaxanthin_monomethyl_ether;_3-Hydroxy-3	Lipids_and_lipid-like_molecules:Prenol_lipids:Tetraterpenoids	582.444	0	1	4	18(0.00167131)	3(0.0877752)	0(0.397827)	2.78572e-05	1	MSV000080518	other
3-O-deacetyl-13Z-stelliferin_riboside	Lipids_and_lipid-like_molecules:Prenol_lipids:Triterpenoids	586.387	0	1	8	18(0.00167131)	7(0.0629058)	0(0.397827)	1.82434e-12	1	MSV000079485	other
[D-Asp3_Dha7]Microcystin_RR;_Microcystin	Organic_acids_and_derivatives:Peptidomimetics:Hybrid_peptides	1009.53	6	20	5	18(0.00167131)	10(0.0145414)	4(0.154535)	6.51191e-07	0.00104777	MSV000080922	cyan
Plasmenylethanolamine	Lipids_and_lipid-like_molecules:Glycerophospholipids:Glycerophosphoethanolamines	699.52	1	2	7	18(0.00167131)	5(0.0877752)	2(0.397827)	2.97862e-06	0.000472896	MSV000079787	pseudomonas
bacillistatin_1	Organic_acids_and_derivatives:Peptidomimetics:Depsipeptides	1152.68	11	12	12	18(0.00167131)	17(0.00234192)	7(0.0382239)	2.93836e-16	0.00028617	MSV000080251	bacillus
Neoviridogrisein_Cl-c	Organic_acids_and_derivatives:Peptidomimetics:Depsipeptides	896.42	7	17	3	18(0.00167131)	11(0.0084686)	1(0.397827)	3.18457e-08	0.252785	MSV000080071	actino
Thermozeaxanthin-17	Lipids_and_lipid-like_molecules:Prenol_lipids:Tetraterpenoids	982.726	1	1	10	18(0.00167131)	2(0.0877752)	0(0.397827)	2.2522e-08	1	MSV000080016	other
Cephabacin_F3;_N_N'-Dideacetyl_SQ_28516;	Organic_acids_and_derivatives:Peptidomimetics:Hybrid_peptides	829.339	6	17	6	18(0.00167131)	5(0.0877752)	1(0.397827)	0.00169272	0.0927165	MSV000078552	other
[Dha7]Microcystin_RR	Organic_acids_and_derivatives:Peptidomimetics:Hybrid_peptides	1023.55	6	20	5	18(0.00167131)	8(0.0401391)	2(0.397827)	3.72598e-07	0.030997	MSV000080000	cyan
Fuscopeptin_B	Organic_acids_and_derivatives:Peptidomimetics:Depsipeptides	1846.07	19	40	3	18(0.00167131)	8(0.0401391)	2(0.397827)	1.33186e-07	0.0686201	MSV000080000	pseudomonas
preprasinoxanthin	Lipids_and_lipid-like_molecules:Prenol_lipids:Tetraterpenoids	600.418	0	1	4	18(0.00167131)	3(0.0877752)	0(0.397827)	6.89269e-11	1	MSV000081080	other
bathymodiolamide_B	Lipids_and_lipid-like_molecules:Fatty_Acyls:Fatty_acid_esters	707.57	3	3	7	18(0.00167131)	4(0.0877752)	0(0.397827)	0.000830089	1	MSV000080178	other
(2S_3S_4R)2-[(9'Z_12'Z)-9'_12'-Octadecad	Lipids_and_lipid-like_molecules:Sphingolipids:Ceramides	579.523	1	3	4	18(0.00167131)	5(0.0877752)	1(0.397827)	3.39238e-07	0.00678205	MSV000081080	fungi
phloeodictine_A6	Organoheterocyclic_compounds:Diazines:Pyrimidines_and_pyrimidine_derivatives	448.402	0	7	2	18(0.00167131)	3(0.0877752)	0(0.397827)	1.19019e-12	1	MSV000081083	other
Pleofungin_C;_F-15078-C	Organic_acids_and_derivatives:Peptidomimetics:Depsipeptides	1080.7	9	19	7	18(0.00167131)	17(0.00234192)	4(0.154535)	9.01322e-11	0.00275985	MSV000081080	fungi
Anabaenopeptin-E	Amino_acids:_peptides:_and_analogues	850.47	6	18	3	18(0.00167131)	7(0.0629058)	3(0.397827)	5.82014e-05	0.00350414	MSV000078891	cyan
briaranolide_C	Lipids_and_lipid-like_molecules:Prenol_lipids:Terpene_lactones	662.294	5	1	13	18(0.00167131)	5(0.0877752)	2(0.397827)	1.33883e-11	0.00101418	MSV000080492	other
Reticulataxanthin;_3-Hydroxycitranaxanth	Lipids_and_lipid-like_molecules:Prenol_lipids:Triterpenoids	472.334	0	1	2	18(0.00167131)	4(0.0877752)	0(0.397827)	6.322e-06	1	MSV000080518	other
[Â§-Me-Pro]_destruxin_E_chlorohydrin	Organic_acids_and_derivatives:Peptidomimetics:Depsipeptides	643.335	5	12	3	18(0.00167131)	16(0.00201613)	11(0.0121786)	1.03408e-17	3.44338e-16	MSV000078936	fungi
ethyl_8-hydroxy-icosatetraenoate	Lipids_and_lipid-like_molecules:Fatty_Acyls:Eicosanoids	348.266	1	1	4	18(0.00167131)	3(0.0877752)	0(0.397827)	8.67043e-06	1	MSV000079787	other
Didemnin_E	Amino_acids:_peptides:_and_analogues	1496.8	11	23	10	18(0.00167131)	9(0.0222317)	4(0.154535)	4.60953e-08	0.00019318	MSV000080000	other
bengamide_Q	Amino_acids:_peptides:_and_analogues	582.424	2	5	7	18(0.00167131)	5(0.0877752)	0(0.397827)	2.64786e-05	1	MSV000080502	other
Microcystin-YM;_Cyanoginosin_YM	Organic_acids_and_derivatives:Peptidomimetics:Hybrid_peptides	1019.47	6	15	6	18(0.00167131)	11(0.0084686)	4(0.154535)	1.73652e-09	0.00047666	MSV000080655	cyan
didemnaketal_A	Lipids_and_lipid-like_molecules:Prenol_lipids:Terpene_glycosides	824.492	5	1	14	18(0.00167131)	4(0.0877752)	2(0.397827)	4.37086e-09	0.00613737	MSV000081379	other
bengamide_G	Amino_acids:_peptides:_and_analogues	570.388	2	4	8	18(0.00167131)	2(0.0877752)	0(0.397827)	1.45094e-07	1	MSV000078992	other
Unguisin_C	Organic_acids_and_derivatives:Peptidomimetics:Hybrid_peptides	774.406	6	15	2	18(0.00167131)	16(0.00201613)	8(0.0346725)	1.84626e-15	2.35784e-08	MSV000080554	fungi
heterosigma-glycolipid_III	Lipids_and_lipid-like_molecules:Glycerolipids:Glycosylglycerols	768.481	2	1	12	18(0.00167131)	5(0.0877752)	1(0.397827)	2.32374e-06	0.0140394	MSV000080000	other
monogalactosyl_2_3'-diacyl_glycerol	Lipids_and_lipid-like_molecules:Glycerolipids:Glycosylglycerols	766.466	2	1	12	18(0.00167131)	5(0.0877752)	0(0.397827)	1.95077e-06	1	MSV000080554	other
MEL-B	Lipids_and_lipid-like_molecules:Fatty_Acyls:Fatty_acyl_glycosides	718.487	3	1	14	18(0.00167131)	2(0.0877752)	0(0.397827)	0.00145231	1	MSV000081379	other
none	Lipids_and_lipid-like_molecules:Prenol_lipids:Diterpenoids	486.335	0	1	6	18(0.00167131)	7(0.0629058)	0(0.397827)	3.05539e-08	1	MSV000080518	other
(2S_3S_4R)-2-[(2'R)-2'-hydroxydocosanoyl	Lipids_and_lipid-like_molecules:Sphingolipids:Ceramides	655.611	1	3	5	18(0.00167131)	4(0.0877752)	1(0.397827)	6.99937e-05	0.00738283	MSV000081116	fungi
Sporidesmolide_IV	Organic_acids_and_derivatives:Peptidomimetics:Depsipeptides	652.441	5	9	4	18(0.00167131)	9(0.0222317)	4(0.154535)	0	0.000483033	MSV000080628	fungi
1'-[6"-O-(11"'-Methyllauryl)-beta-glucop	Lipids_and_lipid-like_molecules:Prenol_lipids:Tetraterpenoids	926.664	1	1	10	18(0.00167131)	7(0.0629058)	0(0.397827)	3.21694e-09	1	MSV000080518	other
callyspongyne_A	Lipids_and_lipid-like_molecules:Fatty_Acyls:Fatty_alcohols	464.402	0	1	2	18(0.00167131)	11(0.0084686)	0(0.397827)	3.98493e-17	1	MSV000080976	other
corticaglyceride	Lipids_and_lipid-like_molecules:Glycerolipids:Diradylglycerols	704.632	2	1	6	18(0.00167131)	4(0.0877752)	0(0.397827)	1.64955e-15	1	MSV000081083	other
Leucocin_B-TA33a	Organic_Polymers:Polypeptides:None	1151.59	9	25	3	18(0.00167131)	8(0.0401391)	5(0.0705003)	8.51913e-08	6.15212e-07	MSV000080632	cyan
Imacidin-E	Organic_acids_and_derivatives:Peptidomimetics:Depsipeptides	1308.67	10	24	5	18(0.00167131)	6(0.0877752)	3(0.397827)	9.62272e-05	0.00597455	MSV000081351	actino
scopularide_B	Organic_acids_and_derivatives:Peptidomimetics:Depsipeptides	657.41	5	10	2	18(0.00167131)	5(0.0877752)	1(0.397827)	5.62282e-06	0.0810909	MSV000079098	fungi
none	Lipids_and_lipid-like_molecules:Glycerolipids:Diradylglycerols	568.507	2	1	6	18(0.00167131)	5(0.0877752)	2(0.397827)	6.8245e-07	0.000493692	MSV000080922	other
reduced_Cervinin	Organic_Polymers:Polypeptides:None	1186.77	12	25	2	18(0.00167131)	6(0.0877752)	2(0.397827)	0.000118149	0.0180004	MSV000080554	fungi
Amphibactin_C	Amino_acids:_peptides:_and_analogues	873.506	4	15	4	18(0.00167131)	8(0.0401391)	7(0.0382239)	1.52058e-08	9.03477e-16	MSV000078611	other
apratoxin_G	Organic_acids_and_derivatives:Peptidomimetics:Depsipeptides	813.471	4	11	5	18(0.00167131)	11(0.0084686)	4(0.154535)	1.17968e-10	2.7481e-05	MSV000078568	cyan
N1-Glutathionyl-N8-acetylspermidine	Amino_acids:_peptides:_and_analogues	476.242	4	12	2	18(0.00167131)	10(0.0145414)	4(0.154535)	1.92346e-14	4.95064e-07	MSV000081171	pseudomonas
ethyl_8-hydroxy-13-oxoicosa-tetraenoate	Lipids_and_lipid-like_molecules:Fatty_Acyls:Eicosanoids	362.246	1	1	4	18(0.00167131)	2(0.0877752)	1(0.397827)	5.61408e-06	0.00655822	MSV000081344	other
Caloporoside;_Caloporoside_A	Lipids_and_lipid-like_molecules:Fatty_Acyls:Fatty_acyl_glycosides	816.414	3	1	18	18(0.00167131)	5(0.0877752)	0(0.397827)	4.28225e-05	1	MSV000080186	fungi
Edeine-A1;_Edeine-A	Organic_acids_and_derivatives:Peptidomimetics:Hybrid_peptides	754.434	5	17	5	18(0.00167131)	7(0.0629058)	0(0.397827)	6.75413e-05	1	MSV000080905	bacillus
trikentriophidin	Lipids_and_lipid-like_molecules:Prenol_lipids:Triterpenoids	580.392	0	1	3	18(0.00167131)	4(0.0877752)	0(0.397827)	6.438e-06	1	MSV000079034	other
kahalalide_J	Amino_acids:_peptides:_and_analogues	1238.68	9	20	7	18(0.00167131)	10(0.0145414)	3(0.397827)	6.02246e-12	0.000526803	MSV000080000	other
10-O-sulfo-karlotoxin_1	Organic_oxygen_compounds:Organooxygen_compounds:Carbohydrates_and_carbohydrate_conjugates	1418.82	0	1	25	18(0.00167131)	8(0.0401391)	0(0.397827)	8.64049e-07	1	MSV000080187	other
none	Lipids_and_lipid-like_molecules:Glycerolipids:Glycosylglycerols	728.544	2	1	12	18(0.00167131)	5(0.0877752)	0(0.397827)	0.000115911	1	MSV000080922	other
Pseudomonic_acid_D	Lipids_and_lipid-like_molecules:Fatty_Acyls:Fatty_acids_and_conjugates	498.283	1	1	9	18(0.00167131)	6(0.0877752)	2(0.397827)	5.8203e-08	0.000308942	MSV000078568	pseudomonas
Pepstatin_I	Organic_acids_and_derivatives:Peptidomimetics:Hybrid_peptides	741.525	5	11	4	18(0.00167131)	3(0.0877752)	1(0.397827)	0.000588305	0.036452	MSV000081357	actino
Destruxin_B2;_SB_242537	Organic_acids_and_derivatives:Peptidomimetics:Depsipeptides	579.363	5	12	2	18(0.00167131)	16(0.00201613)	10(0.0200422)	1.10484e-15	3.60748e-11	MSV000080444	fungi
AN_201-II;_Nbeta-Acetylstreptothricin_D	Organic_oxygen_compounds:Organooxygen_compounds:Carbohydrates_and_carbohydrate_conjugates	800.45	5	18	7	18(0.00167131)	8(0.0401391)	4(0.154535)	2.04526e-09	4.05579e-06	MSV000080922	actino
Autoinducing_peptide_III;_AIP_III	Amino_acids:_peptides:_and_analogues	818.4	5	14	2	18(0.00167131)	8(0.0401391)	4(0.154535)	4.15311e-08	3.54703e-07	MSV000080251	other
Paracentrone;_Apo-7-fucoxanthinol;(3S_	Lipids_and_lipid-like_molecules:Prenol_lipids:Triterpenoids	462.313	0	1	3	18(0.00167131)	4(0.0877752)	0(0.397827)	1.34015e-06	1	MSV000080572	other
23-methyl-5_9-pentacosadienoic_acid	Lipids_and_lipid-like_molecules:Fatty_Acyls:Fatty_acids_and_conjugates	392.365	0	1	2	18(0.00167131)	9(0.0222317)	0(0.397827)	1.01732e-14	1	MSV000080976	other
trichamide	Amino_acids:_peptides:_and_analogues	1098.45	8	23	3	18(0.00167131)	13(0.00225479)	4(0.154535)	6.00308e-11	0.000789518	MSV000081151	cyan
dictyonamide_A	Amino_acids:_peptides:_and_analogues	1272.81	11	31	4	18(0.00167131)	6(0.0877752)	3(0.397827)	0.000134494	0.00425789	MSV000079777	other
acetamidoglucosyl_ceramide	Organic_oxygen_compounds:Organooxygen_compounds:Carbohydrates_and_carbohydrate_conjugates	856.675	2	5	10	18(0.00167131)	7(0.0629058)	0(0.397827)	1.67608e-11	1	MSV000079777	other
JBIR-96	Organic_acids_and_derivatives:Peptidomimetics:Hybrid_peptides	641.237	5	10	3	18(0.00167131)	10(0.0145414)	5(0.0705003)	5.19987e-08	1.2225e-09	MSV000078803	actino
mirabamide_C	Organic_acids_and_derivatives:Peptidomimetics:Depsipeptides	1449.72	11	25	11	18(0.00167131)	6(0.0877752)	3(0.397827)	9.37854e-06	0.00407884	MSV000080115	other
SEK-1005	Organic_acids_and_derivatives:Peptidomimetics:Depsipeptides	930.506	3	13	6	18(0.00167131)	11(0.0084686)	1(0.397827)	4.33983e-10	0.0534232	MSV000080655	actino
crucigasterin_E	Organic_nitrogen_compounds:Organonitrogen_compounds:Amines	279.256	0	2	2	18(0.00167131)	1(0.0877752)	0(0.397827)	1.60709e-16	1	MSV000078603	other
clathriaxanthin	Lipids_and_lipid-like_molecules:Prenol_lipids:Triterpenoids	562.381	0	1	2	18(0.00167131)	7(0.0629058)	0(0.397827)	2.10874e-11	1	MSV000080628	other
A-54556_A	Organic_acids_and_derivatives:Peptidomimetics:Depsipeptides	718.369	6	13	2	18(0.00167131)	7(0.0629058)	2(0.397827)	1.77079e-05	0.0176941	MSV000080922	actino
2-methoxy-5Z_9Z-hexadecadienoic_acid	Lipids_and_lipid-like_molecules:Fatty_Acyls:Fatty_acids_and_conjugates	282.219	0	1	4	18(0.00167131)	9(0.0222317)	0(0.397827)	5.12167e-12	1	MSV000078708	other
petroaspailyne_B2	Lipids_and_lipid-like_molecules:Glycerolipids:Glycerol_vinyl_ethers	268.204	0	1	5	18(0.00167131)	7(0.0629058)	0(0.397827)	5.89132e-09	1	MSV000078812	other
umbraculumin-A	Lipids_and_lipid-like_molecules:Glycerolipids:Diradylglycerols	364.225	2	1	6	18(0.00167131)	7(0.0629058)	1(0.397827)	9.21647e-11	0.0144976	MSV000080562	other
kempopeptin_B	Organic_acids_and_derivatives:Peptidomimetics:Depsipeptides	992.458	6	16	5	18(0.00167131)	5(0.0877752)	2(0.397827)	1.17797e-05	0.0122435	MSV000081432	cyan
Marinisporolide_A	Lipids_and_lipid-like_molecules:Fatty_Acyls:Fatty_alcohols	690.434	0	1	10	18(0.00167131)	6(0.0877752)	0(0.397827)	3.15156e-06	1	MSV000081171	other
neopetroformyne_B	Lipids_and_lipid-like_molecules:Fatty_Acyls:Fatty_alcohols	654.501	0	1	4	18(0.00167131)	2(0.0877752)	0(0.397827)	3.79052e-09	1	MSV000080186	other
Nikkomycin_JH	Amino_acids:_peptides:_and_analogues	654.213	4	10	9	18(0.00167131)	4(0.0877752)	1(0.397827)	6.18283e-05	0.0904334	MSV000078635	actino
polyacetylene_triglyceride_V	Lipids_and_lipid-like_molecules:Glycerolipids:Triradylcglycerols	852.59	3	1	8	18(0.00167131)	11(0.0084686)	1(0.397827)	3.33307e-14	0.0313705	MSV000081063	actino
Mycolactone_E;_frog_minor_mycolactone	Lipids_and_lipid-like_molecules:Prenol_lipids:Terpene_lactones	714.507	1	1	8	18(0.00167131)	6(0.0877752)	1(0.397827)	2.42435e-06	0.00560162	MSV000081379	other
papuamide_D	Organic_acids_and_derivatives:Peptidomimetics:Depsipeptides	1384.71	11	23	11	18(0.00167131)	10(0.0145414)	4(0.154535)	1.76531e-07	0.00098308	MSV000079778	other
Beauvericin-B	Organic_acids_and_derivatives:Peptidomimetics:Depsipeptides	811.441	5	9	6	18(0.00167131)	17(0.00234192)	8(0.0346725)	2.80343e-24	1.79025e-09	MSV000079098	fungi
Glisoprenin_C	Lipids_and_lipid-like_molecules:Prenol_lipids:Polyterpenoids	752.617	0	1	9	18(0.00167131)	12(0.00359066)	0(0.397827)	4.66726e-13	1	MSV000080050	fungi
tumescenamide_B	Organic_acids_and_derivatives:Peptidomimetics:Depsipeptides	741.468	5	10	3	18(0.00167131)	16(0.00201613)	7(0.0382239)	4.33869e-21	1.61783e-10	MSV000078635	actino
N-Succinyl-L-diaminopimelic_acid	Amino_acids:_peptides:_and_analogues	290.111	1	4	4	18(0.00167131)	7(0.0629058)	1(0.397827)	7.86401e-07	0.0431647	MSV000081083	other
64-mABA	Benzenoids:Benzene_and_substituted_derivatives:Anilides	502.283	2	5	2	18(0.00167131)	4(0.0877752)	0(0.397827)	2.88434e-05	1	MSV000081348	actino
Microspermin_D	Organic_Polymers:Polypeptides:None	1964.09	19	43	3	18(0.00167131)	6(0.0877752)	2(0.397827)	7.9053e-07	0.0335528	MSV000079598	fungi
Anabaenopeptin_908	Amino_acids:_peptides:_and_analogues	908.512	6	18	4	18(0.00167131)	6(0.0877752)	3(0.397827)	0.000288701	0.000257334	MSV000080905	cyan
Tripropeptin_D	Organic_acids_and_derivatives:Peptidomimetics:Depsipeptides	1167.6	8	19	9	18(0.00167131)	10(0.0145414)	8(0.0346725)	1.815e-07	2.67067e-07	MSV000080000	other
Destruxin_A2;_SB-242535	Organic_acids_and_derivatives:Peptidomimetics:Depsipeptides	563.332	5	12	2	18(0.00167131)	17(0.00234192)	14(0.00492611)	7.26394e-19	4.61823e-17	MSV000080469	fungi
haliclonamide_E	Amino_acids:_peptides:_and_analogues	874.459	6	14	5	18(0.00167131)	9(0.0222317)	2(0.397827)	1.63937e-08	0.0174896	MSV000080518	other
guangomide_A	Organic_acids_and_derivatives:Peptidomimetics:Depsipeptides	618.326	5	10	5	18(0.00167131)	10(0.0145414)	3(0.397827)	4.62595e-05	0.00042299	MSV000079243	other
nhatrangin_A	Benzenoids:Benzene_and_substituted_derivatives:Benzylethers	412.21	1	1	9	18(0.00167131)	4(0.0877752)	1(0.397827)	1.01843e-07	0.0056815	MSV000080655	cyan
callipeltin_C	Organic_acids_and_derivatives:Peptidomimetics:Hybrid_peptides	1522.87	10	31	10	18(0.00167131)	9(0.0222317)	6(0.0506766)	1.25303e-09	2.84008e-07	MSV000080000	other
Monoacylglyceryl-N_N_N-trimethylhomoseri	Amino_acids:_peptides:_and_analogues	473.372	1	5	7	18(0.00167131)	2(0.0877752)	0(0.397827)	0.000240553	1	MSV000080518	other
Polysporin_D	Organic_Polymers:Polypeptides:None	2004.18	20	44	2	18(0.00167131)	8(0.0401391)	3(0.397827)	7.10736e-09	0.00190253	MSV000078604	fungi
porpoisamide_A	Organic_acids_and_derivatives:Peptidomimetics:Depsipeptides	598.373	4	9	2	18(0.00167131)	8(0.0401391)	1(0.397827)	9.41942e-07	0.107917	MSV000080554	cyan
none	Lipids_and_lipid-like_molecules:Fatty_Acyls:Fatty_acids_and_conjugates	346.251	0	1	3	18(0.00167131)	3(0.0877752)	0(0.397827)	2.72562e-13	1	MSV000079034	other
grassypeptolide_B	Organic_acids_and_derivatives:Peptidomimetics:Depsipeptides	1087.52	7	17	3	18(0.00167131)	14(0.00142653)	5(0.0705003)	4.44689e-13	0.000103114	MSV000080558	cyan
karatungiol_A	Organic_oxygen_compounds:Organooxygen_compounds:Carbohydrates_and_carbohydrate_conjugates	1456.89	0	1	28	18(0.00167131)	8(0.0401391)	0(0.397827)	2.48714e-09	1	MSV000080000	other
Pseudodesmin_B	Organic_acids_and_derivatives:Peptidomimetics:Depsipeptides	1110.69	9	19	5	18(0.00167131)	11(0.0084686)	4(0.154535)	1.49187e-14	5.18103e-06	MSV000078604	pseudomonas
(2S)-1-O-(9Z_12Z_-octadecadienoyl)-2-O-(	Lipids_and_lipid-like_molecules:Glycerolipids:Glycosylglycerols	832.537	2	1	11	18(0.00167131)	4(0.0877752)	1(0.397827)	6.17265e-05	0.0117531	MSV000079389	other
Pseudomonic_acid-A;_BRL-4910A;_Mupirocin	Lipids_and_lipid-like_molecules:Fatty_Acyls:Fatty_acids_and_conjugates	500.299	1	1	9	18(0.00167131)	4(0.0877752)	0(0.397827)	0.000167975	1	MSV000081347	pseudomonas
Brunsvicamide_A	Amino_acids:_peptides:_and_analogues	844.485	6	16	2	18(0.00167131)	13(0.00225479)	9(0.0309837)	5.865e-14	1.74471e-13	MSV000079034	cyan
kahalalide_C	Organic_acids_and_derivatives:Peptidomimetics:Depsipeptides	913.47	6	15	4	18(0.00167131)	7(0.0629058)	1(0.397827)	1.18425e-05	0.142364	MSV000080630	other
seco-plakortide_H	Lipids_and_lipid-like_molecules:Fatty_Acyls:Fatty_acids_and_conjugates	354.277	0	1	4	18(0.00167131)	5(0.0877752)	0(0.397827)	1.21919e-05	1	MSV000081080	other
Destruxin_E1	Organic_acids_and_derivatives:Peptidomimetics:Depsipeptides	607.358	5	12	3	18(0.00167131)	15(0.00169205)	12(0.00680272)	1.90819e-15	3.60048e-14	MSV000078839	fungi
Edeine-D	Organic_acids_and_derivatives:Peptidomimetics:Hybrid_peptides	738.439	5	17	4	18(0.00167131)	5(0.0877752)	0(0.397827)	0.00557857	1	MSV000081064	bacillus
homo-petrocortyne_A	Lipids_and_lipid-like_molecules:Fatty_Acyls:Fatty_alcohols	668.553	0	1	3	18(0.00167131)	8(0.0401391)	0(0.397827)	6.48438e-09	1	MSV000080518	other
iAM-373	Amino_acids:_peptides:_and_analogues	749.432	6	14	4	18(0.00167131)	5(0.0877752)	0(0.397827)	0.000105764	1	MSV000081080	other
cyclotheonamide_E5	Amino_acids:_peptides:_and_analogues	854.465	6	17	3	18(0.00167131)	9(0.0222317)	4(0.154535)	4.07111e-07	0.000172426	MSV000079098	other
A-1437-D;_Friulimicin_B/beta	Amino_acids:_peptides:_and_analogues	1302.68	11	26	4	18(0.00167131)	9(0.0222317)	5(0.0705003)	3.82857e-05	0.00114233	MSV000079778	actino
Ampullosporin-D	Organic_Polymers:Polypeptides:None	1607.94	15	35	2	18(0.00167131)	3(0.0877752)	4(0.154535)	2.83674e-09	0.000251813	MSV000079098	fungi
siphonarienolone	Lipids_and_lipid-like_molecules:Prenol_lipids:Sesquiterpenoids	310.287	0	1	2	18(0.00167131)	4(0.0877752)	0(0.397827)	9.65701e-06	1	MSV000081463	other
orthidine_F	Benzenoids:Phenols:Methoxyphenols	530.31	2	9	7	18(0.00167131)	7(0.0629058)	2(0.397827)	2.59069e-06	0.00208619	MSV000079151	other
compound_7	Phenylpropanoids_and_polyketides:Cinnamyl_alcohols:None	422.23	0	1	7	18(0.00167131)	4(0.0877752)	0(0.397827)	1.15815e-05	1	MSV000079677	fungi
kahalalide_R	Organic_acids_and_derivatives:Peptidomimetics:Depsipeptides	1518.94	13	27	3	18(0.00167131)	10(0.0145414)	2(0.397827)	1.57194e-07	0.046589	MSV000080187	other
mycaloside_D	Lipids_and_lipid-like_molecules:Steroids_and_steroid_derivatives:Steroidal_glycosides	1106.55	1	1	29	18(0.00167131)	4(0.0877752)	0(0.397827)	2.86384e-05	1	MSV000080554	other
Syringotoxin_B;_[Gly3]syringostatin_A;_P	Organic_acids_and_derivatives:Peptidomimetics:Depsipeptides	1135.55	9	20	8	18(0.00167131)	10(0.0145414)	3(0.397827)	4.51078e-07	0.0129809	MSV000079615	pseudomonas
1'-Hydroxy-1-methoxy-1_2_1'_2'_7'_8'-hex	Lipids_and_lipid-like_molecules:Prenol_lipids:Tetraterpenoids	602.47	0	1	4	18(0.00167131)	3(0.0877752)	0(0.397827)	3.41837e-05	1	MSV000080558	other
Fumonisin_B2	Organic_acids_and_derivatives:Carboxylic_acids_and_derivatives:Fumonisins	705.394	2	2	11	18(0.00167131)	4(0.0877752)	2(0.397827)	0.000795862	0.000147679	MSV000080492	fungi
1_1'_2_2'_5_5'_6_6'_7_7'_8_8'_9_9'_10_10	Lipids_and_lipid-like_molecules:Prenol_lipids:Tetraterpenoids	983.038	0	1	4	18(0.00167131)	7(0.0629058)	0(0.397827)	2.74965e-11	1	MSV000079787	other
Pev-kinin_2	Amino_acids:_peptides:_and_analogues	694.307	5	14	3	18(0.00167131)	6(0.0877752)	0(0.397827)	6.67835e-05	1	MSV000080558	other
Concentriol_C	Lipids_and_lipid-like_molecules:Prenol_lipids:Triterpenoids	552.403	1	1	8	18(0.00167131)	7(0.0629058)	0(0.397827)	1.54638e-08	1	MSV000080518	fungi
Ceramide_2a	Lipids_and_lipid-like_molecules:Sphingolipids:Ceramides	681.627	1	3	5	18(0.00167131)	4(0.0877752)	1(0.397827)	1.77795e-05	0.00583055	MSV000081082	other
A80190;_Portmicin	Organic_oxygen_compounds:Organooxygen_compounds:Carbohydrates_and_carbohydrate_conjugates	828.524	0	1	18	18(0.00167131)	3(0.0877752)	0(0.397827)	8.89901e-06	1	MSV000080102	actino
WB_3559B	Amino_acids:_peptides:_and_analogues	652.503	3	5	5	18(0.00167131)	9(0.0222317)	6(0.0506766)	5.85412e-11	6.44918e-12	MSV000080183	other
Hassallidin_A	Organic_acids_and_derivatives:Peptidomimetics:Depsipeptides	1381.69	9	21	14	18(0.00167131)	13(0.00225479)	6(0.0506766)	2.25132e-09	2.18255e-05	MSV000081379	cyan
A_21978_C3	Organic_acids_and_derivatives:Peptidomimetics:Depsipeptides	1661.76	13	30	7	18(0.00167131)	11(0.0084686)	5(0.0705003)	2.09674e-06	0.000829974	MSV000078787	actino
Mannosylerythritol_lipid_B;_MEL-B	Lipids_and_lipid-like_molecules:Saccharolipids:None	520.252	3	1	14	18(0.00167131)	4(0.0877752)	1(0.397827)	1.683e-05	0.0168404	MSV000080141	fungi
Fattiviracin_FV-8	Lipids_and_lipid-like_molecules:Saccharolipids:None	1416.86	1	1	32	18(0.00167131)	7(0.0629058)	1(0.397827)	9.04593e-09	0.0182457	MSV000079485	actino
Harpin	Organic_Polymers:Polypeptides:None	948.47	9	22	4	18(0.00167131)	6(0.0877752)	2(0.397827)	2.59653e-06	0.0132537	MSV000080444	other
Micropeptin_DR1056	Organic_acids_and_derivatives:Peptidomimetics:Depsipeptides	1056.52	6	16	6	18(0.00167131)	12(0.00359066)	3(0.397827)	2.23809e-11	0.000922253	MSV000080655	cyan
UK-41637	Lipids_and_lipid-like_molecules:Prenol_lipids:Terpene_glycosides	886.529	0	1	17	18(0.00167131)	3(0.0877752)	0(0.397827)	6.61876e-06	1	MSV000081379	actino
11-tetracosenoic_acid_pyrrolidide	Lipids_and_lipid-like_molecules:Fatty_Acyls:Fatty_acids_and_conjugates	366.35	0	1	2	18(0.00167131)	8(0.0401391)	0(0.397827)	1.0875e-06	1	MSV000080071	other
4_6_8_10_12_14_16-Octamethoxy-1-trieicos	Organic_oxygen_compounds:Organooxygen_compounds:Ethers	562.444	0	1	17	18(0.00167131)	6(0.0877752)	0(0.397827)	1.04907e-08	1	MSV000081432	cyan
Pullularin_C	Organic_acids_and_derivatives:Peptidomimetics:Depsipeptides	761.4	5	12	5	18(0.00167131)	9(0.0222317)	2(0.397827)	8.60626e-06	0.0230524	MSV000080187	fungi
Cycloaspeptide_A	Amino_acids:_peptides:_and_analogues	641.321	4	12	2	18(0.00167131)	18(0.0027933)	13(0.00409836)	1.26051e-13	0	MSV000078603	fungi
Lactariamide_B;(2S_2'R_3R_4E_8E)-N-2'-	Lipids_and_lipid-like_molecules:Sphingolipids:Ceramides	593.538	1	3	4	18(0.00167131)	3(0.0877752)	0(0.397827)	0.000904655	1	MSV000080186	fungi
bengamide_F	Amino_acids:_peptides:_and_analogues	372.226	1	5	6	18(0.00167131)	4(0.0877752)	0(0.397827)	0.000489723	1	MSV000079720	other
bengazole_D2	Organoheterocyclic_compounds:Azoles:Oxazoles	522.331	1	1	8	18(0.00167131)	8(0.0401391)	0(0.397827)	3.04805e-09	1	MSV000081463	other
Nonaprene;_2-(3-Methyl-2-butenyl)-e_psi-	Lipids_and_lipid-like_molecules:Prenol_lipids:Tetraterpenoids	604.501	0	1	1	18(0.00167131)	5(0.0877752)	0(0.397827)	2.00863e-11	1	MSV000081082	other
botryoxanthin_A	Lipids_and_lipid-like_molecules:Prenol_lipids:Tetraterpenoids	1032.87	0	1	4	18(0.00167131)	7(0.0629058)	0(0.397827)	1.92775e-12	1	MSV000081082	other
Plauracin-37277	Organic_acids_and_derivatives:Peptidomimetics:Depsipeptides	867.38	6	13	5	18(0.00167131)	8(0.0401391)	2(0.397827)	1.60886e-08	0.0192072	MSV000080000	actino
keramamide_F	Organic_acids_and_derivatives:Peptidomimetics:Hybrid_peptides	920.385	7	17	4	18(0.00167131)	7(0.0629058)	0(0.397827)	5.84611e-06	1	MSV000079707	other
[Leu7]-Surfactin_C13ai_monomethyl_ester	Organic_acids_and_derivatives:Peptidomimetics:Depsipeptides	1021.67	8	14	5	18(0.00167131)	11(0.0084686)	7(0.0382239)	8.71739e-08	1.19051e-06	MSV000080655	bacillus
theonellapeptolide_Id	Organic_acids_and_derivatives:Peptidomimetics:Depsipeptides	1403.94	13	31	4	18(0.00167131)	11(0.0084686)	0(0.397827)	4.04988e-06	1	MSV000081351	cyan
CNK236.688	Organic_acids_and_derivatives:Peptidomimetics:Depsipeptides	688.416	6	12	2	18(0.00167131)	11(0.0084686)	2(0.397827)	7.48164e-09	0.0099967	MSV000081379	fungi
Naegleriapore_B2	Organic_acids_and_derivatives:Peptidomimetics:Hybrid_peptides	1734.81	15	36	4	18(0.00167131)	4(0.0877752)	1(0.397827)	9.14726e-06	0.182437	MSV000079598	pseudomonas
dictyonamide_B	Amino_acids:_peptides:_and_analogues	1434.86	11	31	10	18(0.00167131)	6(0.0877752)	1(0.397827)	0.000110487	0.136177	MSV000080186	other
Mavioquinone	Lipids_and_lipid-like_molecules:Prenol_lipids:Diterpenoids	432.36	0	1	3	18(0.00167131)	13(0.00225479)	0(0.397827)	1.16499e-19	1	MSV000080492	other
Sporidesmolide-I	Organic_acids_and_derivatives:Peptidomimetics:Depsipeptides	638.425	5	9	4	18(0.00167131)	18(0.0027933)	11(0.0121786)	2.31627e-22	5.43017e-12	MSV000081379	fungi
Tripropeptin_A	Organic_acids_and_derivatives:Peptidomimetics:Depsipeptides	1125.56	8	19	9	18(0.00167131)	9(0.0222317)	2(0.397827)	2.75715e-07	0.075944	MSV000079677	other
Cyanopeptoline_CB071	Organic_acids_and_derivatives:Peptidomimetics:Depsipeptides	1034.52	6	18	6	18(0.00167131)	5(0.0877752)	2(0.397827)	0.00163893	0.0123219	MSV000080251	cyan
8'-Hydroxy-7'_8'-dihydrocitranaxanthin;_x000d_	Lipids_and_lipid-like_molecules:Prenol_lipids:Triterpenoids	474.35	0	1	2	18(0.00167131)	4(0.0877752)	0(0.397827)	5.86896e-07	1	MSV000080572	other
Amphidinol_AM7;_Amphidinol-7	Organic_oxygen_compounds:Organooxygen_compounds:Carbohydrates_and_carbohydrate_conjugates	1208.64	0	1	21	18(0.00167131)	6(0.0877752)	0(0.397827)	1.51908e-05	1	MSV000079341	other
Spirilloxanthin;_Rhodoviolascin;_Bacteri	Lipids_and_lipid-like_molecules:Prenol_lipids:Tetraterpenoids	596.459	0	1	5	18(0.00167131)	2(0.0877752)	0(0.397827)	1.01696e-07	1	MSV000079389	other
TPU-0037-A	Organoheterocyclic_compounds:Pyrrolines:None	840.525	0	5	9	18(0.00167131)	5(0.0877752)	0(0.397827)	0.000644407	1	MSV000080518	actino
halocynthiaxanthin	Lipids_and_lipid-like_molecules:Prenol_lipids:Triterpenoids	598.402	0	1	4	18(0.00167131)	2(0.0877752)	0(0.397827)	2.0964e-06	1	MSV000080922	other
Microginin_51-A	Organic_acids_and_derivatives:Peptidomimetics:Hybrid_peptides	916.495	5	14	6	18(0.00167131)	4(0.0877752)	0(0.397827)	0.00126865	1	MSV000080922	cyan
dehydroxynocardamine	Phenylpropanoids_and_polyketides:Macrolactams:None	584.353	3	12	1	18(0.00167131)	18(0.0027933)	6(0.0506766)	2.25606e-21	4.20083e-08	MSV000080450	actino
Carboxymycobactin-3	Organic_acids_and_derivatives:Peptidomimetics:Depsipeptides	773.385	3	8	6	18(0.00167131)	5(0.0877752)	0(0.397827)	0.000381126	1	MSV000080655	other
Desferrioxamine_G;_Proferrioxamine-G1	Lipids_and_lipid-like_molecules:Fatty_Acyls:Fatty_amides	618.359	2	12	2	18(0.00167131)	8(0.0401391)	2(0.397827)	3.3079e-09	0.000252487	MSV000078839	actino
6'-OH_siphonaxanthin_C14:1_trans-Ã†2_este	Lipids_and_lipid-like_molecules:Prenol_lipids:Tetraterpenoids	824.595	1	1	6	18(0.00167131)	1(0.0877752)	0(0.397827)	3.64685e-10	1	MSV000080000	other
halishigamide_D	Lipids_and_lipid-like_molecules:Prenol_lipids:Diterpenoids	872.442	3	5	14	18(0.00167131)	4(0.0877752)	0(0.397827)	0.00108426	1	MSV000080558	other
Chalmicrin	Lipids_and_lipid-like_molecules:Prenol_lipids:Sesquiterpenoids	400.282	0	1	8	18(0.00167131)	6(0.0877752)	0(0.397827)	2.47858e-09	1	MSV000079029	fungi
dihydrocaulerpenyne_myristic_acid_methyl	Lipids_and_lipid-like_molecules:Fatty_Acyls:Fatty_acid_esters	544.376	3	1	7	18(0.00167131)	6(0.0877752)	0(0.397827)	4.2371e-07	1	MSV000080554	other
Succinopyoverdin_8	Organic_acids_and_derivatives:Peptidomimetics:Hybrid_peptides	1374.59	11	31	7	18(0.00167131)	6(0.0877752)	1(0.397827)	5.63366e-06	0.152135	MSV000079777	pseudomonas
Tolaasin_II	Organic_acids_and_derivatives:Peptidomimetics:Depsipeptides	1942.19	18	39	5	18(0.00167131)	9(0.0222317)	6(0.0506766)	3.14618e-08	2.57076e-05	MSV000080000	pseudomonas
Caulerpenin_degradation_product_III	Lipids_and_lipid-like_molecules:Prenol_lipids:Sesquiterpenoids	332.162	2	1	6	18(0.00167131)	7(0.0629058)	1(0.397827)	2.144e-13	0.0118249	MSV000078922	other
Microginin_T1	Organic_acids_and_derivatives:Peptidomimetics:Hybrid_peptides	731.33	4	10	5	18(0.00167131)	6(0.0877752)	1(0.397827)	9.1578e-06	0.0263693	MSV000080518	cyan
pitipeptolide_B	Organic_acids_and_derivatives:Peptidomimetics:Depsipeptides	809.494	6	11	4	18(0.00167131)	11(0.0084686)	5(0.0705003)	3.73481e-07	1.8702e-06	MSV000080629	cyan
2-acetyl-3-hydroxypropylfarnesate	Lipids_and_lipid-like_molecules:Prenol_lipids:Sesquiterpenoids	352.225	2	1	6	18(0.00167131)	5(0.0877752)	0(0.397827)	1.43169e-07	1	MSV000081083	other
Aureobasidin-H	Organic_acids_and_derivatives:Peptidomimetics:Depsipeptides	1070.68	8	19	2	18(0.00167131)	10(0.0145414)	3(0.397827)	1.2085e-06	0.014185	MSV000081050	fungi
kahalalide_S	Organic_acids_and_derivatives:Peptidomimetics:Depsipeptides	1534.94	13	27	4	18(0.00167131)	7(0.0629058)	2(0.397827)	6.52321e-10	0.0404417	MSV000079677	other
phytol_(Z-5_8_11_14_17)eicosapentaenoate	Lipids_and_lipid-like_molecules:Prenol_lipids:Diterpenoids	596.517	0	1	3	18(0.00167131)	9(0.0222317)	0(0.397827)	2.667e-15	1	MSV000079050	other
Enduracidin-SB;_Dechloroenduracidin-B	Organic_acids_and_derivatives:Peptidomimetics:Depsipeptides	2332.99	18	44	12	18(0.00167131)	16(0.00201613)	6(0.0506766)	4.9951e-11	0.00356761	MSV000079778	multiple
amphiasterin_A4	Organoheterocyclic_compounds:Lactones:Gamma_butyrolactones	786.783	0	1	3	18(0.00167131)	18(0.0027933)	0(0.397827)	2.17805e-32	1	MSV000078891	other
nobilamide_A	Amino_acids:_peptides:_and_analogues	821.432	7	15	3	18(0.00167131)	5(0.0877752)	1(0.397827)	4.63707e-05	0.0911819	MSV000080655	actino
Cyclosporin-Q;_9-L-Valinecyclosporin_A	Organic_acids_and_derivatives:Peptidomimetics:Peptoid-peptide_hybrids	1173.81	10	28	2	18(0.00167131)	14(0.00142653)	6(0.0506766)	3.95794e-05	0.000664904	MSV000079091	fungi
Destruxin-F	Organic_acids_and_derivatives:Peptidomimetics:Depsipeptides	595.358	5	12	3	18(0.00167131)	10(0.0145414)	2(0.397827)	0.00197812	0.00874634	MSV000079050	fungi
MS-681-D	Amino_acids:_peptides:_and_analogues	1124.71	9	24	1	18(0.00167131)	7(0.0629058)	1(0.397827)	1.24361e-06	0.0988333	MSV000079341	fungi
Thermocryptoxanthin-11;_C1-11	Lipids_and_lipid-like_molecules:Prenol_lipids:Tetraterpenoids	882.637	1	1	9	17(0.00187266)	6(0.0877752)	0(0.397827)	2.77765e-06	1	MSV000080050	other
P16-3	Benzenoids:Phenol_esters:None	676.449	1	1	5	17(0.00187266)	2(0.0877752)	0(0.397827)	6.5511e-08	1	MSV000080976	other
cyclonellin	Amino_acids:_peptides:_and_analogues	962.461	7	20	4	17(0.00187266)	9(0.0222317)	3(0.397827)	1.10698e-05	0.00869875	MSV000080655	other
4_6_8_10_12_14_16_18_20_22-Decamethoxy-1	Organic_oxygen_compounds:Organooxygen_compounds:Ethers	678.528	0	1	21	17(0.00187266)	3(0.0877752)	0(0.397827)	0.00184765	1	MSV000080115	cyan
callyspongyne_B	Lipids_and_lipid-like_molecules:Fatty_Acyls:Fatty_alcohols	492.433	0	1	2	17(0.00187266)	4(0.0877752)	0(0.397827)	7.21635e-21	1	MSV000079034	other
WF-10129	Amino_acids:_peptides:_and_analogues	424.185	1	5	5	17(0.00187266)	5(0.0877752)	0(0.397827)	1.41451e-06	1	MSV000080558	fungi
Trichorovin-IVa	Amino_acids:_peptides:_and_analogues	1160.75	11	24	2	17(0.00187266)	9(0.0222317)	8(0.0346725)	1.35869e-09	3.67507e-18	MSV000079098	fungi
BZR-cotoxin_I	Organic_acids_and_derivatives:Peptidomimetics:Depsipeptides	967.621	8	19	6	17(0.00187266)	10(0.0145414)	3(0.397827)	0.00361133	0.00443881	MSV000079181	fungi
none	Lipids_and_lipid-like_molecules:Glycerolipids:Glycosylglycerols	728.544	2	1	12	17(0.00187266)	5(0.0877752)	1(0.397827)	2.88708e-05	0.0141591	MSV000080183	cyan
arachidonic_ester	Lipids_and_lipid-like_molecules:Fatty_Acyls:Eicosanoids	598.496	1	1	5	17(0.00187266)	4(0.0877752)	0(0.397827)	6.6951e-08	1	MSV000079446	other
Tiahuramide_A	Organic_acids_and_derivatives:Peptidomimetics:Depsipeptides	722.425	5	10	4	17(0.00187266)	10(0.0145414)	2(0.397827)	3.88401e-08	0.021228	MSV000080554	cyan
Amphibactin_G	Amino_acids:_peptides:_and_analogues	901.537	4	15	4	17(0.00187266)	8(0.0401391)	5(0.0705003)	1.63692e-08	7.70969e-09	MSV000078738	other
Trichorzin_PA_VIII	Organic_Polymers:Polypeptides:None	1795.06	18	39	3	17(0.00187266)	8(0.0401391)	4(0.154535)	2.02008e-08	0.000219519	MSV000080000	fungi
Diglycolipid_12	Lipids_and_lipid-like_molecules:Glycerolipids:Glycosylglycerols	754.559	2	1	12	17(0.00187266)	7(0.0629058)	2(0.397827)	5.97732e-09	0.000864828	MSV000078568	cyan
motuporin	Amino_acids:_peptides:_and_analogues	767.411	4	11	5	17(0.00187266)	9(0.0222317)	4(0.154535)	3.77963e-06	1.37363e-05	MSV000080632	other
Circulocin_delta	Organic_acids_and_derivatives:Peptidomimetics:Depsipeptides	966.648	6	16	4	17(0.00187266)	5(0.0877752)	2(0.397827)	0.0458714	0.00633171	MSV000079389	bacillus
Lingshuiol_B	Organic_oxygen_compounds:Organooxygen_compounds:Carbohydrates_and_carbohydrate_conjugates	1220.64	0	1	21	17(0.00187266)	6(0.0877752)	0(0.397827)	4.55276e-07	1	MSV000079181	other
epiplakinic_acid_G	Benzenoids:Benzene_and_substituted_derivatives:None	432.324	0	1	3	17(0.00187266)	6(0.0877752)	0(0.397827)	8.13568e-09	1	MSV000080178	other
N-Deoxyschizokinen	Lipids_and_lipid-like_molecules:Fatty_Acyls:Fatty_acids_and_conjugates	404.191	3	9	3	17(0.00187266)	6(0.0877752)	0(0.397827)	3.71592e-07	1	MSV000080562	bacillus
Hericene_D	Lipids_and_lipid-like_molecules:Prenol_lipids:Monoterpenoids	582.428	1	1	6	17(0.00187266)	6(0.0877752)	0(0.397827)	7.93884e-08	1	MSV000079034	fungi
1_1'-Dimethoxy-1_2_1'_2_-tetrahydro-psi_	Lipids_and_lipid-like_molecules:Prenol_lipids:Tetraterpenoids	628.449	0	1	5	17(0.00187266)	4(0.0877752)	0(0.397827)	3.87225e-06	1	MSV000080632	other
Enterocin_EJ-97	Organic_Polymers:Polypeptides:None	1833.04	15	36	2	17(0.00187266)	6(0.0877752)	2(0.397827)	7.04996e-06	0.044624	MSV000080000	other
Lysophosphatidyl_inositol_1	Lipids_and_lipid-like_molecules:Glycerophospholipids:Glycerophosphoinositols	572.296	1	1	11	17(0.00187266)	6(0.0877752)	2(0.397827)	1.16863e-08	0.000245382	MSV000080558	actino
sarcotride_A	Organic_oxygen_compounds:Organooxygen_compounds:Alcohols_and_polyols	462.356	0	1	10	17(0.00187266)	3(0.0877752)	0(0.397827)	8.66606e-13	1	MSV000080518	other
Isariin_E	Organic_acids_and_derivatives:Peptidomimetics:Depsipeptides	553.348	5	10	2	17(0.00187266)	14(0.00142653)	6(0.0506766)	1.0991e-14	1.88691e-07	MSV000078836	fungi
Â§_Â§-carotene	Lipids_and_lipid-like_molecules:Prenol_lipids:Tetraterpenoids	536.438	0	1	1	17(0.00187266)	3(0.0877752)	0(0.397827)	2.95667e-06	1	MSV000079029	other
haliclonamide_D	Amino_acids:_peptides:_and_analogues	806.396	6	14	4	17(0.00187266)	8(0.0401391)	4(0.154535)	7.42097e-07	0.00110827	MSV000078649	other
almiramide_A	Amino_acids:_peptides:_and_analogues	742.499	5	16	1	17(0.00187266)	10(0.0145414)	7(0.0382239)	4.37457e-13	5.26182e-16	MSV000079034	cyan
phakellistatin_9	Amino_acids:_peptides:_and_analogues	1122.65	9	20	2	17(0.00187266)	9(0.0222317)	6(0.0506766)	1.47543e-05	8.4787e-05	MSV000080558	other
Microcystin-M(O)R	Organic_acids_and_derivatives:Peptidomimetics:Hybrid_peptides	1028.5	6	18	5	17(0.00187266)	10(0.0145414)	4(0.154535)	7.69457e-07	0.000395035	MSV000078567	cyan
SF-1902-A4a	Organic_acids_and_derivatives:Peptidomimetics:Depsipeptides	669.431	5	11	4	17(0.00187266)	8(0.0401391)	5(0.0705003)	1.08233e-06	1.21967e-05	MSV000081171	actino
unnarmicin_A	Organic_acids_and_derivatives:Peptidomimetics:Depsipeptides	634.373	4	8	2	17(0.00187266)	12(0.00359066)	4(0.154535)	1.97834e-15	6.6992e-05	MSV000080558	other
citronamide_A	Amino_acids:_peptides:_and_analogues	866.415	5	12	12	17(0.00187266)	5(0.0877752)	0(0.397827)	0.000305878	1	MSV000079091	other
Lipopeptide_A	Amino_acids:_peptides:_and_analogues	1177.56	11	25	4	17(0.00187266)	7(0.0629058)	5(0.0705003)	0.000151547	0.000539507	MSV000080251	actino
1-O-Acyl_phillipsiaxanthin	Lipids_and_lipid-like_molecules:Prenol_lipids:Tetraterpenoids	638.397	1	1	4	17(0.00187266)	3(0.0877752)	0(0.397827)	1.02692e-06	1	MSV000079558	other
SB_245255;Cyclo(N-methyl-L-alanyl-b-al	Organic_acids_and_derivatives:Peptidomimetics:Depsipeptides	597.337	5	12	4	17(0.00187266)	11(0.0084686)	2(0.397827)	2.79525e-09	0.00516561	MSV000080655	fungi
phorbasin_J	Lipids_and_lipid-like_molecules:Prenol_lipids:Sesquiterpenoids	450.298	1	1	8	17(0.00187266)	5(0.0877752)	0(0.397827)	1.51896e-07	1	MSV000079034	other
1'-beta-Glucopyranosyl-3_4_3'_4'-tetrade	Lipids_and_lipid-like_molecules:Prenol_lipids:Tetraterpenoids	726.45	0	1	8	17(0.00187266)	5(0.0877752)	0(0.397827)	0.00032806	1	MSV000080050	other
Fla-P3	Benzenoids:Phenol_esters:None	662.434	1	1	5	17(0.00187266)	4(0.0877752)	0(0.397827)	0.000284227	1	MSV000081063	other
Soyasaponin_III	Lipids_and_lipid-like_molecules:Prenol_lipids:Terpene_glycosides	796.461	0	1	16	17(0.00187266)	8(0.0401391)	0(0.397827)	1.94918e-13	1	MSV000080558	other
isomotuporin_B	Amino_acids:_peptides:_and_analogues	781.426	4	11	5	17(0.00187266)	7(0.0629058)	0(0.397827)	6.21495e-05	1	MSV000080251	other
Persicomycin_1	Lipids_and_lipid-like_molecules:Fatty_Acyls:Fatty_acid_esters	358.272	1	1	5	17(0.00187266)	5(0.0877752)	1(0.397827)	1.75379e-10	0.00651054	MSV000080899	pseudomonas
euryjanicin_B	Amino_acids:_peptides:_and_analogues	709.38	6	14	2	17(0.00187266)	10(0.0145414)	8(0.0346725)	1.1535e-06	3.54738e-09	MSV000080905	other
Pullularin_A	Organic_acids_and_derivatives:Peptidomimetics:Depsipeptides	775.416	5	12	5	17(0.00187266)	10(0.0145414)	5(0.0705003)	3.08392e-06	4.0555e-07	MSV000080655	fungi
koshikamide_F	Organic_acids_and_derivatives:Peptidomimetics:Depsipeptides	2033.09	19	49	4	17(0.00187266)	11(0.0084686)	5(0.0705003)	9.74025e-09	0.00312887	MSV000079787	other
AAL_Toxin_Td1	Organic_acids_and_derivatives:Carboxylic_acids_and_derivatives:Tricarboxylic_acids_and_derivatives	547.336	2	3	8	17(0.00187266)	3(0.0877752)	0(0.397827)	1.46705e-06	1	MSV000080187	fungi
Tobiraxanthin_A3	Lipids_and_lipid-like_molecules:Prenol_lipids:Triterpenoids	996.742	2	1	5	17(0.00187266)	5(0.0877752)	0(0.397827)	3.30241e-06	1	MSV000080071	other
none	Organic_oxygen_compounds:Organooxygen_compounds:Ethers	660.518	0	1	19	17(0.00187266)	5(0.0877752)	0(0.397827)	2.82159e-06	1	MSV000080629	other
1-Methoxy-1_2-dihydrophytoene;_Methoxyph	Lipids_and_lipid-like_molecules:Prenol_lipids:Tetraterpenoids	576.527	0	1	3	17(0.00187266)	4(0.0877752)	0(0.397827)	6.83642e-07	1	MSV000078891	other
Cosmosporaside_B	Lipids_and_lipid-like_molecules:Prenol_lipids:Sesquiterpenoids	460.267	1	1	10	17(0.00187266)	5(0.0877752)	0(0.397827)	0.000510396	1	MSV000080050	other
Asterobactin_B	Organic_acids_and_derivatives:Peptidomimetics:Depsipeptides	783.401	4	11	7	17(0.00187266)	5(0.0877752)	1(0.397827)	3.14466e-06	0.0552699	MSV000080655	other
[D-Asp3_(E)-Dhb7]-MC-HtyHty	Organic_acids_and_derivatives:Peptidomimetics:Hybrid_peptides	1051.49	6	14	7	17(0.00187266)	10(0.0145414)	4(0.154535)	4.38037e-08	0.000442693	MSV000079778	cyan
discodermin_E	Organic_acids_and_derivatives:Peptidomimetics:Depsipeptides	1708.82	14	36	3	17(0.00187266)	9(0.0222317)	7(0.0382239)	1.38885e-09	8.33317e-08	MSV000080000	other
Ostreogrycin_A;_Mikamycin_A;_Pristinamyc	Phenylpropanoids_and_polyketides:Macrolide_lactams:None	525.248	2	4	4	17(0.00187266)	11(0.0084686)	2(0.397827)	1.05306e-14	0.00400984	MSV000078584	actino
kahalalide_B	Organic_acids_and_derivatives:Peptidomimetics:Depsipeptides	877.459	7	14	4	17(0.00187266)	11(0.0084686)	1(0.397827)	8.42517e-08	0.123267	MSV000080922	other
Cryptophycin-B	Organic_acids_and_derivatives:Peptidomimetics:Hybrid_peptides	620.31	3	4	7	17(0.00187266)	14(0.00142653)	2(0.397827)	2.2837e-11	0.00140901	MSV000080251	cyan
1-[Hydroxyl-diethyl_malonate]-isopropyl	Organic_acids_and_derivatives:Carboxylic_acids_and_derivatives:Tricarboxylic_acids_and_derivatives	470.324	3	1	8	17(0.00187266)	4(0.0877752)	0(0.397827)	0.000288602	1	MSV000080518	other
Aaptopurpurin;_3-Methoxy-beta_X-carotene	Lipids_and_lipid-like_molecules:Prenol_lipids:Triterpenoids	562.417	0	1	3	17(0.00187266)	5(0.0877752)	0(0.397827)	1.72749e-07	1	MSV000080518	other
Detoxin_E1	Organic_acids_and_derivatives:Peptidomimetics:Hybrid_peptides	561.305	4	6	6	17(0.00187266)	5(0.0877752)	3(0.397827)	0.000576615	4.90099e-06	MSV000078780	actino
Salivaricin_SN	Organic_Polymers:Polypeptides:None	1262.55	12	29	5	17(0.00187266)	6(0.0877752)	6(0.0506766)	3.1111e-06	2.17656e-07	MSV000080655	other
Actinomycin_Zd;_Schering_6a	Organic_acids_and_derivatives:Peptidomimetics:Depsipeptides	1284.6	10	24	5	17(0.00187266)	10(0.0145414)	2(0.397827)	7.21918e-09	0.0394705	MSV000079787	actino
pitipeptolide_D	Organic_acids_and_derivatives:Peptidomimetics:Depsipeptides	793.463	6	10	4	17(0.00187266)	13(0.00225479)	4(0.154535)	4.31341e-11	1.23616e-05	MSV000081464	cyan
none	Lipids_and_lipid-like_molecules:Sphingolipids:Ceramides	565.507	1	3	4	17(0.00187266)	5(0.0877752)	1(0.397827)	1.65092e-05	0.00789163	MSV000080554	other
Lactococcin_MMFII	Organic_Polymers:Polypeptides:None	1049.43	9	25	4	17(0.00187266)	8(0.0401391)	3(0.397827)	9.65218e-08	0.000554479	MSV000080655	other
E._faecalis_cytolysin_A;_CylA	Organic_Polymers:Polypeptides:None	1546.97	11	32	3	17(0.00187266)	5(0.0877752)	3(0.397827)	0.000144067	0.000822934	MSV000080000	other
N_N'-Methyleno-didemnin_A	Organic_acids_and_derivatives:Peptidomimetics:Depsipeptides	954.568	5	14	7	17(0.00187266)	10(0.0145414)	5(0.0705003)	3.01345e-07	5.31179e-07	MSV000079098	other
mycalazol_2	Organic_oxygen_compounds:Organooxygen_compounds:Carbonyl_compounds	399.314	0	2	2	17(0.00187266)	12(0.00359066)	0(0.397827)	2.34896e-17	1	MSV000080518	other
Phenalamide-A1;_Fenalamide-A1;_102-C;_(-	Lipids_and_lipid-like_molecules:Prenol_lipids:Monoterpenoids	491.34	1	3	3	17(0.00187266)	4(0.0877752)	0(0.397827)	2.6875e-07	1	MSV000080905	other
Triophaxanthin;3-Hydroxy-7_8-didehydro	Lipids_and_lipid-like_molecules:Prenol_lipids:Diterpenoids	444.303	0	1	2	17(0.00187266)	4(0.0877752)	0(0.397827)	1.70408e-06	1	MSV000079029	other
Azinothricin	Organic_acids_and_derivatives:Peptidomimetics:Depsipeptides	1020.57	3	13	8	17(0.00187266)	9(0.0222317)	3(0.397827)	8.43024e-09	3.04062e-05	MSV000078568	actino
(+)-raspailyne-A	Lipids_and_lipid-like_molecules:Fatty_Acyls:Fatty_alcohols	352.261	0	1	6	17(0.00187266)	4(0.0877752)	0(0.397827)	7.65671e-08	1	MSV000080632	other
none	Lipids_and_lipid-like_molecules:Sphingolipids:Ceramides	537.512	1	3	3	17(0.00187266)	3(0.0877752)	0(0.397827)	8.44669e-07	1	MSV000080632	other
Dienoic_mycolate_D;_2-Eicosyl-3-hydroxy-	Lipids_and_lipid-like_molecules:Fatty_Acyls:Fatty_alcohols	1067.1	1	1	4	17(0.00187266)	7(0.0629058)	0(0.397827)	2.48111e-12	1	MSV000080397	other
SF-1902A5	Organic_acids_and_derivatives:Peptidomimetics:Depsipeptides	683.447	5	11	4	17(0.00187266)	9(0.0222317)	3(0.397827)	7.42405e-08	0.00173528	MSV000080167	actino
didemnin_D	Organic_acids_and_derivatives:Peptidomimetics:Depsipeptides	1606.85	12	26	9	17(0.00187266)	9(0.0222317)	4(0.154535)	3.87222e-08	0.000715133	MSV000079819	other
cyclotheonamide_D	Amino_acids:_peptides:_and_analogues	697.355	5	15	2	17(0.00187266)	4(0.0877752)	0(0.397827)	0.000214085	1	MSV000078604	other
Pyoverdin_CFBP_2392	Organic_acids_and_derivatives:Peptidomimetics:Hybrid_peptides	1319.59	10	28	7	17(0.00187266)	5(0.0877752)	1(0.397827)	0.000135984	0.129511	MSV000080655	pseudomonas
Brunsvicamide_B	Amino_acids:_peptides:_and_analogues	858.5	6	16	2	17(0.00187266)	11(0.0084686)	9(0.0309837)	7.30642e-12	8.57231e-16	MSV000079034	cyan
bengamide_R	Amino_acids:_peptides:_and_analogues	596.44	2	4	7	17(0.00187266)	5(0.0877752)	1(0.397827)	3.51308e-05	0.0138348	MSV000080630	other
Rumycin_2	Organic_Polymers:Polypeptides:None	1715.8	14	32	8	17(0.00187266)	8(0.0401391)	4(0.154535)	5.78842e-05	0.00258372	MSV000080632	actino
Kirrothricin	Lipids_and_lipid-like_molecules:Fatty_Acyls:Fatty_amides	780.456	1	5	9	17(0.00187266)	4(0.0877752)	0(0.397827)	8.84722e-08	1	MSV000079777	actino
carmabin_A	Amino_acids:_peptides:_and_analogues	703.431	4	13	3	17(0.00187266)	10(0.0145414)	7(0.0382239)	3.29275e-11	8.41605e-15	MSV000080141	cyan
Ro-09-1545	Amino_acids:_peptides:_and_analogues	407.267	1	3	6	17(0.00187266)	5(0.0877752)	0(0.397827)	1.06653e-06	1	MSV000080905	fungi
Actinomycin_E1;_Actinomycin_Aux-1	Organic_acids_and_derivatives:Peptidomimetics:Depsipeptides	1296.68	10	24	4	17(0.00187266)	7(0.0629058)	2(0.397827)	1.21519e-06	0.0314539	MSV000080976	actino
Coumamidine_g2	Phenylpropanoids_and_polyketides:Cinnamic_acids_and_derivatives:Cinnamic_acid_amides	835.357	6	18	11	17(0.00187266)	4(0.0877752)	0(0.397827)	7.52807e-05	1	MSV000080492	other
(3R)-9'-cis-3-Hydroxy-1'-methoxy-3'_4'-d	Lipids_and_lipid-like_molecules:Prenol_lipids:Tetraterpenoids	596.423	0	1	4	17(0.00187266)	5(0.0877752)	0(0.397827)	6.4905e-07	1	MSV000079389	other
Deoxy-dihydroxychlamydocin	Amino_acids:_peptides:_and_analogues	544.29	3	8	3	17(0.00187266)	9(0.0222317)	2(0.397827)	2.32306e-07	0.00185375	MSV000080251	other
fijimycin_B	Organic_acids_and_derivatives:Peptidomimetics:Depsipeptides	858.485	7	17	4	17(0.00187266)	16(0.00201613)	9(0.0309837)	1.01044e-22	1.22759e-13	MSV000078604	actino
2-13-Carboxy-14_15-diacetoxyhexadecanoyl	Lipids_and_lipid-like_molecules:Fatty_Acyls:Fatty_alcohols	482.288	2	1	7	17(0.00187266)	4(0.0877752)	0(0.397827)	1.1754e-06	1	MSV000078604	other
integracin_A	Lipids_and_lipid-like_molecules:Fatty_Acyls:Fatty_alcohol_esters	628.398	2	1	9	17(0.00187266)	8(0.0401391)	2(0.397827)	5.11407e-10	0.00270537	MSV000080183	other
woodylide_B	Lipids_and_lipid-like_molecules:Prenol_lipids:Monoterpenoids	328.261	1	1	5	17(0.00187266)	4(0.0877752)	0(0.397827)	0.000144164	1	MSV000080629	other
mirabamide_F	Organic_acids_and_derivatives:Peptidomimetics:Depsipeptides	1561.77	11	25	14	17(0.00187266)	10(0.0145414)	6(0.0506766)	9.87796e-08	2.95417e-05	MSV000078604	other
Sporidesmolide_II	Organic_acids_and_derivatives:Peptidomimetics:Depsipeptides	652.441	5	9	4	17(0.00187266)	17(0.00234192)	10(0.0200422)	1.89605e-23	3.87441e-12	MSV000081379	fungi
mirabamide_G	Organic_acids_and_derivatives:Peptidomimetics:Depsipeptides	1431.71	11	25	10	17(0.00187266)	8(0.0401391)	6(0.0506766)	1.40509e-07	1.7348e-06	MSV000080141	other
BU-4061-T;_Epoxomicin	Amino_acids:_peptides:_and_analogues	554.368	4	10	3	17(0.00187266)	6(0.0877752)	1(0.397827)	1.12557e-05	0.0275205	MSV000078604	actino
Antibiotic_C35H56O13	Phenylpropanoids_and_polyketides:Macrolides_and_analogues:None	684.372	0	1	17	17(0.00187266)	6(0.0877752)	0(0.397827)	3.69628e-10	1	MSV000078604	actino
Tobiraxanthin_B	Lipids_and_lipid-like_molecules:Prenol_lipids:Sesquaterpenoids	826.611	1	1	5	17(0.00187266)	3(0.0877752)	0(0.397827)	2.85542e-08	1	MSV000081215	other
Phospholipid	Lipids_and_lipid-like_molecules:Glycerophospholipids:Glycerophosphoglycerols	1377.05	4	1	17	17(0.00187266)	8(0.0401391)	1(0.397827)	1.42074e-08	0.0453048	MSV000079069	other
Cer-2	Lipids_and_lipid-like_molecules:Sphingolipids:Phosphosphingolipids	670.505	1	4	4	17(0.00187266)	3(0.0877752)	0(0.397827)	1.79655e-12	1	MSV000078738	fungi
Pestahivin;_Pestahivin-A;_HUN-7293	Organic_acids_and_derivatives:Peptidomimetics:Depsipeptides	976.636	6	16	3	17(0.00187266)	13(0.00225479)	4(0.154535)	2.85949e-12	0.000486916	MSV000080558	fungi
dihydrocyclotheonamide_A	Organic_acids_and_derivatives:Peptidomimetics:Hybrid_peptides	733.355	5	15	3	17(0.00187266)	10(0.0145414)	4(0.154535)	1.25558e-11	5.28184e-07	MSV000078603	other
Nostofungicidine	Organic_acids_and_derivatives:Peptidomimetics:Hybrid_peptides	1080.53	7	18	9	17(0.00187266)	6(0.0877752)	0(0.397827)	0.000712235	1	MSV000080655	cyan
homaxinolin_B	Lipids_and_lipid-like_molecules:Fatty_Acyls:Fatty_acids_and_conjugates	342.277	1	1	5	17(0.00187266)	3(0.0877752)	1(0.397827)	1.17366e-07	0.00722571	MSV000079069	other
BMY-46572;_Korkormicin-C	Organic_acids_and_derivatives:Peptidomimetics:Depsipeptides	1480.63	11	24	14	17(0.00187266)	12(0.00359066)	1(0.397827)	2.56184e-12	0.330989	MSV000078891	actino
Gramicidin_J2	Amino_acids:_peptides:_and_analogues	698.448	4	14	1	17(0.00187266)	8(0.0401391)	2(0.397827)	5.58064e-05	0.00255643	MSV000080922	other
none	Organoheterocyclic_compounds:Diazines:Pyrimidines_and_pyrimidine_derivatives	446.386	0	7	2	17(0.00187266)	6(0.0877752)	0(0.397827)	1.94852e-08	1	MSV000079091	other
tetrahydrosiphonodiol	Lipids_and_lipid-like_molecules:Fatty_Acyls:Fatty_alcohols	336.209	0	1	3	17(0.00187266)	3(0.0877752)	0(0.397827)	1.33375e-07	1	MSV000079050	other
Trichotoxin_L;_Trichotoxin_A_50C2-4	Organic_Polymers:Polypeptides:None	1675	18	39	2	17(0.00187266)	4(0.0877752)	1(0.397827)	7.8026e-09	0.276928	MSV000080000	fungi
Ostreocin-D;_3_26-Bisdemethyldeoxypalyto	Organic_oxygen_compounds:Organooxygen_compounds:Carbohydrates_and_carbohydrate_conjugates	2650.45	2	6	53	17(0.00187266)	6(0.0877752)	0(0.397827)	MSV000080000	1	other
F-16438_B	Lipids_and_lipid-like_molecules:Fatty_Acyls:Fatty_acyl_glycosides	816.414	2	1	17	17(0.00187266)	6(0.0877752)	0(0.397827)	3.79828e-08	1	MSV000079677	fungi
8006-I	Lipids_and_lipid-like_molecules:Fatty_Acyls:Fatty_acids_and_conjugates	336.173	0	1	2	17(0.00187266)	3(0.0877752)	0(0.397827)	6.51959e-09	1	MSV000080558	fungi
Acetyl-leucyl-valyl-argininol	Amino_acids:_peptides:_and_analogues	414.295	3	10	2	17(0.00187266)	4(0.0877752)	1(0.397827)	4.39337e-05	0.0172808	MSV000080177	other
Erythrochelin	Amino_acids:_peptides:_and_analogues	603.286	3	14	2	17(0.00187266)	5(0.0877752)	1(0.397827)	0.000286086	0.0195064	MSV000080242	other
Microginin_GH787	Organic_acids_and_derivatives:Peptidomimetics:Hybrid_peptides	787.392	4	11	5	17(0.00187266)	4(0.0877752)	0(0.397827)	0.00540852	1	MSV000079777	cyan
Ostreogrycin-B;_NSC_125176;_PA-114-B;_RP	Organic_acids_and_derivatives:Peptidomimetics:Depsipeptides	866.396	6	16	3	17(0.00187266)	16(0.00201613)	9(0.0309837)	7.65011e-15	2.39089e-12	MSV000078604	actino
sansalvamide	Organic_acids_and_derivatives:Peptidomimetics:Depsipeptides	586.373	4	8	2	17(0.00187266)	7(0.0629058)	2(0.397827)	1.25206e-07	0.0122139	MSV000080976	fungi
Tridecaptin-Aa;_Ar-110	Organic_Polymers:Polypeptides:None	1549.85	13	31	6	17(0.00187266)	7(0.0629058)	4(0.154535)	1.45876e-07	0.000155429	MSV000079819	bacillus
2-(hydroxy-heptaprenyl)hydroquinone	Lipids_and_lipid-like_molecules:Prenol_lipids:Quinone_and_hydroquinone_lipids	602.47	0	1	4	17(0.00187266)	9(0.0222317)	0(0.397827)	2.60469e-13	1	MSV000079050	other
Lactariamide_A;N-2'-Hydroxytetracosano	Lipids_and_lipid-like_molecules:Fatty_Acyls:Fatty_amides	665.632	1	3	4	17(0.00187266)	1(0.0877752)	0(0.397827)	1.30567e-21	1	MSV000080518	fungi
petroformyne_5	Lipids_and_lipid-like_molecules:Fatty_Acyls:Fatty_alcohols	684.512	0	1	5	17(0.00187266)	1(0.0877752)	0(0.397827)	4.2459e-11	1	MSV000079778	other
GSL-1a;_alpha-D-Glucuronosylceramide_II	Lipids_and_lipid-like_molecules:Sphingolipids:Glycosphingolipids	703.523	1	3	10	17(0.00187266)	5(0.0877752)	1(0.397827)	0.000191274	0.00673226	MSV000078891	other
palau'amide	Organic_acids_and_derivatives:Peptidomimetics:Depsipeptides	851.504	6	13	5	17(0.00187266)	10(0.0145414)	3(0.397827)	0.000108931	0.000480204	MSV000079181	cyan
DKxanthene_518	Amino_acids:_peptides:_and_analogues	518.253	1	5	3	17(0.00187266)	5(0.0877752)	1(0.397827)	5.52755e-06	0.0111078	MSV000081348	other
synechobactin_A	Lipids_and_lipid-like_molecules:Fatty_Acyls:Fatty_acids_and_conjugates	560.342	2	9	3	17(0.00187266)	6(0.0877752)	0(0.397827)	9.23835e-05	1	MSV000078603	cyan
(-)duryne_D	Lipids_and_lipid-like_molecules:Fatty_Acyls:Fatty_alcohols	494.412	0	1	3	17(0.00187266)	3(0.0877752)	0(0.397827)	7.15406e-09	1	MSV000080518	other
Micropeptin_SD979	Organic_acids_and_derivatives:Peptidomimetics:Depsipeptides	979.49	6	15	6	17(0.00187266)	9(0.0222317)	0(0.397827)	1.53712e-08	1	MSV000080142	cyan
1-Methoxy-1_2-dihydro-3_4-didehydrolycop	Lipids_and_lipid-like_molecules:Prenol_lipids:Tetraterpenoids	580.428	0	1	3	17(0.00187266)	3(0.0877752)	0(0.397827)	2.64431e-10	1	MSV000080187	other
Plantazolicin_A	Amino_acids:_peptides:_and_analogues	1335.47	3	13	10	17(0.00187266)	7(0.0629058)	3(0.397827)	7.55209e-09	0.00155834	MSV000080071	bacillus
Bandunamide	Amino_acids:_peptides:_and_analogues	1108.49	7	22	3	17(0.00187266)	11(0.0084686)	4(0.154535)	5.55612e-10	0.0011335	MSV000080188	actino
punaglandin_4	Lipids_and_lipid-like_molecules:Fatty_Acyls:Eicosanoids	498.202	3	1	8	17(0.00187266)	4(0.0877752)	0(0.397827)	2.41389e-06	1	MSV000080905	other
none	Lipids_and_lipid-like_molecules:Sphingolipids:Ceramides	565.543	1	3	3	17(0.00187266)	4(0.0877752)	1(0.397827)	2.53892e-07	0.0071671	MSV000080558	other
amphidinol_5	Organic_oxygen_compounds:Organooxygen_compounds:Carbohydrates_and_carbohydrate_conjugates	1370.83	0	1	25	17(0.00187266)	7(0.0629058)	0(0.397827)	1.33324e-06	1	MSV000081063	other
lagunamide_B	Organic_acids_and_derivatives:Peptidomimetics:Depsipeptides	839.504	6	13	5	17(0.00187266)	10(0.0145414)	5(0.0705003)	0.000113051	2.53546e-05	MSV000080655	cyan
Ganosinensin_C	Lipids_and_lipid-like_molecules:Prenol_lipids:Triterpenoids	814.538	1	1	8	17(0.00187266)	2(0.0877752)	0(0.397827)	4.62447e-08	1	MSV000079706	fungi
Probestin	Organic_acids_and_derivatives:Peptidomimetics:Hybrid_peptides	502.279	3	8	3	17(0.00187266)	5(0.0877752)	0(0.397827)	6.29087e-05	1	MSV000080183	actino
axinellin_B	Amino_acids:_peptides:_and_analogues	937.506	7	17	2	17(0.00187266)	11(0.0084686)	7(0.0382239)	7.33791e-10	6.28836e-06	MSV000079787	other
metabolite_21	Lipids_and_lipid-like_molecules:Prenol_lipids:Retinoids	598.496	3	1	5	17(0.00187266)	3(0.0877752)	0(0.397827)	9.72137e-05	1	MSV000078683	other
Omphalotin_B	Amino_acids:_peptides:_and_analogues	1481.91	12	34	7	17(0.00187266)	16(0.00201613)	7(0.0382239)	3.15984e-12	0.000345151	MSV000080000	fungi
3_3'-Dihydroxy-2-nor-beta_beta-carotene-	Lipids_and_lipid-like_molecules:Prenol_lipids:Triterpenoids	666.428	1	1	4	17(0.00187266)	4(0.0877752)	1(0.397827)	0.00017441	0.00711989	MSV000080976	other
octacosaoctaenoic_acid	Lipids_and_lipid-like_molecules:Fatty_Acyls:Fatty_acid_esters	422.318	1	1	3	17(0.00187266)	10(0.0145414)	0(0.397827)	4.86481e-12	1	MSV000079389	other
DKxanthene_520	Amino_acids:_peptides:_and_analogues	520.232	1	5	4	17(0.00187266)	8(0.0401391)	2(0.397827)	3.2775e-09	0.000787174	MSV000078668	other
callipeltin_G	Organic_acids_and_derivatives:Peptidomimetics:Hybrid_peptides	1244.75	8	26	7	17(0.00187266)	7(0.0629058)	3(0.397827)	3.57469e-07	0.00133447	MSV000080000	other
Antrimycin_Dv	Amino_acids:_peptides:_and_analogues	713.371	5	14	5	17(0.00187266)	8(0.0401391)	4(0.154535)	3.39768e-07	1.57915e-06	MSV000081063	actino
Pteratide_I	Organic_acids_and_derivatives:Peptidomimetics:Depsipeptides	986.584	8	21	2	17(0.00187266)	9(0.0222317)	1(0.397827)	9.11585e-06	0.189026	MSV000078568	fungi
ring-opened_deriv._V_(R=Ac)	Organic_acids_and_derivatives:Carboxylic_acids_and_derivatives:Tricarboxylic_acids_and_derivatives	370.163	2	1	7	17(0.00187266)	3(0.0877752)	1(0.397827)	1.53461e-06	0.0122242	MSV000081171	fungi
(2S_3S_4R)-2-[(2'R)-2'-Hydroxytricosanoy	Lipids_and_lipid-like_molecules:Sphingolipids:Ceramides	669.627	1	3	5	17(0.00187266)	4(0.0877752)	1(0.397827)	3.37806e-06	0.00441079	MSV000081344	fungi
Elansolid_B1	Lipids_and_lipid-like_molecules:Fatty_Acyls:Fatty_acids_and_conjugates	606.356	0	1	7	17(0.00187266)	6(0.0877752)	0(0.397827)	5.16829e-07	1	MSV000080554	other
Viroisin	Amino_acids:_peptides:_and_analogues	912.353	6	15	8	17(0.00187266)	11(0.0084686)	4(0.154535)	6.84364e-10	0.000416275	MSV000079777	fungi
23-De-(6-deoxy-2_3-di-O-methyl-beta-D-al	Organic_oxygen_compounds:Organooxygen_compounds:Carbohydrates_and_carbohydrate_conjugates	725.435	0	4	12	17(0.00187266)	9(0.0222317)	0(0.397827)	1.30202e-15	1	MSV000079098	actino
14-Hydroxy-6-O-methyl-erythromycin_B	Organic_oxygen_compounds:Organooxygen_compounds:Carbohydrates_and_carbohydrate_conjugates	747.477	0	4	16	17(0.00187266)	6(0.0877752)	0(0.397827)	3.91385e-09	1	MSV000079714	fungi
Nitrobacter_ferritin	Amino_acids:_peptides:_and_analogues	1148.59	9	22	4	17(0.00187266)	7(0.0629058)	3(0.397827)	1.48875e-06	0.00047063	MSV000079312	other
kahalalide_V	Amino_acids:_peptides:_and_analogues	613.359	3	11	3	17(0.00187266)	4(0.0877752)	1(0.397827)	0.0112947	0.0254411	MSV000080655	other
discokiolide-A	Organic_acids_and_derivatives:Peptidomimetics:Depsipeptides	1028.52	6	15	6	17(0.00187266)	8(0.0401391)	1(0.397827)	0.000120686	0.157535	MSV000080050	other
none	Lipids_and_lipid-like_molecules:Sphingolipids:Glycosphingolipids	725.581	1	3	9	17(0.00187266)	4(0.0877752)	0(0.397827)	0.0019291	1	MSV000081171	other
Cyl-1	Amino_acids:_peptides:_and_analogues	584.321	3	8	4	17(0.00187266)	9(0.0222317)	1(0.397827)	3.53953e-09	0.0390756	MSV000080655	fungi
Apratoxin_D	Organic_acids_and_derivatives:Peptidomimetics:Depsipeptides	867.518	4	9	5	17(0.00187266)	13(0.00225479)	2(0.397827)	4.02512e-16	0.00618922	MSV000078568	cyan
comoramide_B	Amino_acids:_peptides:_and_analogues	686.346	4	10	4	17(0.00187266)	6(0.0877752)	1(0.397827)	0.00129897	0.0727846	MSV000080905	other
symplocin_A	Organic_acids_and_derivatives:Peptidomimetics:Depsipeptides	1094.63	9	19	8	17(0.00187266)	6(0.0877752)	3(0.397827)	0.000123378	0.000659045	MSV000080655	cyan
Chalcomycin;_Myconomycin;_Aldgamycin-D;	Phenylpropanoids_and_polyketides:Macrolides_and_analogues:None	700.367	0	1	18	17(0.00187266)	5(0.0877752)	0(0.397827)	2.33682e-07	1	MSV000078568	multiple
discodermin_D	Organic_acids_and_derivatives:Peptidomimetics:Depsipeptides	1676.8	14	36	3	17(0.00187266)	7(0.0629058)	4(0.154535)	2.15423e-05	0.000390832	MSV000080922	other
Phenalinolactone_D;_Tue_6071-B2	Lipids_and_lipid-like_molecules:Prenol_lipids:Terpene_glycosides	699.362	2	2	13	17(0.00187266)	8(0.0401391)	1(0.397827)	3.38733e-12	0.0141345	MSV000080554	actino
Minosaminomycin	Organic_oxygen_compounds:Organooxygen_compounds:Carbohydrates_and_carbohydrate_conjugates	618.334	3	12	9	17(0.00187266)	8(0.0401391)	0(0.397827)	1.10747e-08	1	MSV000081063	actino
SLUSH-A;	Organic_Polymers:Polypeptides:None	1032.56	9	22	4	17(0.00187266)	5(0.0877752)	2(0.397827)	4.75081e-05	0.0102466	MSV000080655	actino
1-Hexosyl-1_2-dihydro-3_4-didehydroapo-8	Lipids_and_lipid-like_molecules:Prenol_lipids:Triterpenoids	596.371	0	1	9	17(0.00187266)	5(0.0877752)	0(0.397827)	1.37377e-06	1	MSV000081432	other
Roserythrin;3'-Hydroxy-2'_3'-didehydro	Lipids_and_lipid-like_molecules:Prenol_lipids:Triterpenoids	578.34	0	1	2	17(0.00187266)	7(0.0629058)	0(0.397827)	4.87713e-11	1	MSV000081347	other
none	Lipids_and_lipid-like_molecules:Glycerolipids:Monoradylglycerols	302.282	0	1	5	17(0.00187266)	10(0.0145414)	0(0.397827)	1.02542e-11	1	MSV000080000	other
Micropeptin_MZ845;_Cyanopeptolin_S'	Organic_acids_and_derivatives:Peptidomimetics:Depsipeptides	845.465	5	16	5	17(0.00187266)	9(0.0222317)	3(0.397827)	2.69827e-07	0.000944816	MSV000080397	cyan
Syringopeptin_SP22-B	Organic_acids_and_derivatives:Peptidomimetics:Depsipeptides	2171.24	22	46	5	17(0.00187266)	11(0.0084686)	7(0.0382239)	3.73922e-08	3.07786e-06	MSV000081351	pseudomonas
Anabaenopeptin-G	Amino_acids:_peptides:_and_analogues	908.512	6	18	4	17(0.00187266)	9(0.0222317)	4(0.154535)	1.53981e-06	1.07365e-05	MSV000080922	cyan
Carnosine;_beta-Alanyl-histidine	Organic_acids_and_derivatives:Peptidomimetics:Hybrid_peptides	226.107	1	6	2	17(0.00187266)	6(0.0877752)	1(0.397827)	1.08977e-05	0.063803	MSV000078805	other
raspailyne_A1	Lipids_and_lipid-like_molecules:Fatty_Acyls:Fatty_alcohols	324.23	0	1	6	17(0.00187266)	4(0.0877752)	0(0.397827)	0.00016749	1	MSV000079777	other
Beauvericin_H1	Organic_acids_and_derivatives:Peptidomimetics:Depsipeptides	801.4	5	9	6	17(0.00187266)	11(0.0084686)	3(0.397827)	1.05916e-12	0.000313568	MSV000080540	fungi
3'_4'-Didehydro-beta_psi-carotene;_Torul	Lipids_and_lipid-like_molecules:Prenol_lipids:Tetraterpenoids	534.423	0	1	1	17(0.00187266)	4(0.0877752)	0(0.397827)	1.5645e-06	1	MSV000079416	other
Microcystin-XZ	Organic_acids_and_derivatives:Peptidomimetics:Hybrid_peptides	867.438	6	15	5	17(0.00187266)	13(0.00225479)	10(0.0200422)	1.11626e-08	8.44538e-11	MSV000080554	other
Aeruginopeptin-95B	Organic_acids_and_derivatives:Peptidomimetics:Depsipeptides	1149.56	7	18	8	17(0.00187266)	8(0.0401391)	3(0.397827)	1.00044e-06	0.0021799	MSV000080558	cyan
Butyrolactol-B	Lipids_and_lipid-like_molecules:Fatty_Acyls:Fatty_alcohols	512.299	0	1	9	17(0.00187266)	1(0.0877752)	0(0.397827)	1.76145e-07	1	MSV000080574	actino
Pacidamycin_4	Amino_acids:_peptides:_and_analogues	803.324	7	18	5	17(0.00187266)	4(0.0877752)	2(0.397827)	0.00024359	0.0018155	MSV000080518	multiple
siphonochalynol	Lipids_and_lipid-like_molecules:Fatty_Acyls:Fatty_alcohols	304.183	0	1	2	17(0.00187266)	12(0.00359066)	0(0.397827)	1.35133e-19	1	MSV000080905	other
Macrotetrolide_D	Phenylpropanoids_and_polyketides:Macrolides_and_analogues:None	792.502	3	1	12	17(0.00187266)	15(0.00169205)	8(0.0346725)	1.18903e-24	5.65985e-11	MSV000080554	actino
veraguamide_K	Organic_acids_and_derivatives:Peptidomimetics:Depsipeptides	812.393	6	11	6	17(0.00187266)	8(0.0401391)	7(0.0382239)	3.55105e-10	1.11048e-14	MSV000078568	cyan
Chrysospermin_C	Organic_Polymers:Polypeptides:None	1911.06	19	42	3	17(0.00187266)	7(0.0629058)	0(0.397827)	3.40698e-07	1	MSV000080000	fungi
Aranorosin	Organoheterocyclic_compounds:Oxepanes:None	419.231	1	3	5	17(0.00187266)	5(0.0877752)	0(0.397827)	2.62914e-07	1	MSV000081083	fungi
perthamide_J	Phenylpropanoids_and_polyketides:Macrolactams:None	970.44	9	19	6	17(0.00187266)	11(0.0084686)	6(0.0506766)	6.99798e-07	2.12569e-05	MSV000079146	other
Substance_C;_RP-11072-C	Organic_acids_and_derivatives:Peptidomimetics:Depsipeptides	1098.71	10	24	2	17(0.00187266)	8(0.0401391)	5(0.0705003)	3.58101e-05	5.75291e-06	MSV000081354	actino
hectochlorin	Organic_acids_and_derivatives:Peptidomimetics:Depsipeptides	664.108	3	1	9	17(0.00187266)	11(0.0084686)	4(0.154535)	1.10658e-17	8.9218e-06	MSV000081463	cyan
Chymostatinol_A	Amino_acids:_peptides:_and_analogues	595.312	4	12	3	17(0.00187266)	5(0.0877752)	2(0.397827)	3.30927e-05	0.000252681	MSV000080492	actino
Ornibactin_C4	Amino_acids:_peptides:_and_analogues	680.334	4	15	5	17(0.00187266)	4(0.0877752)	1(0.397827)	0.000104339	0.0261088	MSV000078568	pseudomonas
Proferrioxamine_G2b	Lipids_and_lipid-like_molecules:Fatty_Acyls:Fatty_amides	604.343	2	12	2	17(0.00187266)	8(0.0401391)	4(0.154535)	2.03444e-08	7.21782e-08	MSV000080492	multiple
ethyl_8-hydroxy-icosapentaenoate	Lipids_and_lipid-like_molecules:Fatty_Acyls:Eicosanoids	346.251	1	1	4	17(0.00187266)	5(0.0877752)	0(0.397827)	7.10566e-10	1	MSV000081343	other
Nostoginin_BN578	Organic_acids_and_derivatives:Peptidomimetics:Hybrid_peptides	578.368	3	10	4	17(0.00187266)	3(0.0877752)	3(0.397827)	0.000173564	3.07398e-06	MSV000078993	cyan
Neoefrapeptin_E	Organic_acids_and_derivatives:Peptidomimetics:Hybrid_peptides	1660.09	16	36	1	17(0.00187266)	5(0.0877752)	2(0.397827)	3.5124e-06	0.0171724	MSV000080071	fungi
Phomalide	Organic_acids_and_derivatives:Peptidomimetics:Depsipeptides	557.31	4	6	4	17(0.00187266)	9(0.0222317)	5(0.0705003)	7.38012e-05	1.75961e-06	MSV000080905	fungi
none	Lipids_and_lipid-like_molecules:Prenol_lipids:Sesquiterpenoids	610.496	1	1	6	17(0.00187266)	3(0.0877752)	0(0.397827)	0.00050825	1	MSV000080187	fungi
Vancomycin;_K-288;_CM-1;_O-5865	Amino_acids:_peptides:_and_analogues	1447.43	3	14	19	17(0.00187266)	7(0.0629058)	0(0.397827)	1.90339e-07	1	MSV000080558	actino
Aurantimycin-A	Organic_acids_and_derivatives:Peptidomimetics:Depsipeptides	856.454	2	12	7	17(0.00187266)	4(0.0877752)	0(0.397827)	4.31808e-05	1	MSV000080655	actino
sclerotide_A	Amino_acids:_peptides:_and_analogues	709.286	5	13	3	17(0.00187266)	9(0.0222317)	2(0.397827)	6.1641e-08	0.00528098	MSV000078568	fungi
leptomycin_B	Lipids_and_lipid-like_molecules:Fatty_Acyls:Fatty_acids_and_conjugates	540.345	0	1	4	17(0.00187266)	6(0.0877752)	0(0.397827)	1.45514e-07	1	MSV000080167	other
Pyoverdin_TII;_Pyoverdin_Pa_TII;_Pyoverd	Organic_acids_and_derivatives:Peptidomimetics:Hybrid_peptides	1092.46	8	23	7	17(0.00187266)	4(0.0877752)	1(0.397827)	0.00154819	0.0987888	MSV000078567	pseudomonas
petrynol	Lipids_and_lipid-like_molecules:Fatty_Acyls:Fatty_alcohols	224.141	1	1	4	17(0.00187266)	7(0.0629058)	1(0.397827)	2.4834e-10	0.0347865	MSV000078603	other
Hypsiziprenol-B12	Lipids_and_lipid-like_molecules:Prenol_lipids:Polyterpenoids	978.846	0	1	10	17(0.00187266)	7(0.0629058)	0(0.397827)	6.19621e-08	1	MSV000080518	fungi
methyl_12(hexadienyloxy)-dodecatrienoate	Lipids_and_lipid-like_molecules:Fatty_Acyls:Fatty_acid_esters	304.204	1	1	5	17(0.00187266)	5(0.0877752)	1(0.397827)	1.10391e-07	0.0287453	MSV000079069	other
cOB1	Amino_acids:_peptides:_and_analogues	740.48	7	16	2	17(0.00187266)	5(0.0877752)	4(0.154535)	2.12858e-05	2.55133e-08	MSV000080572	other
Trichocellin-B-II	Organic_Polymers:Polypeptides:None	1937.1	20	43	3	17(0.00187266)	7(0.0629058)	4(0.154535)	1.12318e-06	0.000305337	MSV000080558	fungi
Variapeptin	Organic_acids_and_derivatives:Peptidomimetics:Depsipeptides	944.522	3	13	6	17(0.00187266)	10(0.0145414)	3(0.397827)	3.29334e-10	0.000507887	MSV000081045	actino
Allylgly-cyclosporin	Organic_acids_and_derivatives:Peptidomimetics:Peptoid-peptide_hybrids	1213.84	10	29	2	17(0.00187266)	14(0.00142653)	2(0.397827)	4.40258e-08	0.159777	MSV000080000	fungi
Iturin_C_II;_Iturin_C2;_A-2822-a	Organic_acids_and_derivatives:Peptidomimetics:Hybrid_peptides	1057.54	7	19	4	17(0.00187266)	7(0.0629058)	3(0.397827)	0.000420375	0.00169766	MSV000080450	bacillus
none	Lipids_and_lipid-like_molecules:Fatty_Acyls:Fatty_alcohols	296.214	0	1	2	17(0.00187266)	7(0.0629058)	0(0.397827)	2.0507e-11	1	MSV000080167	other
Agaricic_acid;_Agaric_acid	Organic_acids_and_derivatives:Carboxylic_acids_and_derivatives:Tricarboxylic_acids_and_derivatives	416.277	0	1	5	17(0.00187266)	4(0.0877752)	0(0.397827)	5.88509e-06	1	MSV000079777	fungi
Empedopeptin;_BMY_28117;_Bu_2517	Organic_acids_and_derivatives:Peptidomimetics:Depsipeptides	1125.56	8	19	9	17(0.00187266)	8(0.0401391)	4(0.154535)	7.49569e-06	0.00190298	MSV000081063	other
[truncated: 3,337 more rows]
