# Supplementary material for: Dereplication of microbial metabolites through database search of mass spectra
Source: Nat Commun. 2018 Oct 2;9:4035. doi: 10.1038/s41467-018-06082-8 (PMC6168521; doi:10.1038/s41467-018-06082-8)
Supplement: Supplementary file 16 — Supplementary Data 13 [file 41467_2018_6082_MOESM16_ESM.xlsx]

## Sheet: Dataset_13a
Type	#datasets	#samples	#spectra	#identifications
TOF	191	38207	230667832(72.7%)	4435961(62.0%)
Orbitrap	220	22452	57564428(18.1%)	2348314(32.8%)
IT	30	113	300074(0.1%)	3(0.0%)
All	555	80529	317242207	7151169

## Sheet: Dataset_13b
#MSV	#sample	#spectra	#ident	instrument
MSV000081468	178	385458	360	maXis
MSV000081466	27	0	0	Q-Exactive plus
MSV000081464	222	1558966	59961	Q Exactive
MSV000081463	236	973442	113022	Q Exactive
MSV000081457	211	0	0	Q Exactive
MSV000081456	70	85579	1555	Q Exactive
MSV000081455	226	0	0	GC Quantum
MSV000081454	211	0	0	TSQ Quantum
MSV000081451	7	12108	0	Unknown
MSV000081438	10	0	0	LCQ Fleet
MSV000081434	290	0	0	6550 Quadrupole Time-of-Flight LC/MS (Agilent instrument model)
MSV000081432	223	1034406	5002	maXis
MSV000081407	5	308	0	Water Micromass Q-Tof micro
MSV000081400	6	0	0	LCQ Fleet
MSV000081388	15	288	0	Water Micromass Q-Tof micro
MSV000081381	398	1122322	501	micrOTOF-Q II
MSV000081378	149	0	0	TSQ 8000evo(Triple Quadrupole GC-MS)
MSV000081366	3	240	0	Water Micromass Q-Tof micro
MSV000081364	284	159479	881	Q Exactive
MSV000081357	308	858502	5897	impact
MSV000081354	51	81924	1929	Q Exactive
MSV000081351	447	1148607	40433	Q Exactive
MSV000081350	137	348694	3572	maXis
MSV000081348	636	1098723	113249	Q Exactive
MSV000081347	121	221552	6726	maXis
MSV000081346	95	165787	601	Q Exactive
MSV000081344	116	183518	5563	impact
MSV000081343	576	1099579	34684	Q Exactive
MSV000081340	230	0	0	TSQ Quantum
MSV000081290	132	92778	2003	Q Exactive
MSV000081289	141	105330	1002	Q Exactive
MSV000081288	140	202483	480	Q Exactive
MSV000081287	103	50248	1579	Q Exactive
MSV000081284	616	1630132	33705	impact
MSV000081216	9	0	0	maXis
MSV000081215	2	13378	755	q-exactive
MSV000081212	8	0	0	maXis
MSV000081208	13	15240	44	micrOTOF-Q III
MSV000081200	1	0	0	maXis
MSV000081186	8	38693	0	LTQ Orbitrap Velos
MSV000081176	32	132842	3568	Q-Exactive
MSV000081172	1	0	0	Orbitrap Fusion
MSV000081171	540	4478392	98358	maXis
MSV000081163	1	4114	68	q-excative
MSV000081161	73	0	0	TSQ Quantum
MSV000081158	1	0	0	Q-exactive
MSV000081155	243	0	0	Synapt G2 HDMS
MSV000081152	306	760810	16349	maXis
MSV000081151	164	438307	24035	Q Exactive
MSV000081150	109	0	0	maXis
MSV000081131	41	343	5	Q Exactive
MSV000081123	54	125796	30	LTQ-FT Thermo Scientific
MSV000081120	45	260768	6013	Q Exactive
MSV000081119	236	270244	4015	Q Exactive
MSV000081118	236	270244	4015	Q Exactive
MSV000081116	66	367572	17711	Q-Exactive
MSV000081113	18	88514	1062	Q-Exactive
MSV000081108	4	13805	140	Q Exactive
MSV000081107	7	69500	1021	maXis
MSV000081099	35	2128	8	Q-Exactive
MSV000081098	3	30916	474	maXis
MSV000081097	12	0	0	Q Exactive
MSV000081083	175	512380	28127	micrOTOF II
MSV000081082	51	344120	44710	maXis
MSV000081080	603	2643344	41426	maXis
MSV000081077	117	161215	769	Q Exactive
MSV000081068	15	26306	262	Q Exactive
MSV000081067	256	0	0	Q-Exactive
MSV000081065	27	40656	1192	Q-Exactive
MSV000081064	140	5959	129	Q-Exactive
MSV000081063	128	257728	10154	impact
MSV000081050	100	1241788	15792	LTQ Orbitrap Velos
MSV000081049	120	1671738	7912	LTQ Orbitrap Velos
MSV000081048	120	1674261	27285	LTQ Orbitrap Velos
MSV000081045	314	4077408	67884	LTQ Orbitrap Velos
MSV000081040	11	40370	188	0.051
MSV000081039	45	0	0	TSQ Vantage (Thermo Scientific)
MSV000081038	81	0	0	6540 Q-TOF LC/MS (Agilent)
MSV000081031	90	0	0	Thermo Scientific LTQ FT Ultra
MSV000081030	72	0	0	Thermo Scientific LTQ FT Ultra
MSV000081029	36	0	0	Exactive (Thermo Scientific)
MSV000081028	36	0	0	Exactive (Thermo Scientific)
MSV000081027	36	0	0	Exactive (Thermo Scientific)
MSV000081026	36	0	0	Exactive (Thermo Scientific)
MSV000081025	36	0	0	Exactive (Thermo Scientific)
MSV000081022	114	502170	11686	Thermo Q Exactive (Thermo Scientific)
MSV000081009	44	0	0	LTQ Orbitrap Discovery (Thermo Scientific)
MSV000081008	147	7210	15	LTQ Orbitrap Discovery (Thermo Scientific)
MSV000081005	17	48242	312	maXis
MSV000080976	731	2944116	54181	impact
MSV000080974	14	5959	129	Q-Exactive
MSV000080970	20	3834934	2928	TripleTOF 5600
MSV000080965	14	30022	123	6520 Quadrupole Time-of-Flight LC/MS
MSV000080963	24	8977	44	LTQ Orbitrap Classic (Thermo Scientific)
MSV000080962	28	12157	41	LTQ Orbitrap Classic (Thermo Scientific)
MSV000080961	72	0	0	Q-Exactive plus
MSV000080960	60	766628	15937	6520 Q-TOF LC/MS (Agilent)
MSV000080958	442	338457	28296	LTQ Orbitrap Velos (Thermo Scientific)
MSV000080957	478	0	0	6540 Q-TOF LC/MS (Agilent)
MSV000080956	140	0	0	micrOTOF-Q II ESI-Qq-TOF (Bruker)
MSV000080953	60	15839	126	LTQ Orbitrap Classic (Thermo Scientific)
MSV000080952	60	35465	198	LTQ Orbitrap Classic (Thermo Scientific)
MSV000080951	60	19196	162	LTQ Orbitrap Classic (Thermo Scientific)
MSV000080950	96	40710	234	LTQ Orbitrap Classic (Thermo Scientific)
MSV000080949	12	5065	45	LTQ Orbitrap Classic (Thermo Scientific)
MSV000080948	23	0	0	6490 Triple Quadrupole LC/MS (Agilent)
MSV000080947	12	0	0	6540 Q-TOF LC/MS (Agilent)
MSV000080946	50	0	0	micrOTOF-Q II ESI-Qq-TOF (Bruker)
MSV000080944	1031	0	0	UPLC Q-TOF Premier (Waters)
MSV000080933	443	2783921	1275	LTQ Orbitrap Velos (Thermo Scientific)
MSV000080931	52	29242	268	LTQ Orbitrap Classic (Thermo Scientific)
MSV000080930	144	80109	781	LTQ Orbitrap Classic (Thermo Scientific)
MSV000080929	7	19198	1381	6520 Quadrupole Time-of-Flight LC/MS
MSV000080928	120	61163	709	LTQ Orbitrap Classic (Thermo Scientific)
MSV000080927	144	0	0	Synapt G2-S pos
MSV000080922	535	2531820	33527	maXis
MSV000080916	24	0	0	LTQ Classic (Thermo Scientific)
MSV000080912	7	14254	130	Q Exactive
MSV000080905	513	925681	66080	Q Exactive
MSV000080903	42	0	0	maXis
MSV000080902	42	0	0	maXis
MSV000080899	42	79414	936	maXis
MSV000080898	42	83428	1466	maXis
MSV000080897	9	0	0	maXis
MSV000080896	9	0	0	maXis 4G
MSV000080895	36	132120	2236	maxis
MSV000080673	2880	16260352	282630	maXis
MSV000080655	502	3652448	27660	maXis
MSV000080649	2	0	0	maXis
MSV000080632	270	2488382	12796	maXis
MSV000080630	127	170917	12629	Q Exactive
MSV000080629	287	379267	41651	Q Exactive
MSV000080628	150	199052	20102	Q Exactive
MSV000080627	244	356741	14386	Q Exactive
MSV000080626	95	103721	7928	6540 Quadrupole Time-of-Flight LC/MS (Agilent instrument model)
MSV000080616	11	45937	458	Q Exactive Plus
MSV000080612	71	60014	1868	http://www.matreya.com/Products/TLC-Neutral-Glycosphingolipid-Mixture__1505.aspx
MSV000080611	48	78338	15016	Maxis II HD
MSV000080606	43	12178	1	LTQ-FT
MSV000080605	22	19140	368	maXis
MSV000080604	21	83763	995	Q Exactive
MSV000080597	270	2488382	12796	maXis
MSV000080574	283	408813	36464	Q Exactive
MSV000080572	136	1157572	6335	maXis
MSV000080562	190	111725	18438	Q-Exactive
MSV000080559	31	78608	2957	Q-Exactive
MSV000080558	514	5533024	255116	maXis
MSV000080557	2	15368	0	maXis
MSV000080556	2	15794	83	maXis
MSV000080555	308	236860	192	Maxis II HD Bruker q-TOF
MSV000080554	307	729792	9428	Maxis II HD Bruker q-TOF
MSV000080553	47	163018	5315	Maxis II qTOF
MSV000080540	26	221552	5722	Q Exactive
MSV000080533	44	227812	654	Q-Exactive
MSV000080518	190	712760	82133	Maxis II q-TOF
MSV000080507	401	583340	27412	Q-Exactive
MSV000080502	17	69286	3258	LTQ Orbitrap XL
MSV000080501	20	69044	1779	Maxis II HD Bruker QTOF
MSV000080500	350	141604	163	Maxis II HD Bruker q-TOF
MSV000080492	354	442554	4832	Maxis II HD Bruker q-TOF
MSV000080490	14	44868	1010	Maxis II HD Bruker q-TOF
MSV000080473	2	15760	24	maXis
MSV000080469	23	125352	5160	Q Exactive
MSV000080464	2	15780	54	maXis
MSV000080450	591	3379280	174841	maXis
MSV000080444	70	546794	21875	maXis
MSV000080443	73	566910	22021	maXis
MSV000080442	84	656176	25818	maXis
MSV000080440	3	222	0	ultraflex TOF/TOF
MSV000080397	797	7212360	108244	maXis
MSV000080377	21	207762	2819	maXis
MSV000080337	934	8097512	67031	maXis
MSV000080335	24	0	0	Q Exactive
MSV000080311	142	0	0	TSQ Quantum Access
MSV000080299	387	814743	41067	Q-Exactive
MSV000080294	8	10	0	maXis 4G###Q Exactive
MSV000080292	2	20940	184	maXis
MSV000080291	2	20608	176	maXis
MSV000080290	2	20130	164	maXis
MSV000080289	2	20104	164	maXis
MSV000080288	2	20572	160	maXis
MSV000080287	2	20538	133	maXis
MSV000080286	2	20848	158	maXis
MSV000080285	28	13838	226	micrOTOF-Q II
MSV000080284	49	27666	254	micrOTOF-Q II
MSV000080251	767	7554646	61439	maXis
MSV000080243	96	286090	472	maXis
MSV000080242	96	757916	9630	maXis
MSV000080241	36	35830	22	micrOTOF-Q II
MSV000080240	16	16774	626	micrOTOF II
MSV000080214	12	56848	1868	QTOF
MSV000080188	336	501480	38600	Q-Exactive
MSV000080187	392	2744062	82110	maXis
MSV000080186	201	1504270	40992	maXis
MSV000080183	648	1665976	178885	Q-Exactive
MSV000080182	51	122229	8828	Q-Exactive
MSV000080181	51	119884	6481	Q-Exactive
MSV000080180	70	141846	11086	Q-Exactive
MSV000080179	593	4248332	123102	maXis
MSV000080178	44	130301	14786	Q-Exactive
MSV000080177	21	96863	6982	Q-Exactive
MSV000080176	59	163943	8829	Q-Exactive
MSV000080174	1	12128	5	BioTOF II
MSV000080170	1857	0	0	TSQ Quantum Access
MSV000080167	799	3420314	70599	Q Exactive
MSV000080142	540	1354200	70603	Q-Exactive
MSV000080141	260	1143362	12426	maXis
MSV000080117	33	150558	746	maXis
MSV000080116	41	49604	688	micrOTOF-Q II
MSV000080115	102	1368408	1390	maXis
MSV000080113	6	34864	1374	6520 Quadrupole Time-of-Flight LC/MS
MSV000080102	88	178986	1514	maXis
MSV000080074	17	61114	384	maXis
MSV000080071	356	1206712	33237	Q-TOF
MSV000080055	2	1866	21	QSTAR Elite
MSV000080050	238	1188252	24107	maXis
MSV000080045	3	1856	4	QSTAR Elite
MSV000080031	141	1092402	20019	maXis
MSV000080030	1182	9107774	157784	maXis
MSV000080016	177	517225	31889	Q-Exactive
MSV000080015	35	179163	11306	Q-Exactive
MSV000080000	42	1692886	4123	Q Exactive###LTQ Orbitrap Velos###6140 Quadrupole LC/MS
MSV000079949	836	7818462	47867	maXis
MSV000079922	36	0	0	Exactive
MSV000079907	48	44	2	Various QTOF###Various q-Orbitrap
MSV000079906	139	0	0	Q Exactive Plus Orbitrap
MSV000079905	381	0	0	Q-Exactive Plus Orbitrap
MSV000079900	6	0	0	Q Exactive
MSV000079888	78	238820	20837	Q-Exactive
MSV000079856	4	8332	1226	QTOF 6540 Agilent###Supercritical-fluid chromatography
MSV000079839	16	22127	914	QTOF 6540 Agilent
MSV000079838	12	33436	769	QTOF 6540 Agilent
MSV000079825	127	994650	9871	maXis
MSV000079820	3	8924	241	Q-Exactive
MSV000079819	18	124808	4373	Q Exactive
MSV000079813	396	575171	33723	Q-Exactive
MSV000079808	65	185417	8105	Q-Exactive
MSV000079788	1441	8115280	96255	maXis
MSV000079787	215	1213748	26106	maXis
MSV000079778	253	1403382	5856	maXis
MSV000079777	192	1027576	12462	maXis
MSV000079773	26	83609	3445	Q Exactive
MSV000079772	25	72949	4249	Q Exactive
MSV000079720	160	487240	61302	Q Exactive
MSV000079719	36	111766	13397	Q Exactive
MSV000079718	71	212918	21909	Q Exactive
MSV000079717	106	312321	29868	Q-Exactive
MSV000079714	116	336570	22299	Q Exactive
MSV000079712	114	326702	20421	Q Exactive
MSV000079710	130	369907	33822	Q Exactive
MSV000079709	112	323821	35752	Q Exactive
MSV000079707	60	182438	17237	Q Exactive
MSV000079706	118	345243	25590	Q Exactive
MSV000079699	962	0	0	TSQ QqQ
MSV000079697	1069	3123867	282291	Orbitrap (Q-Exactive)
MSV000079680	286	2763128	18474	maXis
MSV000079679	57	550158	11741	maXis
MSV000079677	474	4631034	57223	maXis
MSV000079652	86	1097736	1963	maXis
MSV000079651	7	24083	472	QExactive
MSV000079635	1	3234	0	Synapt MS
MSV000079633	1	1520	2	micrOTOF-Q II
MSV000079630	1	5400	0	Synapt HDMS
MSV000079628	96	148080	3918	micrOTOF-Q II
MSV000079627	1	5340	3	Bruker qTOF
MSV000079622	2	12330	0	Synapt G1, LCMS
MSV000079621	8	82236	1397	maXis
MSV000079620	10	7042	1	micrOTOF-Q II
MSV000079619	370	606770	6926	micrOTOF-Q II
MSV000079618	1	44	0	uns
MSV000079615	690	758326	17735	micrOTOF-Q II
MSV000079598	106	642637	17908	Q Exactive
MSV000079581	45	119920	484	maXis
MSV000079575	110	101830	81	maXis
MSV000079573	19	4	0	Agilent 6540 QTOF###Synapt G2 MS###Q Exactive Plus Orbitrap
MSV000079568	18	204484	3223	Q Exactive
MSV000079558	48	359702	3904	maXis
MSV000079542	152	1935132	12451	LTQ Orbitrap Velos
MSV000079531	4	37442	888	LTQ Orbitrap Velos
MSV000079523	631	4744520	96177
MSV000079521	3	34115	479	Q Exactive
MSV000079520	8	90498	2235	Q Exactive
MSV000079519	7	76289	2438	Q Exactive
MSV000079518	6	66821	1741	Q Exactive
MSV000079517	2	22516	432	Q Exactive
MSV000079516	11	109475	3143	Q Exactive
MSV000079506	8	42076	0	Synapt MS
MSV000079503	4	46468	367	Q Exactive
MSV000079502	4	46229	386	Q Exactive
MSV000079497	2	1560	1	q-tof
MSV000079485	72	718342	45193	qExactive
MSV000079484	69	37259	12	6520 Quadrupole Time-of-Flight LC/MS
MSV000079481	40	45742	1162	LTQ Orbitrap
MSV000079479	104	57734	383	micrOTOF-Q III
MSV000079478	99	67170	435	6520 Quadrupole Time-of-Flight LC/MS
MSV000079477	1	1040	0	Ion Trap LC/MS Thermo
MSV000079476	2	2022	0	Ion Trap LC/MS Thermo
MSV000079475	4	3098	0	Ion Trap LC/MS Thermo
MSV000079474	1	1052	0	Ion Trap LC/MS (Thermo)
MSV000079473	1	0	0	Ion trap LC/MS Thermo
MSV000079472	69	47499	90	6520 Quadrupole Time-of-Flight LC/MS
MSV000079471	33	22173	195	micrOTOF-Q III###LTQ FT
MSV000079467	32	111352	0	amaZon Speed
MSV000079466	8	0	0	amaZon Speed
MSV000079465	100	312102	2	amaZon Speed
MSV000079462	2	5826	43	maXis
MSV000079450	272	413234	6508	micrOTOF-Q II
MSV000079448	257	168882	1522	micrOTOF-Q II###maXis
MSV000079447	388	535974	12543	maXis
MSV000079446	396	570852	14102	micrOTOF-Q II
MSV000079444	37	388094	2499	maXis
MSV000079443	25	260514	513	maXis
MSV000079433	1	0	0	6520 Quadrupole Time-of-Flight LC/MS
MSV000079432	5	40916	5	LTQ XL
MSV000079431	1	11294	0	LTQ XL
MSV000079430	1	9464	1	LTQ XL
MSV000079421	122	657606	4105	maXis
MSV000079416	84	838712	12192	maXis
MSV000079411	290	0	0	6550 Quadrupole Time-of-Flight LC/MS (Agilent instrument model)
MSV000079403	53	28536	254	micrOTOF-Q II
MSV000079398	440	2104924	14859	maXis
MSV000079389	457	3562320	221943	maXis
MSV000079385	2	7569	685	LTQ Orbitrap XL
MSV000079384	13	3880	351	LTQ Orbitrap XL
MSV000079375	7	8650	12	autoflex II TOF/TOF
MSV000079374	6	7304	9	micrOTOF-Q II
MSV000079356	34	267220	4394	maXis
MSV000079344	6	23390	71	maXis
MSV000079341	20	78864	458	maXis
MSV000079339	79	146536	140	maXis
MSV000079329	79	304046	3145	maXis
MSV000079320	6	13312	32	LC-Q-Tof(Agilent)
MSV000079312	25	54806	65	LC-Q-ToF 6550 (Agilent)
MSV000079284	71	38904	10	6520 Quadrupole Time-of-Flight LC/MS
MSV000079279	8	6958	47	micrOTOF-Q
MSV000079274	1112	1981510	9213	maXis
MSV000079243	149	720618	7430	maXis Impact
MSV000079204	4	10945	2	LTQ FT###maXis
MSV000079181	288	2262878	38363	maXis
MSV000079180	31	106276	2	ion trap LC/MS bruker
MSV000079151	190	2234548	9860	maXis
MSV000079150	40	388197	8007	LTQ Orbitrap Velos
MSV000079146	148	1413838	3338	maXis
MSV000079140	414	156314	158	agilent 1290###microTOF LC
MSV000079139	25	199076	0	amaZon ETD
MSV000079134	158	544524	3312	maXis
MSV000079130	373	3637688	5649	maXis
MSV000079124	4	2644	8	6520 Quadrupole Time-of-Flight LC/MS
MSV000079122	4	2644	8	6520 Quadrupole Time-of-Flight LC/MS
MSV000079120	4	2644	8	6520 Quadrupole Time-of-Flight LC/MS
MSV000079119	16	6418	0	LTQ FT
MSV000079115	5	51700	101	maXis
MSV000079113	2	836	1	QSTAR Elite
MSV000079105	24	251654	657	maXis
MSV000079104	48	507326	2155	maXis
MSV000079102	13	76	0	MALDI bruker
MSV000079099	101	146428	287	micrOTOF-Q II
MSV000079098	489	2918022	8076	maXis
MSV000079091	152	1604932	543	maXis
MSV000079089	1	10	0	MALDI bruker
MSV000079069	133	834190	94034	Q-Exactive Plus
MSV000079054	380	533770	145	micrOTOF-Q II
MSV000079052	100	122432	151	maXis###micrOTOF-Q
MSV000079050	109	973046	5984	maXis
MSV000079048	258	116240	377	micrOTOF-Q II
MSV000079044	50	512828	3246	Bruker Maxis qTOF
MSV000079040	14	192288	1492	maXis
MSV000079034	160	917640	117855	Q-Exactive Plus
MSV000079029	536	1809220	4326	microTOF LC
MSV000079015	54	136050	1219	6520 Quadrupole Time-of-Flight LC/MS
MSV000078995	7	818	34	Agilent Q-TOF 6550A
MSV000078993	336	2607134	15587	maXis
MSV000078992	31	289726	1368	maXis
MSV000078990	6	7260	0	LTQ FT###LCQ Advantage
MSV000078982	30	984	58	microQTOF
MSV000078964	23	8488	1	LTQ FT
MSV000078960	100	162262	216	maXis 4G
MSV000078948	10	11056	0	Ion trap LC/MS Thermo
MSV000078947	10	14696	0	Ion trap LC/MS Thermo
MSV000078945	1	546	0	3200 QTRAP
MSV000078941	120	83428	36	micrOTOF-Q II
MSV000078938	87	3571336	1631	maXis
MSV000078937	1000	644216	1291	micrOTOF-Q II
MSV000078936	1000	1008202	1018	micrOTOF-Q II
MSV000078935	14	40618	0	amaZon ETD
MSV000078934	88	282482	12	impact
MSV000078932	83	370594	359	impact
MSV000078931	67	368304	865	impact
MSV000078929	4	17660	7	LTQ XL
MSV000078925	1	2187	0	Agilent 6530 Accurate Mass Q-TOF
MSV000078924	1	2184	0	Agilent 6530 Accurate Mass Q-TOF
MSV000078923	1	1939	3	6530 Quadrupole Time of Flight MS (Agilent Instrument)
MSV000078922	28	285986	119	maXis
MSV000078920	79	13790	10	micrOTOF-Q II
MSV000078917	3	11375	579	Q-Exactive Plus
MSV000078903	8	236386	462	maXis
MSV000078900	21	7252	3	Thermo Finnigan LTQ-FT-ICR
MSV000078899	13	61453	0	ion trap
MSV000078894	215	2168584	2746	maXis
MSV000078892	88	807702	2687	maXis
MSV000078891	51	454208	10477	Q Exactive
MSV000078889	5	28593	0	ion trap
MSV000078881	1	576	0	Ion trap
MSV000078880	1	6153	0	ion trap
MSV000078879	1	6055	0	ion TRAP
MSV000078870	68	265038	0	Q Exactive
MSV000078860	4	1285	0	Thermo Finnigan LTQ-FT-ICR
MSV000078859	4	1646	0	Thermo Finnigan LTQ-FT-ICR
MSV000078857	4	1384	0	Thermo Finnigan LTQ-FT-ICR
MSV000078856	2	828	0	Thermo Finnigan LTQ-FT-ICR
MSV000078855	1	1100	0	micrOTOF-Q III
MSV000078854	16	8326	1	LTQ FT###LTQ Orbitrap
MSV000078853	7	3633	1	LTQ FT###LTQ Orbitrap
MSV000078850	58	115435	600	6520 Quadrupole Time-of-Flight LC/MS
MSV000078847	86	167917	412	6520 Quadrupole Time-of-Flight LC/MS
MSV000078839	360	717600	2455	6520 Quadrupole Time-of-Flight LC/MS
MSV000078837	2	15196	3	LTQ
MSV000078836	375	844288	1220	6520 Quadrupole Time-of-Flight LC/MS
MSV000078835	89	61580	37	micrOTOF-Q
MSV000078833	2	1496	0	LTQ FT
MSV000078832	150	1150978	6963	maXis
MSV000078818	14	41624	197	LTQ FT
MSV000078817	250	85048	123	micrOTOF-Q II
MSV000078816	182	1418036	10188	maXis
MSV000078812	45	476016	2587	maXis
MSV000078811	8	76432	118	maXis
MSV000078805	44	420892	145	maXis
MSV000078803	370	606770	6926	Bruker micrOTOF II
MSV000078801	107	2434934	11179	maXis
MSV000078789	6	198126	50	LTQ
MSV000078787	1001	769534	607	Bruker micrOTOF-QIII
MSV000078784	23	10603	71	6520 Quadrupole Time-of-Flight LC/MS
MSV000078781	84	717899	375	LTQ Orbitrap Velos
MSV000078780	84	772327	6102	LTQ Orbitrap Velos
MSV000078776	38	25404	0	LCQ Classic
MSV000078770	2	10822	0	LC- MS - Ion trap - Bruker
MSV000078769	2	11395	0	LC- MS - Ion trap - Bruker
MSV000078768	2	11803	0	LC-MS - Ion trap - Bruker
MSV000078744	46	454686	41	maXis
MSV000078738	2	5207	182	6550 Q-TOF LC/MS Agilent
MSV000078727	5	414	0	6520 Quadrupole Time-of-Flight LC/MS
MSV000078726	26	774428	4977	maXis
MSV000078719	23	240430	2183	maXis
MSV000078717	4	30712	46	maXis
MSV000078716	32	19832	4	LTQ FT
MSV000078715	13	6256	0	LTQ FT
MSV000078714	5	2184	0	LTQ FT
MSV000078713	3	1354	0	LTQ FT
MSV000078712	6	9702	0	LTQ FT
MSV000078711	24	153738	2	maXis
MSV000078710	192	1316246	2044	maXis
MSV000078709	9	1347	1	LTQ FT
MSV000078708	144	935590	306	maXis
MSV000078706	12	4795	0	LTQ FT
MSV000078705	1	706	0	Ion trap LC/MS thermo
MSV000078704	7	6138	0	Ion trap LC/MS thermo
MSV000078703	1	870	0	Ion trap LC/MS thermo
MSV000078702	1	614	0	Ion trap LC/MS thermo
MSV000078701	1	746	0	Ion trap LC/MS thermo
MSV000078700	1	846	0	Ion trap LC/MS thermo
MSV000078699	1	862	0	ion trap LC/MS thermo
MSV000078698	1	882	0	Ion trap LC/MS thermo
MSV000078697	1	844	0	Ion trap LC/MS thermo
MSV000078696	1	858	0	Ion trap LC/MS thermo
MSV000078695	1	894	0	Ion trap LC/MS thermo
MSV000078694	1	864	0	Ion trap LC/MS Thermo
MSV000078688	1001	769368	606	Bruker micrOTOF-QII
MSV000078686	1	789	0	LTQ FT
MSV000078685	1	926	0	LTQ FT
MSV000078683	195	1486740	10122	maXis
MSV000078682	47	36084	0	LTQ FT
MSV000078681	19	9550	0	LTQ Advantage Max spectrometer
MSV000078680	11	14428	0	LTQ Advantage Max spectrometer
MSV000078679	495	213540	35	LTQ FT
MSV000078678	495	240248	7	LTQ FT
MSV000078677	611	255566	79	LTQ FT
MSV000078676	5	7132	0	LTQ Advantage Max spectrometer
MSV000078675	6	9866	0	LTQ Advantage Max spectrometer
MSV000078674	2	2224	0	LTQ Advantage Max spectrometer
MSV000078672	6	5836	0	LTQ Orbitrap###LTQ Advantage Max spectrometer
MSV000078671	1	1172	0	LTQ FT
MSV000078670	15	436266	5816	Q Exactive
MSV000078669	3	59602	1479	Q Exactive
MSV000078668	1	11528	374	Q Exactive
MSV000078666	20	30392	26	Bruker micrOTOF-QII
MSV000078665	1	159	4	6520 Quadrupole Time-of-Flight LC/MS
MSV000078664	1	99	0	6520 Quadrupole Time-of-Flight LC/MS
MSV000078663	1	244	0	6520 Quadrupole Time-of-Flight LC/MS
MSV000078662	1	206	0	6520 Quadrupole Time-of-Flight LC/MS
MSV000078661	1	195	0	6520 Quadrupole Time-of-Flight LC/MS
MSV000078659	1	4963	115	Agilent 6550
MSV000078658	5	9582	303	6550 Agilent QTOF
MSV000078657	1	0	0	Synapt MS
MSV000078656	1	2642	36	Synapt MS
MSV000078655	1	0	0	Synapt MS
MSV000078654	9	4307	1	LTQ-FT
MSV000078653	63	20248	2	LTQ FT
MSV000078651	42	35650	0	LTQ FT ICR
MSV000078649	120	637022	1154	maXis
MSV000078648	1	0	0	6220 Time-of-Flight LC/MS
MSV000078646	12	25732	115	Thermo Scientific Q-Exative MS
MSV000078645	27	7927	0	LTQ FT
MSV000078644	1	0	0	6220 Time-of-Flight LC/MS
MSV000078642	25	3444	0	LTQ FT
MSV000078641	16	2302	0	LTQ FT
MSV000078638	41	39763	0	LTQ FT
MSV000078637	12	3553	0	LTQ FT
MSV000078636	54	16122	0	LTQ FT
MSV000078635	257	423188	6629	Bruker micrOTOF-QII
MSV000078634	7	64440	13	maXis
MSV000078628	33	417116	1241	maXis
MSV000078627	2	460	0	LTQ FT
MSV000078625	309	752608	1082	6520 Quadrupole Time-of-Flight LC/MS
MSV000078623	17	8937	0	LTQ FT
MSV000078622	717	5643536	14803	maXis
MSV000078621	17	14619	0	LTQ FT
MSV000078620	62	18445	1	LTQ FT
MSV000078618	9	1190	0	LTQ FT
MSV000078617	69	73735	2	LTQ FT
MSV000078616	83	34466	48	6520 Quadrupole Time-of-Flight LC/MS
MSV000078615	43	27582	21	6520 Quadrupole Time-of-Flight LC/MS
MSV000078612	44	154192	31	maXis
MSV000078611	44	126110	547	maXis
MSV000078608	5	33644	3	maXis
MSV000078607	110	46284	9	LTQ FT
MSV000078606	251	122594	379	Bruker micrOTOF-QII
MSV000078604	24	234928	7958	LTQ Orbitrap Velos
MSV000078603	85	864472	3174	maXis
MSV000078602	34	79345	2	LTQ
MSV000078601	62	19983	2	LTQ FT
MSV000078598	197	1916280	4093	maXis
MSV000078597	54	17762	0	LTQ FT
MSV000078596	7	8860	1	6340 Ion Trap LC/MS
MSV000078595	2	3	0	LTQ FT
MSV000078594	8	15	1	LTQ FT###LTQ Orbitrap###Thermo LCQ Advantage Max
MSV000078593	120	45410	44	6520 Quadrupole Time-of-Flight LC/MS
MSV000078592	9	89838	1	LTQ
MSV000078590	12	3665	0	LTQ FT
MSV000078589	13	119088	1567	maXis
MSV000078584	45	617582	1325	maXis
MSV000078583	8	3628	0	LTQ FT
MSV000078581	6	2384	0	LTQ FT
MSV000078577	39	41649	204	LTQ FT
MSV000078570	6	9993	162	6520 Quadrupole Time-of-Flight LC/MS
MSV000078567	78	609754	635	maXis
MSV000078566	42	359964	444	maXis
MSV000078565	38	303616	115	maXis
MSV000078561	255	680098	1058	6520 Quadrupole Time-of-Flight LC/MS
MSV000078557	1608	712303	121	LTQ
MSV000078556	1074	7117360	56017	maXis
MSV000078552	60	80383	5	LTQ FT
MSV000078551	4	1363	0	LTQ FT
MSV000078548	37	25602	0	LCQ Classic
MSV000078547	26	14082	1	LTQ FT
MSV000078568	5043	27020508	1649515	maXis
