# Supplementary material for: Dereplication of microbial metabolites through database search of mass spectra
Source: Nat Commun. 2018 Oct 2;9:4035. doi: 10.1038/s41467-018-06082-8 (PMC6168521; doi:10.1038/s41467-018-06082-8)
Supplement: Supplementary file 17 — Supplementary Data 14 [file 41467_2018_6082_MOESM17_ESM.xlsx]

## Sheet: Dataset_14
bonds	#maxL	#maxC	#max2L+C	allow-C-C ?	#explained	#Theoef	#Theo	#ptheta	#LL
NC	1	0	1	no	2972	17039	17039	0.174423	7051.03
NC	2	1	2	no	4496	33303	33303	0.135003	9467.09
NC	3	1	3	no	5085	41841	73168	0.121532	10163.7
NC-OC-CC	1	0	1	no	9672	111644	111644	0.0866325	16094.7
NC-OC-CC	2	1	2	no	17039	212029	580027	0.0803616	27121.2
NC-OC-CC	3	1	3	no	20008	275960	2140084	0.0725033	29888.8
NC-OC-CC	3	1	3	yes	26311	592949	3878547	0.0443731	27565.8
NC-OC-CC	4	1	4	no	21317	298715	4392719	0.0713623	31525.4
NC-OC-CC	5	1	5	no	21853	306886	5881123	0.0712089	32273.7
NC-OC-CC	6	1	6	no	21952	308650	6733932	0.0711226	32394.9
NC-OC-CC	7	1	7	no	21959	308838	7280438	0.071102	32399.2
NC-OC-CC	8	1	8	no	21960	308861	7593066	0.0710999	32400.1
NC-OC-CC	9	1	9	no	21961	308870	7722296	0.0711011	32401.9
NC-OC-CC	6	3	6	no	22396	340607	8068185	0.0657532	31404
